# Supplementary material for: Development and machine learning-based calibration of low-cost multiparametric stations for the measurement of CO2 and CH4 in air
Source: Heliyon. 2024 Apr 24;10(9):e29772. doi: 10.1016/j.heliyon.2024.e29772 (PMC11076643; doi:10.1016/j.heliyon.2024.e29772)
Supplement: Multimedia component 1 [file mmc1.xlsx]

## Sheet: Foglio1
Data	CO2_Picarro	CO2_station1	T	RH
2022-07-15 10:06:00	445.38	511.5	34.7167	32.8333
2022-07-15 10:07:00	444.656	506	35.15	32.2833
2022-07-15 10:08:00	446.469	501.833	35.5667	31.7
2022-07-15 10:09:00	445.101	499.833	35.9	31.05
2022-07-15 10:10:00	444.866	497	36.1833	30.7833
2022-07-15 10:11:00	446.583	495.167	36.3667	30.6167
2022-07-15 10:12:00	444.414	495.333	36.6	30.1667
2022-07-15 10:13:00	443.376	498.167	36.8	29.8667
2022-07-15 10:14:00	442.195	497.167	36.9667	29.6667
2022-07-15 10:15:00	440.596	498.5	37.1333	29.2833
2022-07-15 10:16:00	440.857	499	37.45	29.0667
2022-07-15 10:17:00	441.293	497.5	37.8	28.6833
2022-07-15 10:18:00	442.155	499	38.0833	28.2667
2022-07-15 10:19:00	440.509	498.333	38.3833	27.8
2022-07-15 10:20:00	438.151	498.5	38.5667	27.4667
2022-07-15 10:21:00	437.129	494	38.7667	26.9
2022-07-15 10:22:00	435.334	493.833	38.65	26.65
2022-07-15 10:23:00	435.259	491	38.65	26.85
2022-07-15 10:24:00	435.763	488.333	38.7667	27.05
2022-07-15 10:25:00	434.7	485.833	38.9667	26.9833
2022-07-15 10:26:00	435.032	484.167	39	26.6833
2022-07-15 10:27:00	435.269	486	38.95	26.8
2022-07-15 10:28:00	434.34	486.5	38.95	26.8667
2022-07-15 10:29:00	433.906	486.833	39.0667	26.85
2022-07-15 10:30:00	433.772	484.667	38.95	26.9167
2022-07-15 10:31:00	433.481	484.5	39.1333	26.6333
2022-07-15 10:32:00	433.03	483.667	39.25	26.3833
2022-07-15 10:33:00	437.941	483.333	39.3667	26.2833
2022-07-15 10:34:00	438.087	480.167	39.3	26.25
2022-07-15 10:35:00	433.229	480.833	39.3	26.4333
2022-07-15 10:36:00	435.233	481.5	39.3333	26.2167
2022-07-15 10:37:00	439.288	482.167	39.3333	26.4667
2022-07-15 10:38:00	433.156	483.167	39.4	26.4
2022-07-15 10:39:00	433.635	483	39.3667	26.35
2022-07-15 10:40:00	433.892	478.833	39.2833	26.7167
2022-07-15 10:41:00	460.781	481.5	39.4167	26.2667
2022-07-15 10:42:00	455.542	502.5	39.5	26.6333
2022-07-15 10:43:00	437.939	553	39.4667	26.55
2022-07-15 10:44:00	433.116	516.167	39.4833	26.35
2022-07-15 10:45:00	431.942	493.667	39.4	26.1833
2022-07-15 10:46:00	432.022	484.167	39.4	26.3167
2022-07-15 10:47:00	434.377	478	39.45	26.2333
2022-07-15 10:48:00	431.963	476.333	39.5333	26.2
2022-07-15 10:49:00	454.072	474.167	39.5667	26.0833
2022-07-15 10:50:00	445.792	489.167	39.6167	26.6
2022-07-15 10:51:00	432.693	516	39.65	26.2
2022-07-15 10:52:00	431.585	492.5	39.6333	26.0833
2022-07-15 10:53:00	431.775	488.5	39.7167	25.8
2022-07-15 10:54:00	432.101	480.667	39.7167	26
2022-07-15 10:55:00	432.365	477.167	39.6833	26.0167
2022-07-15 10:56:00	431.371	476.167	39.7167	25.9667
2022-07-15 10:57:00	430.851	475.833	39.8	25.8333
2022-07-15 10:58:00	431.204	477.833	39.6667	25.85
2022-07-15 10:59:00	432.956	476	39.8333	25.75
2022-07-15 11:00:00	431.711	471.833	39.9167	25.95
2022-07-15 11:01:00	430.695	470.333	39.9833	25.7333
2022-07-15 11:02:00	430.434	469.167	40.0333	25.4667
2022-07-15 11:03:00	430.816	466.667	40.1	25.4333
2022-07-15 11:04:00	431.873	467.833	40	25.4
2022-07-15 11:05:00	432.219	471.333	40.0667	25.5
2022-07-15 11:06:00	432.287	469.333	40.1333	25.5667
2022-07-15 11:07:00	432.681	466.167	40.2667	25.5333
2022-07-15 11:08:00	431.493	463	40.3167	25.7333
2022-07-15 11:09:00	430.173	464.333	40.4	25.25
2022-07-15 11:10:00	430.091	467.5	40.4	25
2022-07-15 11:11:00	429.742	469.667	40.4167	25.1167
2022-07-15 11:12:00	429.537	470.333	40.3333	25.25
2022-07-15 11:13:00	430.902	461.5	40.2333	25.4167
2022-07-15 11:14:00	430.881	461.333	40.2167	25.5167
2022-09-21 10:36:00	501.458	653.5	25.4667	36.8
2022-09-21 10:37:00	490.855	562.333	26.0167	34.8167
2022-09-21 10:38:00	530.347	541.833	26.3167	34.05
2022-09-21 10:39:00	470.716	525.5	26.65	33.0333
2022-09-21 10:40:00	445.982	521	26.9667	32.7833
2022-09-21 10:41:00	441.814	512.833	27.1333	32.4
2022-09-21 10:42:00	437.122	504.167	27.25	31.05
2022-09-21 10:43:00	435.958	488.833	27.3667	31.2
2022-09-21 10:44:00	435.613	489.833	27.5667	30.6167
2022-09-21 10:45:00	433.558	491.833	27.6667	30.5667
2022-09-21 10:46:00	432.842	491	27.8667	29.9333
2022-09-21 10:47:00	431.819	490	27.9333	29.15
2022-09-21 10:48:00	431.892	488.333	27.95	28.65
2022-09-21 10:49:00	430.201	490.833	28.15	29.2333
2022-09-21 10:50:00	429.066	490.333	28.2333	28.8333
2022-09-21 10:51:00	429.003	487	28.3333	28.55
2022-09-21 10:52:00	430.028	482.5	28.4667	29.0833
2022-09-21 10:53:00	434.632	483.333	28.7	28.8333
2022-09-21 10:54:00	430.565	486.333	28.8	28.05
2022-09-21 10:55:00	428.593	491.167	28.8833	28.2333
2022-09-21 10:56:00	428.096	490.333	28.9333	27.9167
2022-09-21 10:57:00	426.535	487.5	29.1	28.2
2022-09-21 10:58:00	426.478	490.333	29	28.1
2022-09-21 10:59:00	429.466	487	29.1	28.4167
2022-09-21 11:00:00	428.885	493.833	29.2333	28.05
2022-09-21 11:01:00	427.897	494.667	29.4167	27.5667
2022-09-21 11:02:00	425.665	495.833	29.4667	26.9833
2022-09-21 11:03:00	425.679	497.167	29.5333	27.2833
2022-09-21 11:04:00	427.407	491	29.7333	26.6333
2022-09-21 11:05:00	425.448	488.667	29.7333	26.3667
2022-09-21 11:06:00	425.194	489.333	29.5333	26.5
2022-09-21 11:07:00	424.865	492.667	29.7	26.8333
2022-09-21 11:08:00	429.473	495.667	29.8667	26.3
2022-09-21 11:09:00	425.949	492	30.0667	26.3167
2022-09-21 11:10:00	429.541	493	29.95	26.1667
2022-09-21 11:11:00	426.378	491.333	30.1167	25.85
2022-09-21 11:12:00	424.258	491.5	30.1667	25.6833
2022-09-21 11:13:00	427.262	485.333	30.2167	25.7167
2022-09-21 11:14:00	428.03	485.833	30.2667	25.6833
2022-09-21 11:15:00	425.399	487.5	30.4	25.9667
2022-09-21 11:16:00	423.055	487.167	30.4833	25.65
2022-09-21 11:17:00	421.439	486.333	30.5333	26.55
2022-09-21 11:18:00	424.845	481.5	30.6833	25.9833
2022-09-21 11:19:00	424.414	483.5	30.8333	25.3
2022-09-21 11:20:00	424.939	487.833	30.8	25.4
2022-09-21 11:21:00	420.922	491.5	30.8667	25.05
2022-09-21 11:22:00	423.163	490.167	30.8833	25.7667
2022-09-21 11:23:00	426.667	487.167	31.0167	25.8167
2022-09-21 11:24:00	425.202	489	31.1667	24.9667
2022-09-21 11:25:00	424.255	489.5	31.25	24.35
2022-09-21 11:26:00	429.988	502.667	31.25	24.25
2022-09-21 11:27:00	425.669	497	31.25	23.9333
2022-09-21 11:28:00	423.238	490.167	31.25	23.7
2022-09-21 11:29:00	423.249	494.167	31.2167	24.1333
2022-09-21 11:30:00	427.511	479.833	31.4	24.5667
2022-09-21 11:31:00	423.671	487.5	31.45	25.1
2022-09-21 11:32:00	422.287	487.333	31.5667	24.2833
2022-09-21 11:33:00	422.937	488.5	31.5833	23.8333
2022-09-21 11:34:00	424.334	487	31.5	23.3667
2022-09-21 11:35:00	426.025	488	31.4167	23.6667
2022-09-21 11:36:00	424.773	493.833	31.4167	23.8667
2022-09-21 11:37:00	420.166	498.167	31.5	24.5667
2022-09-21 11:38:00	421.278	485.333	31.4	24.8167
2022-09-21 11:39:00	422.764	488.333	31.5667	24.55
2022-09-21 11:40:00	423.277	485.833	31.6667	23.65
2022-09-21 11:41:00	423.22	479.5	31.7167	23.0167
2022-09-21 11:42:00	421.619	491.167	31.7	22.85
2022-09-21 11:43:00	422.504	484	31.8167	23.0833
2022-09-21 11:44:00	423.763	488.833	31.7167	23.3833
2022-09-21 11:45:00	430.181	488.667	31.9333	22.8167
2022-09-21 11:46:00	425.404	494.5	32.05	22.8333
2022-09-21 11:47:00	423.44	500	32.1667	22.6667
2022-09-21 11:48:00	420.425	492.833	32.2833	22.8
2022-09-21 11:49:00	421.869	493.167	32.3167	23.0667
2022-09-21 11:50:00	425.57	485	32.4333	22.2167
2022-09-21 11:51:00	424.19	485.833	32.4333	21.95
2022-09-21 11:52:00	425.156	486	32.4167	22.25
2022-09-21 11:53:00	422.628	479.833	32.4333	22.2
2022-09-21 11:54:00	421.895	492.167	32.3833	22.1
2022-09-21 11:55:00	422.295	486.833	32.4	21.7667
2022-09-21 11:56:00	422.507	491.833	32.4167	21.8667
2022-09-21 11:57:00	420.494	474.833	32.4833	22.3167
2022-09-21 11:58:00	421.808	492.333	32.5	22.25
2022-09-21 11:59:00	427.427	494.833	32.65	22.4167
2022-09-21 12:00:00	422.241	492	32.7	21.5667
2022-09-21 12:01:00	422.479	473.5	32.65	21.7333
2022-09-21 12:02:00	419.476	492.833	32.6833	21.8833
2022-09-21 12:03:00	422.775	489.667	32.6167	21.9
2022-09-21 12:04:00	420.818	480.333	32.7333	21.9
2022-09-21 12:05:00	422.59	485.167	32.9167	21.6667
2022-09-21 12:06:00	420.768	492.333	32.8667	21.65
2022-09-21 12:07:00	418.257	490	32.9	21.6667
2022-09-21 12:08:00	421.085	489	32.6333	21.4167
2022-09-21 12:09:00	420.652	486.333	32.6667	21.3167
2022-09-21 12:10:00	420.214	481.833	32.6333	21.3667
2022-09-21 12:11:00	419.061	485.167	32.6333	21.25
2022-09-21 12:12:00	420.126	486.333	32.6833	21.3667
2022-09-21 12:13:00	421.122	493.167	32.9	21.15
2022-09-21 12:14:00	421.605	489.833	32.9333	20.8667
2022-09-21 12:15:00	420.378	486.5	32.8833	21.25
2022-09-21 12:16:00	418.214	493.833	33.0333	21.3833
2022-09-21 12:17:00	421.859	494.667	33.1	21.9167
2022-09-21 12:18:00	420.753	493.333	33.25	21.7167
2022-09-21 12:19:00	419.455	488	33.4167	21.05
2022-09-21 12:20:00	418.544	489.167	33.4833	20.9833
2022-09-21 12:21:00	420.636	494	33.4833	20.6667
2022-09-21 12:22:00	419.962	495	33.5167	20.4333
2022-09-21 12:23:00	418.555	499.5	33.5	20.3833
2022-09-21 12:24:00	418.281	493.5	33.5667	20.3667
2022-09-21 12:25:00	415.565	487.667	33.6667	20.7833
2022-09-21 12:26:00	421.306	509.5	33.7	21.55
2022-09-21 12:27:00	424.643	508.667	33.7833	21.0833
2022-09-21 12:28:00	419.489	514.5	33.9333	20.7
2022-09-21 12:29:00	417.919	500.833	34	20.2833
2022-09-21 12:30:00	418.361	493.5	34.1167	20.7667
2022-09-21 12:31:00	419.102	490.833	34.2833	20.35
2022-09-21 12:32:00	419.997	486.333	34.3333	20.3
2022-09-21 12:33:00	419.806	490.333	34.35	20.4833
2022-09-21 12:34:00	418.325	515.833	34.3	20.6833
2022-09-21 12:35:00	419.453	482.333	34.35	20.1667
2022-09-21 12:36:00	422.034	480.667	34.4333	19.9333
2022-09-21 12:37:00	420.751	487.167	34.4333	19.75
2022-09-21 12:38:00	416.382	499.333	34.2833	19.75
2022-09-21 12:39:00	415.837	499.167	34.2833	20.4667
2022-09-21 12:40:00	417.219	493.5	34.3167	19.9333
2022-09-21 12:41:00	425.097	488.5	34.5333	20.1833
2022-09-21 12:42:00	418.602	505.667	34.4833	19.8
2022-09-21 12:43:00	416.362	483.667	34.5833	20.2
2022-09-21 12:44:00	415.808	486.167	34.2167	19.5833
2022-09-21 12:45:00	416.837	480.667	34.35	19.85
2022-09-21 12:46:00	416.974	492.5	34.6333	20.2
2022-09-21 12:47:00	416.713	463.167	34.8667	20.0333
2022-09-21 12:48:00	418.636	502	34.7833	19.5833
2022-09-21 12:49:00	417.469	489.833	34.8667	19.7
2022-09-21 12:50:00	416.134	484.667	35.0167	19.7167
2022-09-21 12:51:00	415.785	486.5	35.15	19.8
2022-09-21 12:52:00	414.926	482.667	35.1833	19.35
2022-09-21 12:53:00	415.444	486.167	34.9667	19.3667
2022-09-21 12:54:00	416.647	497.667	35.0167	19.7333
2022-09-21 12:55:00	417.648	518.333	35.2167	19.8333
2022-09-21 12:56:00	417.019	497.167	35.3833	19.4
2022-09-21 12:57:00	415.461	491.667	35.55	19.4333
2022-09-21 12:58:00	413.946	496	35.5833	19.4167
2022-09-21 12:59:00	416.018	489.833	35.6833	19.3
2022-09-21 13:00:00	416.703	483	35.65	18.5667
2022-09-21 13:01:00	415.641	484.667	35.4167	19.05
2022-09-21 13:02:00	415.03	483.833	35.25	19.4
2022-09-21 13:03:00	417.703	500.5	35.45	19.9833
2022-09-21 13:04:00	418.986	491.667	35.5333	19.8667
2022-09-21 13:05:00	416.969	490.167	35.5667	19.8
2022-09-21 13:06:00	416.739	510.167	35.6333	19.5
2022-09-21 13:07:00	417.012	506.833	35.8333	19.5333
2022-09-21 13:08:00	416.177	495.5	35.8833	19.45
2022-09-21 13:09:00	415.844	498	35.8833	19.2
2022-09-21 13:10:00	415.038	500	35.8333	19.3167
2022-09-21 13:11:00	413.816	484.5	35.7	19.7
2022-09-21 13:12:00	415.461	498	35.5333	19.7333
2022-09-21 13:13:00	414.513	490	35.65	19.45
2022-09-21 13:14:00	414.155	497	35.6667	19.7167
2022-09-21 13:15:00	415.066	481	35.8167	19.6833
2022-09-21 13:16:00	416.553	500.833	35.9667	19.35
2022-09-21 13:17:00	418.117	495.833	36.25	19.0667
2022-09-21 13:18:00	414.939	485	36.3667	18.8833
2022-09-21 13:19:00	416.886	484.167	36.2667	19.1833
2022-09-21 13:20:00	415.02	476.667	36.05	19.0833
2022-09-21 13:21:00	414.667	506.5	35.9	19.3333
2022-09-21 13:22:00	415.938	478.5	36.2	19.4833
2022-09-21 13:23:00	419.591	503	36.0667	19.0667
2022-09-21 13:24:00	418.065	509.833	35.8167	19.0833
2022-09-21 13:25:00	417.871	505	35.7	19.3167
2022-09-21 13:26:00	423.071	498.5	35.7167	19.45
2022-09-21 13:27:00	420.247	488.333	35.8	19.3833
2022-09-21 13:28:00	416.794	508.667	35.7333	18.8333
2022-09-21 13:29:00	415.738	474.333	35.65	19.4
2022-09-21 13:30:00	416.407	458.167	35.8833	19
2022-09-21 13:31:00	417.487	463.333	35.9	18.8167
2022-09-21 13:32:00	417.61	485	36.2667	18.8167
2022-09-21 13:33:00	416.38	488.667	36.4667	18.15
2022-09-21 13:34:00	413.662	488.833	36.3833	18.0833
2022-09-21 13:35:00	414.499	509.5	36.5333	18.4667
2022-09-21 13:36:00	417.679	512.333	36.8167	18.2167
2022-09-21 13:37:00	416.081	496	36.9	17.3833
2022-09-21 13:38:00	416.525	491.5	36.7167	17.45
2022-09-21 13:39:00	415.989	490	36.7	17.55
2022-09-21 13:40:00	416.073	483.333	36.7	17.9
2022-09-21 13:41:00	413.626	455.667	36.5833	17.7
2022-09-21 13:42:00	415.287	494.167	36.6	18.2667
2022-09-21 13:43:00	413.624	497.833	36.65	18.5333
2022-09-21 13:44:00	413.309	484.333	36.7333	18.7333
2022-09-21 13:45:00	415.393	491.667	36.6833	18.1167
2022-09-21 13:46:00	415.755	476.167	36.2833	17.8667
2022-09-21 13:47:00	416.056	481.833	36.35	18.5
2022-09-21 13:48:00	415.122	476.5	36.5167	18.15
2022-09-21 13:49:00	413.95	473.333	36.7167	18.1667
2022-09-21 13:50:00	411.947	467.333	36.7167	18.2333
2022-09-21 13:51:00	413.724	482.833	36.5	18.15
2022-09-21 13:52:00	413.49	460.333	36.7167	17.6333
2022-09-21 13:53:00	413.69	463.833	36.8	17.7833
2022-09-21 13:54:00	414.126	485	36.7167	17.85
2022-09-21 13:55:00	414.64	478	36.8	18.1
2022-09-21 13:56:00	418.629	471.833	36.95	18.2333
2022-09-21 13:57:00	414.21	462.667	37	18
2022-09-21 13:58:00	411.702	478	36.8833	18.15
2022-09-21 13:59:00	412.36	496.333	36.8	18.45
2022-09-21 14:00:00	413.812	476.833	36.7833	18.4333
2022-09-21 14:01:00	413.781	491.5	36.7167	18.2333
2022-09-21 14:02:00	415.484	479.667	36.65	18.4333
2022-09-21 14:03:00	415.988	486.833	36.5167	18.3
2022-09-21 14:04:00	416.61	497.167	36.5	18.5333
2022-09-21 14:05:00	416.03	459.5	36.4167	18.6167
2022-09-21 14:06:00	418.181	470.167	36.4333	18.55
2022-09-21 14:07:00	415.695	493.5	36.4	18.3667
2022-09-21 14:08:00	414.831	483.333	36.3	18.9
2022-09-21 14:09:00	414.581	506.333	36.1667	18.7333
2022-09-21 14:10:00	415.717	464.333	36.1667	18.5167
2022-09-21 14:11:00	416.005	494.5	36.1333	18.45
2022-09-21 14:12:00	415.978	474.667	36.0333	18.65
2022-09-21 14:13:00	418.911	488.833	35.9	18.6167
2022-09-21 14:14:00	417.138	487.333	35.8833	18.8667
2022-09-21 14:15:00	415.847	494.5	35.9	18.9667
2022-09-21 14:16:00	416.859	473.833	35.95	18.9667
2022-09-21 14:17:00	418.052	499.333	35.7833	19.3833
2022-09-21 14:18:00	418.496	493.5	35.6	19.3667
2022-09-21 14:19:00	417.35	494.333	35.2167	19.5333
2022-09-21 14:20:00	418.999	490.5	34.8	19.5833
2022-09-21 14:21:00	417.782	492.5	34.3333	20.5
2022-09-21 14:22:00	415.78	482.5	33.8667	20.9833
2022-09-21 14:23:00	416.749	486	33.45	21.6333
2022-09-21 14:24:00	416.56	484.667	33.1333	22.4
2022-09-21 14:25:00	413.182	489.5	32.7833	22.5667
2022-09-21 14:26:00	413.982	487.333	32.5167	23.8833
2022-09-21 14:27:00	414.33	474.833	32.3	23.7
2022-09-21 14:28:00	413.578	480	31.9167	23.5167
2022-09-21 14:29:00	415.386	472.667	31.6167	23.45
2022-09-21 14:30:00	413.474	474.667	31.3	23.9
2022-09-21 14:31:00	414.572	468.167	31.05	24.0333
2022-09-21 14:32:00	417.747	467.167	30.8333	24.8
2022-09-21 14:33:00	419.479	467.667	30.75	24.6833
2022-09-21 14:34:00	417.072	459	30.6333	24.8667
2022-09-21 14:35:00	414.308	474.833	30.3833	25.3667
2022-09-21 14:36:00	416.237	480.5	30.0333	25.8167
2022-09-21 14:37:00	415.031	477.333	30	25.5667
2022-09-21 14:38:00	415.886	478.167	29.95	25.35
2022-09-21 14:39:00	416.385	476.333	29.8833	26.1
2022-09-21 14:40:00	414.912	483.167	29.7667	25.6667
2022-09-21 14:41:00	417.675	495.833	29.6333	26.2667
2022-09-21 14:42:00	415.66	475.333	29.65	26.3667
2022-09-21 14:43:00	415.88	474.333	29.3167	26.5333
2022-09-21 14:44:00	416.535	481.333	29.3	26.6333
2022-09-21 14:45:00	414.703	472.667	29.3	26.2833
2022-09-21 14:46:00	415.701	477.167	29.2333	26.2667
2022-09-21 14:47:00	416.872	473	29.1833	26.0167
2022-09-21 14:48:00	416.557	477.833	29.05	25.8167
2022-09-21 14:49:00	416.736	479.833	29	26.0167
2022-09-21 14:50:00	416.749	483.333	28.9667	25.7833
2022-09-21 14:51:00	417.105	488.5	28.9	25.8833
2022-09-21 14:52:00	416.201	475.5	28.8167	26.05
2022-09-21 14:53:00	416.626	473.5	28.8	26.3333
2022-09-21 14:54:00	416.393	477	28.8	26.3167
2022-09-21 14:55:00	415.214	473.667	28.7167	26.2167
2022-09-21 14:56:00	415.711	472.5	28.65	25.9
2022-09-21 14:57:00	415.242	472.833	28.5167	26.2167
2022-09-21 14:58:00	416.521	475.667	28.5	26.55
2022-09-21 14:59:00	420.012	478	28.5	27.1167
2022-09-21 15:00:00	418.509	478.833	28.5	27.4
2022-09-21 15:01:00	415.422	477	28.5	27.2667
2022-09-21 15:02:00	413.762	477.167	28.4167	27.2667
2022-09-21 15:03:00	413.624	471.667	28.1167	27.35
2022-09-21 15:04:00	412.752	469.833	28.1	27.7
2022-09-21 15:05:00	413.908	474.167	28.1	28.5667
2022-09-21 15:06:00	415.09	473.833	28.0167	28.4333
2022-09-21 15:07:00	416.053	477.333	28.05	28.2667
2022-09-21 15:08:00	417.718	479	28.1	28.5167
2022-09-21 15:09:00	416.898	483.167	28.1	28.0833
2022-09-21 15:10:00	416.745	484	27.9833	27.4
2022-09-21 15:11:00	418.881	479	27.9	28.25
2022-09-21 15:12:00	415.783	476.833	27.9333	28.75
2022-09-21 15:13:00	416.303	479	27.9667	27.9833
2022-09-21 15:14:00	416.006	482.833	27.95	27.9833
2022-09-21 15:15:00	416.149	478.333	27.9	27.8
2022-09-21 15:16:00	415.75	480.5	27.9	28.1333
2022-09-21 15:17:00	417.657	480.167	27.8333	28.3167
2022-09-21 15:18:00	416.777	483.333	27.8167	28.0167
2022-09-21 15:19:00	416.395	483.167	27.9	27.9833
2022-09-21 15:20:00	416.17	482	27.85	28
2022-09-21 15:21:00	416.212	482.5	27.8	27.9167
2022-09-21 15:22:00	417.589	485.833	27.8	27.8167
2022-09-21 15:23:00	417.774	484.333	27.7833	27.6167
2022-09-21 15:24:00	416.338	482.167	27.6333	27.75
2022-09-21 15:25:00	416.715	486.833	27.6667	27.6833
2022-09-21 15:26:00	417.658	488.833	27.6333	27.75
2022-09-21 15:27:00	415.066	489	27.6	27.5833
2022-09-21 15:28:00	415.175	482.167	27.5667	27.6167
2022-09-21 15:29:00	415.016	481.5	27.45	28.3333
2022-09-21 15:30:00	416.412	479.5	27.4333	28.55
2022-09-21 15:31:00	415.625	475.5	27.4333	28.0167
2022-09-21 15:32:00	416.256	481.333	27.4333	27.9333
2022-09-21 15:33:00	415.176	483.5	27.3667	27.7333
2022-09-21 15:34:00	413.936	483.5	27.2333	27.6667
2022-09-21 15:35:00	415.385	483.333	27	28
2022-09-21 15:36:00	417.486	487.333	27.1	28.4333
2022-09-21 15:37:00	418.828	488	27.15	27.9667
2022-09-21 15:38:00	418.351	490.333	27.2167	28.2167
2022-09-21 15:39:00	416.518	489	27.3	28.6
2022-09-21 15:40:00	417.412	487.667	27.3667	27.9167
2022-09-21 15:41:00	416.258	487.833	27.3167	28.0333
2022-09-21 15:42:00	416.03	480.833	27.3833	27.4833
2022-09-21 15:43:00	417.019	483.167	27.4	27.6667
2022-09-21 15:44:00	419.806	480.5	27.4	27.5167
2022-09-21 15:45:00	417.913	483.333	27.3833	27.2667
2022-09-21 15:46:00	419.259	484.5	27.3333	27.7
2022-09-21 15:47:00	417.393	484.167	27.35	27.75
2022-09-21 15:48:00	417.166	484.5	27.3	27.9167
2022-09-21 15:49:00	415.913	483	27.3833	28.7
2022-09-21 15:50:00	418.83	483.333	27.4333	28.5167
2022-09-21 15:51:00	418.125	484.833	27.4833	28.6
2022-09-21 15:52:00	418.732	484.833	27.5	28.0167
2022-09-21 15:53:00	417.13	484.333	27.5	27.65
2022-09-21 15:54:00	418.34	477.5	27.4833	27.35
2022-09-21 15:55:00	418.452	472	27.3167	27.8
2022-09-21 15:56:00	417.398	479.667	27.3833	27.75
2022-09-21 15:57:00	415.741	480.167	27.3167	27.8
2022-09-21 15:58:00	416.068	476	27.2167	27.2667
2022-09-21 15:59:00	418.152	485.667	27.2833	27.6333
2022-09-21 16:00:00	417.171	488	27.3	28.2333
2022-09-21 16:01:00	419.663	483.5	27.3	28.2167
2022-09-21 16:02:00	418.879	482.333	27.3	28.6
2022-09-21 16:03:00	417.292	471	27.3	28.2167
2022-09-21 16:04:00	416.5	486.333	27.3	27.9333
2022-09-21 16:05:00	414.851	488.5	27.25	27.4667
2022-09-21 16:06:00	418.157	485.667	27.2	27.6
2022-09-21 16:07:00	420.22	481	27.2667	27.7833
2022-09-21 16:08:00	419.047	490.333	27.2667	28.1
2022-09-21 16:09:00	415.996	495.167	27.1667	27.8333
2022-09-21 16:10:00	414.918	493.5	27	28.0667
2022-09-21 16:11:00	415.652	487.167	26.9	28.3333
2022-09-21 16:12:00	417.971	486.167	26.9	28.4667
2022-09-21 16:13:00	416.792	491.5	26.95	28.4833
2022-09-21 16:14:00	416.596	492.667	26.9667	28.4667
2022-09-21 16:15:00	415.963	490	26.95	28
2022-09-21 16:16:00	416.661	490.5	26.8833	28.0833
2022-09-21 16:17:00	419.118	493.5	26.9	28.6
2022-09-21 16:18:00	422.741	491.667	26.9	28.6167
2022-09-21 16:19:00	421.198	491.5	26.9	28.4667
2022-09-21 16:20:00	418.767	494.167	26.9	28.6167
2022-09-21 16:21:00	417.447	495.5	26.9	28.85
2022-09-21 16:22:00	417.117	488.167	26.75	28.3167
2022-09-21 16:23:00	419.536	490.833	26.6833	28.2
2022-09-21 16:24:00	419.435	491	26.6333	28.8333
2022-09-21 16:25:00	420.666	492.667	26.6	29.1667
2022-09-21 16:26:00	418.371	492.5	26.5	29.05
2022-09-21 16:27:00	416.059	486.833	26.4	28.4667
2022-09-21 16:28:00	414.964	486.167	26.2333	28.6667
2022-09-21 16:29:00	414.854	484.167	26.2	29.3167
2022-09-21 16:30:00	414.939	485.667	25.9667	28.45
2022-09-21 16:31:00	417.404	487.833	25.9333	28.5667
2022-09-21 16:32:00	417.729	490.667	25.9833	28.9667
2022-09-21 16:33:00	415.072	492.667	25.9	29.2167
2022-09-21 16:34:00	415.975	482.167	25.6333	28.5333
2022-09-21 16:35:00	417.357	484.667	25.6	29.0833
2022-09-21 16:36:00	417.132	487.667	25.6	28.85
2022-09-21 16:37:00	416.969	486.667	25.6	28.7
2022-09-21 16:38:00	418.727	489.667	25.6	29.4
2022-09-21 16:39:00	419.893	487.667	25.5833	29.6667
2022-09-21 16:40:00	417.117	489.167	25.5833	29.5833
2022-09-21 16:41:00	416.887	491.167	25.5667	29.1833
2022-09-21 16:42:00	418.389	487.5	25.6	28.9167
2022-09-21 16:43:00	418.15	490.833	25.6833	28.7167
2022-09-21 16:44:00	418.608	493	25.7	28.45
2022-09-21 16:45:00	416.046	490.833	25.6667	28.2333
2022-09-21 16:46:00	415.771	489	25.5333	27.8833
2022-09-21 16:47:00	417.516	485.833	25.4333	28.2167
2022-09-21 16:48:00	418.81	486	25.5	28.8833
2022-09-21 16:49:00	417.971	487.5	25.4667	28.4667
2022-09-21 16:50:00	417.833	490.333	25.45	28.55
2022-09-21 16:51:00	417.805	488.333	25.4167	28.7833
2022-09-21 16:52:00	421.4	488	25.4	28.7333
2022-09-21 16:53:00	421.161	485.667	25.3167	28.4
2022-09-21 16:54:00	419.328	489	25.35	28.5
2022-09-21 16:55:00	420.599	489.833	25.35	28.6333
2022-09-21 16:56:00	424.621	492.667	25.3	28.4
2022-09-21 16:57:00	425.355	494.833	25.3	28.15
2022-09-21 16:58:00	420.412	494.667	25.3	28.0167
2022-09-21 16:59:00	426.543	494.667	25.2	28.1167
2022-09-21 17:00:00	420.365	493.5	25.2	28.45
2022-09-21 17:01:00	417.558	494.5	25.2	28.7167
2022-09-21 17:02:00	416.439	495	25.1833	29.45
2022-09-21 17:03:00	417.294	493.833	25.1	30.05
2022-09-21 17:04:00	416.874	488.5	25.1	29.1833
2022-09-21 17:05:00	416.898	482.333	25.1	28.9167
2022-09-21 17:06:00	416.306	480	25.1	29.8833
2022-09-21 17:07:00	415.235	481.833	25.1	30.1833
2022-09-21 17:08:00	415.148	482	25.0833	30.25
2022-09-21 17:09:00	415.61	481	25.0167	29.9667
2022-09-21 17:10:00	415.817	479.167	25.0167	30.0333
2022-09-21 17:11:00	418.053	477.333	25.1	30.1667
2022-09-21 17:12:00	415.916	473	25.15	30.5833
2022-09-21 17:13:00	413.189	470.5	25.2167	31.5833
2022-09-21 17:14:00	415.236	471.5	25.2667	31.25
2022-09-21 17:15:00	417.406	471.667	25.3	31.0167
2022-09-21 17:16:00	415.74	472.833	25.3833	30.0667
2022-09-21 17:17:00	420.061	474	25.35	29
2022-09-21 17:18:00	417.658	476.667	25.4	29.05
2022-09-21 17:19:00	420.263	481.167	25.4	29.1
2022-09-21 17:20:00	423.103	480	25.4167	28.4
2022-09-21 17:21:00	418.01	483.5	25.4	27.85
2022-09-21 17:22:00	418.523	485.667	25.3833	27.2833
2022-09-21 17:23:00	418.902	487.833	25.3333	27.5167
2022-09-21 17:24:00	421.56	486	25.3167	27.1167
2022-09-21 17:25:00	418.469	487.333	25.3167	27.1333
2022-09-21 17:26:00	422.23	490	25.3	27.1667
2022-09-21 17:27:00	420.361	493.833	25.2667	26.9167
2022-09-21 17:28:00	422.391	490.833	25.2	27.5333
2022-09-21 17:29:00	420.856	492.5	25.2333	27.25
2022-09-21 17:30:00	421.872	490.167	25.2667	27.3667
2022-09-21 17:31:00	422.786	487.667	25.2667	27.3
2022-09-21 17:32:00	418.427	489.167	25.2167	27.1667
2022-09-21 17:33:00	418.413	491.167	25.1833	27.45
2022-09-21 17:34:00	421.299	486.5	25.1	27.6
2022-09-21 17:35:00	425.56	490.167	25.0833	27.6167
2022-09-21 17:36:00	420.269	493	25.0833	27.6
2022-09-21 17:37:00	423.45	497	25.05	27.7833
2022-09-21 17:38:00	420.738	496.833	25	27.7
2022-09-21 17:39:00	418.453	498.167	25	27.4833
2022-09-21 17:40:00	420.207	494.667	25	27.4333
2022-09-21 17:41:00	421.936	491.833	25.0167	27.5
2022-09-21 17:42:00	419.363	490.5	25.0833	27.4667
2022-09-21 17:43:00	416.986	489.167	25.0167	27.7333
2022-09-21 17:44:00	420.98	489.167	25	27.95
2022-09-21 17:45:00	423.918	481.833	24.9667	28.0833
2022-09-21 17:46:00	419.776	460.833	24.9	28.2167
2022-09-21 17:47:00	421.497	480.5	24.9	28.45
2022-09-21 17:48:00	420.671	479.833	24.9833	28.0667
2022-09-21 17:49:00	419.787	484.167	24.9	27.7833
2022-09-21 17:50:00	422.631	486	24.9	27.95
2022-09-21 17:51:00	422.728	485.167	24.8667	27.7
2022-09-21 17:52:00	419.032	486	24.8	27.45
2022-09-21 17:53:00	420.845	483.667	24.8	27.4333
2022-09-21 17:54:00	421.453	484.5	24.8	27.55
2022-09-21 17:55:00	421.114	483.167	24.8	27.5167
2022-09-21 17:56:00	420.416	483.333	24.8	27.65
2022-09-21 17:57:00	416.06	480.167	24.7333	27.5333
2022-09-21 17:58:00	418.696	478.167	24.7	28.3
2022-09-21 17:59:00	420.929	480.667	24.7	28.4
2022-09-21 18:00:00	420.389	482.667	24.7	28.55
2022-09-21 18:01:00	420.213	484.167	24.6833	28.25
2022-09-21 18:02:00	419.749	485.167	24.6	27.9333
2022-09-21 18:03:00	420.731	481.667	24.5667	28.3
2022-09-21 18:04:00	421.377	479.667	24.5333	27.9
2022-09-21 18:05:00	421.111	480.667	24.5833	27.8333
2022-09-21 18:06:00	420.809	480.833	24.5667	27.7667
2022-09-21 18:07:00	421.012	483.5	24.5	27.8667
2022-09-21 18:08:00	421.929	486.333	24.5167	27.9
2022-09-21 18:09:00	421.478	487.833	24.5	28.1
2022-09-21 18:10:00	426.809	487.333	24.5	28.6667
2022-09-21 18:11:00	422.384	488.167	24.5	28.45
2022-09-21 18:12:00	417.714	492	24.4167	28.1833
2022-09-21 18:13:00	419.764	492	24.4	28.5333
2022-09-21 18:14:00	425.821	491.333	24.3167	28.7167
2022-09-21 18:15:00	424.873	493.167	24.3	29.1333
2022-09-21 18:16:00	421.057	494.667	24.3	29.3833
2022-09-21 18:17:00	423.9	493.667	24.25	29.1
2022-09-21 18:18:00	420.923	494.667	24.2	29.2
2022-09-21 18:19:00	422.829	496.167	24.2	29.45
2022-09-21 18:20:00	420.92	476	24.1167	29.1
2022-09-21 18:21:00	425.811	488.5	24.1	29.2667
2022-09-21 18:22:00	424.206	490.833	24.1167	29.2333
2022-09-21 18:23:00	428.085	494.333	24.1	29.3667
2022-09-21 18:24:00	423.359	495.833	24.1	29.55
2022-09-21 18:25:00	422.811	488.5	24	29.3833
2022-09-21 18:26:00	424.216	488.667	24	29.55
2022-09-21 18:27:00	425.185	491.667	24	29.2667
2022-09-21 18:28:00	423.898	490.667	23.9	29.4833
2022-09-21 18:29:00	421.946	492.5	23.8667	28.8833
2022-09-21 18:30:00	425.039	492	23.8	29.2333
2022-09-21 18:31:00	425.795	493.167	23.7833	29.2167
2022-09-21 18:32:00	423.48	494.833	23.7833	29.2833
2022-09-21 18:33:00	425.511	494	23.7	29.2333
2022-09-21 18:34:00	423.223	484.5	23.65	29.1833
2022-09-21 18:35:00	419.406	489.833	23.6	29.3167
2022-09-21 18:36:00	420.888	493	23.65	29.15
2022-09-21 18:37:00	421.237	491.667	23.6	29.3
2022-09-21 18:38:00	420.009	490.5	23.5	29.1167
2022-09-21 18:39:00	424.796	486.667	23.5	29.2
2022-09-21 18:40:00	428.945	487.333	23.4833	29.3333
2022-09-21 18:41:00	425.388	489.5	23.5	29.4167
2022-09-21 18:42:00	423.204	491.5	23.5	29.5
2022-09-21 18:43:00	421.522	492.5	23.5	29.3833
2022-09-21 18:44:00	419.757	492	23.4167	29.65
2022-09-21 18:45:00	425.128	491	23.4	29.8
2022-09-21 18:46:00	425.941	492.333	23.3667	30.05
2022-09-21 18:47:00	422.233	492.667	23.3	30.2667
2022-09-21 18:48:00	421.101	490.333	23.2833	30.3333
2022-09-21 18:49:00	421.436	489.833	23.2167	29.9667
2022-09-21 18:50:00	422.57	491	23.2	29.9667
2022-09-21 18:51:00	425.58	494.667	23.2	30.15
2022-09-21 18:52:00	422.434	494.667	23.2	30.5333
2022-09-21 18:53:00	421.803	491.333	23.2	30.5333
2022-09-21 18:54:00	421.998	491.667	23.1167	30.75
2022-09-21 18:55:00	423.507	492.833	23.0667	30.4333
2022-09-21 18:56:00	421.606	495	23.0667	30.2833
2022-09-21 18:57:00	423.804	497	23	30.4667
2022-09-21 18:58:00	422.415	496.5	23	30.4167
2022-09-21 18:59:00	421.152	495.333	22.9833	30.4833
2022-09-21 19:00:00	419.624	494.167	22.9	30.4667
2022-09-21 19:01:00	421.82	493.667	22.9	30.9167
2022-09-21 19:02:00	424.758	491.167	22.9	31.2
2022-09-21 19:03:00	421.4	491.333	22.8333	31.15
2022-09-21 19:04:00	419.308	485.333	22.75	30.45
2022-09-21 19:05:00	422.605	484.167	22.6	30.5833
2022-09-21 19:06:00	423.167	490.5	22.6	30.8333
2022-09-21 19:07:00	421.639	490.5	22.6	31.05
2022-09-21 19:08:00	421.674	491	22.6	31.15
2022-09-21 19:09:00	422.625	492.833	22.6	30.9167
2022-09-21 19:10:00	427.279	492.167	22.6	31.1167
2022-09-21 19:11:00	425.92	496.167	22.5833	30.8667
2022-09-21 19:12:00	424.69	499.167	22.5333	31.0333
2022-09-21 19:13:00	424.621	500.167	22.5	31.2667
2022-09-21 19:14:00	422.317	498.333	22.5	31.35
2022-09-21 19:15:00	424.013	499.333	22.4167	31.5667
2022-09-21 19:16:00	423.626	498.667	22.4	31.1833
2022-09-21 19:17:00	420.988	497.833	22.4	30.9833
2022-09-21 19:18:00	423.88	495.167	22.3333	30.9167
2022-09-21 19:19:00	424.682	495.5	22.3167	30.8667
2022-09-21 19:20:00	428.079	482.833	22.3	30.85
2022-09-21 19:21:00	423.198	491.333	22.2833	30.7
2022-09-21 19:22:00	423.866	493.667	22.2	30.6
2022-09-21 19:23:00	425.542	491.333	22.2	30.55
2022-09-21 19:24:00	423.11	490.333	22.2	30.7
2022-09-21 19:25:00	421.147	491	22.2	30.8
2022-09-21 19:26:00	419.767	489.5	22.1167	30.5667
2022-09-21 19:27:00	420.579	488.5	22.1	30.8167
2022-09-21 19:28:00	421.226	487.667	22.1	31.2833
2022-09-21 19:29:00	421.234	488	22.1	31.3
2022-09-21 19:30:00	422.092	491.833	22.1	31.5667
2022-09-21 19:31:00	422.261	492.429	22.0429	31.7714
2022-09-21 19:32:00	422.49	494.833	22	31.5667
2022-09-21 19:33:00	421.817	492	22	31.4333
2022-09-21 19:34:00	422.134	492	21.9833	31.3833
2022-09-21 19:35:00	420.449	493.833	21.9167	31.6
2022-09-21 19:36:00	421.639	494	21.9	31.7
2022-09-21 19:37:00	422.315	492.667	21.9	31.85
2022-09-21 19:38:00	421.192	492.167	21.9	31.8833
2022-09-21 19:39:00	425.378	491	21.8333	31.9833
2022-09-21 19:40:00	422.364	492.167	21.8833	32.1
2022-09-21 19:41:00	420.569	493.167	21.8167	32.2167
2022-09-21 19:42:00	419.758	492.333	21.8	32.3333
2022-09-21 19:43:00	422.158	493.667	21.7167	32.3167
2022-09-21 19:44:00	420.914	491	21.7333	32.1167
2022-09-21 19:45:00	420.523	489.667	21.6833	31.9333
2022-09-21 19:46:00	420.138	488.167	21.65	32.2167
2022-09-21 19:47:00	420.218	487.5	21.6167	32.1333
2022-09-21 19:48:00	421.405	488.833	21.6	31.6667
2022-09-21 19:49:00	420.411	488.167	21.6167	31.85
2022-09-21 19:50:00	419.454	487.167	21.6	31.8167
2022-09-21 19:51:00	418.553	487.333	21.6	31.6167
2022-09-21 19:52:00	418.89	487.333	21.6	31.3167
2022-09-21 19:53:00	420.476	489.5	21.6	31.2167
2022-09-21 19:54:00	419.965	488.833	21.6	31.5
2022-09-21 19:55:00	420.333	489.833	21.6	31.75
2022-09-21 19:56:00	419.195	489.833	21.6	31.7333
2022-09-21 19:57:00	419.911	488.833	21.5833	31.5
2022-09-21 19:58:00	420.013	490.333	21.6	31.4833
2022-09-21 19:59:00	419.009	491	21.5833	31.5333
2022-09-21 20:00:00	420.822	492	21.5	32.0333
2022-09-21 20:01:00	419.772	491.833	21.5	31.65
2022-09-21 20:02:00	420.156	492	21.5	31.6833
2022-09-21 20:03:00	420.585	493.667	21.5	31.9333
2022-09-21 20:04:00	419.843	493	21.4167	31.9333
2022-09-21 20:05:00	421.002	492	21.4167	32.0167
2022-09-21 20:06:00	420.577	490.833	21.4	31.95
2022-09-21 20:07:00	422.759	490.167	21.4	32.7333
2022-09-21 20:08:00	422.373	488.667	21.35	32.5167
2022-09-21 20:09:00	421.218	489	21.3167	32.6333
2022-09-21 20:10:00	420.383	488.833	21.3	32.4833
2022-09-21 20:11:00	420.275	492.833	21.3	32.45
2022-09-21 20:12:00	422.23	490.667	21.3	32.5833
2022-09-21 20:13:00	420.981	492.5	21.2833	32.5833
2022-09-21 20:14:00	420.304	493.667	21.2333	32.5833
2022-09-21 20:15:00	420.2	492.833	21.3	32.4667
2022-09-21 20:16:00	420.321	493.5	21.2	32.9833
2022-09-21 20:17:00	420.507	493.333	21.1667	33.5833
2022-09-21 20:18:00	420.607	490.667	21.1167	32.8833
2022-09-21 20:19:00	421.52	487.667	21.1	33.25
2022-09-21 20:20:00	423.456	490.167	21.0667	33.2667
2022-09-21 20:21:00	423.358	492.333	21.0833	32.9167
2022-09-21 20:22:00	422.706	493.667	21.0333	33.0833
2022-09-21 20:23:00	422.807	493.667	21.0333	33.0667
2022-09-21 20:24:00	421.658	495.333	21.0667	32.95
2022-09-21 20:25:00	421.829	496.5	21	33.45
2022-09-21 20:26:00	419.62	496	20.9667	32.7333
2022-09-21 20:27:00	421.16	494.833	20.9167	32.7
2022-09-21 20:28:00	420.851	494.5	20.9167	32.7667
2022-09-21 20:29:00	420.342	494.667	20.9	32.7333
2022-09-21 20:30:00	421.133	494	20.9	32.45
2022-09-21 20:31:00	420.36	492.333	20.9	32.5667
2022-09-21 20:32:00	420.904	489.167	20.9	32.5833
2022-09-21 20:33:00	420.681	490.167	20.8667	33.0333
2022-09-21 20:34:00	420.329	492.333	20.85	32.3833
2022-09-21 20:35:00	421.015	491.5	20.8	32.7333
2022-09-21 20:36:00	421.004	489.667	20.7333	32.5333
2022-09-21 20:37:00	421.441	492.667	20.7	32.6667
2022-09-21 20:38:00	421.679	495.167	20.7	32.9667
2022-09-21 20:39:00	422.079	495	20.7	33.7667
2022-09-21 20:40:00	422.254	497.333	20.6333	33.7
2022-09-21 20:41:00	421.788	499.667	20.6167	33.3167
2022-09-21 20:42:00	421.442	498	20.6	33.55
2022-09-21 20:43:00	421.571	499.667	20.6	33.15
2022-09-21 20:44:00	421.583	496.167	20.6	32.8167
2022-09-21 20:45:00	422.319	495.667	20.6	32.9167
2022-09-21 20:46:00	422.523	496	20.6	32.8167
2022-09-21 20:47:00	421.745	495.833	20.6	32.95
2022-09-21 20:48:00	422.701	497.333	20.6	32.8
2022-09-21 20:49:00	421.887	497	20.5833	33.4333
2022-09-21 20:50:00	421.343	491.5	20.5	33.3667
2022-09-21 20:51:00	422.325	492.167	20.5	33.4667
2022-09-21 20:52:00	421.846	493.167	20.4833	33.25
2022-09-21 20:53:00	421.219	493.667	20.4333	33.4833
2022-09-21 20:54:00	423.862	495.167	20.4167	33.6
2022-09-21 20:55:00	422.812	493.333	20.4	33.8833
2022-09-21 20:56:00	421.03	492.333	20.3833	34.0667
2022-09-21 20:57:00	420.805	492.333	20.3833	33.9833
2022-09-21 20:58:00	421.011	492.167	20.3	33.9833
2022-09-21 20:59:00	422.836	493	20.3	34.4667
2022-09-21 21:00:00	423.039	496.167	20.3	34.3333
2022-09-21 21:01:00	421.993	500	20.3	34.0333
2022-09-21 21:02:00	422.437	501.5	20.25	34.35
2022-09-21 21:03:00	421.759	500	20.2	34.4167
2022-09-21 21:04:00	423.124	498.167	20.1167	34.1
2022-09-21 21:05:00	422.675	496	20.1333	33.9
2022-09-21 21:06:00	423.676	496.5	20.1167	34.3333
2022-09-21 21:07:00	423.892	497	20.1	34.7667
2022-09-21 21:08:00	422.954	499.5	20.1	35.2833
2022-09-21 21:09:00	420.709	495.5	20	34.5
2022-09-21 21:10:00	420.413	496	20	34.2833
2022-09-21 21:11:00	420.838	495	20	34.0167
2022-09-21 21:12:00	420.835	494.5	20	34.3167
2022-09-21 21:13:00	422.967	494.333	20	34.5833
2022-09-21 21:14:00	422.982	492.333	20	34.9333
2022-09-21 21:15:00	421.789	491.333	20	34.55
2022-09-21 21:16:00	420.866	491.833	20	33.9167
2022-09-21 21:17:00	422.825	491.833	20	34
2022-09-21 21:18:00	422.907	493.667	19.9	34.4833
2022-09-21 21:19:00	421.532	495.667	19.8833	34.3167
2022-09-21 21:20:00	420.741	492.5	19.8833	33.8
2022-09-21 21:21:00	420.457	490.333	19.9	33.3333
2022-09-21 21:22:00	421.036	491.167	19.9	33.4167
2022-09-21 21:23:00	420.94	490.667	19.95	33.4333
2022-09-21 21:24:00	420.293	488.167	19.9333	33.3667
2022-09-21 21:25:00	418.989	487.333	19.9167	33.4833
2022-09-21 21:26:00	419.753	485.5	19.9	33.3333
2022-09-21 21:27:00	420.078	485.333	19.9833	33.3167
2022-09-21 21:28:00	419.601	485.833	20	33.4
2022-09-21 21:29:00	419.37	485.5	20	33.3
2022-09-21 21:30:00	419.875	487	20	33.7167
2022-09-21 21:31:00	419.882	486.667	20	34.1167
2022-09-21 21:32:00	419.889	485.333	20	34
2022-09-21 21:33:00	419.332	485.833	20	34.2667
2022-09-21 21:34:00	419.502	485.667	20	34.3667
2022-09-21 21:35:00	420.074	486.167	20	34.3833
2022-09-21 21:36:00	419.684	485.833	20	34.5
2022-09-21 21:37:00	420.224	485.833	20	35.15
2022-09-21 21:38:00	420.15	486.667	19.9667	35.0667
2022-09-21 21:39:00	420.035	487	19.9833	35.2333
2022-09-21 21:40:00	419.616	486.333	19.9667	34.9167
2022-09-21 21:41:00	419.066	485.667	19.9833	35.1167
2022-09-21 21:42:00	418.71	485.667	20	35.2333
2022-09-21 21:43:00	418.827	486.333	20	35.0667
2022-09-21 21:44:00	419.845	486.833	20	35.5167
2022-09-21 21:45:00	420.188	483.833	19.9667	35.6167
2022-09-21 21:46:00	421.02	484	19.9167	36.15
2022-09-21 21:47:00	419.51	484.333	19.9	35.8667
2022-09-21 21:48:00	419.02	485	19.8	35.95
2022-09-21 21:49:00	419.339	486	19.8	35.7167
2022-09-21 21:50:00	421.65	486.5	19.8167	36.0333
2022-09-21 21:51:00	422.452	485.667	19.8	36.7667
2022-09-21 21:52:00	422.153	487.667	19.8	36.9833
2022-09-21 21:53:00	421.64	485.833	19.7833	36.95
2022-09-21 21:54:00	421.837	483.833	19.7	37.1167
2022-09-21 21:55:00	422.462	482.167	19.7	37.3167
2022-09-21 21:56:00	421.797	482.167	19.65	37.3667
2022-09-21 21:57:00	421.444	484.667	19.6	37.2
2022-09-21 21:58:00	421.193	484	19.6	37.4333
2022-09-21 21:59:00	421.9	484.5	19.5	37.4833
2022-09-21 22:00:00	423.022	484.833	19.5	37.5333
2022-09-21 22:01:00	422.661	484.167	19.5	37.5833
2022-09-21 22:02:00	423.474	483.833	19.5	37.7667
2022-09-21 22:03:00	423.709	483.833	19.5	37.6333
2022-09-21 22:04:00	422.73	482.833	19.5	37.3167
2022-09-21 22:05:00	422.435	479.833	19.5	37.5833
2022-09-21 22:06:00	422.569	479.167	19.5	37.6667
2022-09-21 22:07:00	425.205	480.333	19.45	37.8
2022-09-21 22:08:00	425.381	480.667	19.4	37.8167
2022-09-21 22:09:00	424.775	482	19.3667	37.65
2022-09-21 22:10:00	424.627	484.667	19.3167	37.5833
2022-09-21 22:11:00	422.352	484.667	19.3	37.5333
2022-09-21 22:12:00	422.74	485.5	19.3	38.0333
2022-09-21 22:13:00	424.058	485.333	19.25	38.1667
2022-09-21 22:14:00	425.201	486.5	19.2167	38
2022-09-21 22:15:00	426.884	483.833	19.2	38.7167
2022-09-21 22:16:00	425.577	485.667	19.2	38.8667
2022-09-21 22:17:00	426.861	487	19.15	38.6167
2022-09-21 22:18:00	426.407	486.167	19.1333	38.65
2022-09-21 22:19:00	426.613	484.5	19.1	38.4167
2022-09-21 22:20:00	427.328	485.833	19.1	38.8167
2022-09-21 22:21:00	427.247	485.333	19.1	38.9333
2022-09-21 22:22:00	427.643	487	19.0333	39.1167
2022-09-21 22:23:00	427.583	487.667	18.95	39.35
2022-09-21 22:24:00	428.474	486.833	18.8833	39.35
2022-09-21 22:25:00	429.51	487.833	18.8	39.95
2022-09-21 22:26:00	430.722	488.5	18.7167	40.15
2022-09-21 22:27:00	430.749	490.833	18.6667	40.5667
2022-09-21 22:28:00	429.575	491.833	18.6	40.0167
2022-09-21 22:29:00	428.774	492.667	18.5667	40.4
2022-09-21 22:30:00	429.197	495.333	18.5	40.5333
2022-09-21 22:31:00	429.341	495.667	18.5	40.75
2022-09-21 22:32:00	430.635	494	18.5	40.7667
2022-09-21 22:33:00	431.535	493.833	18.4333	41.3333
2022-09-21 22:34:00	431.757	494.333	18.4	41.9667
2022-09-21 22:35:00	433.691	493.167	18.35	42.6833
2022-09-21 22:36:00	433.611	493.333	18.3	42.7333
2022-09-21 22:37:00	434.832	494.833	18.3	42.6167
2022-09-21 22:38:00	436.051	495.167	18.3	42.75
2022-09-21 22:39:00	435.872	493	18.2333	43.1333
2022-09-21 22:40:00	433.957	495.167	18.2	43.25
2022-09-21 22:41:00	431.99	498	18.1833	42.5833
2022-09-21 22:42:00	434.941	500	18.1	43.3333
2022-09-21 22:43:00	435.004	500.5	18.0667	43.7333
2022-09-21 22:44:00	433.523	501.833	18	43.4
2022-09-21 22:45:00	433.177	502.667	18	43.65
2022-09-21 22:46:00	431.735	500.167	17.9667	43.6333
2022-09-21 22:47:00	433.487	497.333	17.9333	43.6667
2022-09-21 22:48:00	435.037	494.833	17.8667	43.95
2022-09-21 22:49:00	436.446	490.833	17.7833	44.7167
2022-09-21 22:50:00	436.87	491.167	17.7167	44.9167
2022-09-21 22:51:00	438.044	490.667	17.7	44.8167
2022-09-21 22:52:00	438.593	494.5	17.7	44.9167
2022-09-21 22:53:00	439.692	497.667	17.6833	45.7833
2022-09-21 22:54:00	438.514	499.833	17.6333	45.5667
2022-09-21 22:55:00	437.647	500.833	17.6	45.55
2022-09-21 22:56:00	436.491	503	17.6	45.2167
2022-09-21 22:57:00	437.938	503.833	17.6	45.4
2022-09-21 22:58:00	435.175	503.5	17.6	45.3333
2022-09-21 22:59:00	434.133	503.833	17.65	44.8667
2022-09-21 23:00:00	435.529	502.333	17.6167	45.3333
2022-09-21 23:01:00	436.244	502.5	17.65	45.1
2022-09-21 23:02:00	436.266	501.667	17.65	44.9333
2022-09-21 23:03:00	437.117	502.167	17.6333	45.6
2022-09-21 23:04:00	437.912	501.833	17.6333	45.7
2022-09-21 23:05:00	437.941	501.833	17.6	45.7
2022-09-21 23:06:00	437.333	504.667	17.6167	45.5167
2022-09-21 23:07:00	438.15	503.167	17.6	46.45
2022-09-21 23:08:00	437.303	503.833	17.5833	46.2
2022-09-21 23:09:00	437.897	503	17.5833	46.5
2022-09-21 23:10:00	437.352	502.5	17.55	46.7333
2022-09-21 23:11:00	437.604	503.167	17.5167	46.2333
2022-09-21 23:12:00	438.178	505.167	17.5	46.3667
2022-09-21 23:13:00	437.829	506	17.45	46.55
2022-09-21 23:14:00	436.861	506.333	17.4	46.45
2022-09-21 23:15:00	435.726	503	17.4	46.3333
2022-09-21 23:16:00	435.652	500.667	17.3667	46.1667
2022-09-21 23:17:00	435.463	501.333	17.3	46.1833
2022-09-21 23:18:00	436.397	499.5	17.3	46.0167
2022-09-21 23:19:00	435.892	499.833	17.2333	46.1333
2022-09-21 23:20:00	436.241	499.167	17.2	46.15
2022-09-21 23:21:00	436.952	497.5	17.2	46.3833
2022-09-21 23:22:00	438.276	495.333	17.2	46.25
2022-09-21 23:23:00	438.975	497.833	17.1667	46.1833
2022-09-21 23:24:00	439.477	501.333	17.1	46.2667
2022-09-21 23:25:00	439.541	503.833	17.1	46.3167
2022-09-21 23:26:00	439.573	503.833	17.05	46.5333
2022-09-21 23:27:00	440.009	502.333	17.0167	46.7333
2022-09-21 23:28:00	440.903	503.833	17	46.7
2022-09-21 23:29:00	441.982	507.167	16.9833	46.9833
2022-09-21 23:30:00	443.295	511	16.9	47
2022-09-21 23:31:00	443.04	509.833	16.9	46.9833
2022-09-21 23:32:00	443.912	508.333	16.9	47.3167
2022-09-21 23:33:00	442.6	509	16.9	47.7167
2022-09-21 23:34:00	441.531	508.5	16.9	47.4167
2022-09-21 23:35:00	443.218	509	16.8167	47.7333
2022-09-21 23:36:00	446.259	510.5	16.8	48.2333
2022-09-21 23:37:00	446.86	507.5	16.8	48.2333
2022-09-21 23:38:00	447.055	511.333	16.8	48.3167
2022-09-21 23:39:00	446.607	517.167	16.8	48.25
2022-09-21 23:40:00	441.61	516	16.8	48.3167
2022-09-21 23:41:00	441.813	512.833	16.7833	47.5833
2022-09-21 23:42:00	440.521	513.333	16.7167	47.6833
2022-09-21 23:43:00	440.76	511.667	16.6833	47.8
2022-09-21 23:44:00	442.117	511	16.5667	48.3
2022-09-21 23:45:00	442.694	513.5	16.55	48.35
2022-09-21 23:46:00	444.208	515.167	16.5	48.4667
2022-09-21 23:47:00	444.525	516	16.5167	48.7
2022-09-21 23:48:00	445.344	518.667	16.5	48.6
2022-09-21 23:49:00	446.354	521	16.4833	48.9333
2022-09-21 23:50:00	447.377	524	16.4333	48.8167
2022-09-21 23:51:00	447.95	523.833	16.4	49.1167
2022-09-21 23:52:00	447.868	522.5	16.4	48.9333
2022-09-21 23:53:00	448.011	521.333	16.35	49.4167
2022-09-21 23:54:00	450.531	522.833	16.3	50.1833
2022-09-21 23:55:00	450.387	522.167	16.3	50.6833
2022-09-21 23:56:00	449.175	523.667	16.3	50.2833
2022-09-21 23:57:00	447.537	523.333	16.3	49.8
2022-09-21 23:58:00	448.937	522.667	16.3	49.8167
2022-09-21 23:59:00	449.615	523	16.25	49.9167
2022-09-22	449.777	522.167	16.2167	49.95
2022-09-22 00:01:00	449.717	523.667	16.2	50.2833
2022-09-22 00:02:00	450.553	524.167	16.2	49.9667
2022-09-22 00:03:00	450.072	524.333	16.2	50.1833
2022-09-22 00:04:00	448.876	523.167	16.2	50.2
2022-09-22 00:05:00	448.01	523.667	16.2	50.1
2022-09-22 00:06:00	448.192	523.5	16.2	49.8167
2022-09-22 00:07:00	449.131	522.5	16.2	49.7333
2022-09-22 00:08:00	449.332	519.833	16.2	50.3667
2022-09-22 00:09:00	450.98	519	16.15	50.1833
2022-09-22 00:10:00	452.693	521	16.1167	50.6
2022-09-22 00:11:00	450.276	523.333	16.1	51.2
2022-09-22 00:12:00	450.019	524.833	16.05	50.7833
2022-09-22 00:13:00	450.818	528.167	16.0667	51.2833
2022-09-22 00:14:00	452.343	531	16	51.2167
2022-09-22 00:15:00	451.703	532.667	16.0167	51.8
2022-09-22 00:16:00	450.57	533	16	51.4
2022-09-22 00:17:00	449.92	533.333	16	51.05
2022-09-22 00:18:00	450.24	533.833	15.95	51.0833
2022-09-22 00:19:00	448.845	533.667	15.9	51.1667
2022-09-22 00:20:00	448.241	531	15.8	51.1833
2022-09-22 00:21:00	448.738	528.167	15.75	51.5
2022-09-22 00:22:00	449.413	525	15.7	52.1
2022-09-22 00:23:00	450.48	525.5	15.7	52.25
2022-09-22 00:24:00	449.589	522.667	15.5333	52.1
2022-09-22 00:25:00	448.791	521	15.4833	51.8333
2022-09-22 00:26:00	449.076	519.833	15.5	52.0167
2022-09-22 00:27:00	449.614	518.833	15.5	52.1167
2022-09-22 00:28:00	451.391	518	15.5	52.5
2022-09-22 00:29:00	452.443	517.833	15.5167	52.9
2022-09-22 00:30:00	450.739	518.667	15.5	53.2
2022-09-22 00:31:00	449.525	518	15.5	52.8
2022-09-22 00:32:00	450.343	517.333	15.5	52.85
2022-09-22 00:33:00	450.299	517.333	15.45	52.5333
2022-09-22 00:34:00	452.788	516.667	15.3833	53.25
2022-09-22 00:35:00	452.845	518	15.4	53.25
2022-09-22 00:36:00	452.79	520	15.3833	53.7167
2022-09-22 00:37:00	453.698	520.5	15.3167	53.7833
2022-09-22 00:38:00	452.266	520	15.3	53.65
2022-09-22 00:39:00	452.905	519	15.3333	53.7667
2022-09-22 00:40:00	454.577	519	15.3	54.0833
2022-09-22 00:41:00	453.501	520	15.3	54.0333
2022-09-22 00:42:00	452.288	522.5	15.2667	54.0333
2022-09-22 00:43:00	453.439	522.667	15.2667	54.3167
2022-09-22 00:44:00	454.675	523.833	15.2667	54.3667
2022-09-22 00:45:00	457.583	525.167	15.2667	54.3833
2022-09-22 00:46:00	459.669	527	15.25	54.7
2022-09-22 00:47:00	459.992	529.5	15.2	54.85
2022-09-22 00:48:00	461.524	531.5	15.1833	54.9
2022-09-22 00:49:00	460.652	530.5	15.1333	55.0833
2022-09-22 00:50:00	457.161	529.167	15.1	55.3667
2022-09-22 00:51:00	453.532	530.667	15.1	54.85
2022-09-22 00:52:00	456.136	528.167	15.0333	54.8833
2022-09-22 00:53:00	456.827	529.833	15	55.4
2022-09-22 00:54:00	456.681	531.5	14.9833	55.1833
2022-09-22 00:55:00	456.257	531.333	14.9333	55.4333
2022-09-22 00:56:00	455.427	530.833	14.9833	55.9167
2022-09-22 00:57:00	456.862	531.333	14.9333	56.1
2022-09-22 00:58:00	460.227	530.167	14.9	56.2167
2022-09-22 00:59:00	462.097	531	14.9	55.5833
2022-09-22 01:00:00	463.979	533	14.8333	55.7833
2022-09-22 01:01:00	462.204	538.5	14.8	55.5667
2022-09-22 01:02:00	462.553	540.833	14.8333	56.2333
2022-09-22 01:03:00	458.94	538.333	14.8	56.5667
2022-09-22 01:04:00	457.588	536.167	14.8333	56.8
2022-09-22 01:05:00	454.568	537.167	14.8	56.3
2022-09-22 01:06:00	454.483	537	14.8	55.9667
2022-09-22 01:07:00	453.881	534	14.7833	55.95
2022-09-22 01:08:00	453.256	535	14.8	54.9333
2022-09-22 01:09:00	452.079	534.167	14.8	54.5333
2022-09-22 01:10:00	454.15	533	14.7833	54.9833
2022-09-22 01:11:00	454.174	533.167	14.8	55.4333
2022-09-22 01:12:00	452.604	537	14.8	55.25
2022-09-22 01:13:00	455.241	534.5	14.8	55.4167
2022-09-22 01:14:00	456.635	531.333	14.7667	55.5833
2022-09-22 01:15:00	457.389	528.833	14.65	56.4167
2022-09-22 01:16:00	458.565	529.333	14.6	56.5333
2022-09-22 01:17:00	460.298	528.333	14.6	56.4
2022-09-22 01:18:00	460.243	528.333	14.6167	56.0167
2022-09-22 01:19:00	458.691	527.833	14.5167	55.95
2022-09-22 01:20:00	460.873	527.5	14.3667	56.7667
2022-09-22 01:21:00	462.043	533.333	14.4167	57.5
2022-09-22 01:22:00	463.541	534.833	14.4	57.8667
2022-09-22 01:23:00	465.304	537.167	14.4	57.9
2022-09-22 01:24:00	466.348	541.167	14.4167	57.55
2022-09-22 01:25:00	466.632	545	14.4167	56.8333
2022-09-22 01:26:00	466.015	548	14.4	56.9167
2022-09-22 01:27:00	465.145	546.667	14.4333	57.35
2022-09-22 01:28:00	464.682	543	14.4	57.6667
2022-09-22 01:29:00	465.981	543	14.4	57.6167
2022-09-22 01:30:00	465.831	542.833	14.4	58.1333
2022-09-22 01:31:00	464.555	543.333	14.3667	57.2
2022-09-22 01:32:00	463.863	540.333	14.3	57.0167
2022-09-22 01:33:00	459.553	540.5	14.3333	56.9167
2022-09-22 01:34:00	452.567	538.5	14.3667	56.5
2022-09-22 01:35:00	447.268	534.667	14.1833	55.5
2022-09-22 01:36:00	445.879	531.833	14.1167	54.8667
2022-09-22 01:37:00	445.046	530.333	14.1333	54.7833
2022-09-22 01:38:00	444.786	524.5	13.9	55.4
2022-09-22 01:39:00	445.015	527.833	14.0833	55.25
2022-09-22 01:40:00	444.892	528.333	14.2	55.1333
2022-09-22 01:41:00	445.753	524.667	14.25	55.0833
2022-09-22 01:42:00	451.525	523.667	14.25	55.1333
2022-09-22 01:43:00	449.058	525.5	14.2667	54.9333
2022-09-22 01:44:00	450.401	525.833	14.3	55.0333
2022-09-22 01:45:00	451.023	526.667	14.35	55.8
2022-09-22 01:46:00	453.127	526	14.3333	55.6167
2022-09-22 01:47:00	456.589	526.667	14.4	56.4167
2022-09-22 01:48:00	459.591	527.833	14.3333	57.1833
2022-09-22 01:49:00	460.521	530.5	14.35	57.2
2022-09-22 01:50:00	462.367	532.833	14.3667	57.1
2022-09-22 01:51:00	463.257	535.333	14.3167	56.9667
2022-09-22 01:52:00	462.867	535.667	14.3	56.8
2022-09-22 01:53:00	462.591	536.833	14.25	57.15
2022-09-22 01:54:00	463.156	535.667	14.2	57.4167
2022-09-22 01:55:00	460.813	533.333	14.2	57.6
2022-09-22 01:56:00	453.979	532.5	14.2	56.75
2022-09-22 01:57:00	448.774	532.167	14.2333	55.8333
2022-09-22 01:58:00	447.305	531.5	14.2	55.2833
2022-09-22 01:59:00	446.351	529.333	14.1833	55
2022-09-22 02:00:00	446.499	525.5	14.15	54.9167
2022-09-22 02:01:00	447.298	525.5	14.1	55.5667
2022-09-22 02:02:00	448.024	527.833	14.1667	56.0833
2022-09-22 02:03:00	446.828	525.333	14.1	55.5833
2022-09-22 02:04:00	449.066	526.333	14.15	55.7167
2022-09-22 02:05:00	449.539	527	14.1333	56.4167
2022-09-22 02:06:00	449.637	528.167	14.1	56.7
2022-09-22 02:07:00	450.33	526.333	14.1	56.4167
2022-09-22 02:08:00	455.774	526.333	14.1	56.1333
2022-09-22 02:09:00	459.867	527.667	14.1	56.5333
2022-09-22 02:10:00	459.975	529.167	14.05	56.9
2022-09-22 02:11:00	457.769	531.167	13.9667	57.1167
2022-09-22 02:12:00	456.955	533.667	13.9167	57.0333
2022-09-22 02:13:00	457.338	534	13.9	57.2667
2022-09-22 02:14:00	458.66	537	13.9	57.5
2022-09-22 02:15:00	461.909	540.833	13.9	57.9333
2022-09-22 02:16:00	460.909	539.167	13.8667	58.3333
2022-09-22 02:17:00	461.607	539	13.8	57.85
2022-09-22 02:18:00	464.435	539.5	13.8	58.5333
2022-09-22 02:19:00	465.665	543.333	13.8	58.8333
2022-09-22 02:20:00	464.703	542.333	13.8	58.75
2022-09-22 02:21:00	460.427	542	13.8	58.3167
2022-09-22 02:22:00	450.517	538.5	13.7333	56.7833
2022-09-22 02:23:00	448.218	528	13.5167	56.3333
2022-09-22 02:24:00	452.774	524.5	13.5667	57.1333
2022-09-22 02:25:00	452.048	523.667	13.6833	57.95
2022-09-22 02:26:00	446.891	521.167	13.6167	57.3
2022-09-22 02:27:00	447.84	520.333	13.6333	56.6167
2022-09-22 02:28:00	448.882	518.333	13.7	56.4167
2022-09-22 02:29:00	451.547	518.833	13.7	56.8333
2022-09-22 02:30:00	451.047	522.333	13.7333	57.1833
2022-09-22 02:31:00	452.88	523.833	13.7	57.5167
2022-09-22 02:32:00	458.64	522.333	13.7833	57.4833
2022-09-22 02:33:00	463.056	522.667	13.7833	57.9667
2022-09-22 02:34:00	463.111	525.333	13.7	58.75
2022-09-22 02:35:00	465.329	528.667	13.6333	59.0333
2022-09-22 02:36:00	466.792	533	13.6167	59.0833
2022-09-22 02:37:00	466.699	539	13.6167	58.7
2022-09-22 02:38:00	466.119	544.333	13.6	58.5833
2022-09-22 02:39:00	468.292	547.167	13.5333	59.05
2022-09-22 02:40:00	468.672	549.333	13.5	59.3333
2022-09-22 02:41:00	467.109	550.667	13.5	59.6333
2022-09-22 02:42:00	464.209	550	13.5	59.1333
2022-09-22 02:43:00	463.736	544.167	13.5	58.7167
2022-09-22 02:44:00	463.579	542.667	13.45	59.2833
2022-09-22 02:45:00	462.512	541	13.4	59.5
2022-09-22 02:46:00	455.757	542.5	13.3833	59.2167
2022-09-22 02:47:00	451.981	535.667	13.2833	57.8167
2022-09-22 02:48:00	450.277	531.833	13.35	57.6833
2022-09-22 02:49:00	448.455	527.167	13.4	57.2167
2022-09-22 02:50:00	448.234	525.667	13.4	57.1333
2022-09-22 02:51:00	448.672	522.333	13.3	57.05
2022-09-22 02:52:00	448.803	518.833	13.3	57.3667
2022-09-22 02:53:00	447.546	517.333	13.3	57.1667
2022-09-22 02:54:00	447.629	517.167	13.3667	56.5333
2022-09-22 02:55:00	448.364	516	13.3667	56.3333
2022-09-22 02:56:00	448.086	517.167	13.4	56.5167
2022-09-22 02:57:00	447.403	521.5	13.4	56.3167
2022-09-22 02:58:00	447.395	525.333	13.4	56.15
2022-09-22 02:59:00	448.077	526.5	13.3833	56.3333
2022-09-22 03:00:00	447.934	523.333	13.2833	56.5833
2022-09-22 03:01:00	448.513	522	13.2833	56.4833
2022-09-22 03:02:00	448.909	522.833	13.3	56.3667
2022-09-22 03:03:00	452.698	521.667	13.3333	56.75
2022-09-22 03:04:00	454.535	522	13.3	57.4333
2022-09-22 03:05:00	455.68	523.5	13.3	57.8167
2022-09-22 03:06:00	458.682	526.333	13.3	57.6167
2022-09-22 03:07:00	457.031	527.333	13.3	58.45
2022-09-22 03:08:00	453.24	531	13.25	57.5167
2022-09-22 03:09:00	452.574	529.667	13.2	57.4
2022-09-22 03:10:00	456.116	526.167	13.2	57.3
2022-09-22 03:11:00	453.889	523.333	13.15	57.8667
2022-09-22 03:12:00	450.594	522.5	13.1	57.5667
2022-09-22 03:13:00	450.824	520	13.1	57.3833
2022-09-22 03:14:00	453.152	518.167	13.0333	57.9167
2022-09-22 03:15:00	451.594	518	13	58.6667
2022-09-22 03:16:00	451.098	519.333	13.0333	58.5833
2022-09-22 03:17:00	450.677	518.5	13.1	57.5667
2022-09-22 03:18:00	449.513	516	13.0167	57.2833
2022-09-22 03:19:00	448.66	511.5	12.7	57.8
2022-09-22 03:20:00	448.273	512.167	12.8	57.6333
2022-09-22 03:21:00	447.506	512.333	12.6667	57.9
2022-09-22 03:22:00	446.97	512.333	12.6167	57.9
2022-09-22 03:23:00	449.094	510.833	12.7167	58.4167
2022-09-22 03:24:00	448.935	513.167	12.8833	58.6167
2022-09-22 03:25:00	447.992	514.167	12.9667	57.8667
2022-09-22 03:26:00	447.374	516.5	12.8833	57.0333
2022-09-22 03:27:00	447.558	516.167	12.9167	57.0667
2022-09-22 03:28:00	449.341	517	12.9833	57.65
2022-09-22 03:29:00	450.994	518.333	13	57.9333
2022-09-22 03:30:00	456.841	520.333	13	58.35
2022-09-22 03:31:00	466.324	524	13	59.3
2022-09-22 03:32:00	468.553	528.5	12.9167	59.6667
2022-09-22 03:33:00	467.572	530.667	12.9	60.3667
2022-09-22 03:34:00	468.737	531.333	12.9	59.8333
2022-09-22 03:35:00	469.997	533.5	12.9	59.95
2022-09-22 03:36:00	470.6	534.833	12.85	60.55
2022-09-22 03:37:00	469.619	537.167	12.8	60.4833
2022-09-22 03:38:00	469.155	538.5	12.8	60.4667
2022-09-22 03:39:00	468.509	536.833	12.8	60.3333
2022-09-22 03:40:00	462.559	533.5	12.8	60.4167
2022-09-22 03:41:00	461.052	533.5	12.8167	60.35
2022-09-22 03:42:00	460.839	530.833	12.8	60.2
2022-09-22 03:43:00	458.202	527.667	12.8	60.4167
2022-09-22 03:44:00	453.703	525.5	12.8	59.4333
2022-09-22 03:45:00	449.827	522.667	12.8	58.6
2022-09-22 03:46:00	449.699	519	12.8	57.85
2022-09-22 03:47:00	454.957	521.5	12.8	57.7
2022-09-22 03:48:00	457.867	522.667	12.8167	58.2833
2022-09-22 03:49:00	458.609	522.833	12.8	58.6
2022-09-22 03:50:00	458.935	524.667	12.7833	58.8
2022-09-22 03:51:00	458.903	527.5	12.7167	59.4167
2022-09-22 03:52:00	456.052	528.5	12.7	59.45
2022-09-22 03:53:00	455.505	528.167	12.7	59.5833
2022-09-22 03:54:00	455.389	528.333	12.7	59.3833
2022-09-22 03:55:00	455.489	526.833	12.7	59.05
2022-09-22 03:56:00	452.532	525.667	12.7	59.1667
2022-09-22 03:57:00	451.046	524.5	12.7	58.75
2022-09-22 03:58:00	449.552	523.333	12.7	58.4
2022-09-22 03:59:00	452.462	523.833	12.7	58.45
2022-09-22 04:00:00	450.106	523.167	12.7	58.7
2022-09-22 04:01:00	448.787	523.833	12.7167	57.5333
2022-09-22 04:02:00	448.818	523.167	12.7	57.45
2022-09-22 04:03:00	451.452	522.167	12.7	57.65
2022-09-22 04:04:00	458.529	521.167	12.7	58.6667
2022-09-22 04:05:00	465.286	521.833	12.7	59.9
2022-09-22 04:06:00	469.379	527	12.7	60.35
2022-09-22 04:07:00	470.711	535.5	12.7	60.6167
2022-09-22 04:08:00	471.399	534	12.7	61.2333
2022-09-22 04:09:00	471.489	533.333	12.7	61.3667
2022-09-22 04:10:00	470.787	537	12.7	61.2
2022-09-22 04:11:00	469.876	535.167	12.65	61.2
2022-09-22 04:12:00	466.566	537	12.65	61.1833
2022-09-22 04:13:00	467.75	536.833	12.7	60.8667
2022-09-22 04:14:00	470.323	537.167	12.7	60.9833
2022-09-22 04:15:00	470.916	542	12.6333	61.1167
2022-09-22 04:16:00	471.712	545.167	12.6167	61.2333
2022-09-22 04:17:00	472.483	542.333	12.6833	61.5
2022-09-22 04:18:00	472.582	541.667	12.6833	61.2833
2022-09-22 04:19:00	472.858	542.667	12.6	60.7167
2022-09-22 04:20:00	474.528	542.5	12.5667	61.0833
2022-09-22 04:21:00	474.777	548.571	12.5	61.9571
2022-09-22 04:22:00	475.199	546.167	12.5	61.9
2022-09-22 04:23:00	475.326	547.833	12.5	62.45
2022-09-22 04:24:00	472.414	547	12.4	62.2167
2022-09-22 04:25:00	470.427	553.167	12.4	62.1667
2022-09-22 04:26:00	469.375	556.5	12.4	62.0333
2022-09-22 04:27:00	470.266	551.167	12.4167	61.9833
2022-09-22 04:28:00	468.073	549.5	12.45	61.8
2022-09-22 04:29:00	465.788	545.167	12.45	61.25
2022-09-22 04:30:00	467.438	544.167	12.4333	61.3667
2022-09-22 04:31:00	468.668	542.667	12.4	61.9167
2022-09-22 04:32:00	469.334	544.5	12.4667	61.6333
2022-09-22 04:33:00	468.512	542.333	12.4833	61.6
2022-09-22 04:34:00	466.827	539.5	12.5	61.5167
2022-09-22 04:35:00	466.459	537.333	12.5	61.4667
2022-09-22 04:36:00	465.641	535.667	12.5	61.25
2022-09-22 04:37:00	465.424	533	12.5	61.3667
2022-09-22 04:38:00	467.506	533.833	12.4333	61.3833
2022-09-22 04:39:00	470.196	534.333	12.4	61.75
2022-09-22 04:40:00	472.316	540.167	12.4	61.7833
2022-09-22 04:41:00	471.993	540.333	12.3833	62.2167
2022-09-22 04:42:00	471.232	537	12.3	62.3167
2022-09-22 04:43:00	472.73	540.167	12.3	62.0167
2022-09-22 04:44:00	472.656	539.167	12.2833	62.1667
2022-09-22 04:45:00	473.347	538.5	12.2	62.4
2022-09-22 04:46:00	473.999	537.5	12.2	62.7833
2022-09-22 04:47:00	475.436	537.833	12.2833	62.6
2022-09-22 04:48:00	475.897	537.5	12.3	62.7
2022-09-22 04:49:00	475.222	539.333	12.3	62.6167
2022-09-22 04:50:00	475.337	540.333	12.3	62.5833
2022-09-22 04:51:00	474.385	543.167	12.3167	62.4167
2022-09-22 04:52:00	474.108	544.833	12.3167	62.2833
2022-09-22 04:53:00	475.059	545.5	12.3167	62.55
2022-09-22 04:54:00	475.913	544.5	12.3	62.7333
2022-09-22 04:55:00	475.091	544.333	12.3	62.4167
2022-09-22 04:56:00	475.564	544.5	12.3	62.25
2022-09-22 04:57:00	476.023	544	12.2667	62.55
2022-09-22 04:58:00	477.633	543.333	12.2	62.9667
2022-09-22 04:59:00	478.786	542.833	12.25	62.8333
2022-09-22 05:00:00	478.053	546	12.2167	62.9
2022-09-22 05:01:00	477.476	547.833	12.2333	62.9167
2022-09-22 05:02:00	477.731	548.667	12.2833	62.6833
2022-09-22 05:03:00	477.382	549.833	12.2833	62.6167
2022-09-22 05:04:00	477.337	550.5	12.3	62.4667
2022-09-22 05:05:00	477.083	550.833	12.3	62.35
2022-09-22 05:06:00	477.902	553	12.3	62.4167
2022-09-22 05:07:00	478.514	553.333	12.3	62.6
2022-09-22 05:08:00	478.732	554.5	12.3	62.5167
2022-09-22 05:09:00	477.264	554.5	12.2167	62.65
2022-09-22 05:10:00	474.477	552.5	12.2	62.4
2022-09-22 05:11:00	473.794	552.5	12.2	62.2167
2022-09-22 05:12:00	473.778	553.333	12.1167	62.1333
2022-09-22 05:13:00	473.926	551.167	12.1	62.2
2022-09-22 05:14:00	474.429	548.833	12.05	62.4667
2022-09-22 05:15:00	474.531	549	12	62.5333
2022-09-22 05:16:00	474.459	550	12	62.45
2022-09-22 05:17:00	476.383	550.333	12	63.2167
2022-09-22 05:18:00	476.17	550.5	11.9333	63.2333
2022-09-22 05:19:00	476.218	551.5	12	63.1333
2022-09-22 05:20:00	476.122	552.333	12	63.0167
2022-09-22 05:21:00	474.233	552.5	12	63.4833
2022-09-22 05:22:00	473.278	554.833	12	63.2667
2022-09-22 05:23:00	474.101	556	11.9667	63.1
2022-09-22 05:24:00	476.502	557.333	11.9833	63.5833
2022-09-22 05:25:00	477.944	558	12	63.4833
2022-09-22 05:26:00	477.18	559.167	11.9833	63.6167
2022-09-22 05:27:00	478.162	561.667	12	63.2667
2022-09-22 05:28:00	474.452	558.5	11.9667	63.0833
2022-09-22 05:29:00	471.818	554.667	11.9	62.5833
2022-09-22 05:30:00	473.397	551	11.85	62.9167
2022-09-22 05:31:00	476.558	549	11.8	63.5333
2022-09-22 05:32:00	476.284	546.167	11.8	63.7333
2022-09-22 05:33:00	474.953	546.667	11.8	63.65
2022-09-22 05:34:00	475.496	549	11.8	63.4167
2022-09-22 05:35:00	474.742	549.167	11.9	63.65
2022-09-22 05:36:00	470.835	549.167	11.9	63.4167
2022-09-22 05:37:00	468.193	549.667	11.9	63.1
2022-09-22 05:38:00	466.106	549.5	11.9167	62.4
2022-09-22 05:39:00	468.828	545.5	11.9	62.7667
2022-09-22 05:40:00	468.85	545.167	11.9	63.45
2022-09-22 05:41:00	469.549	546.167	11.9	63.2167
2022-09-22 05:42:00	474.107	543.833	11.9	63.2167
2022-09-22 05:43:00	477.926	546.5	11.9167	62.8167
2022-09-22 05:44:00	479.205	546	11.9	62.7833
2022-09-22 05:45:00	479.92	548.167	11.9	63.0667
2022-09-22 05:46:00	477.175	550.833	11.9	63.2
2022-09-22 05:47:00	470.815	553	11.9	63.25
2022-09-22 05:48:00	468.283	548.667	11.9	62.9167
2022-09-22 05:49:00	468.214	545.333	11.9167	62.9833
2022-09-22 05:50:00	460.253	543.167	11.9	62.5
2022-09-22 05:51:00	458.405	539.167	11.9167	61.5667
2022-09-22 05:52:00	455.858	536.833	11.95	61.0333
2022-09-22 05:53:00	454.483	531.5	11.9	61
2022-09-22 05:54:00	453.728	527.333	11.9	60.4
2022-09-22 05:55:00	453.512	527	11.9	60.5333
2022-09-22 05:56:00	452.995	526.833	11.9	60.4667
2022-09-22 05:57:00	455.542	526.833	11.9333	60.85
2022-09-22 05:58:00	457.43	528.667	12	61.0167
2022-09-22 05:59:00	463.744	526.667	12	61.3333
2022-09-22 06:00:00	465.479	528.833	11.9833	61.4667
2022-09-22 06:01:00	469.214	529.5	11.9	62.2333
2022-09-22 06:02:00	471.075	532.333	11.9	61.95
2022-09-22 06:03:00	471.471	536.5	11.9	62.4167
2022-09-22 06:04:00	474.568	538.667	11.9	62.3833
2022-09-22 06:05:00	476.462	540.667	11.8833	62.95
2022-09-22 06:06:00	477.783	543.5	11.8	63.4667
2022-09-22 06:07:00	478.528	545	11.8167	63.5
2022-09-22 06:08:00	479.34	548.5	11.85	63.2
2022-09-22 06:09:00	480.832	548.833	11.9	63.0333
2022-09-22 06:10:00	481.3	551.5	11.9	63.15
2022-09-22 06:11:00	480.283	552.5	11.8667	63.0333
2022-09-22 06:12:00	479.724	551.333	11.8	62.9667
2022-09-22 06:13:00	479.997	551.667	11.7833	62.8167
2022-09-22 06:14:00	478.296	551.833	11.8	62.4
2022-09-22 06:15:00	477.552	551.333	11.7167	62.55
2022-09-22 06:16:00	476.909	550.833	11.6	63.3667
2022-09-22 06:17:00	478.721	551.667	11.6	63.7
2022-09-22 06:18:00	479.335	550.167	11.5333	64.0167
2022-09-22 06:19:00	479.508	550.333	11.5167	64.1167
2022-09-22 06:20:00	480.053	545.833	11.5333	63.9833
2022-09-22 06:21:00	480.087	545	11.5167	63.8833
2022-09-22 06:22:00	479.77	543.333	11.5667	64.0667
2022-09-22 06:23:00	477.807	541.667	11.6	64.1167
2022-09-22 06:24:00	476.164	540.833	11.5667	64.45
2022-09-22 06:25:00	476.771	542.667	11.6	64.2167
2022-09-22 06:26:00	478.086	541.333	11.6167	64.3167
2022-09-22 06:27:00	479.033	540.167	11.6	64.4833
2022-09-22 06:28:00	478.86	540.5	11.5833	64.4833
2022-09-22 06:29:00	480.649	543.167	11.5667	64.15
2022-09-22 06:30:00	482.915	542.333	11.6	64.5333
2022-09-22 06:31:00	484.82	542.5	11.6	64.6667
2022-09-22 06:32:00	485.733	544.667	11.5833	64.25
2022-09-22 06:33:00	486.208	546	11.5	64.6167
2022-09-22 06:34:00	486.533	547.5	11.5667	64.5333
2022-09-22 06:35:00	488.424	547.167	11.6	64.2667
2022-09-22 06:36:00	488.573	546.5	11.6	64.15
2022-09-22 06:37:00	488.763	546.833	11.55	64.15
2022-09-22 06:38:00	489.13	550	11.5667	64.1
2022-09-22 06:39:00	489.247	552.667	11.6	64.0167
2022-09-22 06:40:00	489.94	551.667	11.6	63.75
2022-09-22 06:41:00	490.681	550.5	11.6	63.7
2022-09-22 06:42:00	489.223	550.167	11.6	63.6833
2022-09-22 06:43:00	488.005	551.667	11.6	63.7667
2022-09-22 06:44:00	487.862	551	11.6	63.85
2022-09-22 06:45:00	485.692	549.667	11.5833	63.8833
2022-09-22 06:46:00	482.313	549.167	11.6	63.4
2022-09-22 06:47:00	481.073	546.833	11.5667	63.2
2022-09-22 06:48:00	483.403	544	11.5	63.5667
2022-09-22 06:49:00	485.238	543.667	11.5	64.0667
2022-09-22 06:50:00	482.568	547.167	11.4833	63.7833
2022-09-22 06:51:00	481.285	548.333	11.45	64.0167
2022-09-22 06:52:00	480.674	546.667	11.4	64.25
2022-09-22 06:53:00	482.23	544.833	11.5	64.35
2022-09-22 06:54:00	484.489	543.5	11.5	64.6167
2022-09-22 06:55:00	486.186	542	11.45	64.8167
2022-09-22 06:56:00	489.947	546	11.4833	64.7333
2022-09-22 06:57:00	491.787	549.667	11.5	64.1833
2022-09-22 06:58:00	493.076	551	11.5	63.9667
2022-09-22 06:59:00	494.593	552.5	11.5	63.9167
2022-09-22 07:00:00	493.644	553.333	11.5	64.0167
2022-09-22 07:01:00	492.222	554.5	11.5	63.9167
2022-09-22 07:02:00	491.453	556	11.5	63.8667
2022-09-22 07:03:00	493.429	556.167	11.5	63.8833
2022-09-22 07:04:00	494.88	558.333	11.4	64.1167
2022-09-22 07:05:00	495.378	560.667	11.4	63.8667
2022-09-22 07:06:00	495.397	563	11.4	63.9667
2022-09-22 07:07:00	494.861	564.667	11.4	64.5667
2022-09-22 07:08:00	494.957	564.333	11.3833	64.85
2022-09-22 07:09:00	494.165	564.667	11.4	64.75
2022-09-22 07:10:00	492.679	567.667	11.4	64.4333
2022-09-22 07:11:00	492.12	567.167	11.4167	64.2167
2022-09-22 07:12:00	493.053	566.833	11.4833	64.35
2022-09-22 07:13:00	494.264	568.667	11.5	64.2667
2022-09-22 07:14:00	491.927	564.667	11.45	64.6833
2022-09-22 07:15:00	489.593	561.333	11.45	64.6
2022-09-22 07:16:00	489.398	560.667	11.4	64.5333
2022-09-22 07:17:00	489.297	557.5	11.5	64.35
2022-09-22 07:18:00	489.568	555.333	11.5	64.3167
2022-09-22 07:19:00	489.703	553.667	11.5	64.2833
2022-09-22 07:20:00	489.169	554	11.4667	64.3667
2022-09-22 07:21:00	489.559	554.167	11.4333	64.1333
2022-09-22 07:22:00	491.965	550.5	11.4333	64.4833
2022-09-22 07:23:00	493.373	550	11.4833	64.5833
2022-09-22 07:24:00	493.836	550.667	11.4	64.45
2022-09-22 07:25:00	493.92	553.333	11.4	64.3833
2022-09-22 07:26:00	495.094	557	11.4167	64.4
2022-09-22 07:27:00	494.834	559.5	11.4667	64.4
2022-09-22 07:28:00	494.959	560.167	11.5	64.2167
2022-09-22 07:29:00	495.139	556.667	11.4333	64.5667
2022-09-22 07:30:00	492.833	557	11.4	64.4833
2022-09-22 07:31:00	492.184	559.167	11.4167	64.2167
2022-09-22 07:32:00	492.997	559.667	11.5	64.1167
2022-09-22 07:33:00	493.829	559.333	11.5	64.3333
2022-09-22 07:34:00	493.494	559.5	11.5	64.2
2022-09-22 07:35:00	488.716	561	11.5	64.2
2022-09-22 07:36:00	484.662	559	11.5	64.1167
2022-09-22 07:37:00	483.57	559	11.5	63.8667
2022-09-22 07:38:00	484.507	559.167	11.5	63.9167
2022-09-22 07:39:00	486.02	558.333	11.5	64.2833
2022-09-22 07:40:00	481.846	558.167	11.5	63.65
2022-09-22 07:41:00	475.973	555.5	11.5	63.5667
2022-09-22 07:42:00	476.736	550.833	11.5	63.4833
2022-09-22 07:43:00	478.215	546.5	11.5	63.6167
2022-09-22 07:44:00	477.644	545.333	11.5	64.7
2022-09-22 07:45:00	475.349	548.333	11.5	65.2333
2022-09-22 07:46:00	472.707	546.5	11.5667	64.4
2022-09-22 07:47:00	463.327	545	11.6167	63.6167
2022-09-22 07:48:00	460.764	538.833	11.5333	62.05
2022-09-22 07:49:00	459.904	531.5	11.4	62.3667
2022-09-22 07:50:00	458.962	527.833	11.4833	62.55
2022-09-22 07:51:00	460.327	526.833	11.5667	61.9167
2022-09-22 07:52:00	459.481	526.5	11.4167	62.05
2022-09-22 07:53:00	455.814	525.667	11.4167	62.1667
2022-09-22 07:54:00	457.306	526.833	11.65	61.9667
2022-09-22 07:55:00	460.931	527	11.7833	61.65
2022-09-22 07:56:00	461.579	527.333	11.8333	61.2833
2022-09-22 07:57:00	463.448	528	11.9	62.1833
2022-09-22 07:58:00	466.031	527.5	11.9	62.4167
2022-09-22 07:59:00	475.554	531.167	12	61.7667
2022-09-22 08:00:00	480.72	537.667	12.1	61.6333
2022-09-22 08:01:00	480.995	544.167	12.1	62.6
2022-09-22 08:02:00	482.835	548.333	12.1	63.2667
2022-09-22 08:03:00	485.309	550.667	12.1167	62.8
2022-09-22 08:04:00	487.744	553.167	12.2	62.4667
2022-09-22 08:05:00	487.992	552.167	12.2	62.3667
2022-09-22 08:06:00	489.071	553	12.2333	62.8
2022-09-22 08:07:00	485.389	555.5	12.3	62.4667
2022-09-22 08:08:00	482.496	555.167	12.35	61.5167
2022-09-22 08:09:00	478.845	554.667	12.3667	62.6167
2022-09-22 08:10:00	477.826	554	12.3833	62.7
2022-09-22 08:11:00	482.564	551	12.4	62.05
2022-09-22 08:12:00	476.174	549.167	12.3833	61.9
2022-09-22 08:13:00	475.35	547	12.3333	62.45
2022-09-22 08:14:00	469.425	545.333	12.3167	62.1
2022-09-22 08:15:00	471.229	546.333	12.4333	61.9333
2022-09-22 08:16:00	461.7	546.333	12.5	60.75
2022-09-22 08:17:00	458.437	542.5	12.5167	59.85
2022-09-22 08:18:00	460.718	541	12.5667	60.6833
2022-09-22 08:19:00	460.835	540.833	12.6	61.0833
2022-09-22 08:20:00	457.8	540.5	12.6333	60.75
2022-09-22 08:21:00	457.368	540.5	12.7	59.4167
2022-09-22 08:22:00	457.26	538.667	12.75	59.25
2022-09-22 08:23:00	455.933	536.167	12.8167	58.9
2022-09-22 08:24:00	455.165	533.333	12.9	59.2333
2022-09-22 08:25:00	452.585	532.833	12.9	60.05
2022-09-22 08:26:00	454.25	531.5	12.9667	60.2167
2022-09-22 08:27:00	453.855	530.833	13	59.6667
2022-09-22 08:28:00	458.074	529.5	13.0667	59.9833
2022-09-22 08:29:00	460.113	531.5	13.1	60.25
2022-09-22 08:30:00	462.21	530.333	13.1	60.3
2022-09-22 08:31:00	463.01	530.5	13.2	60.5333
2022-09-22 08:32:00	460.018	533	13.2	60
2022-09-22 08:33:00	458.28	534.5	13.2833	60.3167
2022-09-22 08:34:00	458.006	534.5	13.3333	60.0167
2022-09-22 08:35:00	455.094	534	13.45	57.9667
2022-09-22 08:36:00	458.59	529.333	13.5	58.0833
2022-09-22 08:37:00	460.625	528	13.5	59.8167
2022-09-22 08:38:00	458.573	528.5	13.5833	58.8333
2022-09-22 08:39:00	463.388	529.333	13.6333	58
2022-09-22 08:40:00	461.315	529.667	13.7	58
2022-09-22 08:41:00	457.497	532	13.75	58.1
2022-09-22 08:42:00	458.764	532	13.8333	57.3667
2022-09-22 08:43:00	455.977	532.667	13.9	57.05
2022-09-22 08:44:00	451.575	530.5	13.9167	56.7167
2022-09-22 08:45:00	452.869	530.667	14	57.45
2022-09-22 08:46:00	452.601	533	14.0833	58.8
2022-09-22 08:47:00	455.191	531.167	14.1	59.0833
2022-09-22 08:48:00	457.125	531.167	14.1667	57.8
2022-09-22 08:49:00	457.601	531.333	14.25	57.1833
2022-09-22 08:50:00	457.29	530.5	14.3	57.6167
2022-09-22 08:51:00	454.468	528	14.3	58.55
2022-09-22 08:52:00	456.733	529.333	14.3667	58.9667
2022-09-22 08:53:00	460.073	529.333	14.4667	57.6167
2022-09-22 08:54:00	453.536	528.167	14.5	56.8
2022-09-22 08:55:00	447.342	526	14.55	56.0667
2022-09-22 08:56:00	447.057	524.333	14.6	56.9833
2022-09-22 08:57:00	447.58	523.667	14.7333	57.8167
2022-09-22 08:58:00	446.841	523.833	14.85	56.7167
2022-09-22 08:59:00	444.716	524.167	14.9667	56.3167
2022-09-22 09:00:00	442.424	524.833	14.9833	56.3
2022-09-22 09:01:00	441.593	518.833	15.0333	56.8333
2022-09-22 09:02:00	443.55	516	15.1333	55.3167
2022-09-22 09:03:00	443.539	514.333	15.2833	54.75
2022-09-22 09:04:00	441.147	513	15.3333	55.1167
2022-09-22 09:05:00	438.792	511.167	15.3833	54.2333
2022-09-22 09:06:00	436.83	510.5	15.45	53.1333
2022-09-22 09:07:00	437.149	510.5	15.5	53.9167
2022-09-22 09:08:00	436.292	512	15.5333	53.75
2022-09-22 09:09:00	436.416	515.167	15.7	53.15
2022-09-22 09:10:00	440.17	515.333	15.85	53.3667
2022-09-22 09:11:00	439.995	514.833	16.0167	52.1333
2022-09-22 09:12:00	438.209	515	16.1333	53.35
2022-09-22 09:13:00	436.509	513.833	16.2	54.6833
2022-09-22 09:14:00	439.061	511	16.25	54.9667
2022-09-22 09:15:00	440.159	512.167	16.3667	53.6
2022-09-22 09:16:00	437.239	511.333	16.5333	51.0167
2022-09-22 09:17:00	434.737	506.833	16.55	50.15
2022-09-22 09:18:00	432.887	506.833	16.55	50.3833
2022-09-22 09:19:00	431.983	506.167	16.6667	50.85
2022-09-22 09:20:00	434.735	499.667	16.75	50.8667
2022-09-22 09:21:00	434.188	498	16.9	50.1833
2022-09-22 09:22:00	433.738	499.667	17.05	50.1
2022-09-22 09:23:00	434.195	501.167	17.0833	51.0167
2022-09-22 09:24:00	441.096	503.833	17.2167	51.55
2022-09-22 09:25:00	439.553	506.833	17.3	49.55
2022-09-22 09:26:00	440.65	507.333	17.3833	48.7
2022-09-22 09:27:00	437.807	506.167	17.45	51.6333
2022-09-22 09:28:00	436.639	508	17.5333	50.35
2022-09-22 09:29:00	438.572	510.5	17.8	50.0167
2022-09-22 09:30:00	434.86	509.167	17.8167	48.0833
2022-09-22 09:31:00	435.331	508.167	17.95	47.6167
2022-09-22 09:32:00	435.379	507.167	18.0667	47.4167
2022-09-22 09:33:00	431.38	506.5	18.35	47.2167
2022-09-22 09:34:00	430.061	504.167	18.5167	49.35
2022-09-22 09:35:00	433.421	502.167	18.6	50.1833
2022-09-22 09:36:00	443.593	501.167	18.6333	48.2
2022-09-22 09:37:00	442.475	511.167	18.7833	49.0333
2022-09-22 09:38:00	437.673	513.667	18.8833	48.3833
2022-09-22 09:39:00	434.945	512.833	18.9833	46.2333
2022-09-22 09:40:00	433.319	512.5	19.0333	49.2333
2022-09-22 09:41:00	431.61	515.833	19.2167	49.4833
2022-09-22 09:42:00	429.084	517.333	19.3667	49.3167
2022-09-22 09:43:00	431.328	514.333	19.4833	48.6667
2022-09-22 09:44:00	431.501	514.667	19.5	46.1167
2022-09-22 09:45:00	431.207	511.833	19.5	47.3
2022-09-22 09:46:00	429.575	508.833	19.6167	47.05
2022-09-22 09:47:00	427.173	506.5	19.6833	47.2833
2022-09-22 09:48:00	426.214	504.667	19.8	45.75
2022-09-22 09:49:00	424.949	503.167	19.8833	44.3667
2022-09-22 09:50:00	422.665	498.5	19.9667	42.7833
2022-09-22 09:51:00	420.749	497.167	20.1167	43.9
2022-09-22 09:52:00	421.551	495.333	20.2833	43.8333
2022-09-22 09:53:00	422.771	496.667	20.4667	43.9333
2022-09-22 09:54:00	426.912	496.333	20.6667	43.5833
2022-09-22 09:55:00	424.034	495.667	20.8667	43.1833
2022-09-22 09:56:00	428.256	498.167	21.0333	44.3667
2022-09-22 09:57:00	427.148	499.333	21.2	41.9833
2022-09-22 09:58:00	427.232	500	21.3667	44.1
2022-09-22 09:59:00	427.022	501.333	21.4833	43.8
2022-09-22 10:00:00	426.062	503.167	21.45	42.1
2022-09-22 10:01:00	426.595	502.167	21.5667	42.5
2022-09-22 10:02:00	428.455	505.833	21.7667	40.85
2022-09-22 10:03:00	430.94	508.333	21.8333	42.35
2022-09-22 10:04:00	430.251	509.667	22	38.9667
2022-09-22 10:05:00	427.822	509.333	22.1667	38.3
2022-09-22 10:06:00	429.873	508.5	22.2833	38.7667
2022-09-22 10:07:00	432.041	509.667	22.4167	38.9667
2022-09-22 10:08:00	431.954	510	22.5167	38.8667
2022-09-22 10:09:00	430.036	509	22.5167	39.1
2022-09-22 10:10:00	426.414	509.667	22.7333	37.95
2022-09-22 10:11:00	426.295	505.167	22.8167	37.6833
2022-09-22 10:12:00	426.018	506.5	23.1	36.8
2022-09-22 10:13:00	424.721	505.333	23.1833	35.7667
2022-09-22 10:14:00	424.109	503.833	23.2	36.55
2022-09-22 10:15:00	427.186	504	23.3167	36.4167
2022-09-22 10:16:00	424.999	504.833	23.4	36.6
2022-09-22 10:17:00	430.794	503.667	23.5333	37.25
2022-09-22 10:18:00	430.284	510.167	23.7167	36.0667
2022-09-22 10:19:00	425.539	512	23.9667	34.9167
2022-09-22 10:20:00	433.625	501	24.05	36.0833
2022-09-22 10:21:00	431.576	503.333	24.15	37.0833
2022-09-22 10:22:00	428.814	505	24.2333	35.3667
2022-09-22 10:23:00	428.421	505.167	24.3833	34.8833
2022-09-22 10:24:00	428.598	507.167	24.5667	34.2
2022-09-22 10:25:00	427.298	506.667	24.7	34.3667
2022-09-22 10:26:00	428.33	505.5	24.7167	35.0667
2022-09-22 10:27:00	425.376	507.667	24.8667	33.7667
2022-09-22 10:28:00	423.654	505	24.7167	34.6333
2022-09-22 10:29:00	422.403	514	24.6667	34.6333
2022-09-22 10:30:00	422.017	506.167	24.75	34.2333
2022-09-22 10:31:00	420.639	487.167	24.75	34.0833
2022-09-22 10:32:00	421.457	497	24.8	34.4667
2022-09-22 10:33:00	421.666	490.667	24.9167	33.8833
2022-09-22 10:34:00	417.072	488.167	25.1167	35.4833
2022-09-22 10:35:00	416.149	487	25.2667	36.55
2022-09-22 10:36:00	419.678	488.833	25.5333	35.6167
2022-09-22 10:37:00	418.013	490.167	25.6833	35.8667
2022-09-22 10:38:00	417.711	494.167	25.6833	34.6833
2022-09-22 10:39:00	416.884	488.167	25.75	34.6
2022-09-22 10:40:00	418.014	489.5	25.8333	33.9833
2022-09-22 10:41:00	422.862	483.833	26.0333	33.6
2022-09-22 10:42:00	424.116	491.167	26.2167	31.5833
2022-09-22 10:43:00	422.931	493.667	26.2667	30.55
2022-09-22 10:44:00	422.376	493.833	26.3333	30.85
2022-09-22 10:45:00	423.22	487.5	26.2667	32.3667
2022-09-22 10:46:00	423.386	499.5	26.45	30.8833
2022-09-22 10:47:00	423.71	502.5	26.5	30.8167
2022-09-22 10:48:00	421.93	500	26.6167	30.8667
2022-09-22 10:49:00	419.95	498.167	26.8	31.6167
2022-09-22 10:50:00	420.202	494	26.9667	30.25
2022-09-22 10:51:00	420.928	500.333	26.7833	30.3167
2022-09-22 10:52:00	436.709	507.833	27.0167	30.1333
2022-09-22 10:53:00	427.667	505.667	27.1333	29.9667
2022-09-22 10:54:00	418.912	512.167	27.2333	30.3333
2022-09-22 10:55:00	417.693	511.5	27.45	30.6667
2022-09-22 10:56:00	419.73	501.333	27.7	30.3833
2022-09-22 10:57:00	417.076	500.833	27.8	30.3833
2022-09-22 10:58:00	414.857	496	27.85	31.7333
2022-09-22 10:59:00	420.525	488.167	28.1	30.3
2022-09-22 11:00:00	420.883	492.833	28.1167	27.8167
2022-09-22 11:01:00	419.927	497	28.1167	27.4
2022-09-22 11:02:00	419.396	499.5	28.1	27.4167
2022-09-22 11:03:00	420.235	499	28.0667	28.6833
2022-09-22 11:04:00	420.26	493.833	28.0333	27.8167
2022-09-22 11:05:00	425.383	492.167	28.0833	28.4833
2022-09-22 11:06:00	425.221	493.5	28.2667	27.8
2022-09-22 11:07:00	424.7	493.667	28.4333	27.6333
2022-09-22 11:08:00	423.591	496	28.55	28
2022-09-22 11:09:00	420.744	484.167	28.65	27.2833
2022-09-22 11:10:00	420.88	484.333	28.6333	27.4167
2022-09-22 11:11:00	420.359	490.667	28.8	27.25
2022-09-22 11:12:00	421.541	491.5	28.8833	26.5667
2022-09-22 11:13:00	420.443	472.833	28.9667	26.6167
2022-09-22 11:14:00	420.321	470.5	28.75	26.9667
2022-09-22 11:15:00	419.945	498.833	28.8167	27.2333
2022-09-22 11:16:00	417.494	483.333	28.7	28.05
2022-09-22 11:17:00	413.413	498.167	28.85	28.0667
2022-09-22 11:18:00	415.818	490.833	29.05	27.7167
2022-09-22 11:19:00	417.674	481.5	29.2667	26.6833
2022-09-22 11:20:00	415.811	506	29.2833	26.7667
2022-09-22 11:21:00	414.331	505.333	29.25	25.85
2022-09-22 11:22:00	414.975	496.667	29.35	25.3333
2022-09-22 11:23:00	414.917	493.5	29.3167	24.6833
2022-09-22 11:24:00	415.903	472.167	29.45	25.45
2022-09-22 11:25:00	416.583	498	29.4833	25.5667
2022-09-22 11:26:00	411.692	489.333	29.65	26.2333
2022-09-22 11:27:00	413.337	484.833	29.7667	26.7
2022-09-22 11:28:00	414.268	485.667	29.9	25.8
2022-09-22 11:29:00	416.351	488.167	29.9167	25.55
2022-09-22 11:30:00	415.512	481.167	30.0333	25.2667
2022-09-22 11:31:00	415.596	477.333	30.15	25.4333
2022-09-22 11:32:00	416.056	474.667	30.3	24.6833
2022-09-22 11:33:00	414.827	475	30.2833	23.85
2022-09-22 11:34:00	417.135	481.833	30.3667	24.6167
2022-09-22 11:35:00	417.551	484.667	30.45	24.1167
2022-09-22 11:36:00	416.42	491.667	30.5	23.7333
2022-09-22 11:37:00	415.286	491.167	30.5	22.3
2022-09-22 11:38:00	416.014	484.667	30.4167	24.2333
2022-09-22 11:39:00	415.602	485.167	30.4333	24.6667
2022-09-22 11:40:00	415.557	495.833	30.55	23.8167
2022-09-22 11:41:00	414.707	488.833	30.6	23.6333
2022-09-22 11:42:00	417.483	492.833	30.65	24.2167
2022-09-22 11:43:00	414.925	488.167	30.6833	23.9667
2022-09-22 11:44:00	415.585	492	30.7167	24.4
2022-09-22 11:45:00	416.49	484.5	30.85	23.1833
2022-09-22 11:46:00	414.157	475.667	30.75	22.1167
2022-09-22 11:47:00	416.772	458.167	30.2667	23.7333
2022-09-22 11:48:00	417.452	478.5	30.4333	24.1
2022-09-22 11:49:00	413.851	468.167	30.5	23.1
2022-09-22 11:50:00	414.719	490.333	30.5667	24.7
2022-09-22 11:51:00	415.551	455.5	30.6167	23.5667
2022-09-22 11:52:00	415.101	484.5	30.5333	24.6333
2022-09-22 11:53:00	414.655	496.333	30.7333	25.55
2022-09-22 11:54:00	415.408	489.333	30.95	25.2667
2022-09-22 11:55:00	416.131	486	31.0333	23.15
2022-09-22 11:56:00	415.646	487	31.1833	22.7167
2022-09-22 11:57:00	414.67	481.833	31.0667	22.2167
2022-09-22 11:58:00	415.121	491.833	30.9167	23.1667
2022-09-22 11:59:00	416.016	496	31.0833	23.6
2022-09-22 12:00:00	414.764	484.833	31.05	23.55
2022-09-22 12:01:00	415.988	498.5	31.3167	22.95
2022-09-22 12:02:00	417.411	493.167	31.45	21.4667
2022-09-22 12:03:00	416.707	481	31.4333	21.9167
2022-09-22 12:04:00	415.473	494.333	31.3667	22.3333
2022-09-22 12:05:00	415.94	489.833	31.5	23.1333
2022-09-22 12:06:00	412.825	478.167	31.5667	22.2667
2022-09-22 12:07:00	414.499	474.667	31.6	22.7667
2022-09-22 12:08:00	414.846	433.333	31.4	21.9833
2022-09-22 12:09:00	414.036	504.5	31.25	22.55
2022-09-22 12:10:00	414.264	476	31.3333	22.4
2022-09-22 12:11:00	415.038	484.667	31.1167	21.8667
2022-09-22 12:12:00	411.784	477.333	31.1	23.6167
2022-09-22 12:13:00	414.122	479.833	31.2667	23.2167
2022-09-22 12:14:00	415.137	489.333	31.45	22.1333
2022-09-22 12:15:00	415.505	487	31.1667	21.8167
2022-09-22 12:16:00	416.07	479.667	30.8	22.2833
2022-09-22 12:17:00	415.461	486.333	30.3833	22.8167
2022-09-22 12:18:00	415.417	479.833	29.95	24.0667
2022-09-22 12:19:00	414.368	503.5	29.6	25.45
2022-09-22 12:20:00	413.115	489.833	29.3167	25.75
2022-09-22 12:21:00	412.264	485	29.1833	26.0333
2022-09-22 12:22:00	414.552	493	29.25	25.7
2022-09-22 12:23:00	416.778	489.667	29.1	24.6667
2022-09-22 12:24:00	415.081	492.667	29.0167	24.8
2022-09-22 12:25:00	413.387	489.833	29.45	24.85
2022-09-22 12:26:00	414.116	489.667	29.9667	24.0667
2022-09-22 12:27:00	418.329	495.5	30.5	23.1833
2022-09-22 12:28:00	414.719	500.167	30.8667	22.5667
2022-09-22 12:29:00	413.829	499.333	31.0667	22.1833
2022-09-22 12:30:00	413.256	473	31.2333	21.8167
2022-09-22 12:31:00	411.521	481.833	31.6	21.85
2022-09-22 12:32:00	412.004	481.5	32.0167	22.3
2022-09-22 12:33:00	420.731	476.833	32.4	21.8333
2022-09-22 12:34:00	423.278	480.333	32.7833	20.8167
2022-09-22 12:35:00	420.153	487.167	32.9833	19.8
2022-09-22 12:36:00	416.659	477.5	33.0167	19.8
2022-09-22 12:37:00	415.358	496.333	33.0667	19.1
2022-09-22 12:38:00	415.885	485.833	32.9667	18.65
2022-09-22 12:39:00	414.917	470.833	32.9333	20.1333
2022-09-22 12:40:00	413.808	482.833	33.0667	20.1833
2022-09-22 12:41:00	414.241	487.167	33.2333	19.3667
2022-09-22 12:42:00	415.18	452.5	33.3167	19.1
2022-09-22 12:43:00	418.104	490	33.3	19.7833
2022-09-22 12:44:00	414.951	480.167	33.1333	19.9
2022-09-22 12:45:00	413.332	496	32.7667	20.9
2022-09-22 12:46:00	415.74	483.5	32.45	20.2667
2022-09-22 12:47:00	414.799	483.333	31.9667	20.15
2022-09-22 12:48:00	415.507	481.5	31.4	20.7167
2022-09-22 12:49:00	413.402	484.667	30.9	21.2667
2022-09-22 12:50:00	412.364	485.5	30.5	22.2833
2022-09-22 12:51:00	413.944	488.333	30.0833	22.6667
2022-09-22 12:52:00	414.055	487.333	29.8	22.6833
2022-09-22 12:53:00	412.787	495.167	29.4833	23.7667
2022-09-22 12:54:00	413.429	492.333	29.1333	24.2167
2022-09-22 12:55:00	413.811	478.667	29.4167	23.3667
2022-09-22 12:56:00	413.49	479.833	29.7	23.35
2022-09-22 12:57:00	409.496	483.833	29.7833	23.2333
2022-09-22 12:58:00	411.169	480.333	30.1167	23.3167
2022-09-22 12:59:00	412.006	481.5	30.7333	22.3833
2022-09-22 13:00:00	412.511	486.167	31.2	22.7333
2022-09-22 13:01:00	413.702	483.833	31.3333	21.8833
2022-09-22 13:02:00	413.454	475.833	31.3833	20.1167
2022-09-22 13:03:00	413.296	482.833	30.9167	21.1833
2022-09-22 13:04:00	413.287	485.5	30.25	22.9333
2022-09-22 13:05:00	419.159	483.333	30.0333	22.9833
2022-09-22 13:06:00	414.835	493.5	29.9167	22.4167
2022-09-22 13:07:00	413.322	491.667	29.8	23.1833
2022-09-22 13:08:00	412.877	490.5	30.0833	24.3167
2022-09-22 13:09:00	416.5	488.5	30.6	23.5167
2022-09-22 13:10:00	413.81	485.167	30.9	21.6833
2022-09-22 13:11:00	412.663	486.667	31.25	21.2833
2022-09-22 13:12:00	412.478	488.167	31.6333	20.5167
2022-09-22 13:13:00	410.485	487.333	32.0667	20.7
2022-09-22 13:14:00	415.156	490	32.45	20.0333
2022-09-22 13:15:00	414.55	479.167	32.7833	19.7167
2022-09-22 13:16:00	414.332	492.667	33.4	18.8833
2022-09-22 13:17:00	417.24	498.5	33.8167	18.7
2022-09-22 13:18:00	415.954	481.667	34.2333	17.95
2022-09-22 13:19:00	416.114	505.667	34.45	17.3
2022-09-22 13:20:00	414.241	498.5	34.5167	17.45
2022-09-22 13:21:00	410.61	500.5	34.5833	18.3667
2022-09-22 13:22:00	408.884	487.833	34.75	19.15
2022-09-22 13:23:00	413.204	479.167	34.9667	18.3333
2022-09-22 13:24:00	413.034	481.167	35.0167	16.8833
2022-09-22 13:25:00	412.177	485.167	35.0333	16.7833
2022-09-22 13:26:00	411.908	487.833	34.9333	16.9667
2022-09-22 13:27:00	411.424	495.333	35.1	17.4333
2022-09-22 13:28:00	412.282	472.833	35.2833	17.4167
2022-09-22 13:29:00	411.773	478.333	35.1	17.6667
2022-09-22 13:30:00	411.409	492.833	34.6667	17.5833
2022-09-22 13:31:00	413.585	494	34.4667	18.7167
2022-09-22 13:32:00	414.221	493	34.3667	18.15
2022-09-22 13:33:00	410.369	484.333	34.3333	18.1833
2022-09-22 13:34:00	409.461	499.5	34.1	18.7833
2022-09-22 13:35:00	411.087	497.667	33.7833	18.8
2022-09-22 13:36:00	417.026	490.5	33.6	19.0833
2022-09-22 13:37:00	416.133	491.333	33.6667	18.7167
2022-09-22 13:38:00	412.867	486.667	33.5167	18.8
2022-09-22 13:39:00	412.549	482	33.25	18.9667
2022-09-22 13:40:00	408.95	509.833	33.1	19.6167
2022-09-22 13:41:00	407.993	479.667	33.2167	20.1
2022-09-22 13:42:00	406.696	477.5	33.45	19.45
2022-09-22 13:43:00	408.258	478	33.5	18.6667
2022-09-22 13:44:00	406.682	480.333	33.6167	19.3833
2022-09-22 13:45:00	409.873	505.5	33.9	19
2022-09-22 13:46:00	410.601	505	34.1667	17.8167
2022-09-22 13:47:00	411.923	481.333	34.15	17.75
2022-09-22 13:48:00	413.183	478	34.25	17.6667
2022-09-22 13:49:00	414.36	479.333	34.5	17.4833
2022-09-22 13:50:00	416.309	485.167	34.8333	17.2167
2022-09-22 13:51:00	415.07	481.833	35.1167	16.2667
2022-09-22 13:52:00	411.268	491.667	35.3	16.2167
2022-09-22 13:53:00	410.434	486.167	35.55	17.1167
2022-09-22 13:54:00	410.166	501	35.3167	16.25
2022-09-22 13:55:00	409.628	451	34.9	16.8
2022-09-22 13:56:00	410.54	466.833	34.8667	16.35
2022-09-22 13:57:00	413.052	479.167	35.0833	16.2
2022-09-22 13:58:00	410.837	477.833	35.3	15.8333
2022-09-22 13:59:00	410.742	487.571	35.3714	17.1714
2022-09-22 14:00:00	411.607	477.167	35.4333	17.2167
2022-09-22 14:01:00	408.903	482.5	35.5833	16.8167
2022-09-22 14:02:00	407.992	483	35.45	16.4667
2022-09-22 14:03:00	409.476	488.833	35.5833	16.8
2022-09-22 14:04:00	407.352	487.667	35.7333	17.45
2022-09-22 14:05:00	407.821	470.667	35.8667	18.5333
2022-09-22 14:06:00	409.643	472	35.9333	16.6667
2022-09-22 14:07:00	409.333	494.333	35.8667	16.2667
2022-09-22 14:08:00	409.768	472.333	35.9833	16.6167
2022-09-22 14:09:00	406.811	471.167	36.1167	16.4
2022-09-22 14:10:00	409.547	466.833	36.2333	17.15
2022-09-22 14:11:00	405.838	468.5	36.3333	17.6
2022-09-22 14:12:00	409.098	484.5	36.3833	17.2333
2022-09-22 14:13:00	406.658	503	36.3167	16.35
2022-09-22 14:14:00	409.175	467.333	36.1833	16.7833
2022-09-22 14:15:00	411.489	484.5	35.9667	16.3
2022-09-22 14:16:00	412.853	473.167	35.65	16.5333
2022-09-22 14:17:00	413.58	475.667	35.15	16.55
2022-09-22 14:18:00	412.767	469.5	34.6	17.15
2022-09-22 14:19:00	407.43	465.333	34.15	18.3333
2022-09-22 14:20:00	410.517	488.5	33.5833	18.8833
2022-09-22 14:21:00	410.807	489.833	33.1667	18.9167
2022-09-22 14:22:00	410.188	491.833	32.7667	18.9333
2022-09-22 14:23:00	409.085	487.833	32.3333	19.6333
2022-09-22 14:24:00	410.98	474.833	32.0333	21.1333
2022-09-22 14:25:00	411.871	496.667	31.75	19.75
2022-09-22 14:26:00	413.122	488	31.45	20.2333
2022-09-22 14:27:00	415.265	476.667	31.1	20.3
2022-09-22 14:28:00	413.682	474.167	30.9	20.2333
2022-09-22 14:29:00	414.543	488	30.6	21.15
2022-09-22 14:30:00	413.276	482.833	30.15	21.8167
2022-09-22 14:31:00	413.399	482	29.7333	22.65
2022-09-22 14:32:00	415.298	480.667	29.5333	23.4
2022-09-22 14:33:00	419.088	486.667	29.3333	22.4833
2022-09-22 14:34:00	418.239	493	29.1167	22.2667
2022-09-22 14:35:00	416.306	493.333	28.9	22.5667
2022-09-22 14:36:00	414.581	487.167	28.6833	23.3667
2022-09-22 14:37:00	412.056	481.5	28.6	24.5167
2022-09-22 14:38:00	416.323	483.5	28.6	23.9667
2022-09-22 14:39:00	409.168	484.833	28.5667	24.15
2022-09-22 14:40:00	410.776	482.167	28.5	23.9667
2022-09-22 14:41:00	409.592	482.333	28.4667	23.9
2022-09-22 14:42:00	408.438	481	28.4833	24.5167
2022-09-22 14:43:00	410.399	486.833	28.4667	24.1
2022-09-22 14:44:00	412.998	482.667	28.25	23.25
2022-09-22 14:45:00	416.119	481.167	28.3833	24.2167
2022-09-22 14:46:00	413.695	471.167	28.3833	23.35
2022-09-22 14:47:00	411.687	482.5	28.3167	22.8833
2022-09-22 14:48:00	412.011	481.5	28.2	23.45
2022-09-22 14:49:00	414.423	480	28.1	24.3
2022-09-22 14:50:00	425.742	477.833	28.1	23.9333
2022-09-22 14:51:00	416.661	476.667	28.1	22.8667
2022-09-22 14:52:00	414.528	472.5	27.9833	23.4833
2022-09-22 14:53:00	414.377	471.333	27.8833	24.1
2022-09-22 14:54:00	412	475.5	27.7	23.45
2022-09-22 14:55:00	410.456	473.833	27.5333	24.6667
2022-09-22 14:56:00	411.16	469.833	27.5	26
2022-09-22 14:57:00	413.927	476.667	27.5	25.0833
2022-09-22 14:58:00	416.759	477.167	27.5333	24.7167
2022-09-22 14:59:00	413.076	478.833	27.6	24.7333
2022-09-22 15:00:00	410.361	481.333	27.5167	24.7333
2022-09-22 15:01:00	412.928	483.833	27.45	24.4833
2022-09-22 15:02:00	415.344	476.5	27.4	23.4
2022-09-22 15:03:00	415.73	483.167	27.4	23.1167
2022-09-22 15:04:00	412.139	482.833	27.4	23.7333
2022-09-22 15:05:00	409.938	484	27.3333	24
2022-09-22 15:06:00	410.681	480.833	27.3	24.65
2022-09-22 15:07:00	411.779	482	27.3	24.7167
2022-09-22 15:08:00	411.782	483.333	27.3	25.0167
2022-09-22 15:09:00	411.207	484.5	27.3	24.0333
2022-09-22 15:10:00	411.35	481.333	27.2167	24.7
2022-09-22 15:11:00	413.6	484	27.2333	24.8667
2022-09-22 15:12:00	414.837	483.5	27.2	24.5667
2022-09-22 15:13:00	415.866	476.167	27.2	24.4833
2022-09-22 15:14:00	413.059	484	27.1	24.1667
2022-09-22 15:15:00	412.959	481.5	26.8833	24.0833
2022-09-22 15:16:00	412.27	478.333	26.9	24.7333
2022-09-22 15:17:00	413.744	478.167	26.9333	25.4
2022-09-22 15:18:00	414.319	476.167	26.9833	25.2333
2022-09-22 15:19:00	410.988	471.5	27	25.35
2022-09-22 15:20:00	411.964	472.5	27.0333	25.8333
2022-09-22 15:21:00	413.466	470.167	27.1	26.0333
2022-09-22 15:22:00	416.599	470.833	27.0833	26.2
2022-09-22 15:23:00	415.664	472.833	27.0167	24.9167
2022-09-22 15:24:00	416.694	476.167	27.1	24.6833
2022-09-22 15:25:00	417.222	476.333	27.1	24.7167
2022-09-22 15:26:00	415.751	477.5	27.1	24.3833
2022-09-22 15:27:00	414.464	470.333	27.0833	24.25
2022-09-22 15:28:00	413.312	471.333	27.0167	23.75
2022-09-22 15:29:00	411.825	472.667	27	24.2833
2022-09-22 15:30:00	411.986	475.333	26.9667	25.05
2022-09-22 15:31:00	412.483	478.333	27	25.4167
2022-09-22 15:32:00	412.851	478.167	26.9167	25.2333
2022-09-22 15:33:00	414.372	470.667	26.9333	25.3833
2022-09-22 15:34:00	413.659	476	26.9667	26.4667
2022-09-22 15:35:00	413.863	476	27.0333	26.05
2022-09-22 15:36:00	414.814	477.5	27.1	25.4333
2022-09-22 15:37:00	415.191	473.5	27.1167	25.45
2022-09-22 15:38:00	413.781	478.833	27.1833	25
2022-09-22 15:39:00	415.467	476.833	27.2	24.8667
2022-09-22 15:40:00	416.215	477.333	27.15	24.85
2022-09-22 15:41:00	416.566	482.167	27.05	25.2333
2022-09-22 15:42:00	416.757	485.333	26.9333	25
2022-09-22 15:43:00	419.158	482.5	26.9	24.6833
2022-09-22 15:44:00	418.433	479.5	26.9	24.7833
2022-09-22 15:45:00	416.234	478.833	26.9	24.6
2022-09-22 15:46:00	417.25	480	26.9	24.8
2022-09-22 15:47:00	418.3	479.333	26.9	25.5333
2022-09-22 15:48:00	415.975	477.833	26.9	25.8
2022-09-22 15:49:00	416.847	467	26.8667	24.4667
2022-09-22 15:50:00	417.737	477	26.85	24.8167
2022-09-22 15:51:00	415.461	474.667	26.9	25.7333
2022-09-22 15:52:00	415.548	474.167	26.8833	24.8167
2022-09-22 15:53:00	414.169	473.833	26.9	25.5667
2022-09-22 15:54:00	413.527	473.333	26.8167	25.8167
2022-09-22 15:55:00	413.501	475.667	26.8333	25.25
2022-09-22 15:56:00	414.938	477.667	26.8167	24.0333
2022-09-22 15:57:00	418.482	477.167	26.7667	24.7833
2022-09-22 15:58:00	419.347	479.167	26.7167	24.5667
2022-09-22 15:59:00	420.257	483	26.7167	24.7667
2022-09-22 16:00:00	414.685	483.5	26.7167	25.6667
2022-09-22 16:01:00	413.773	481.333	26.75	26.1667
2022-09-22 16:02:00	413.097	477.167	26.75	26.9167
2022-09-22 16:03:00	412.685	474	26.7	26.7667
2022-09-22 16:04:00	412.994	465.5	26.55	26.3333
2022-09-22 16:05:00	415.926	473.333	26.65	26.4333
2022-09-22 16:06:00	415.239	477.333	26.7333	26.5167
2022-09-22 16:07:00	414.789	479.667	26.8	26.75
2022-09-22 16:08:00	412.999	482.333	26.8167	26.9833
2022-09-22 16:09:00	415.563	479.833	26.75	26.9167
2022-09-22 16:10:00	417.725	480.667	26.8333	26.6667
2022-09-22 16:11:00	417.05	481.667	26.9	27.6167
2022-09-22 16:12:00	415.103	479.667	26.9167	26.5833
2022-09-22 16:13:00	417.29	479	26.9	27.15
2022-09-22 16:14:00	420.745	478.5	26.9667	26.6167
2022-09-22 16:15:00	418.318	481.833	27	26.1333
2022-09-22 16:16:00	412.516	480.833	26.8	25.7667
2022-09-22 16:17:00	416.608	478.667	26.7	26.0167
2022-09-22 16:18:00	419.278	473.833	26.7	25.6167
2022-09-22 16:19:00	418.9	476.5	26.6	25.7167
2022-09-22 16:20:00	415.505	481.833	26.6167	26
2022-09-22 16:21:00	417.067	482	26.7	25.6833
2022-09-22 16:22:00	414.827	481.333	26.7	26.2
2022-09-22 16:23:00	416.93	481.833	26.7	26.9333
2022-09-22 16:24:00	417.546	480.833	26.75	26.25
2022-09-22 16:25:00	412.375	484	26.7333	26.0167
2022-09-22 16:26:00	417.184	483	26.7	26.6333
2022-09-22 16:27:00	416.634	480.333	26.7833	25.9333
2022-09-22 16:28:00	419.85	483.833	26.7833	25.95
2022-09-22 16:29:00	418.089	485.167	26.8	25.9667
2022-09-22 16:30:00	421.631	487.5	26.8	26.05
2022-09-22 16:31:00	420.549	485.667	26.7833	25.6667
2022-09-22 16:32:00	420.102	484.167	26.7833	25.7333
2022-09-22 16:33:00	420.736	482.667	26.7667	25.6
2022-09-22 16:34:00	418.335	486.5	26.7667	25.5667
2022-09-22 16:35:00	419.578	488.333	26.7	26.35
2022-09-22 16:36:00	420.594	484.833	26.7	26.3167
2022-09-22 16:37:00	416.908	487.167	26.7	26.0667
2022-09-22 16:38:00	413.142	485	26.65	26.8333
2022-09-22 16:39:00	414.299	484.333	26.55	26.1833
2022-09-22 16:40:00	415.69	484	26.5667	26.0667
2022-09-22 16:41:00	412.846	483.833	26.6	26.6833
2022-09-22 16:42:00	413.991	488.5	26.5167	26.55
2022-09-22 16:43:00	417.872	486.667	26.4833	25.9667
2022-09-22 16:44:00	419.941	486.833	26.5	26.1167
2022-09-22 16:45:00	419.364	487.5	26.5667	26.1667
2022-09-22 16:46:00	414.95	488.667	26.5333	25.8167
2022-09-22 16:47:00	414.71	489.333	26.5	25.5667
2022-09-22 16:48:00	417.184	485.5	26.4667	26.6333
2022-09-22 16:49:00	416.663	482.5	26.5	26.9667
2022-09-22 16:50:00	417.302	484.167	26.4167	26.9833
2022-09-22 16:51:00	417.473	483.5	26.4	26.7167
2022-09-22 16:52:00	416.741	485.167	26.3333	26.2333
2022-09-22 16:53:00	418.952	483	26.3	26.7167
2022-09-22 16:54:00	416.93	480.333	26.3167	26.7667
2022-09-22 16:55:00	416.122	484.167	26.2833	26.55
2022-09-22 16:56:00	415.843	476.167	26.2167	26.45
2022-09-22 16:57:00	417.584	485.833	26.2	26.55
2022-09-22 16:58:00	418.043	486.667	26.2	26.3833
2022-09-22 16:59:00	417.343	484	26.2	26.7833
2022-09-22 17:00:00	418.971	483.667	26.2	27.0167
2022-09-22 17:01:00	419.732	479.167	26.2	26.6
2022-09-22 17:02:00	418.921	480.5	26.2167	26.95
2022-09-22 17:03:00	415.668	483.167	26.1833	27.05
2022-09-22 17:04:00	414.491	483.667	25.9833	25.8667
2022-09-22 17:05:00	414.88	481.167	25.9	26.4833
2022-09-22 17:06:00	414.76	483.667	25.8667	26.4167
2022-09-22 17:07:00	413.772	485.5	25.85	26.65
2022-09-22 17:08:00	412.886	485	25.8	26.9667
2022-09-22 17:09:00	412.057	483.833	25.8	27.0333
2022-09-22 17:10:00	411.235	478.333	25.8	28.85
2022-09-22 17:11:00	413.319	476.5	25.6833	27.35
2022-09-22 17:12:00	413.368	477.833	25.6667	27
2022-09-22 17:13:00	413.113	477.833	25.7	27.3167
2022-09-22 17:14:00	415.646	475.333	25.7667	28.2333
2022-09-22 17:15:00	416.416	476.5	25.8	27.9
2022-09-22 17:16:00	415.622	476.333	25.7667	28.3667
2022-09-22 17:17:00	417.178	477.5	25.8	28.3333
2022-09-22 17:18:00	417.166	479.167	25.7667	27.8333
2022-09-22 17:19:00	415.945	479.5	25.7	27.65
2022-09-22 17:20:00	415.807	480.5	25.6667	27.05
2022-09-22 17:21:00	415.085	477.167	25.6333	27.2
2022-09-22 17:22:00	414.625	477.667	25.5667	27.5167
2022-09-22 17:23:00	415.194	477.833	25.5	27.1167
2022-09-22 17:24:00	416.008	477.5	25.5	27.3833
2022-09-22 17:25:00	420.987	476.5	25.5	27.25
2022-09-22 17:26:00	422.074	478.5	25.6	27.15
2022-09-22 17:27:00	419.353	479	25.6	27.3333
2022-09-22 17:28:00	418.196	477.333	25.55	27.3833
2022-09-22 17:29:00	420.758	476.167	25.5667	27.3833
2022-09-22 17:30:00	423.817	475.5	25.5	27.1333
2022-09-22 17:31:00	421.061	480.333	25.5	27.15
2022-09-22 17:32:00	420.282	482.167	25.5	27.1
2022-09-22 17:33:00	420.346	480.167	25.5333	27.0167
2022-09-22 17:34:00	419.009	478.5	25.5	27.2
2022-09-22 17:35:00	418.096	473.333	25.5	27.8333
2022-09-22 17:36:00	419.286	472.5	25.5	27.95
2022-09-22 17:37:00	419.117	472.333	25.5	26.9667
2022-09-22 17:38:00	419.904	475.333	25.5	26.8333
2022-09-22 17:39:00	419.423	476.333	25.4333	26.9833
2022-09-22 17:40:00	422.901	476.5	25.45	27.3333
2022-09-22 17:41:00	423.55	477.167	25.5	27.6833
2022-09-22 17:42:00	422.485	465.333	25.4667	27.15
2022-09-22 17:43:00	420.073	476.333	25.5	26.65
2022-09-22 17:44:00	417.672	476.833	25.4333	27.2667
2022-09-22 17:45:00	417.521	477	25.4	27.4667
2022-09-22 17:46:00	416.642	477.833	25.4	27.75
2022-09-22 17:47:00	416.909	477.833	25.35	27.9
2022-09-22 17:48:00	420.922	476.833	25.2333	27.8833
2022-09-22 17:49:00	424.801	473	25.2167	27.7333
2022-09-22 17:50:00	419.498	473.333	25.25	27.5167
2022-09-22 17:51:00	422.765	472.833	25.1167	27.4
2022-09-22 17:52:00	422.055	473.833	25.2	27.4167
2022-09-22 17:53:00	419.514	475.5	25.2	27.2333
2022-09-22 17:54:00	418.602	479	25.1167	27.5667
2022-09-22 17:55:00	419.187	479	25.1	27.4667
2022-09-22 17:56:00	419.619	478.833	25.0333	27.6167
2022-09-22 17:57:00	420.877	476.333	24.9833	27.9
2022-09-22 17:58:00	419.309	476.5	25	28.25
2022-09-22 17:59:00	419.736	478	24.9167	28.2333
2022-09-22 18:00:00	419.502	480	24.9	27.35
2022-09-22 18:01:00	418.403	478.667	24.9	27.5
2022-09-22 18:02:00	417.566	478.5	24.9	28
2022-09-22 18:03:00	420.279	479.667	24.8	28.3667
2022-09-22 18:04:00	420.223	479	24.8167	28.15
2022-09-22 18:05:00	419.256	482.833	24.8	28.0333
2022-09-22 18:06:00	420.311	478.5	24.8	27.9333
2022-09-22 18:07:00	418.789	477.333	24.7333	27.6167
2022-09-22 18:08:00	420.842	479.5	24.7	28.15
2022-09-22 18:09:00	420.358	476.667	24.7	28.0667
2022-09-22 18:10:00	419.003	476.167	24.7	27.9667
2022-09-22 18:11:00	421.432	479.167	24.6333	27.7833
2022-09-22 18:12:00	421.884	477.833	24.6333	27.9667
2022-09-22 18:13:00	422.839	478	24.65	27.8
2022-09-22 18:14:00	424.032	478.667	24.7	28
2022-09-22 18:15:00	425.194	485.333	24.6	28.1333
2022-09-22 18:16:00	421.797	481.333	24.6	28.4667
2022-09-22 18:17:00	418.75	480.5	24.5667	28.4333
2022-09-22 18:18:00	418.046	478.167	24.5	28.9
2022-09-22 18:19:00	417.554	476.167	24.4667	29.1167
2022-09-22 18:20:00	416.701	475.333	24.4	28.6
2022-09-22 18:21:00	416.454	474.5	24.3167	28.6
2022-09-22 18:22:00	419.901	472.833	24.2	28.6167
2022-09-22 18:23:00	417.784	475	24.2333	28.8167
2022-09-22 18:24:00	419.414	472.667	24.2	28.9667
2022-09-22 18:25:00	420.886	472.5	24.2	29.35
2022-09-22 18:26:00	420.244	473.667	24.2	29.9
2022-09-22 18:27:00	422.109	474.5	24.2	29.7167
2022-09-22 18:28:00	421.445	474.167	24.2	29.7333
2022-09-22 18:29:00	425.389	475	24.2	29.7
2022-09-22 18:30:00	421.976	473	24.2	29.7333
2022-09-22 18:31:00	422.147	473.5	24.1833	29.7167
2022-09-22 18:32:00	420.128	474.167	24.1667	29.7167
2022-09-22 18:33:00	421.23	473.5	24.1	30.0333
2022-09-22 18:34:00	430.553	469.833	24.1	29.9167
2022-09-22 18:35:00	428.557	473	24.1	29.9833
2022-09-22 18:36:00	421.634	474	24.0333	29.95
2022-09-22 18:37:00	422.735	475.667	24.0167	30.1
2022-09-22 18:38:00	422.528	475.5	24	30.0333
2022-09-22 18:39:00	421.493	474.667	24	30.1167
2022-09-22 18:40:00	423.274	474.333	23.9833	30.4
2022-09-22 18:41:00	423.573	474.167	23.95	30.55
2022-09-22 18:42:00	421.076	473.167	23.9	30.5
2022-09-22 18:43:00	423.58	475.833	23.8667	30.5167
2022-09-22 18:44:00	423.419	476.333	23.8	30.4167
2022-09-22 18:45:00	425.47	478.167	23.8	30.6833
[truncated: 29,207 more rows]
