# Supplementary material for: Development and machine learning-based calibration of low-cost multiparametric stations for the measurement of CO2 and CH4 in air
Source: Heliyon. 2024 Apr 24;10(9):e29772. doi: 10.1016/j.heliyon.2024.e29772 (PMC11076643; doi:10.1016/j.heliyon.2024.e29772)
Supplement: Multimedia component 2 [file mmc2.xlsx]

## Sheet: Foglio1
Date	CO2_Picarro	CO2_station2	T	RH
2023-01-24 17:04:00	455.266	491.833	17.9667	39.2833
2023-01-24 17:05:00	453.395	488	17.9	37.4
2023-01-24 17:06:00	444.5	478.333	17.8833	38.3833
2023-01-24 17:07:00	460.073	487.167	17.9833	39.7167
2023-01-24 17:08:00	475.857	499.333	18.1667	38.3
2023-01-24 17:09:00	468.066	500.167	18.2333	37.9333
2023-01-24 17:10:00	467.06	501.5	18.1833	37.4833
2023-01-24 17:11:00	453.056	485	18.0833	37.4167
2023-01-24 17:12:00	452.701	486.333	18.1667	38.2333
2023-01-24 17:13:00	450.472	484.5	18.0833	38.1667
2023-01-24 17:14:00	451.991	484.833	18.05	36.6667
2023-01-24 17:15:00	453.329	480.333	17.9333	36.2833
2023-01-24 17:16:00	460.878	491.5	17.9	38.6667
2023-01-24 17:17:00	469.297	500.167	17.8833	39.4333
2023-01-24 17:18:00	452.979	495.833	17.9333	37.6333
2023-01-24 17:19:00	451.24	494.167	18.1667	36.3833
2023-01-24 17:20:00	455.219	495.5	18.2333	35.6833
2023-01-24 17:21:00	470.91	499	18.3167	35.7833
2023-01-24 17:22:00	467.14	499.167	18.35	37.65
2023-01-24 17:23:00	460.827	493	18.15	40.6
2023-01-24 17:24:00	462.432	492.5	18.3333	39.0833
2023-01-24 17:25:00	461.697	494.167	18.2667	37.2667
2023-01-24 17:26:00	465.5	498	18.2333	38.3
2023-01-24 17:27:00	459.748	495	18.0833	37.6167
2023-01-24 17:28:00	454.602	490	18.1	37.4833
2023-01-24 17:29:00	454.714	494.833	17.9833	39
2023-01-24 17:30:00	468.255	508.667	17.9333	40.7167
2023-01-24 17:31:00	464.403	498.167	17.8667	41.9667
2023-01-24 17:32:00	465.089	503.167	17.8333	41.9833
2023-01-24 17:33:00	454.132	494.5	17.9167	39.25
2023-01-24 17:34:00	452.275	493	18.05	39.8833
2023-01-24 17:35:00	460.266	497.5	18.15	42.7833
2023-01-24 17:36:00	463.934	503.167	18.0667	42.85
2023-01-24 17:37:00	454.592	495.667	18.1667	42.3167
2023-01-24 17:38:00	470.177	496.333	18.25	42.1333
2023-01-24 17:39:00	480.045	501.667	18.3167	42.35
2023-01-24 17:40:00	476.199	510	18.25	41.45
2023-01-24 17:41:00	465.454	482.333	18.2	42.05
2023-01-24 17:42:00	475.329	509.5	18.3833	42.9667
2023-01-24 17:43:00	470.789	508.833	18.3167	41.4667
2023-01-24 17:44:00	458.171	500.167	18.3833	41.2667
2023-01-24 17:45:00	468.693	509.5	18.3833	41.9167
2023-01-24 17:46:00	468.971	507.333	18.4167	43.4333
2023-01-24 17:47:00	467.39	503.167	18.4	43.65
2023-01-24 17:48:00	467.717	503	18.5	43.4833
2023-01-24 17:49:00	472.743	507.333	18.4333	42.4667
2023-01-24 17:50:00	463.834	494.167	18.4833	41.6667
2023-01-24 17:51:00	477.417	504.833	18.35	41.5833
2023-01-24 17:52:00	461.872	495	18.25	42.8333
2023-01-24 17:53:00	467.984	506.667	18.3167	45.1333
2023-01-24 17:54:00	469.928	508.5	18.2333	45.5
2023-01-24 17:55:00	460.765	498	18	43.6
2023-01-25 11:29:00	475.001	435.667	18.8833	47.9833
2023-01-25 11:30:00	493.271	444	18.7833	47.7667
2023-01-25 11:31:00	520.297	457.833	18.5167	48.5667
2023-01-25 11:32:00	505.797	458	18.25	49.65
2023-01-25 11:33:00	495.176	462	18.4667	49.2167
2023-01-25 11:34:00	516.483	464.667	18.35	49.3833
2023-01-25 11:35:00	507.582	467	18.35	49.2333
2023-01-25 11:36:00	487.492	460.5	17.8833	51.3
2023-01-25 11:37:00	461.428	441.167	17.95	51.1
2023-01-25 11:38:00	462.402	436.833	18.4667	49.6167
2023-01-25 11:39:00	481.916	436.667	18.4667	49.3
2023-01-25 11:40:00	481.335	437.833	18.5833	48.7333
2023-01-25 11:41:00	466.771	435.333	18	49.9833
2023-01-25 11:42:00	459.36	431.333	17.8333	50.45
2023-01-25 11:43:00	449.791	428.667	18.4	48.8167
2023-01-25 11:44:00	435.578	409.5	17.8333	49.4833
2023-01-25 11:45:00	437.321	400.333	17.1167	51.9167
2023-01-25 11:46:00	442.343	391	17.1833	52.4
2023-01-25 11:47:00	442.329	421.5	16.7833	54.7333
2023-01-25 11:48:00	464.99	433.667	16.5667	56.3833
2023-01-25 11:49:00	460.891	429.333	16.4167	55.7833
2023-01-25 11:50:00	445.699	421.667	16.3667	55.3667
2023-01-25 11:51:00	448.388	420.833	17.1833	53.3333
2023-01-25 11:52:00	453.828	425.833	17.5333	52.3333
2023-01-25 11:53:00	437.277	409.5	16.9667	53.25
2023-01-25 11:54:00	443.713	418.667	16.7667	54.2167
2023-01-25 11:55:00	446.048	408.167	16.65	53.9
2023-01-25 11:56:00	439.662	404.167	16.7667	54.4833
2023-01-25 11:57:00	460.555	417.333	16.4167	56.3833
2023-01-25 11:58:00	458.323	420.167	16.0333	56.1333
2023-01-25 11:59:00	445.784	416.167	16.1333	56.3333
2023-01-25 12:00:00	446.762	417	16.0833	56.2833
2023-01-25 12:01:00	443.915	412.833	15.9833	57.0333
2023-01-25 12:02:00	452.097	415.667	16.0167	57.8
2023-01-25 12:03:00	454.075	416.833	16.0333	56.9
2023-01-25 12:04:00	446.958	416	16.15	56.2833
2023-01-25 12:05:00	446.019	414.333	16.2833	56.2833
2023-01-25 12:06:00	455.075	416	16.7	55.9667
2023-01-25 12:07:00	458.489	415.333	16.8667	55.7333
2023-01-25 12:08:00	452.903	415.333	16.7	54.8333
2023-01-25 12:09:00	444.795	409.833	16.6333	56.1833
2023-01-25 12:10:00	454.423	414.5	17.05	54.4167
2023-01-25 12:11:00	445.489	410	16.5333	55.2833
2023-01-25 12:12:00	438.747	403.833	16.9833	53.75
2023-01-25 12:13:00	445.37	405.167	16.9167	55.0167
2023-01-25 12:14:00	449.758	410.667	17.4167	52.7833
2023-01-25 12:15:00	435.211	409.167	17.7833	51.4
2023-01-25 12:16:00	437.889	405.5	16.95	53.05
2023-01-25 12:17:00	448.158	407.333	16.8167	53.95
2023-01-25 12:18:00	457.756	418.833	16.2333	56.0833
2023-01-25 12:19:00	449.35	406	16.5667	55.2167
2023-01-25 12:20:00	446.056	406.333	16.4833	55.7
2023-01-25 12:21:00	454.962	409.667	16.5667	55.95
2023-01-25 12:22:00	451.392	411.667	16.15	56.7167
2023-01-25 12:23:00	455.235	414.167	16.2833	57.6333
2023-01-25 12:24:00	467.832	419	16.4	57.2667
2023-01-25 12:25:00	468.07	421.167	15.9833	58.2833
2023-01-25 12:26:00	468.036	420	16	59.55
2023-01-25 12:27:00	479.038	422.333	16.1667	58.4833
2023-01-25 12:28:00	468.949	418.333	16.5833	57.2
2023-01-25 12:29:00	466.923	421.167	16.0333	58.3833
2023-01-25 12:30:00	466.233	416	15.9167	59.05
2023-01-25 12:31:00	473.35	420.333	16.5333	57.1333
2023-01-25 12:32:00	455.638	419.667	16.4333	56.0833
2023-01-25 12:33:00	453.539	415.333	16	57.7333
2023-01-25 12:34:00	474.665	417.333	16.1833	56.95
2023-01-25 12:35:00	468.104	415.167	15.85	57.0667
2023-01-25 12:36:00	442.029	402.667	15.75	57.9667
2023-01-25 12:37:00	450.053	405.167	15.8	59.2333
2023-01-25 12:38:00	466.788	408.5	15.7667	57.8667
2023-01-25 12:39:00	452.54	404.833	16.4333	55.3667
2023-01-25 12:40:00	441.587	401.667	16.7	53.9333
2023-01-25 12:41:00	428.933	390.167	16.7167	53.6667
2023-01-25 12:42:00	438.694	390.5	16.2	55.2167
2023-01-25 12:43:00	446.653	393.167	15.8	57.1167
2023-01-25 12:44:00	441.68	390.333	15.9	58.2
2023-01-25 12:45:00	453.13	393.333	16.1667	58.6833
2023-01-25 12:46:00	450.652	390.5	16.6	56.3833
2023-01-25 12:47:00	432.149	365.5	16.6833	55.3667
2023-01-25 12:48:00	425.543	364.667	16.9333	54.4167
2023-01-25 12:49:00	428.533	370	16.9	54.1667
2023-01-25 12:50:00	441.18	379	16.0667	57.6833
2023-01-25 12:51:00	456.016	387.167	15.75	58.95
2023-01-25 12:52:00	454.833	387.667	15.8833	58.0667
2023-01-25 12:53:00	453.864	389.667	15.8667	57.6
2023-01-25 12:54:00	447.116	393.5	15.75	57.9333
2023-01-25 12:55:00	454.049	398.333	15.6833	58.8167
2023-01-25 12:56:00	464.725	402.833	15.55	58.4667
2023-01-25 12:57:00	456.903	401.167	15.75	58.8333
2023-01-25 12:58:00	458.573	404	15.5333	59.4
2023-01-25 12:59:00	450.533	400.5	15.3833	59.95
2023-01-25 13:00:00	455.417	401.833	15.3167	60.3333
2023-01-25 13:01:00	459.344	402.167	15.4333	60.2833
2023-01-25 13:02:00	468.518	407.333	15.5167	59.4667
2023-01-25 13:03:00	458.78	401.833	15.95	57.4667
2023-01-25 13:04:00	455.868	405	16	57.4833
2023-01-25 13:05:00	457.955	407.833	15.8	59.65
2023-01-25 13:06:00	460.835	409.667	15.5167	59.2667
2023-01-25 13:07:00	457.571	404.833	15.9667	59.1333
2023-01-25 13:08:00	466.974	394.333	15.85	58.8167
2023-01-25 13:09:00	453.939	392.833	15.8	58.6167
2023-01-25 13:10:00	454.464	397.333	15.8667	59.85
2023-01-25 13:11:00	489.963	414.333	16.3333	58.1667
2023-01-25 13:12:00	469.668	412	16.6667	56.2667
2023-01-25 13:13:00	474.512	420.167	16.7833	56.2667
2023-01-25 13:14:00	493.55	425.333	16.95	56.75
2023-01-25 13:15:00	494.899	431.833	17.0167	56.2333
2023-01-25 13:16:00	477.483	428.167	16.7833	56.9833
2023-01-25 13:17:00	464.98	415.833	16.4333	56.4167
2023-01-25 13:18:00	447.74	397.333	16.7833	55.7167
2023-01-25 13:19:00	457.325	404	16.4833	56.9
2023-01-25 13:20:00	456.603	401.5	16.5167	56.7833
2023-01-25 13:21:00	452.654	399.167	16.6167	56.9833
2023-01-25 13:22:00	453.932	397	16.4333	56.15
2023-01-25 13:23:00	450.612	390.833	16.6333	56.7833
2023-01-25 13:24:00	463.756	412.333	16.4833	57
2023-01-25 13:25:00	464.202	407.167	16.0667	57.7667
2023-01-25 13:26:00	456.023	399	16.1	56.6333
2023-01-25 13:27:00	438.118	389.667	16.2333	55.9167
2023-01-25 13:28:00	439.191	388	16.2333	56.2333
2023-01-25 13:29:00	447.288	388.333	16.75	54.6333
2023-01-25 13:30:00	460.737	395.667	16.6667	54.8167
2023-01-25 13:31:00	467.929	402.667	16.0667	57.05
2023-01-25 13:32:00	461.68	402.333	15.95	57.4
2023-01-25 13:33:00	450.162	400.333	16.5667	55.5167
2023-01-25 13:34:00	451.69	401	16.3167	55.75
2023-01-25 13:35:00	448.669	399.667	16	56.6833
2023-01-25 13:36:00	448.141	399.667	15.7667	57.7333
2023-01-25 13:37:00	454.226	402	15.4833	58.6
2023-01-25 13:38:00	462.027	404.167	15.4667	59.4833
2023-01-25 13:39:00	462.896	404	15.5	58.4333
2023-01-25 13:40:00	446.135	401.333	15.3333	59.2667
2023-01-25 13:41:00	451.525	399	15.85	58.5667
2023-01-25 13:42:00	463.42	401.833	16.0667	57.2333
2023-01-25 13:43:00	451.152	398.667	15.6	57.8667
2023-01-25 13:44:00	449.971	394.667	15.9	58.2667
2023-01-25 13:45:00	457.726	397	16.2167	57.2
2023-01-25 13:46:00	457.354	398.667	16.55	55.8833
2023-01-25 13:47:00	458.103	397.167	16.2	56.15
2023-01-25 13:48:00	453.771	394.667	16.5	55.2167
2023-01-25 13:49:00	447.957	395.333	16.85	53.85
2023-01-25 13:50:00	436.56	382.333	16.7667	54.0333
2023-01-25 13:51:00	451.468	388.833	16.5667	54.3333
2023-01-25 13:52:00	436.053	387.167	17.0333	53.0333
2023-01-25 13:53:00	423.684	380.833	17.1167	52.5
2023-01-25 13:54:00	421.388	378	17.35	51.9333
2023-01-25 13:55:00	429.362	376.333	16.6667	54.1833
2023-01-25 13:56:00	439.49	379.5	16.0167	56.1833
2023-01-25 13:57:00	446.358	384.667	15.9667	57.0833
2023-01-25 13:58:00	448.636	381	16.4167	55.8333
2023-01-25 13:59:00	451.052	384.167	16.2833	55.6167
2023-01-25 14:00:00	447.107	383.167	16.0833	56.0667
2023-01-25 14:01:00	460.388	389.333	16.3	56.6
2023-01-25 14:02:00	475.562	394.667	16.3833	55.1833
2023-01-25 14:03:00	455.905	393.833	16.2	56.1667
2023-01-25 14:04:00	445.959	391.167	16.3167	55.5
2023-01-25 14:05:00	443.733	387	16.5167	55.2167
2023-01-25 14:06:00	458.155	391	16.45	56.1
2023-01-25 14:07:00	465.459	395.333	16.8167	54.6
2023-01-25 14:08:00	460.356	397.833	17.1667	53.0667
2023-01-25 14:09:00	494.454	409.333	17.6167	51.9667
2023-01-25 14:10:00	488.08	412	17.4	53.0667
2023-01-25 14:11:00	467.878	409.667	17	54.55
2023-01-25 14:12:00	473.994	412.5	16.3167	55.7667
2023-01-25 14:13:00	461.908	402.167	16.2	56.2667
2023-01-25 14:14:00	469.151	402.333	16.2167	56.05
2023-01-25 14:15:00	472.287	404.333	16.4167	55.4667
2023-01-25 14:16:00	461.483	402.5	16.65	54.55
2023-01-25 14:17:00	451.537	401.667	16.6333	54.2833
2023-01-25 14:18:00	463.998	401.5	16.7167	54.1
2023-01-25 14:19:00	462.873	404.5	16.65	54.25
2023-01-25 14:20:00	472.298	414.167	16.6833	55.6167
2023-01-25 14:21:00	503.929	431.5	16.9	55.6333
2023-01-25 14:22:00	502.501	428.833	17.1667	53.9167
2023-01-25 14:23:00	490.173	424	17.5667	52.1
2023-01-25 14:24:00	515.586	434.167	17.5833	51.7667
2023-01-25 14:25:00	514.51	438.333	17.9333	51.25
2023-01-25 14:26:00	499.675	436.167	18.3167	50.3667
2023-01-25 14:27:00	494.919	431.5	17.8833	51.2667
2023-01-25 14:28:00	491.391	423.667	17.6167	51.9
2023-01-25 14:29:00	465.39	411	17.8333	51.15
2023-01-25 14:30:00	452.959	403	17.7667	51.2167
2023-01-25 14:31:00	456.701	400.5	18.0833	51.2167
2023-01-25 14:32:00	454.773	398.5	18.4667	49.6833
2023-01-25 14:33:00	481.142	397.667	18.4833	49.1333
2023-01-25 14:34:00	465.756	399.167	18.75	48.9667
2023-01-25 14:35:00	431.817	393.167	19.0167	48.7167
2023-01-25 14:36:00	429.012	384	19.1667	48.3667
2023-01-25 14:37:00	436.258	374.833	19.2667	48.25
2023-01-25 14:38:00	422.72	366.333	19.3	48.0667
2023-01-25 14:39:00	422.742	361	19.35	47.8833
2023-01-25 14:40:00	470.345	376.833	19.3833	48
2023-01-25 14:41:00	453.312	383.5	19.3833	48.0833
2023-01-25 14:42:00	439.669	371.167	19.0833	48.7167
2023-01-25 14:43:00	444.558	377.5	18.3167	50.2833
2023-01-25 14:44:00	470.474	389.333	18.3167	49.8167
2023-01-25 14:45:00	463.296	381.333	18.2167	49.9667
2023-01-25 14:46:00	463.177	390	18.5167	49.4833
2023-01-25 14:47:00	449.651	388.167	18.8167	48.95
2023-01-25 14:48:00	426.231	376.667	19.0333	48.7
2023-01-25 14:49:00	430.329	372.167	19.15	48.2167
2023-01-25 14:50:00	431.411	368.333	19.3	47.85
2023-01-25 14:51:00	422.217	360.5	19.3167	47.2333
2023-01-25 14:52:00	414.309	354.5	19.3167	46.4
2023-01-25 14:53:00	411.843	347	19.2	46.2333
2023-01-25 14:54:00	417.105	344.5	19.3	46.2
2023-01-25 14:55:00	418.266	344.833	19.2667	46.6167
2023-01-25 14:56:00	417.796	342.667	19.3	47.1333
2023-01-25 14:57:00	421.331	345.5	19.3167	46.8167
2023-01-25 14:58:00	419.417	343.167	19.3	46.2333
2023-01-25 14:59:00	411.793	341	19.2	46.7167
2023-01-25 15:00:00	423.999	346.167	19.3	46.8
2023-01-25 15:01:00	442.076	352.833	19.2833	46.6667
2023-01-25 15:02:00	430.364	348.333	18.65	47.65
2023-01-25 15:03:00	427.053	351.833	17.4333	50.7667
2023-01-25 15:04:00	444.407	372.333	17.55	51
2023-01-25 15:05:00	445.946	388	18.1833	49.8167
2023-01-25 15:06:00	463.694	388.667	18.5	49.35
2023-01-25 15:07:00	491.433	392.667	18.45	49.2167
2023-01-25 15:08:00	466.541	394.667	18.5833	48.9167
2023-01-25 15:09:00	456.445	399.667	18.8	48.7167
2023-01-25 15:10:00	462.253	393	18.9	48.6167
2023-01-25 15:11:00	478.359	392.167	18.9333	48.5833
2023-01-25 15:12:00	478.782	406.5	18.9833	48.25
2023-01-25 15:13:00	595.637	506.5	19.0333	47.8667
2023-01-25 15:14:00	587.136	502.167	19.05	47.6833
2023-01-25 15:15:00	579.246	500.333	19	47.6333
2023-01-25 15:16:00	501.403	435	19	48.0167
2023-01-25 15:17:00	438.672	380.833	19	48.0833
2023-01-25 15:18:00	424.318	363.333	19.0167	48.1333
2023-01-25 15:19:00	438.459	365.833	19.05	47.9833
2023-01-25 15:20:00	479.882	376.833	19.05	47.95
2023-01-25 15:21:00	444.763	371.167	19	48.2833
2023-01-25 15:22:00	433.011	365.333	18.8667	48.4833
2023-01-25 15:23:00	433.375	362	18.9167	48.4833
2023-01-25 15:24:00	459.392	363.5	18.85	48.0833
2023-01-25 15:25:00	443.892	360.333	18.6167	47.9667
2023-01-25 15:26:00	438.116	363.5	18.6667	48.1167
2023-01-25 15:27:00	446.175	361.5	18.35	48.5
2023-01-25 15:28:00	453.414	373.667	18.45	48.4333
2023-01-25 15:29:00	448.157	384.167	18.5667	48.35
2023-01-25 15:30:00	423.071	373.167	18.6	48.3667
2023-01-25 15:31:00	417.395	363.167	18.6833	48.25
2023-01-25 15:32:00	422.602	359.333	18.7333	48.2833
2023-01-25 15:33:00	425.79	357.5	18.8	48.05
2023-01-25 15:34:00	423.629	355	18.8	48.1833
2023-01-25 15:35:00	422.182	350.5	18.7667	48.4
2023-01-25 15:36:00	422.109	351	18.6833	48.3333
2023-01-25 15:37:00	431.925	354.167	18.75	48.2
2023-01-25 15:38:00	439.425	356.333	18.7	48.1667
2023-01-25 15:39:00	427.607	355.5	18.6833	48.4333
2023-01-25 15:40:00	440.838	356	18.5667	48.35
2023-01-25 15:41:00	466.702	394	18.5	48.4333
2023-01-25 15:42:00	457.531	388.667	18.6	48.35
2023-01-25 15:43:00	447.599	380.167	18.6167	48.5167
2023-01-25 15:44:00	435.436	371.667	18.6833	48.8333
2023-01-25 15:45:00	436.738	364.5	18.6167	48.6833
2023-01-25 15:46:00	441.382	362.167	18.4667	49.1
2023-01-25 15:47:00	451.138	368.833	18.5167	49.0833
2023-01-25 15:48:00	444.908	370.833	18.6	49.05
2023-01-25 15:49:00	437.384	367.5	18.6333	49.5167
2023-01-25 15:50:00	438.601	365.5	18.6833	49.8
2023-01-25 15:51:00	437.065	361.5	18.5	49.5833
2023-01-25 15:52:00	448.819	366.333	18.5	49.55
2023-01-25 15:53:00	456.8	373.667	18.5	49.4
2023-01-25 15:54:00	442.88	373	18.55	49.2833
2023-01-25 15:55:00	433.917	367.833	18.5167	49.0333
2023-01-25 15:56:00	434.908	366.667	18.5667	49.0333
2023-01-25 15:57:00	446.292	369	18.5833	49.2
2023-01-25 15:58:00	457.542	370	18.6	49.2833
2023-01-25 15:59:00	441.429	367	17.9	50.8
2023-01-25 16:00:00	436.161	356	17.4833	51.95
2023-01-25 16:01:00	432.242	363.167	17.5833	51.9833
2023-01-25 16:02:00	435.067	371.333	17.6667	51.7333
2023-01-25 16:03:00	441.598	366.167	16.7833	54
2023-01-25 16:04:00	435.292	360	16.9833	53.6
2023-01-25 16:05:00	432.042	365	17.2333	52.9
2023-01-25 16:06:00	431.549	371.833	17.5667	51.9
2023-01-25 16:07:00	422.832	369.333	17.7167	51.2833
2023-01-25 16:08:00	418.206	357.333	17.6667	51.3833
2023-01-25 16:09:00	417.64	356	17.8333	50.9167
2023-01-25 16:10:00	423.206	360.167	17.9	50.7667
2023-01-25 16:11:00	425.535	360.5	17.9167	50.75
2023-01-25 16:12:00	420.967	352.833	17.6	51.5833
2023-01-25 16:13:00	419.662	356.5	17.7667	51.5167
2023-01-25 16:14:00	427.868	359.333	17.8667	51.6
2023-01-25 16:15:00	431.21	359	17.9	51.85
2023-01-25 16:16:00	435.943	359.333	17.9167	51.8
2023-01-25 16:17:00	441.289	365.667	18	51.8167
2023-01-25 16:18:00	441.392	368.167	18	51.8833
2023-01-25 16:19:00	444.713	368.833	18	51.55
2023-01-25 16:20:00	452.16	371.333	18.0833	51.6667
2023-01-25 16:21:00	459.962	377.333	18.0833	51.9333
2023-01-25 16:22:00	453.061	377.5	18.0167	52.0833
2023-01-25 16:23:00	449.193	378	18.0333	52.3167
2023-01-25 16:24:00	451.995	379.333	18.05	52.4
2023-01-25 16:25:00	452.685	378.333	18.1	52.2833
2023-01-25 16:26:00	458.288	379.167	18.0667	52.1333
2023-01-25 16:27:00	462.501	381.833	18.0667	52.05
2023-01-25 16:28:00	471.743	385	18.0167	52.2833
2023-01-25 16:29:00	482.194	390.5	18	52.3
2023-01-25 16:30:00	476.596	395	18	52.5833
2023-01-25 16:31:00	523.755	421	18	53.2
2023-01-25 16:32:00	544.353	453	18	53.3333
2023-01-25 16:33:00	502.567	441	17.95	53.4333
2023-01-25 16:34:00	472.093	422.5	17.9	53.5
2023-01-25 16:35:00	465.089	411.333	17.9	53.4667
2023-01-25 16:36:00	483.365	406.167	17.7667	53.8833
2023-01-25 16:37:00	495.313	409.167	17.7	54.0333
2023-01-25 16:38:00	479.629	411.333	17.7	53.7833
2023-01-25 16:39:00	467.46	406	17.7	53.7333
2023-01-25 16:40:00	460.864	398.833	17.7	54.1
2023-01-25 16:41:00	450.346	391.5	17.7167	54.1833
2023-01-25 16:42:00	446.606	386.333	17.7	54.25
2023-01-25 16:43:00	447.586	383.333	17.7	54.4
2023-01-25 16:44:00	445.378	380.167	17.7	54.3833
2023-01-25 16:45:00	447.845	380.167	17.7	54.4167
2023-01-25 16:46:00	449.787	382.667	17.7	54.4333
2023-01-25 16:47:00	451.5	382.167	17.6667	54.45
2023-01-25 16:48:00	451.71	379.5	17.6667	54.45
2023-01-25 16:49:00	449.742	378.333	17.6	54.3667
2023-01-25 16:50:00	450.032	379	17.6	54.3667
2023-01-25 16:51:00	450.694	380.333	17.5833	54.4833
2023-01-25 16:52:00	450.315	379.5	17.5	54.7333
2023-01-25 16:53:00	453	381.5	17.5	54.85
2023-01-25 16:54:00	456.954	383.5	17.4333	55.0833
2023-01-25 16:55:00	456.259	385.333	17.4	55.4667
2023-01-25 16:56:00	468.275	389.667	17.4	55.4333
2023-01-25 16:57:00	461.3	391.333	17.3833	55.5167
2023-01-25 16:58:00	453.712	389	17.3333	55.7167
2023-01-25 16:59:00	450.786	388.667	17.3	55.8333
2023-01-25 17:00:00	446.412	382	17.2833	55.9167
2023-01-25 17:01:00	443.746	367.833	17.1	56.35
2023-01-25 17:02:00	442.084	377.667	17.05	56.5
2023-01-25 17:03:00	447.847	378.833	17.0167	56.7167
2023-01-25 17:04:00	451.959	380.833	17.0167	56.7833
2023-01-25 17:05:00	450.778	384	17.0167	56.7167
2023-01-25 17:06:00	451.057	385.833	17	56.7333
2023-01-25 17:07:00	455.031	386.333	17	56.85
2023-01-25 17:08:00	462.183	385.5	16.9167	57.1
2023-01-25 17:09:00	469.664	390.833	16.8	57.15
2023-01-25 17:10:00	474.244	386.667	16.6667	57.45
2023-01-25 17:11:00	468.525	397.333	16.3833	58.0667
2023-01-25 17:12:00	463.719	395.333	16.2167	58.7
2023-01-25 17:13:00	461.372	390.833	16.1333	58.9
2023-01-25 17:14:00	463.214	388	16.1	58.95
2023-01-25 17:15:00	470.946	394.333	16.1	58.9167
2023-01-25 17:16:00	476.585	397.667	16.0333	58.7167
2023-01-25 17:17:00	475.764	397.333	16.0667	58.3667
2023-01-25 17:18:00	467.826	396.667	16.1	58.2333
2023-01-25 17:19:00	470.293	398.5	16.0833	58.1333
2023-01-25 17:20:00	472.4	395.833	16.1333	58.0167
2023-01-25 17:21:00	473.19	395.833	16.1	57.8833
2023-01-25 17:22:00	470.855	397.5	16.1167	57.85
2023-01-25 17:23:00	469.862	399	16.2167	57.7
2023-01-25 17:24:00	471.148	399.667	16.2667	57.5333
2023-01-25 17:25:00	480.789	402.333	16.3167	57.7
2023-01-25 17:26:00	498.74	407	16.3667	57.85
2023-01-25 17:27:00	511.761	417.333	16.4	57.95
2023-01-25 17:28:00	504.339	424.833	16.4	58.1333
2023-01-25 17:29:00	495.013	424.667	16.4333	58.0667
2023-01-25 17:30:00	485.496	423.167	16.4833	57.75
2023-01-25 17:31:00	485.888	420.333	16.4	57.7833
2023-01-25 17:32:00	496.79	422.333	16.4	57.7
2023-01-25 17:33:00	514.029	426.5	16.4333	57.4667
2023-01-25 17:34:00	518.469	430.667	16.5	57.1667
2023-01-25 17:35:00	496.361	429.5	16.5	56.75
2023-01-25 17:36:00	480.495	422.333	16.4833	56.7667
2023-01-25 17:37:00	482.873	413.333	16.4333	56.8
2023-01-25 17:38:00	498.841	412.167	16.4	56.9667
2023-01-25 17:39:00	494.973	412.5	16.4	57.0167
2023-01-25 17:40:00	503.06	416.667	16.4	57.1
2023-01-25 17:41:00	498.916	414.167	16.05	57.85
2023-01-25 17:42:00	488.116	409.5	15.55	59.3833
2023-01-25 17:43:00	482.092	414.5	15.85	58.4833
2023-01-25 17:44:00	483.529	415	16	57.9667
2023-01-25 17:45:00	484.568	415.333	16.1	57.5833
2023-01-25 17:46:00	486.33	415.833	16.1833	57.3333
2023-01-25 17:47:00	487.21	412	16.2	57.35
2023-01-25 17:48:00	491.864	412.833	16.2	57.2833
2023-01-25 17:49:00	493.876	413.833	16.2	57.2
2023-01-25 17:50:00	488.107	412.5	16.2	57.1667
2023-01-25 17:51:00	481.689	412.667	16.2	57.0833
2023-01-25 17:52:00	478.307	410.833	16.1833	57.0333
2023-01-25 17:53:00	476.486	405.333	16.1667	56.9333
2023-01-25 17:54:00	473.608	404.333	16.1	56.7
2023-01-25 17:55:00	472.791	405.833	16.1	56.55
2023-01-25 17:56:00	477.803	405.667	16.1	56.6
2023-01-25 17:57:00	478.798	404.667	16.1	56.6167
2023-01-25 17:58:00	477.256	403	16.05	56.6333
2023-01-25 17:59:00	475.814	401.833	16	56.5167
2023-01-25 18:00:00	470.034	371.167	15.8167	56.45
2023-01-25 18:01:00	467.471	384.667	15.65	56.85
2023-01-25 18:02:00	474.498	387.333	15.3833	57.5667
2023-01-25 18:03:00	475.926	389.333	15.2167	58
2023-01-25 18:04:00	471.458	386	15.1833	58.1
2023-01-25 18:05:00	470.478	398.5	15.1667	58.35
2023-01-25 18:06:00	470.702	402.167	15.1833	58.3
2023-01-25 18:07:00	471.787	401.833	15.25	58.2333
2023-01-25 18:08:00	472.829	400.5	15.1	58.5833
2023-01-25 18:09:00	471.366	400.5	15	58.7833
2023-01-25 18:10:00	473.584	399.833	14.9	59.1667
2023-01-25 18:11:00	478.303	408.333	14.9	59.2167
2023-01-25 18:12:00	478.664	417.333	15.0167	59
2023-01-25 18:13:00	478.38	413.5	15.1	58.8333
2023-01-25 18:14:00	479.77	410	15.1333	58.7167
2023-01-25 18:15:00	483.024	412.333	15.1667	58.7167
2023-01-25 18:16:00	483.217	411	15.2	58.7833
2023-01-25 18:17:00	480.857	410.333	15.2667	58.8833
2023-01-25 18:18:00	481.102	412.833	15.3	58.7167
2023-01-25 18:19:00	478.34	414.167	15.3	58.3833
2023-01-25 18:20:00	475.628	413	15.3	58.2333
2023-01-25 18:21:00	477.478	408.5	15.2667	58.25
2023-01-25 18:22:00	480.662	408.167	15.3	58.0333
2023-01-25 18:23:00	475.432	406.833	15.3	57.7167
2023-01-25 18:24:00	473.331	404.833	15.3	57.5
2023-01-25 18:25:00	473.293	404.5	15.3	57.2667
2023-01-25 18:26:00	465.233	399.833	15.3	57.3333
2023-01-25 18:27:00	467.534	395.5	15.3	57.5333
2023-01-25 18:28:00	469.979	393	15.3	57.5
2023-01-25 18:29:00	469.487	390.5	15.3	57.6
2023-01-25 18:30:00	470.034	390	15.3	57.7
2023-01-25 18:31:00	469.708	391	15.2833	57.9
2023-01-25 18:32:00	469.198	392.833	15.2	58.0167
2023-01-25 18:33:00	467.141	395.167	15.1	58.1667
2023-01-25 18:34:00	467.542	394.333	15.15	58.2
2023-01-25 18:35:00	467.239	394.333	15.1167	58.1667
2023-01-25 18:36:00	467.696	394.167	15.15	58.0833
2023-01-25 18:37:00	471.681	392.667	15.2	58.0667
2023-01-25 18:38:00	478.998	394.167	15.2167	58.1667
2023-01-25 18:39:00	480.409	396.5	15.2833	58.1333
2023-01-25 18:40:00	476.652	397.833	15.3	58.15
2023-01-25 18:41:00	473.904	398.333	15.3	58
2023-01-25 18:42:00	472.529	399.5	15.3167	57.95
2023-01-25 18:43:00	471.684	400.167	15.3833	57.85
2023-01-25 18:44:00	471.355	399.167	15.4	57.5833
2023-01-25 18:45:00	470.957	398.333	15.3667	57.4
2023-01-25 18:46:00	472.615	397.333	15.3833	57.1667
2023-01-25 18:47:00	469.603	396.333	15.3167	57.1833
2023-01-25 18:48:00	469.749	393.333	15.25	57.3167
2023-01-25 18:49:00	472.761	395.333	15.2833	57.4167
2023-01-25 18:50:00	474.06	396.5	15.3	57.4333
2023-01-25 18:51:00	470.299	397.333	15.3	57.3167
2023-01-25 18:52:00	470.574	397.5	15.2	57.2333
2023-01-25 18:53:00	489.634	409.667	14.95	58.05
2023-01-25 18:54:00	498.044	412.167	14.8167	58.4333
2023-01-25 18:55:00	490.481	417	14.85	58.4667
2023-01-25 18:56:00	490.08	419.167	15	58.05
2023-01-25 18:57:00	489.984	418	15.0333	58.0167
2023-01-25 18:58:00	488.777	419.333	15.15	57.8
2023-01-25 18:59:00	495.842	421	15.2167	57.8333
2023-01-25 19:00:00	504.82	422.833	15.2833	58.05
2023-01-25 19:01:00	507.429	425.667	15.3	58.2333
2023-01-25 19:02:00	504.53	425.5	15.2	58.6
2023-01-25 19:03:00	490.884	423.667	15.2667	58.5167
2023-01-25 19:04:00	489.314	423	15.2333	58.45
2023-01-25 19:05:00	483.37	419.5	15.15	58.2833
2023-01-25 19:06:00	468.788	396.333	14.9	58.4667
2023-01-25 19:07:00	462.375	393	14.8333	58.8
2023-01-25 19:08:00	468.091	397.333	14.9	58.85
2023-01-25 19:09:00	470.649	397	14.85	58.7667
2023-01-25 19:10:00	464.829	395	14.7833	58.7333
2023-01-25 19:11:00	462.107	392.5	14.8333	58.2
2023-01-25 19:12:00	461.46	389.333	14.8167	58.0833
2023-01-25 19:13:00	461.9	389	14.8667	57.9333
2023-01-25 19:14:00	466.562	392.667	14.8	58.0167
2023-01-25 19:15:00	470.509	394.667	14.8	58.0667
2023-01-25 19:16:00	472.637	397.167	14.7667	58.2167
2023-01-25 19:17:00	472.696	400.333	14.8667	57.9
2023-01-25 19:18:00	468.122	400.667	14.95	57.6333
2023-01-25 19:19:00	473.234	398.833	15.0833	57.5167
2023-01-25 19:20:00	501.176	402.167	15.0333	57.7833
2023-01-25 19:21:00	511.673	412.667	15.1	57.8333
2023-01-25 19:22:00	496.016	415.333	15.2	57.9833
2023-01-25 19:23:00	474.266	413.167	15.2	57.95
2023-01-25 19:24:00	467.968	405.5	15.0667	58.35
2023-01-25 19:25:00	466.372	402.667	15.1	58.4833
2023-01-25 19:26:00	466.331	400.833	15.1	58.2667
2023-01-25 19:27:00	461.548	394.167	15.1	57.9
2023-01-25 19:28:00	455.178	392.667	15.1	57.55
2023-01-25 19:29:00	454.327	390.833	15.0833	57.4667
2023-01-25 19:30:00	461.399	390	14.8667	57.8333
2023-01-25 19:31:00	467.039	396	14.75	58.1833
2023-01-25 19:32:00	478.212	401.167	14.6333	58.5333
2023-01-25 19:33:00	480.33	402.333	14.55	58.6
2023-01-25 19:34:00	465.042	398.167	14.5	58.6333
2023-01-25 19:35:00	456.943	391.333	14.5333	58.7
2023-01-25 19:36:00	463.054	384.667	14.65	58.5
2023-01-25 19:37:00	472.729	387.667	14.7333	58.1833
2023-01-25 19:38:00	474.788	390.167	14.8667	57.8333
2023-01-25 19:39:00	484.395	394	14.9333	57.8333
2023-01-25 19:40:00	505.985	404.167	15.0167	57.9167
2023-01-25 19:41:00	502.645	412.167	15.1	58.0333
2023-01-25 19:42:00	488.323	412.333	15.1	58.1167
2023-01-25 19:43:00	487.479	412.667	15.1667	58.2
2023-01-25 19:44:00	487.882	412.667	15.2	58.15
2023-01-25 19:45:00	484.451	412	15.2	58.1
2023-01-25 19:46:00	480.333	408.167	15.2833	58.0167
2023-01-25 19:47:00	478.22	407.333	15.3	57.8833
2023-01-25 19:48:00	478.003	405.5	15.3	57.7167
2023-01-25 19:49:00	474.285	403.667	15.3	57.5333
2023-01-25 19:50:00	473.883	400.5	15.1	57.7833
2023-01-25 19:51:00	480.45	405.5	15	58
2023-01-25 19:52:00	479.84	406.333	15	58
2023-01-25 19:53:00	477.305	402.167	15	58.1833
2023-01-25 19:54:00	476.619	407.667	14.9333	58.3333
2023-01-25 19:55:00	475.588	407.667	15	58.3
2023-01-25 19:56:00	478.428	408.167	15	58.3667
2023-01-25 19:57:00	479.929	408	15	58.3333
2023-01-25 19:58:00	478.482	404.167	15.0333	58.3667
2023-01-25 19:59:00	477.791	403.333	15.0833	58.1833
2023-01-25 20:00:00	474.732	400.167	14.9333	58.35
2023-01-25 20:01:00	478.899	399.833	14.7667	58.55
2023-01-25 20:02:00	486.517	401.833	14.7167	58.8333
2023-01-25 20:03:00	493.42	409.833	14.75	58.6167
2023-01-25 20:04:00	485.054	407.833	14.8	58.4167
2023-01-25 20:05:00	479.189	404.833	14.85	58.4167
2023-01-25 20:06:00	478.341	402.167	14.9	58.2167
2023-01-25 20:07:00	479.589	399.333	14.9833	58.1333
2023-01-25 20:08:00	486.559	399.333	15	58.2
2023-01-25 20:09:00	492.037	402.667	15.05	58.3167
2023-01-25 20:10:00	485.555	404.167	15.1	58.3667
2023-01-25 20:11:00	478.743	401.833	15.1	58.2333
2023-01-25 20:12:00	475.402	398.333	15.1	58.2167
2023-01-25 20:13:00	472.599	397	15.1	57.9167
2023-01-25 20:14:00	474.532	396.333	15.1	57.8167
2023-01-25 20:15:00	469.174	394.333	15.1	57.7833
2023-01-25 20:16:00	460.172	390.167	15.0333	57.5333
2023-01-25 20:17:00	454.684	382	14.8167	57.8333
2023-01-25 20:18:00	454.051	380.667	14.5	58.65
2023-01-25 20:19:00	454.05	378.667	14.3833	59.0833
2023-01-25 20:20:00	454.33	379.833	14.25	59.3833
2023-01-25 20:21:00	454.272	380.5	14.1833	59.75
2023-01-25 20:22:00	454.38	380.333	14.2667	59.5
2023-01-25 20:23:00	455.032	373.833	14.2833	59.4
2023-01-25 20:24:00	456.959	382.333	14.3167	59.3167
2023-01-25 20:25:00	458.554	389	14.4	59.0167
2023-01-25 20:26:00	464.206	392.167	14.4667	58.8333
2023-01-25 20:27:00	472.3	394.5	14.5833	58.6167
2023-01-25 20:28:00	479.906	398.833	14.7	58.5167
2023-01-25 20:29:00	483.669	401.5	14.7667	58.6
2023-01-25 20:30:00	483.348	403.667	14.7833	58.7667
2023-01-25 20:31:00	483.668	403.667	14.8	58.85
2023-01-25 20:32:00	481.842	403.333	14.8667	58.7833
2023-01-25 20:33:00	471.356	401.833	14.9	58.6667
2023-01-25 20:34:00	470.562	398.667	14.8833	58.8833
2023-01-25 20:35:00	471.313	396.333	14.9333	58.75
2023-01-25 20:36:00	469.617	393.667	14.95	58.6167
2023-01-25 20:37:00	466.342	391.333	14.95	58.4
2023-01-25 20:38:00	463.847	380.667	14.9	58.4
2023-01-25 20:39:00	462.145	381.667	14.85	58.3833
2023-01-25 20:40:00	462.865	376.333	14.7833	58.7
2023-01-25 20:41:00	464.719	381.667	14.7667	58.75
2023-01-25 20:42:00	466.718	387.833	14.7667	58.7167
2023-01-25 20:43:00	468.943	387.833	14.7833	58.8667
2023-01-25 20:44:00	471.25	391	14.7833	58.8833
2023-01-25 20:45:00	471.193	392	14.8	58.9
2023-01-25 20:46:00	471.074	390	14.8333	58.95
2023-01-25 20:47:00	470.74	389.5	14.8	58.7833
2023-01-25 20:48:00	469.209	392.5	14.8	58.8
2023-01-25 20:49:00	470.05	393.667	14.8	58.8833
2023-01-25 20:50:00	471.871	393	14.8	58.7667
2023-01-25 20:51:00	472.6	393	14.8	58.6833
2023-01-25 20:52:00	473.689	393.833	14.8	58.55
2023-01-25 20:53:00	472.833	393.5	14.8167	58.4333
2023-01-25 20:54:00	473.125	392.333	14.85	58.3
2023-01-25 20:55:00	475.269	392.667	14.9	58.2833
2023-01-25 20:56:00	477.509	392.667	14.95	58.4167
2023-01-25 20:57:00	479.942	394.167	14.9833	58.4833
2023-01-25 20:58:00	481.829	397.833	15	58.6167
2023-01-25 20:59:00	480.783	398.167	15	58.6333
2023-01-25 21:00:00	480.861	400.5	15.0333	58.5667
2023-01-25 21:01:00	479.798	402.667	15	58.6333
2023-01-25 21:02:00	481.947	405	15.1	58.55
2023-01-25 21:03:00	480.44	404	15.1	58.5333
2023-01-25 21:04:00	475.749	401.333	15.1	58.4833
2023-01-25 21:05:00	470.59	400.167	15.1	58.35
2023-01-25 21:06:00	469.269	399.333	15.1	58.4167
2023-01-25 21:07:00	469.528	397.333	15.0833	58.5167
2023-01-25 21:08:00	466.314	393.833	15	58.5333
2023-01-25 21:09:00	464.735	393.833	15	58.6167
2023-01-25 21:10:00	462.883	391.5	14.9833	58.4833
2023-01-25 21:11:00	461.556	392.667	15	58.4167
2023-01-25 21:12:00	463.117	393.667	15.0167	58.6
2023-01-25 21:13:00	464.433	394.833	15.1	58.4667
2023-01-25 21:14:00	471.4	398	15.1	58.6167
2023-01-25 21:15:00	477.459	401.667	15.1	58.8833
2023-01-25 21:16:00	476.862	403.167	15.1	59.1667
2023-01-25 21:17:00	479.534	404.5	15.1	59.3167
2023-01-25 21:18:00	474.595	403.333	15.1	59.3333
2023-01-25 21:19:00	471.423	402.833	15.1	59.45
2023-01-25 21:20:00	469.003	401	15.1833	59.3667
2023-01-25 21:21:00	467.411	398.333	15.2	59.4
2023-01-25 21:22:00	466.614	394.667	15.1167	59.6
2023-01-25 21:23:00	467.108	394.5	15.0833	60.0833
2023-01-25 21:24:00	469.101	395.833	15.1	60.2333
2023-01-25 21:25:00	471.466	398	15.1	60.3333
2023-01-25 21:26:00	475.946	399	15.0833	60.6
2023-01-25 21:27:00	508.851	410.333	15.1	60.6833
2023-01-25 21:28:00	506.843	417.833	15.2	60.6833
2023-01-25 21:29:00	496.91	422.833	15.25	60.5333
2023-01-25 21:30:00	483.792	420.167	15.2833	60.55
2023-01-25 21:31:00	478.558	409.833	15.25	60.7333
2023-01-25 21:32:00	478.009	402.333	15.2333	60.75
2023-01-25 21:33:00	489.373	401.5	15.1167	61.55
2023-01-25 21:34:00	505.382	411.167	15.2	61.25
2023-01-25 21:35:00	503.194	409.5	15.1167	61.3333
2023-01-25 21:36:00	505.532	409.5	15.0333	61.75
2023-01-25 21:37:00	503.52	408.167	14.7833	62.4833
2023-01-25 21:38:00	498.404	409.667	14.7167	62.7667
2023-01-25 21:39:00	497.229	410.167	14.7167	63
2023-01-25 21:40:00	503.229	414.5	14.9	62.4833
2023-01-25 21:41:00	501.689	414.833	14.75	63.35
2023-01-25 21:42:00	495.454	415.667	14.8	63
2023-01-25 21:43:00	500.32	419.333	14.9167	62.7
2023-01-25 21:44:00	507.216	422.167	15.0833	62.1667
2023-01-25 21:45:00	486.167	418.667	15.1333	61.7333
2023-01-25 21:46:00	477.158	413	15.25	61.3833
2023-01-25 21:47:00	474.976	405.333	15.2833	61.3
2023-01-25 21:48:00	475.487	400.833	15.3	61.4
2023-01-25 21:49:00	472.798	396.5	15.3	61.4833
2023-01-25 21:50:00	472.646	396.167	15.35	61.4
2023-01-25 21:51:00	472.632	394.167	15.3833	61.2667
2023-01-25 21:52:00	474.891	395.167	15.3667	61.35
2023-01-25 21:53:00	476.743	398	15.3833	61.6333
2023-01-25 21:54:00	482.728	399.333	15.3	61.8167
2023-01-25 21:55:00	480.61	399.5	15.3	61.7333
2023-01-25 21:56:00	481.974	400.333	15.3	61.7167
2023-01-25 21:57:00	504.884	407.333	15.2833	61.8333
2023-01-25 21:58:00	498.622	409	15.1833	62.15
2023-01-25 21:59:00	476.273	409.833	15.1333	61.9333
2023-01-25 22:00:00	475.949	408.667	15.2	61.85
2023-01-25 22:01:00	481.06	403	15.1667	62.2
2023-01-25 22:02:00	473.186	399	15.1833	62.0833
2023-01-25 22:03:00	477.012	397.167	15.2167	62.25
2023-01-25 22:04:00	481.125	397.167	15.2667	62.1333
2023-01-25 22:05:00	483.886	397.833	15.2833	62.1167
2023-01-25 22:06:00	475.295	399	15.3	61.7667
2023-01-25 22:07:00	466.162	398.167	15.2667	61.7667
2023-01-25 22:08:00	460.517	393.833	15.3	61.7
2023-01-25 22:09:00	458.092	388	15.2	61.55
2023-01-25 22:10:00	461.348	388.667	15.2	61.3
2023-01-25 22:11:00	471.888	390.5	15.2667	61.6
2023-01-25 22:12:00	474.645	391.667	15.2167	61.6167
2023-01-25 22:13:00	471.346	390.333	15.2167	61.7167
2023-01-25 22:14:00	468.547	389.5	15.2667	61.7167
2023-01-25 22:15:00	466.839	387.833	15.2	61.85
2023-01-25 22:16:00	465.559	387.5	15.1833	61.8667
2023-01-25 22:17:00	466.313	386	15.1167	62
2023-01-25 22:18:00	467.185	384.667	15.1	62.1
2023-01-25 22:19:00	467.105	385.833	15.1	62.0167
2023-01-25 22:20:00	464.889	388.833	15.1167	61.8833
2023-01-25 22:21:00	463.586	390.167	15.1	61.9333
2023-01-25 22:22:00	458.924	390	15.1	61.6333
2023-01-25 22:23:00	457.409	389.667	15.1	61.6
2023-01-25 22:24:00	460.353	389.167	15.1	61.8333
2023-01-25 22:25:00	459.74	389.667	15.0833	61.95
2023-01-25 22:26:00	455.608	386.667	15.0667	61.8333
2023-01-25 22:27:00	452.2	383.167	15.0167	61.7
2023-01-25 22:28:00	455.43	381.5	15.0167	61.7833
2023-01-25 22:29:00	456.999	382	15.1	61.8167
2023-01-25 22:30:00	458.328	382.833	15.1	61.7167
2023-01-25 22:31:00	460.899	384.667	15.1	61.5833
2023-01-25 22:32:00	460.302	386	15.1167	61.4833
2023-01-25 22:33:00	459.147	387.667	15.1	61.2
2023-01-25 22:34:00	456.155	384.833	15.1167	60.8667
2023-01-25 22:35:00	453.656	385.167	15.1	60.7
2023-01-25 22:36:00	451.613	384	15.1	60.55
2023-01-25 22:37:00	451.711	384	15.1	60.5167
2023-01-25 22:38:00	452.936	383.667	15.05	60.6167
2023-01-25 22:39:00	454.002	384.333	14.9833	60.7333
2023-01-25 22:40:00	454.123	380.333	14.8833	60.8667
2023-01-25 22:41:00	456.923	386.167	14.8	60.8833
2023-01-25 22:42:00	458.158	383.833	14.7	61.2
2023-01-25 22:43:00	456.687	384.167	14.5833	61.2167
2023-01-25 22:44:00	455.747	386.333	14.5	61.0833
2023-01-25 22:45:00	455.999	386.833	14.3667	61.55
2023-01-25 22:46:00	455.006	389.5	14.1333	62.1333
2023-01-25 22:47:00	454.053	396.333	14.2	62.15
2023-01-25 22:48:00	455.975	392	14.0667	62.45
2023-01-25 22:49:00	454.86	396.167	14	62.5667
2023-01-25 22:50:00	458.367	393.667	14.0167	62.9667
2023-01-25 22:51:00	461.574	398.333	14.1333	62.8833
2023-01-25 22:52:00	463.133	402.667	14.1833	62.9167
2023-01-25 22:53:00	465.521	401.667	14.2	63.0833
2023-01-25 22:54:00	469.773	405.5	14.2	63.3833
2023-01-25 22:55:00	466.548	401.5	13.9833	63.3167
2023-01-25 22:56:00	464.241	400	13.8167	63.8
2023-01-25 22:57:00	464.737	400	13.8333	64.1833
2023-01-25 22:58:00	465.28	402	13.9	64.1833
2023-01-25 22:59:00	465.894	404.333	14.05	63.7
2023-01-25 23:00:00	464.228	401.333	14.1667	63.55
2023-01-25 23:01:00	462	400.667	14.25	63.4
2023-01-25 23:02:00	461.861	396.167	14.3	63.4
2023-01-25 23:03:00	463.548	396.333	14.4167	63.2667
2023-01-25 23:04:00	464.498	397.5	14.4167	63.2833
2023-01-25 23:05:00	461.13	397.5	14.4833	63.1833
2023-01-25 23:06:00	463.091	397.667	14.55	63.1667
2023-01-25 23:07:00	460.351	391.333	14.5333	63.1333
2023-01-25 23:08:00	452.859	387.167	14.5833	62.8833
2023-01-25 23:09:00	451.55	383.667	14.6	62.9167
2023-01-25 23:10:00	453.739	381	14.6	62.9333
2023-01-25 23:11:00	452.21	378.5	14.6	62.8667
2023-01-25 23:12:00	452.684	376.833	14.6	63.1167
2023-01-25 23:13:00	455.643	378	14.6667	63.0333
2023-01-25 23:14:00	466.442	380.833	14.7	63.0833
2023-01-25 23:15:00	472.816	386.667	14.7	63.5667
2023-01-25 23:16:00	465.21	388.5	14.7333	63.4833
2023-01-25 23:17:00	457.657	388.667	14.7667	63.4333
2023-01-25 23:18:00	457.972	387.5	14.8	63.5
2023-01-25 23:19:00	465.225	387.5	14.8	63.6
2023-01-25 23:20:00	467.182	388.667	14.8	63.85
2023-01-25 23:21:00	471.018	392.333	14.8833	63.7167
2023-01-25 23:22:00	473.227	394.667	14.9	63.6333
2023-01-25 23:23:00	468.852	395.833	14.85	63.7667
2023-01-25 23:24:00	466.623	396.667	14.8333	63.8
2023-01-25 23:25:00	464.47	391.5	14.8167	63.8333
2023-01-25 23:26:00	463.333	396.5	14.65	64.1
2023-01-25 23:27:00	470.616	395.833	14.5333	64.1
2023-01-25 23:28:00	460.033	392.167	14.5167	63.05
2023-01-25 23:29:00	450.289	383.833	14.4833	62.6
2023-01-25 23:30:00	471.337	393.833	13.9833	63.7833
2023-01-25 23:31:00	494.668	405.167	14.1167	63.4833
2023-01-25 23:32:00	489.731	407.167	14	64.1
2023-01-25 23:33:00	477.65	403.167	14.05	64.4
2023-01-25 23:34:00	459.734	389.333	13.8	64.6333
2023-01-25 23:35:00	446.33	373	14.1167	63.9333
2023-01-25 23:36:00	451.906	376.333	13.95	64.4667
2023-01-25 23:37:00	445.966	372.667	14	64.3833
2023-01-25 23:38:00	437.808	370.333	14.2333	64.0167
2023-01-25 23:39:00	429.795	367.5	14.0833	63.6833
2023-01-25 23:40:00	432.266	363	13.8333	64.85
2023-01-25 23:41:00	438.321	362.833	13.85	64.4
2023-01-25 23:42:00	430.902	351	13.85	64.7833
2023-01-25 23:43:00	431.607	359.833	13.9167	65.0167
2023-01-25 23:44:00	433.119	357	14.0167	64.5
2023-01-25 23:45:00	429.621	346.667	13.9667	64.1167
2023-01-25 23:46:00	440.13	345	13.7	64.85
2023-01-25 23:47:00	450.603	352.167	13.75	64.65
2023-01-25 23:48:00	455.303	363.333	14.0833	63.9
2023-01-25 23:49:00	443.392	366.5	14.1167	63.1167
2023-01-25 23:50:00	426.724	361.167	14.1667	63.3667
2023-01-25 23:51:00	428.967	358.833	14.3333	62.1667
2023-01-25 23:52:00	424.748	355.167	14.45	61.6
2023-01-25 23:53:00	430.46	352	14.45	61.5833
2023-01-25 23:54:00	432.504	354.167	14.1	60.7
2023-01-25 23:55:00	424.204	351.667	13.7667	61.15
2023-01-25 23:56:00	430.794	348.833	13.7167	61.7667
2023-01-25 23:57:00	430.341	349.167	13.8333	61.2667
2023-01-25 23:58:00	437.758	356.333	13.5833	63.1833
2023-01-25 23:59:00	441.939	365.667	13.8167	62.3
2023-01-26	426.846	362.5	13.8667	62.3833
2023-01-26 00:01:00	436.094	359.667	14.0167	62.75
2023-01-26 00:02:00	435.166	359	13.8333	63.05
2023-01-26 00:03:00	440.13	359	13.6333	64.2667
2023-01-26 00:04:00	441.631	363.167	13.95	63.3333
2023-01-26 00:05:00	434.814	367.667	13.7833	62.35
2023-01-26 00:06:00	427.913	358.833	13.8	62.0667
2023-01-26 00:07:00	425.039	356.167	13.8833	62.0167
2023-01-26 00:08:00	423.449	355.667	13.65	63.5833
2023-01-26 00:09:00	430.534	352	13.9667	63.0667
2023-01-26 00:10:00	435.85	358.167	13.8167	64.1167
2023-01-26 00:11:00	428.069	356.833	13.7667	64.55
2023-01-26 00:12:00	421.471	353.167	13.4167	65.2667
2023-01-26 00:13:00	420.001	351.833	13.4667	65.4167
2023-01-26 00:14:00	417.727	348.667	13.5667	64.9167
2023-01-26 00:15:00	415.247	345.833	13.25	65.7167
2023-01-26 00:16:00	414.136	341	13.3167	65.9667
2023-01-26 00:17:00	418.526	344.333	13.5167	65.4833
2023-01-26 00:18:00	416.549	342.667	13.7833	64.35
2023-01-26 00:19:00	416.25	342	13.7333	64.6667
2023-01-26 00:20:00	416.122	338.833	13.8667	64.45
2023-01-26 00:21:00	418.494	343	14.0833	64.2
2023-01-26 00:22:00	415.103	343.5	13.9833	64.5167
2023-01-26 00:23:00	412.757	344.5	13.7833	64.9167
2023-01-26 00:24:00	413.097	335.333	13.9833	64.8667
2023-01-26 00:25:00	419.07	338.167	14.0167	65.1833
2023-01-26 00:26:00	448.765	375	13.4167	68.1667
2023-01-26 00:27:00	475.728	399.5	13.7333	67.9667
2023-01-26 00:28:00	465.971	392.667	13.5	69.0667
2023-01-26 00:29:00	448.008	366.167	13.4333	70.0333
2023-01-26 00:30:00	426.453	347	13.5667	70.0167
2023-01-26 00:31:00	420.147	346.167	13.4667	70.45
2023-01-26 00:32:00	414.035	337	12.7833	72.5167
2023-01-26 00:33:00	410.327	326.667	12.85	73.15
2023-01-26 00:34:00	450.518	376.333	12.9667	72.75
2023-01-26 00:35:00	506.383	410.667	13.15	72.7167
2023-01-26 00:36:00	471.447	407.333	13.4333	71.75
2023-01-26 00:37:00	457.589	398.833	13.55	71.3667
2023-01-26 00:38:00	456.999	390.833	13.1833	72.8333
2023-01-26 00:39:00	464.464	389.667	13.4167	72.7
2023-01-26 00:40:00	433.235	365.167	13.4333	72.75
2023-01-26 00:41:00	417.537	353.167	13.6667	71.7167
2023-01-26 00:42:00	417.41	352.333	13.25	72.4
2023-01-26 00:43:00	425.909	347.833	13.05	72.8167
2023-01-26 00:44:00	444.568	375	12.8333	73.6167
2023-01-26 00:45:00	493.371	413.667	12.6333	75.0667
2023-01-26 00:46:00	473.072	389.833	13.0667	73.4667
2023-01-26 00:47:00	469.362	384.167	13.1833	73
2023-01-26 00:48:00	465.717	381.167	13.4167	72.0667
2023-01-26 00:49:00	498.471	409.167	13.1	72.9333
2023-01-26 00:50:00	504.55	450.833	12.8667	73.95
2023-01-26 00:51:00	482.288	386.167	13.05	73.1833
2023-01-26 00:52:00	450.673	373.833	12.75	73.8667
2023-01-26 00:53:00	495.271	432	12.9167	74.3333
2023-01-26 00:54:00	505.367	414.167	13.2833	72.7333
2023-01-26 00:55:00	447.558	378.333	13.4833	71.55
2023-01-26 00:56:00	438.027	360.167	13.2667	72
2023-01-26 00:57:00	453.466	371.167	13	73.2833
2023-01-26 00:58:00	466.701	372.5	12.9833	73.65
2023-01-26 00:59:00	460.958	373.167	12.6333	74.0167
2023-01-26 01:00:00	446.766	362.667	12.7667	73.6833
2023-01-26 01:01:00	439.577	363.167	12.7667	73.45
2023-01-26 01:02:00	455.269	366	12.7167	73.7
2023-01-26 01:03:00	447.84	367.5	12.7167	73.65
2023-01-26 01:04:00	440.745	364.167	12.6667	73.5833
2023-01-26 01:05:00	424.922	358.667	12.6	73.7
2023-01-26 01:06:00	420.2	348	12.4667	74.25
2023-01-26 01:07:00	429.392	354.667	12.35	74.9
2023-01-26 01:08:00	423.4	349.667	12.4167	75
2023-01-26 01:09:00	423.134	352.5	12.6667	74.3333
2023-01-26 01:10:00	428.729	357.5	12.8	74.0333
2023-01-26 01:11:00	430.622	360.667	12.7667	73.1833
2023-01-26 01:12:00	437.733	359.667	12.5333	74.4167
2023-01-26 01:13:00	424.873	357.333	12.6667	73.7667
2023-01-26 01:14:00	418.553	353.5	12.7167	73.6333
2023-01-26 01:15:00	426.766	353.667	12.9667	72.8
2023-01-26 01:16:00	431.628	357.167	12.9333	72.8333
2023-01-26 01:17:00	423.362	353.167	13.0333	72.6167
2023-01-26 01:18:00	418.12	346	13.0167	72.3333
2023-01-26 01:19:00	431.273	348.833	13.05	72.0333
2023-01-26 01:20:00	430.112	350	13.0333	72.1333
2023-01-26 01:21:00	429.222	352	12.9167	72.2667
2023-01-26 01:22:00	428.89	353	12.9167	72.45
2023-01-26 01:23:00	435.45	358.667	13.1	72
2023-01-26 01:24:00	429.801	359.333	12.8667	72.2833
2023-01-26 01:25:00	427.91	357.5	12.95	72.55
2023-01-26 01:26:00	419.034	346.5	12.8333	72.5667
2023-01-26 01:27:00	424.629	356.667	12.6	72.95
2023-01-26 01:28:00	433.168	356.333	12.95	72.2167
2023-01-26 01:29:00	428.222	358.5	12.7833	72.6167
2023-01-26 01:30:00	428.592	354	12.9833	71.5833
2023-01-26 01:31:00	423.039	353.5	12.7667	71.6667
2023-01-26 01:32:00	429.797	347.5	12.8	72.2667
2023-01-26 01:33:00	423.838	345.167	13.0167	71.2833
2023-01-26 01:34:00	423.099	345.167	12.9833	71.5167
2023-01-26 01:35:00	425.486	344.167	12.8333	71.95
2023-01-26 01:36:00	426.412	346	13.0167	71.1667
2023-01-26 01:37:00	439.451	355	12.65	71.5167
2023-01-26 01:38:00	456.112	367.167	12.6833	71.7167
2023-01-26 01:39:00	431.411	365.167	12.4333	72.65
2023-01-26 01:40:00	431.425	363.833	12.7167	71.6833
2023-01-26 01:41:00	419.845	354.667	12.7167	71.1167
2023-01-26 01:42:00	423.378	351.667	12.7333	71.3167
2023-01-26 01:43:00	426.908	353.667	13.1	70.2333
2023-01-26 01:44:00	427.587	354.5	12.7167	71.5667
2023-01-26 01:45:00	421.539	349.667	12.9833	71.0667
2023-01-26 01:46:00	420.996	345.833	13.05	70.7167
2023-01-26 01:47:00	423.514	347	13.0333	70.7667
2023-01-26 01:48:00	431.351	351.667	13.15	70.75
2023-01-26 01:49:00	425.263	351	13.0167	70.75
2023-01-26 01:50:00	430.636	354.5	12.4833	72.1167
2023-01-26 01:51:00	451.922	367.333	12.4	72.45
2023-01-26 01:52:00	450.415	371.167	12.6833	71.5
2023-01-26 01:53:00	429.562	365.833	12.8667	70.8167
2023-01-26 01:54:00	426.769	362.333	13.1333	70
2023-01-26 01:55:00	437.227	364.5	13.2833	69.5333
2023-01-26 01:56:00	432.164	362	12.8333	70.7667
2023-01-26 01:57:00	425.41	359.667	13.0167	70.7167
2023-01-26 01:58:00	422.208	357.667	13.1	70.6333
2023-01-26 01:59:00	421.437	358.333	13.3667	69.85
2023-01-26 02:00:00	425.403	357.167	13.0667	71.0333
2023-01-26 02:01:00	430.786	359.833	13.3833	70.2
2023-01-26 02:02:00	428.865	358.667	13.2333	70.2667
2023-01-26 02:03:00	435.007	357	13.0667	71.2
2023-01-26 02:04:00	433.807	360	13.1333	70.9667
2023-01-26 02:05:00	452.073	374.5	12.95	71.05
2023-01-26 02:06:00	447.899	365.167	13.0667	70.2833
2023-01-26 02:07:00	432.808	358.833	12.9833	70.3333
2023-01-26 02:08:00	433.256	355.833	12.9167	71.1
2023-01-26 02:09:00	424.962	352.167	13.1333	70.4
2023-01-26 02:10:00	426.806	352.667	13.2333	69.8
2023-01-26 02:11:00	428.177	353.833	12.7167	71.0833
2023-01-26 02:12:00	432.258	350.667	13.0167	70.6833
2023-01-26 02:13:00	440.408	356.667	12.9333	70.5667
2023-01-26 02:14:00	432.445	354.333	12.8833	70.5833
2023-01-26 02:15:00	426.596	351	13.1333	69.85
2023-01-26 02:16:00	427.95	350	13.2667	69.55
2023-01-26 02:17:00	426.321	350	13.3333	69.1
2023-01-26 02:18:00	417.563	346	13.1667	69.1333
2023-01-26 02:19:00	420.384	345.333	13.15	69.65
2023-01-26 02:20:00	426.642	348.667	13.3333	69.45
2023-01-26 02:21:00	426.734	352.833	13.6	68.4667
2023-01-26 02:22:00	426.767	352	13.5667	68.2
2023-01-26 02:23:00	431.803	351.833	13.45	68.4667
2023-01-26 02:24:00	429.712	347.5	13.4833	68.55
2023-01-26 02:25:00	463.266	368.667	13.4833	68.2333
2023-01-26 02:26:00	451.083	363.333	13.3833	68.4667
2023-01-26 02:27:00	430.796	362.333	13.6167	67.8167
2023-01-26 02:28:00	443.393	363.167	13.55	68.0167
2023-01-26 02:29:00	454.37	368	13.5833	67.4833
2023-01-26 02:30:00	436.587	366.333	13.65	67.5167
2023-01-26 02:31:00	439.214	362.667	13.5333	67.7333
2023-01-26 02:32:00	433.157	359.5	13.2	69.0667
2023-01-26 02:33:00	431.697	358.667	13.45	68.5333
2023-01-26 02:34:00	434.276	358	13.5667	68.0333
2023-01-26 02:35:00	449.089	359.667	13.35	68.6833
2023-01-26 02:36:00	444.666	363	13.4667	68
2023-01-26 02:37:00	429.748	359.167	13.2667	68.7167
2023-01-26 02:38:00	426.298	353.333	13.3833	68.3833
2023-01-26 02:39:00	434.302	353	13.3	68.6167
2023-01-26 02:40:00	437.895	350.833	13.1833	68.7833
2023-01-26 02:41:00	426.096	348.333	13.4167	68.2333
2023-01-26 02:42:00	428.168	352.833	13.7167	67.05
2023-01-26 02:43:00	438.686	354	13.4833	67.2667
2023-01-26 02:44:00	420.366	341.667	13.4	68.1333
2023-01-26 02:45:00	415.955	342.5	13.45	67.7167
2023-01-26 02:46:00	415.627	344.667	13.5333	66.9833
2023-01-26 02:47:00	419.574	343.5	13.25	67.6
2023-01-26 02:48:00	427.895	343.333	13.1	68.05
2023-01-26 02:49:00	422.175	344.333	13.3833	67.25
2023-01-26 02:50:00	422.918	346.667	13.6167	66.0167
2023-01-26 02:51:00	425.101	346	13.6667	65.55
2023-01-26 02:52:00	427.443	349.167	13.7167	65.4667
2023-01-26 02:53:00	429.09	348.833	13.4333	65.7833
2023-01-26 02:54:00	424.897	348	13.7333	65.05
2023-01-26 02:55:00	422.801	348	13.85	65.1667
2023-01-26 02:56:00	422.15	347.167	13.8833	65.0833
2023-01-26 02:57:00	421.394	345.833	13.9333	64.6
2023-01-26 02:58:00	424.267	343.5	13.8333	64.8
2023-01-26 02:59:00	428.78	349.833	13.9167	64.4667
2023-01-26 03:00:00	420.614	351.5	13.9667	64.4
2023-01-26 03:01:00	421.344	351.333	13.75	65.1167
2023-01-26 03:02:00	430.788	354	13.9667	64.7
2023-01-26 03:03:00	426.753	352.5	14.0833	64.5333
2023-01-26 03:04:00	424.198	352.833	14.1667	64.3167
2023-01-26 03:05:00	428.805	354.667	14.2667	64.05
2023-01-26 03:06:00	427.186	354.833	14.3	63.7833
2023-01-26 03:07:00	435.935	355	14.0667	63.9667
2023-01-26 03:08:00	444.29	363.667	14.1667	64.0167
2023-01-26 03:09:00	430.943	361.5	14.2167	64.0667
2023-01-26 03:10:00	426.449	356.833	13.95	64.5833
2023-01-26 03:11:00	424.865	352	13.7167	65.9333
2023-01-26 03:12:00	424.717	352.333	13.6167	66.1
2023-01-26 03:13:00	426.373	355.167	13.65	65.6833
2023-01-26 03:14:00	426.252	350	13.6167	65.9333
2023-01-26 03:15:00	452.608	362.833	13.6667	65.5
2023-01-26 03:16:00	473.167	383.167	14	64.9333
2023-01-26 03:17:00	473.914	392.333	13.8167	64.9
2023-01-26 03:18:00	494.313	401.5	13.6667	65.65
2023-01-26 03:19:00	478.882	414.333	13.7333	65.2
2023-01-26 03:20:00	440.807	397.5	13.7333	65.55
2023-01-26 03:21:00	439.131	384.333	13.45	66.7833
2023-01-26 03:22:00	464.484	387.167	13.5667	66.1833
2023-01-26 03:23:00	448.627	387.5	13.8	65.2
2023-01-26 03:24:00	443.265	381.5	13.7167	65.5333
2023-01-26 03:25:00	445.288	380.333	13.8	65.75
2023-01-26 03:26:00	434.182	378.333	14	65.5333
2023-01-26 03:27:00	427.822	371.667	14.05	65.6333
2023-01-26 03:28:00	435.657	365.333	14	66.2667
2023-01-26 03:29:00	470.213	377	14.0167	66.1833
2023-01-26 03:30:00	461.096	376.333	13.7833	66.2833
2023-01-26 03:31:00	458.167	376.5	13.9167	66.05
2023-01-26 03:32:00	452.328	374.833	13.8	65.7167
2023-01-26 03:33:00	459.941	391.167	12.95	68.2167
2023-01-26 03:34:00	484.69	437	13.4	67.4833
2023-01-26 03:35:00	433.85	384	13.6167	67.1667
2023-01-26 03:36:00	419.163	360	13.7	66.7
2023-01-26 03:37:00	419.031	352.833	13.75	66.4
2023-01-26 03:38:00	426.209	351.167	13.7	66.4833
2023-01-26 03:39:00	458.701	383	13.0333	68.8167
2023-01-26 03:40:00	488.283	410.167	12.8	69.9333
2023-01-26 03:41:00	443.287	390.5	13.1167	68.9667
2023-01-26 03:42:00	423.787	368.5	13.3833	68.5667
2023-01-26 03:43:00	422.168	361.333	13.4333	68.5333
2023-01-26 03:44:00	427.794	358.667	13.4167	68.95
2023-01-26 03:45:00	433.03	359	13.5333	68.1667
2023-01-26 03:46:00	429.912	352.833	13.4333	68.0667
2023-01-26 03:47:00	427.563	352.167	13.5667	67.5
2023-01-26 03:48:00	430.393	353.333	13.7	66.7167
2023-01-26 03:49:00	426.359	352	13.75	66.4167
2023-01-26 03:50:00	425.947	351.667	13.6167	66.9333
2023-01-26 03:51:00	431.575	349.5	13.1667	69.1833
2023-01-26 03:52:00	430.963	354.333	13.5	67.95
2023-01-26 03:53:00	427.115	353.667	13.5333	67.6333
2023-01-26 03:54:00	429.172	353.667	13.5833	67.6
2023-01-26 03:55:00	437.706	354	13.2833	68.4167
2023-01-26 03:56:00	445.22	357.5	13.3667	68.1333
2023-01-26 03:57:00	454.616	362.333	13.1667	68.5833
2023-01-26 03:58:00	437.194	358.167	13.3	68.6667
2023-01-26 03:59:00	429.367	354.833	13.4167	67.7167
2023-01-26 04:00:00	442.179	354.667	13.3167	67.7167
2023-01-26 04:01:00	440.318	359.333	13.15	67.9833
2023-01-26 04:02:00	475.37	371.167	12.6667	69.5833
2023-01-26 04:03:00	451.859	373.333	13.0333	68.9
2023-01-26 04:04:00	439.921	366.833	13.1667	68.4
2023-01-26 04:05:00	425.137	357.333	13.3167	68.2167
2023-01-26 04:06:00	421.942	353	13.5	67.8
2023-01-26 04:07:00	424.417	350	13.55	67.5833
2023-01-26 04:08:00	426.851	343.667	13.1833	68.9833
2023-01-26 04:09:00	430.115	347.333	13.4667	67.9333
2023-01-26 04:10:00	425.49	345.333	13.5833	67.35
2023-01-26 04:11:00	425.216	344.667	13.7	67.05
2023-01-26 04:12:00	420.656	336.333	13.7	66.8333
2023-01-26 04:13:00	414.559	328.167	13.5333	66.6833
2023-01-26 04:14:00	413.414	325.667	13.4167	66.8333
2023-01-26 04:15:00	413.624	326.833	13.25	67.1833
2023-01-26 04:16:00	418.224	333.833	13.15	67.5
2023-01-26 04:17:00	421.922	340	12.95	67.8167
2023-01-26 04:18:00	418.473	339.333	12.85	67.85
2023-01-26 04:19:00	428.358	347.333	12.7167	68.0167
2023-01-26 04:20:00	428.235	350.167	12.7	68.5667
2023-01-26 04:21:00	450.762	361	12.8667	68.6333
2023-01-26 04:22:00	462.798	376.167	12.95	68.5833
2023-01-26 04:23:00	481.594	385.833	13.0167	68.35
2023-01-26 04:24:00	484.073	395.167	13.1167	67.9
2023-01-26 04:25:00	435.69	372.833	12.8833	67.3
2023-01-26 04:26:00	424.924	359	12.35	67.6667
2023-01-26 04:27:00	421.892	349.667	11.7833	69
2023-01-26 04:28:00	420.653	342.167	11.8167	69.6833
2023-01-26 04:29:00	421.913	345.5	11.5333	69.4667
2023-01-26 04:30:00	426.161	346.833	11.25	69.9
2023-01-26 04:31:00	430.792	347.667	11	69.6333
2023-01-26 04:32:00	421.577	339.667	10.5333	71.1833
2023-01-26 04:33:00	420.217	322.667	10.6833	70.0833
2023-01-26 04:34:00	416.409	322.667	11.0333	69.1667
2023-01-26 04:35:00	415.739	328	11.1	70.1833
2023-01-26 04:36:00	415.32	328.833	11.4667	69.7667
2023-01-26 04:37:00	418.694	334.667	11.6833	69.3167
2023-01-26 04:38:00	419.68	338	11.8	69.4667
2023-01-26 04:39:00	414.411	337.667	11.85	69.4
2023-01-26 04:40:00	416.26	340.667	11.65	68.9167
2023-01-26 04:41:00	422.635	338.667	11.6667	68.8
2023-01-26 04:42:00	430.561	342.333	11.25	71.1333
2023-01-26 04:43:00	434.958	347	11.35	71.25
2023-01-26 04:44:00	428.901	351.333	11.2	72
2023-01-26 04:45:00	429.332	355.5	11.5667	70.9
2023-01-26 04:46:00	432.553	354.833	11.75	70.8167
2023-01-26 04:47:00	453.934	368	11.7	70.9833
2023-01-26 04:48:00	459.681	376.833	11.7	70.3833
2023-01-26 04:49:00	459.014	372.833	11.55	70.75
2023-01-26 04:50:00	496.26	385.167	11.6	70.3833
2023-01-26 04:51:00	457.826	350.333	11.6333	70.65
2023-01-26 04:52:00	435.832	350	11.8	70.1667
2023-01-26 04:53:00	441.158	360.667	11.8833	69.5667
2023-01-26 04:54:00	455.689	365.667	11.4667	70.8833
2023-01-26 04:55:00	440.621	356.167	11.55	70.4167
2023-01-26 04:56:00	434.178	356	11.4167	71.15
2023-01-26 04:57:00	434.734	354.333	11.5	71.2
2023-01-26 04:58:00	460.141	362.333	11.7333	70.5167
2023-01-26 04:59:00	456.775	362.667	11.4333	71.7167
2023-01-26 05:00:00	460.376	368.167	11.4167	72.0667
2023-01-26 05:01:00	447.473	369.167	11.2167	73.25
2023-01-26 05:02:00	435.457	364.667	11.4167	72.75
2023-01-26 05:03:00	424.598	361.167	11.65	71.8667
2023-01-26 05:04:00	417.567	354.333	11.7333	71.5833
2023-01-26 05:05:00	420.796	351.833	11.6667	71.7
2023-01-26 05:06:00	419.354	346.667	11.4667	72.5833
2023-01-26 05:07:00	414.733	340.667	11.7833	71.7333
2023-01-26 05:08:00	415.914	340.5	12	71
2023-01-26 05:09:00	420.483	341.833	12.0333	70.8833
2023-01-26 05:10:00	416.054	325	12.05	70.6167
2023-01-26 05:11:00	417.793	331.667	11.95	70.3833
2023-01-26 05:12:00	435.869	342.333	12.0333	70.1167
2023-01-26 05:13:00	435.536	342	11.8667	70.45
2023-01-26 05:14:00	432.397	342.333	11.9333	70.65
2023-01-26 05:15:00	425.461	343.833	12.0667	70.6
2023-01-26 05:16:00	418.896	341.833	11.9833	70.25
2023-01-26 05:17:00	425.022	343.667	11.7667	70.4
2023-01-26 05:18:00	432.839	345.667	11.6333	70.7333
2023-01-26 05:19:00	420.107	342.833	11.8167	70.1667
2023-01-26 05:20:00	426.573	347.333	11.8667	69.8333
2023-01-26 05:21:00	427.349	347	11.7333	69.3333
2023-01-26 05:22:00	419.524	340	11.8833	68.7167
2023-01-26 05:23:00	418.434	344.667	12.0167	68.6667
2023-01-26 05:24:00	422.203	341.167	11.95	68.5333
2023-01-26 05:25:00	428.273	343.5	11.95	68.55
2023-01-26 05:26:00	426.485	344	12.1167	68.1
2023-01-26 05:27:00	426.722	348.833	12.1833	67.95
2023-01-26 05:28:00	419.75	343.167	12.2333	67.8
2023-01-26 05:29:00	417.612	343.833	12.3	67.9
2023-01-26 05:30:00	417.107	342.333	12.4	67.1833
2023-01-26 05:31:00	418.102	340	12.35	66.8833
2023-01-26 05:32:00	440.944	346.333	12.35	67.2667
2023-01-26 05:33:00	431.686	347.833	12.4333	66.9667
2023-01-26 05:34:00	424.266	348	12.4833	66.9
2023-01-26 05:35:00	415.569	340.833	12.3333	66.45
2023-01-26 05:36:00	411.227	338.5	12.4	66.2
2023-01-26 05:37:00	410.986	332	12.2333	67.0833
2023-01-26 05:38:00	413.014	338.5	12.0167	67.8
2023-01-26 05:39:00	416.792	338.5	11.8667	67.9333
2023-01-26 05:40:00	430.227	342.5	12.1	67.5
2023-01-26 05:41:00	449.678	353.5	12.2667	67.4667
2023-01-26 05:42:00	442.724	357.333	12.3167	67.55
2023-01-26 05:43:00	430.787	347.333	12.3167	67.7167
2023-01-26 05:44:00	434.968	350.833	12.2667	66.8333
2023-01-26 05:45:00	431.892	348	12.2333	66.05
2023-01-26 05:46:00	429.72	349.667	12.1667	65.2833
2023-01-26 05:47:00	429.989	346.5	12.0167	63.6833
2023-01-26 05:48:00	455.293	367.5	11.8667	65.0167
2023-01-26 05:49:00	459.485	373.167	11.7833	64.2167
2023-01-26 05:50:00	433.785	357.833	11.75	63.8167
2023-01-26 05:51:00	430.976	354.667	12	62.3
2023-01-26 05:52:00	443.173	361.667	12.2833	62.9333
2023-01-26 05:53:00	428.191	354.5	12.3	63.0833
2023-01-26 05:54:00	431.763	351	12.45	62.9667
2023-01-26 05:55:00	461.349	370.5	12.3833	62.9833
2023-01-26 05:56:00	444.878	360	12.2	62.6333
2023-01-26 05:57:00	429.698	346	12.35	62.0833
2023-01-26 05:58:00	433.663	352.333	12.3	61.4667
2023-01-26 05:59:00	442.646	359.833	12.4	61.2667
2023-01-26 06:00:00	431.723	347.5	12.3	62.4833
2023-01-26 06:01:00	443.445	348.333	12.35	62.1833
2023-01-26 06:02:00	437.491	349.333	12.4167	62.1
2023-01-26 06:03:00	435.236	349	12.5333	60.8333
2023-01-26 06:04:00	441.056	349.833	12.5	60.4
2023-01-26 06:05:00	450.889	354.5	12.5333	59.95
2023-01-26 06:06:00	435.24	354	12.4333	59.8667
2023-01-26 06:07:00	441.161	355	12.5	59.8
2023-01-26 06:08:00	445.52	359.833	12.55	59.7167
2023-01-26 06:09:00	433.971	357.333	12.5	58.35
2023-01-26 06:10:00	444.729	357.667	12.5167	58.7833
2023-01-26 06:11:00	438.74	356	12.3	58.7
2023-01-26 06:12:00	456.287	368	12.4667	58.5333
2023-01-26 06:13:00	435.034	360.5	12.4167	59.2
2023-01-26 06:14:00	429.302	354.667	12.5	59.3167
2023-01-26 06:15:00	430.231	354.667	12.6333	59.35
2023-01-26 06:16:00	421.773	351.333	12.6167	59.9333
2023-01-26 06:17:00	420.365	346	12.4167	60.9333
2023-01-26 06:18:00	436.764	344	12.2	61.45
2023-01-26 06:19:00	456.174	361.833	12.5167	60.0833
2023-01-26 06:20:00	449.031	366.333	12.5	60.0167
2023-01-26 06:21:00	424.233	352.333	12.3667	60.8
2023-01-26 06:22:00	418.091	347.167	12.4	62.2167
2023-01-26 06:23:00	424.784	348.333	12.2833	63.1167
2023-01-26 06:24:00	449.836	357.667	12.3167	63.6333
2023-01-26 06:25:00	435.148	358.667	12.5	63.3167
2023-01-26 06:26:00	443.689	359.667	12.5667	63.1667
2023-01-26 06:27:00	432.919	356	12.6	63.3
2023-01-26 06:28:00	450.697	360.167	12.7	63.3
2023-01-26 06:29:00	447.935	362	12.7333	63.6333
2023-01-26 06:30:00	427.279	358.667	12.8667	63.35
2023-01-26 06:31:00	422.716	354.833	12.9	63.0833
2023-01-26 06:32:00	420.669	346.333	12.9	63.1
2023-01-26 06:33:00	422.228	343.167	12.65	64.2
2023-01-26 06:34:00	432.705	345	12.5667	65.05
2023-01-26 06:35:00	432.707	348.333	12.8167	64.7
2023-01-26 06:36:00	430.016	352.167	12.9667	63.9833
2023-01-26 06:37:00	441.704	355.333	12.6667	64.2167
2023-01-26 06:38:00	471.958	368.333	12.4833	64.8
2023-01-26 06:39:00	477.972	363.5	12.5333	64.9667
2023-01-26 06:40:00	437.919	346.167	12.7167	64.2167
2023-01-26 06:41:00	434.051	340.667	12.5167	64.85
2023-01-26 06:42:00	428.503	341.333	12.7	64.0667
2023-01-26 06:43:00	453.364	356.333	12.9	63.6333
2023-01-26 06:44:00	458.255	366.333	12.8833	63.3333
2023-01-26 06:45:00	444.22	368.333	12.8667	63.3833
2023-01-26 06:46:00	426.594	363.667	13	63.1333
2023-01-26 06:47:00	423.486	360.667	13.0167	62.7
2023-01-26 06:48:00	424.185	350.5	12.7667	63.3333
2023-01-26 06:49:00	440.985	357.667	12.95	62.8167
2023-01-26 06:50:00	437.936	361.667	13.0333	62.6667
2023-01-26 06:51:00	435.674	362	13.1167	62.1167
2023-01-26 06:52:00	455.763	364.833	13.1	62.2833
2023-01-26 06:53:00	457.565	367.833	12.8	63.25
2023-01-26 06:54:00	444.06	366.833	12.7167	63.6833
2023-01-26 06:55:00	450.826	372	12.9667	63.2333
2023-01-26 06:56:00	482.839	390.833	12.7667	63.5833
2023-01-26 06:57:00	455.969	385.667	12.9	63.3833
2023-01-26 06:58:00	447.305	377.333	12.9	62.9
2023-01-26 06:59:00	437.43	359.167	13.0333	62.0833
2023-01-26 07:00:00	419.671	347.667	12.9333	62.1167
2023-01-26 07:01:00	425.861	344.167	12.9167	62.8
2023-01-26 07:02:00	439.391	346.167	12.7333	63.2167
2023-01-26 07:03:00	432.718	329	12.75	63.3833
2023-01-26 07:04:00	457.577	353.5	12.9667	62.8167
2023-01-26 07:05:00	436.983	348	13.0333	62.3333
2023-01-26 07:06:00	422.766	345.833	13.0667	61.6833
2023-01-26 07:07:00	434.054	346.833	12.9667	61.7667
2023-01-26 07:08:00	442.683	349.5	13.0667	62.5
2023-01-26 07:09:00	439.748	352.333	13	62.6333
2023-01-26 07:10:00	442.546	353.667	12.8333	63.5167
2023-01-26 07:11:00	458.593	359.833	12.9167	63.0333
2023-01-26 07:12:00	464.894	364.833	12.6833	62.9833
2023-01-26 07:13:00	450.072	358.667	12.7167	63.15
2023-01-26 07:14:00	432.154	357.5	12.85	63.1
2023-01-26 07:15:00	441.047	358.5	12.7833	62.65
2023-01-26 07:16:00	464.581	364.833	12.7667	62.2833
2023-01-26 07:17:00	437.543	357	12.8167	61.1667
2023-01-26 07:18:00	429.103	354	12.95	60.8167
2023-01-26 07:19:00	424.297	349	12.8667	61.6833
2023-01-26 07:20:00	424.773	343.5	12.9333	62.1833
2023-01-26 07:21:00	422.804	339.667	12.7667	62.9333
2023-01-26 07:22:00	425.367	341.167	12.7333	63.1333
2023-01-26 07:23:00	431.312	343.5	12.9167	63.25
2023-01-26 07:24:00	436.624	348.5	13.05	62.5833
2023-01-26 07:25:00	459.823	359.833	13.0833	61.75
2023-01-26 07:26:00	445.042	360.833	13.2333	61.6833
2023-01-26 07:27:00	437.064	357.833	13.3167	61.2
2023-01-26 07:28:00	444.833	357.167	13.2167	60.8167
2023-01-26 07:29:00	443.374	356	13.15	60.4333
2023-01-26 07:30:00	439.599	351	13.0167	61.1833
2023-01-26 07:31:00	434.38	348.167	13.2667	60.7833
2023-01-26 07:32:00	423.243	343.167	13.15	61.3
2023-01-26 07:33:00	419.283	336.167	13.2667	61.05
2023-01-26 07:34:00	421.14	336.667	13.2167	60.3833
2023-01-26 07:35:00	425.227	337	12.8667	60.9833
2023-01-26 07:36:00	440.093	343	12.8333	61.2833
2023-01-26 07:37:00	441.835	348.333	12.9167	61.0667
2023-01-26 07:38:00	452.085	354.667	12.6167	62.3333
2023-01-26 07:39:00	447.985	361.667	12.9	60.9333
2023-01-26 07:40:00	443.381	359.333	13.0667	60.2667
2023-01-26 07:41:00	443.446	357.333	12.9833	60.9
2023-01-26 07:42:00	443.824	361.833	13.1833	60.6833
2023-01-26 07:43:00	447.525	360.833	12.8167	62.0667
2023-01-26 07:44:00	454.038	364.167	13.0167	61.1333
2023-01-26 07:45:00	444.257	359.667	13.0333	61.2167
2023-01-26 07:46:00	443.557	358.5	13.2	60.6333
2023-01-26 07:47:00	450.747	362.667	13.05	60.5
2023-01-26 07:48:00	440.87	359.833	12.9833	60.2667
2023-01-26 07:49:00	436.392	351.5	12.9	61.0333
2023-01-26 07:50:00	491.477	396	12.9333	60.3667
2023-01-26 07:51:00	452.483	361.833	12.6833	56.6833
2023-01-26 07:52:00	452.603	366.667	12.5667	58.2833
2023-01-26 07:53:00	469.514	380.833	12.7167	56.1833
2023-01-26 07:54:00	473.958	382.5	12.5	57.0333
2023-01-26 07:55:00	473.695	390.5	12.65	57.6167
2023-01-26 07:56:00	433.64	367.333	12.65	58.2333
2023-01-26 07:57:00	424.317	347.5	12.7167	58.1167
2023-01-26 07:58:00	436.905	352.5	12.8333	58.3
2023-01-26 07:59:00	427.621	352.667	12.9	57.2167
2023-01-26 08:00:00	419.02	345.667	12.9	57
2023-01-26 08:01:00	423.101	342.167	12.8	57.4167
2023-01-26 08:02:00	421.443	343.167	12.9833	56.6
2023-01-26 08:03:00	423.028	343.5	12.9833	56.35
2023-01-26 08:04:00	417.207	341	12.7333	54.2667
2023-01-26 08:05:00	413.637	333.333	12.8167	53.25
2023-01-26 08:06:00	418.779	333.333	12.8833	54.9667
2023-01-26 08:07:00	418.299	335.5	12.8333	56.15
2023-01-26 08:08:00	419.965	338.333	12.5833	58
2023-01-26 08:09:00	423.249	336	12.7833	58.1
2023-01-26 08:10:00	430.125	338.5	12.7333	57.8667
2023-01-26 08:11:00	439.044	337	12.4667	59.6667
2023-01-26 08:12:00	434.432	344.833	12.7667	59.4
2023-01-26 08:13:00	427.41	348.667	12.9667	57.8667
2023-01-26 08:14:00	426.256	347.333	13.1167	57.1167
2023-01-26 08:15:00	422.792	344	13.1333	56.0333
2023-01-26 08:16:00	416.188	336.833	13.1333	53.7833
2023-01-26 08:17:00	418.727	340.167	13.3167	53.9833
2023-01-26 08:18:00	417.477	339.167	13.35	54.6833
2023-01-26 08:19:00	420.988	338.667	13.45	55.35
2023-01-26 08:20:00	419.298	333.833	13.3833	55.7167
2023-01-26 08:21:00	420.263	335	13.3667	55.0333
2023-01-26 08:22:00	418.244	329.5	13.2333	55.2
2023-01-26 08:23:00	417.611	331.667	13.2833	55.0667
2023-01-26 08:24:00	419.746	337.333	13.3833	54.55
2023-01-26 08:25:00	423.907	339.333	13.4333	54.4
2023-01-26 08:26:00	423.195	337.833	13.4833	54.4667
2023-01-26 08:27:00	426.836	339.667	13.2667	55.65
2023-01-26 08:28:00	422.525	337	13.1667	55.4167
2023-01-26 08:29:00	417.311	331	13.15	56.1
2023-01-26 08:30:00	418.823	333.833	13.3	55.3167
2023-01-26 08:31:00	417.862	335.333	13.35	54.6167
2023-01-26 08:32:00	419.925	338.167	13.5167	53.9833
2023-01-26 08:33:00	420.049	337.167	13.5667	54.15
2023-01-26 08:34:00	420.042	337.333	13.6667	54.4
2023-01-26 08:35:00	425.222	340.167	13.65	54.6167
2023-01-26 08:36:00	418.257	344.5	13.5833	54.3833
2023-01-26 08:37:00	458.119	382.833	13.5	54.9333
2023-01-26 08:38:00	490.759	396.333	13.4167	57.35
2023-01-26 08:39:00	472.358	394	13.4667	58.0333
2023-01-26 08:40:00	454.663	373.667	13.5833	57.4333
2023-01-26 08:41:00	457.332	367	13.4167	55
2023-01-26 08:42:00	500.239	439.167	13.1833	56.1333
2023-01-26 08:43:00	476.272	387.833	13.3833	56.45
2023-01-26 08:44:00	470.273	389.5	13.2667	57.5
2023-01-26 08:45:00	497.485	421.5	13.5	56.8833
2023-01-26 08:46:00	461.203	391.667	13.6333	55.8333
2023-01-26 08:47:00	452.171	375	13.65	55.1667
2023-01-26 08:48:00	482.596	391.167	13.2333	57.8833
2023-01-26 08:49:00	510.71	421.5	13.4833	57.7
2023-01-26 08:50:00	471.044	395	13.6	57.3333
2023-01-26 08:51:00	463.747	386.833	13.5833	57.3833
2023-01-26 08:52:00	459.189	377.5	13.5333	56.45
2023-01-26 08:53:00	447.508	367.5	13.2667	57.2667
2023-01-26 08:54:00	457.989	370.5	13.4667	57.0333
2023-01-26 08:55:00	453.003	356.833	13.3833	57.0667
2023-01-26 08:56:00	459.856	369	13.65	56.9833
2023-01-26 08:57:00	466.962	364.167	13.3833	57.85
2023-01-26 08:58:00	436.619	346.333	13.3833	58.1167
2023-01-26 08:59:00	428.555	350.5	13.4167	58.4
2023-01-26 09:00:00	426.971	348.5	13.2833	58.8
2023-01-26 09:01:00	428.174	347.5	13.35	59.2167
2023-01-26 09:02:00	432.252	353.167	13.0667	59.9667
2023-01-26 09:03:00	431.515	351.833	13.2833	59.8
2023-01-26 09:04:00	428.042	345.333	13.0333	60.1667
2023-01-26 09:05:00	433.351	348.167	13.2	59.7333
2023-01-26 09:06:00	428.371	348.5	12.8833	60.45
2023-01-26 09:07:00	435.989	345.5	13.2333	59.9333
2023-01-26 09:08:00	488.595	416.667	13.3167	60.25
2023-01-26 09:09:00	465.428	367.5	13.2	60.1667
2023-01-26 09:10:00	426.526	354.833	13.0333	60.5167
2023-01-26 09:11:00	418.57	345.5	13.0333	60.9
2023-01-26 09:12:00	422.609	347.833	13.0167	60.9
2023-01-26 09:13:00	420.23	340.333	12.8	61.3667
2023-01-26 09:14:00	418.09	341.333	12.7667	61.6667
2023-01-26 09:15:00	425.819	348.5	13.0167	60.9167
2023-01-26 09:16:00	427.769	349.167	13.0167	60.8167
2023-01-26 09:17:00	425.185	348.167	12.8833	61.15
2023-01-26 09:18:00	443.389	355.833	13.25	60.65
2023-01-26 09:19:00	427.324	353	13.2833	59.6167
2023-01-26 09:20:00	420.441	346.167	13.5667	59.7333
2023-01-26 09:21:00	420.577	335.333	13.4167	60
2023-01-26 09:22:00	416.222	326.167	13.5167	59.55
2023-01-26 09:23:00	416.325	328.667	13.5167	59.7333
2023-01-26 09:24:00	419.495	331	13.4333	59.7333
2023-01-26 09:25:00	418.553	330.833	13.6333	59.5
2023-01-26 09:26:00	425.225	334	13.9833	58.8
2023-01-26 09:27:00	423.91	337.167	13.8667	58.0333
2023-01-26 09:28:00	418.409	338.167	14.0833	57.7
2023-01-26 09:29:00	418.228	337.667	14.15	57.7833
2023-01-26 09:30:00	423.232	339.833	14.1167	57.55
2023-01-26 09:31:00	433.558	342	14.3	57.35
2023-01-26 09:32:00	512.543	445.167	14.45	58.2833
2023-01-26 09:33:00	508.52	413.167	14.4333	57.1167
2022-07-04 10:53:00	428.792	325.25	31.15	42.95
2022-07-04 10:54:00	429.018	450.667	31.85	42.3
2022-07-04 10:55:00	429.376	480	32.5667	40.0667
2022-07-04 10:56:00	427.46	487.833	33	39.5
2022-07-04 10:57:00	429.952	513.5	33.3167	39.9167
2022-07-04 10:58:00	427.767	526.5	33.6333	38.5333
2022-07-04 10:59:00	427.793	511	33.8167	36.4667
2022-07-04 11:00:00	429.259	479.167	34.15	37.6833
2022-07-04 11:01:00	431.088	488.667	34.35	37.1333
2022-07-04 11:02:00	428.267	541.667	34.6	37.8
2022-07-04 11:03:00	424.571	707.333	34.8333	38.1167
2022-07-04 11:04:00	425.891	553.5	34.9667	35.75
2022-07-04 11:05:00	427.425	483	35.0167	34.5
2022-07-04 11:06:00	428.793	480.167	35.1167	35.6333
2022-07-04 11:07:00	428.373	474	35.3167	35.7667
2022-07-04 11:08:00	428.352	477.333	35.4667	36.0333
2022-07-04 11:09:00	428.116	482.667	35.6	35.5667
2022-07-04 11:10:00	428.809	480.167	35.3667	34.7167
2022-07-04 11:11:00	428.534	469.5	35.6	33.5667
2022-07-04 11:12:00	428.471	467.833	35.7	32.4167
2022-07-04 11:13:00	427.613	468.333	35.7833	31.5833
2022-07-04 11:14:00	427.691	471.833	35.85	31.8667
2022-07-04 11:15:00	429.774	466.333	35.85	31.3
2022-07-04 11:16:00	430.845	459.333	35.8333	31.3333
2022-07-04 11:17:00	429.909	460.5	35.9333	31.5667
2022-07-04 11:18:00	427.749	459.5	36	34.4333
2022-07-04 11:19:00	424.393	459.667	36.2167	35.0833
2022-07-04 11:20:00	424.817	464.5	36.1333	36.9667
2022-07-04 11:21:00	425.891	465.333	36.2667	34.2167
2022-07-04 11:22:00	427.958	463	36.3167	36.4
2022-07-04 11:23:00	428.063	466.333	36.0833	35.1167
2022-07-04 11:24:00	426.406	461.167	36.2333	35.15
2022-07-04 11:25:00	425.431	463	36.45	34.5667
2022-07-04 11:26:00	428.785	464.333	36.5667	33.1333
2022-07-04 11:27:00	428.864	460.5	36.5333	31.0167
2022-07-04 11:28:00	428.9	452.5	36.6	32.9333
2022-07-04 11:29:00	424.857	457.667	36.65	34.3333
2022-07-04 11:30:00	423.962	459.833	36.7	32.1167
2022-07-04 11:31:00	421.95	462.167	36.8333	31.95
2022-07-04 11:32:00	421.5	467	36.8833	31.3333
2022-07-04 11:33:00	421.925	465.333	36.7667	29.9167
2022-07-04 11:34:00	424.774	463.667	36.7667	30.8333
2022-07-04 11:35:00	424.656	471	36.8833	29.7667
2022-07-04 11:36:00	424.764	469.667	36.9	29.7667
2022-07-04 11:37:00	423.181	469.333	36.9167	30.4
2022-07-04 11:38:00	425.083	466.167	36.9833	32.5167
2022-07-04 11:39:00	428.361	457.167	37.0333	33.9333
2022-07-04 11:40:00	424.585	460.667	37.1833	32.9167
2022-07-04 11:41:00	424.219	462.167	37.2167	32.7167
2022-07-04 11:42:00	427.34	463.333	37.15	31.8
2022-07-04 11:43:00	427.249	462	37.3167	29.8667
2022-07-04 11:44:00	426.415	463.5	37.3333	33.7833
2022-07-04 11:45:00	426.216	459.167	37.4833	31.9333
2022-07-04 11:46:00	426.883	462.167	37.5333	29.8833
2022-07-04 11:47:00	426.217	462.833	37.5833	28.9333
2022-07-04 11:48:00	424.988	463	37.75	29.9833
2022-07-04 11:49:00	423.362	466.333	37.8	31.8333
2022-07-04 11:50:00	422.865	461.667	37.7667	31.8833
2022-07-04 11:51:00	422.525	467	37.75	32.75
2022-07-04 11:52:00	422.511	461.5	37.3333	31.9167
2022-07-04 11:53:00	423.675	457.667	36.8167	32.85
2022-07-04 11:54:00	423.497	410	36.8833	32.0667
2022-07-04 11:55:00	422.846	442	37.0667	30.7833
2022-07-04 11:56:00	422.276	451	37.0167	34.0833
2022-07-04 11:57:00	423.288	455	37.4667	27.7
2022-07-04 11:58:00	423.925	456.667	37.8	28.0667
2022-07-04 11:59:00	425.767	460.5	37.3667	31.55
2022-07-04 12:00:00	424.896	449.5	37.4667	31.45
2022-07-04 12:01:00	425.802	455	37.7167	31.2833
2022-07-04 12:02:00	427.897	458.833	37.8333	31.5833
2022-07-04 12:03:00	424.24	464.333	37.9833	31.7
2022-07-04 12:04:00	422.108	465	37.9	31.6167
2022-07-04 12:05:00	423.958	466.333	38.0167	30.8667
2022-07-04 12:06:00	424.499	465.667	38.1833	31.05
2022-07-04 12:07:00	426.197	463.833	38.35	29.3333
2022-07-04 12:08:00	425.725	467.833	38.4667	29.7167
2022-07-04 12:09:00	427.012	466.833	38.45	29.5167
2022-07-04 12:10:00	425.17	469	38.55	29.5333
2022-07-04 12:11:00	424.314	474.333	38.5	29.9167
2022-07-04 12:12:00	422.421	471.5	38.2333	28.85
2022-07-04 12:13:00	421.103	470.333	38.2	30.3667
2022-07-04 12:14:00	420.244	465.833	38.5333	26.45
2022-07-04 12:15:00	420.334	465.5	38.75	26.3333
2022-07-04 12:16:00	421.053	465.667	38.55	28.0667
2022-07-04 12:17:00	423.934	463.833	38.6833	29.1167
2022-07-04 12:18:00	423.03	459.833	38.6667	29.0333
2022-07-04 12:19:00	424.194	462.5	38.5667	28.2167
2022-07-04 12:20:00	423.32	464.667	38.6167	28.6167
2022-07-04 12:21:00	425.082	465.333	38.8167	27.5667
2022-07-04 12:22:00	424.397	465.167	38.9	27.9167
2022-07-04 12:23:00	423.076	466.5	38.6	29.1667
2022-07-04 12:24:00	422.997	448.5	38.4833	27.7667
2022-07-04 12:25:00	421.287	466.833	38.15	28.8833
2022-07-04 12:26:00	421.517	457.667	37.6	29.9
2022-07-04 12:27:00	421.988	445.333	37.5	29.7
2022-07-04 12:28:00	423.527	442.667	38	29.4
2022-07-04 12:29:00	424.72	445.833	38.2833	28.7167
2022-07-04 12:30:00	424.598	452.167	38.6167	27.7
2022-07-04 12:31:00	423.839	453.167	38.8667	26.55
2022-07-04 12:32:00	423.649	453.833	38.9833	24.85
2022-07-04 12:33:00	424.797	453.833	39.2	24.6333
2022-07-04 12:34:00	424.876	454	39.3	25.7333
2022-07-04 12:35:00	425.533	453	39.0833	24.7
2022-07-04 12:36:00	424.169	453.167	39.25	26.2833
2022-07-04 12:37:00	424.591	451.333	39.3833	26.9
2022-07-04 12:38:00	425.246	452.5	39.4333	27.5333
2022-07-04 12:39:00	422.697	452	39.4833	26.3667
2022-07-04 12:40:00	419.731	464.333	39.4	24.8333
2022-07-04 12:41:00	419.213	455.667	39.6	24.5333
2022-07-04 12:42:00	419.808	461.667	39.55	25.9
2022-07-04 12:43:00	420.89	466.333	39.7	23.9333
2022-07-04 12:44:00	422.733	462.833	39.5833	24.7
2022-07-04 12:45:00	421.838	448.167	39.45	24.9167
2022-07-04 12:46:00	422.936	454.833	39.7167	25.3
2022-07-04 12:47:00	424.731	460.5	39.5833	25.3
2022-07-04 12:48:00	425.813	452	39.55	23.95
2022-07-04 12:49:00	425.384	456.667	39.6333	24.7833
2022-07-04 12:50:00	426.038	455.5	39.4833	26.0833
2022-07-04 12:51:00	427.993	450	39.7667	25.6833
2022-07-04 12:52:00	426.978	457.5	39.7833	23.9333
2022-07-04 12:53:00	425.223	452.667	39.5333	23.5333
2022-07-04 12:54:00	426.42	452	39.7	23.75
2022-07-04 12:55:00	426.453	455.5	39.8	25.05
2022-07-04 12:56:00	425.587	455.167	39.9333	25.8
2022-07-04 12:57:00	425.408	456.5	39.9667	24.5167
2022-07-04 12:58:00	425.759	457.5	39.9667	21.8167
2022-07-04 12:59:00	425.98	454.5	39.9667	21.7
2022-07-04 13:00:00	425.051	450.667	40.1667	21.3667
2022-07-04 13:01:00	426.562	451.167	40.2833	22.0167
2022-07-04 13:02:00	426.59	451.333	40.4333	23.2667
2022-07-04 13:03:00	424.558	453.667	40.55	22.85
2022-07-04 13:04:00	425.415	455.5	40.6	22.1833
2022-07-04 13:05:00	425.639	454.833	40.6667	19.6333
2022-07-04 13:06:00	427.32	454.5	40.7	20.3333
2022-07-04 13:07:00	426.928	457.833	40.2833	20.5667
2022-07-04 13:08:00	426.595	451.833	40.3	20.1333
2022-07-04 13:09:00	427.527	453.333	40.3667	19.0333
2022-07-04 13:10:00	430.322	452.833	40.4	19.9
2022-07-04 13:11:00	429.944	455.333	40.5167	19.7167
2022-07-04 13:12:00	426.265	452.833	40.6167	20.05
2022-07-04 13:13:00	427.207	456	40.7333	19.9333
2022-07-04 13:14:00	429.69	457.167	40.7167	21.0167
2022-07-04 13:15:00	428.719	436.667	40.7167	21.5667
2022-07-04 13:16:00	429.293	445.833	40.6333	21.8667
2022-07-04 13:17:00	425.99	450	40.85	21
2022-07-04 13:18:00	428.143	455.5	40.9667	20.9167
2022-07-04 13:19:00	427.779	459.5	40.6833	20.6833
2022-07-04 13:20:00	425.334	458.833	40.6333	19.1667
2022-07-04 13:21:00	426.438	466	40.5	19.85
2022-07-04 13:22:00	425.933	464.667	40.55	20.5833
2022-07-04 13:23:00	425.201	459.5	40.5833	20.85
2022-07-04 13:24:00	425.813	463.5	40.8167	20.3
2022-07-04 13:25:00	426.102	461.667	41	21.4167
2022-07-04 13:26:00	426.057	460.833	41.0833	20.1667
2022-07-04 13:27:00	427.305	462.333	40.9833	21.0167
2022-07-04 13:28:00	428.601	464.333	41.15	20.2667
2022-07-04 13:29:00	427.042	464.167	41.25	20.7167
2022-07-04 13:30:00	426.774	464	41.4	20.1333
2022-07-04 13:31:00	426.776	464.167	41.4833	21.15
2022-07-04 13:32:00	426.445	464.167	41.4667	19.3
2022-07-04 13:33:00	425.863	461.667	41.5333	20.3167
2022-07-04 13:34:00	424.761	469	41.1667	19.9333
2022-07-04 13:35:00	425.948	462.667	40.7	19.65
2022-07-04 13:36:00	426.508	449.333	40.5	19.4167
2022-07-04 13:37:00	425.977	449.5	40.7833	19.9
2022-07-04 13:38:00	426.408	457.333	41.0167	19.5667
2022-07-04 13:39:00	427.65	465.667	40.9667	19.8
2022-07-04 13:40:00	425.177	465.333	41.0667	20.6167
2022-07-04 13:41:00	425.914	467	41.2167	20.2167
2022-07-04 13:42:00	426.018	466.667	41.2	20.5833
2022-07-04 13:43:00	425.309	472.333	41.05	19.95
2022-07-04 13:44:00	424.812	471	41.3	21.55
2022-07-04 13:45:00	426.977	469.167	41.3	21.75
2022-07-04 13:46:00	426.612	464.167	41.3833	20.3167
2022-07-04 13:47:00	424.706	466.167	41.5167	19.5333
2022-07-04 13:48:00	424.831	465	41.5167	20.2667
2022-07-04 13:49:00	425.076	461.833	41.6	21.05
2022-07-04 13:50:00	424.032	462.167	41.6833	20.6333
2022-07-04 13:51:00	427.207	463.667	41.7	20.9333
2022-07-04 13:52:00	424.729	468.5	41.5333	20.9
2022-07-04 13:53:00	424.608	466.167	41.5833	22.6
2022-07-04 13:54:00	423.437	469.5	41.65	20.9667
2022-07-04 13:55:00	424.277	470.667	41.7333	20.0833
2022-07-04 13:56:00	424.61	467.333	41.7167	21.4833
2022-07-04 13:57:00	429.378	468	41.9	20.5333
2022-07-04 13:58:00	425.381	468	41.8667	20.2333
2022-07-04 13:59:00	425.468	467.833	41.9	19.45
2022-07-04 14:00:00	426.059	468	41.8333	20.2167
2022-07-04 14:01:00	425.755	467	41.6667	22.0833
2022-07-04 14:02:00	425.182	455	41.6667	20.6667
2022-07-04 14:03:00	424.291	459.833	41.8833	21.75
2022-07-04 14:04:00	423.903	465.5	42.0333	19.6667
2022-07-04 14:05:00	423.313	468.5	42.1167	20.8
2022-07-04 14:06:00	423.975	468.5	42.2333	21.0833
2022-07-04 14:07:00	426.644	469.833	42.3	20.8833
2022-07-04 14:08:00	425.737	472.833	42.3667	20.7667
2022-07-04 14:09:00	425.67	475.833	42.25	21.4667
2022-07-04 14:10:00	424.194	472.5	42.1	20.8
2022-07-04 14:11:00	428.082	470	42.1333	21.0833
2022-07-04 14:12:00	430.649	477.167	42.1167	21
2022-07-04 14:13:00	428.295	477.5	42.15	22.2833
2022-07-04 14:14:00	426.049	478.5	42.1833	21.4833
2022-07-04 14:15:00	427.458	488.5	42.05	20
2022-07-04 14:16:00	427.957	484.333	41.8	21.8167
2022-07-04 14:17:00	425.363	474.333	41.6833	22.5167
2022-07-04 14:18:00	426.626	464.333	41.5333	22.3833
2022-07-04 14:19:00	426.902	466.833	41.5333	22.5167
2022-07-04 14:20:00	430.352	473	41.6167	23.6
2022-07-04 14:21:00	427.141	476.667	41.6833	21.95
2022-07-04 14:22:00	424.352	478	41.9	22.15
2022-07-04 14:23:00	425.502	483	41.9333	21.9667
2022-07-04 14:24:00	423.252	481.833	41.9167	19.4667
2022-07-04 14:25:00	423.386	478.833	41.95	20.65
2022-07-04 14:26:00	423.784	475.667	42.0833	21.6833
2022-07-04 14:27:00	423.484	476.667	42.1833	21.35
2022-07-04 14:28:00	422.932	479	42.1833	21.0833
2022-07-04 14:29:00	421.855	477.167	42.1333	20.0833
2022-07-04 14:30:00	421.66	468.667	42.0333	20.3
2022-07-04 14:31:00	422.611	465.667	42.1	21.7667
2022-07-04 14:32:00	424.313	468.333	41.95	21.9667
2022-07-04 14:33:00	424.023	479.667	41.9333	21.95
2022-07-04 14:34:00	424.026	477	41.7167	22.8667
2022-07-04 14:35:00	422.157	470.667	41.7833	21.9333
2022-07-04 14:36:00	423.67	472.333	41.8167	21.7167
2022-07-04 14:37:00	426.239	471.5	41.95	21.7667
2022-07-04 14:38:00	426.875	471.667	42.0167	22.1333
2022-07-04 14:39:00	424.872	471.167	42.0167	21.15
2022-07-04 14:40:00	423.762	472.667	41.9667	19.8
2022-07-04 14:41:00	424.848	473.333	41.75	21.2667
2022-07-04 14:42:00	422.675	469.667	41.6667	21.9
2022-07-04 14:43:00	422.161	462.667	41.5833	22.2667
2022-07-04 14:44:00	422.858	466.667	41.8167	20.9833
2022-07-04 14:45:00	422.494	472.167	41.95	20.7167
2022-07-04 14:46:00	423.467	477.333	41.8333	22.8167
2022-07-04 14:47:00	421.51	467	41.8833	21.9833
2022-07-04 14:48:00	421.08	472.167	41.9167	21.1333
2022-07-04 14:49:00	421.116	475.333	41.9	21.1
2022-07-04 14:50:00	422.286	473.667	41.9167	20.1833
2022-07-04 14:51:00	423.357	476.5	41.9167	20.7833
2022-07-04 14:52:00	424.009	476.5	41.7	20.9667
2022-07-04 14:53:00	423.321	479.833	41.7333	21.3667
2022-07-04 14:54:00	422.539	477.833	41.8	21.0833
2022-07-04 14:55:00	426.23	478.667	41.7	21.1
2022-07-04 14:56:00	426.829	469.5	41.3	21.2
2022-07-04 14:57:00	425.362	468.667	41.0833	21.45
2022-07-04 14:58:00	424.408	468.667	40.85	21.3
2022-07-04 14:59:00	422.623	461.8	41.02	21.62
2022-07-04 15:00:00	423.033	468.5	41.15	21.9
2022-07-04 15:01:00	426.147	476.5	41.05	22.1833
2022-07-04 15:02:00	425.7	469.833	41.15	21.55
2022-07-04 15:03:00	424.137	472.667	41.3	21.8333
2022-07-04 15:04:00	428.663	473.333	41.3667	22.7
2022-07-04 15:05:00	426.786	476.5	41.3833	21.1333
2022-07-04 15:06:00	424.036	476.167	41.4333	21.2
2022-07-04 15:07:00	424.565	483.667	41.35	22.4
2022-07-04 15:08:00	424.423	487.167	41.2833	21.4167
2022-07-04 15:09:00	422.54	479.667	41.2	21.4833
2022-07-04 15:10:00	422.113	475.667	41.35	22.0167
2022-07-04 15:11:00	421.53	478.833	41.35	21.5
2022-07-04 15:12:00	421.12	477.167	41.3167	20.3
2022-07-04 15:13:00	421.75	474.833	41.3	20.8333
2022-07-04 15:14:00	423.295	472.833	41.25	21.6167
2022-07-04 15:15:00	425.162	477	41.05	21.25
2022-07-04 15:16:00	425.234	476.167	40.85	20.95
2022-07-04 15:17:00	424.825	475.167	40.5	20.9
2022-07-04 15:18:00	422.97	463.167	40.3333	21.4
2022-07-04 15:19:00	422.051	464.333	40.25	21.2167
2022-07-04 15:20:00	421.918	463.167	40.2333	21.75
2022-07-04 15:21:00	421.908	467.833	40.2333	22.0833
2022-07-04 15:22:00	421.458	460	40.3	21.7333
2022-07-04 15:23:00	422.354	466.667	40.1333	22.2167
2022-07-04 15:24:00	423.322	455.833	39.9	21.5833
2022-07-04 15:25:00	421.405	463	39.7833	21.65
2022-07-04 15:26:00	423.013	461.333	39.8833	21.95
2022-07-04 15:27:00	422.207	464.667	39.95	21.8167
2022-07-04 15:28:00	420.495	462	39.9333	21.9833
2022-07-04 15:29:00	419.729	471.5	39.7167	22.0167
2022-07-04 15:30:00	421.128	463.167	39.6833	22.0833
2022-07-04 15:31:00	422.263	458.333	39.9167	22.0833
2022-07-04 15:32:00	421.077	464.667	40.05	22.5
2022-07-04 15:33:00	421.474	467.667	40.1	22.6
2022-07-04 15:34:00	419.954	467.667	39.85	21.3333
2022-07-04 15:35:00	420.262	463.333	39.8333	20.6167
2022-07-04 15:36:00	420.015	461.667	39.75	20.7833
2022-07-04 15:37:00	421.074	463.333	39.65	21.2
2022-07-04 15:38:00	421.131	463.833	39.6667	20.6
2022-07-04 15:39:00	419.966	465.5	39.6	21.2667
2022-07-04 15:40:00	419.924	466.667	39.5667	21.15
2022-07-04 15:41:00	421.328	464.167	39.5667	20.9333
2022-07-04 15:42:00	421.715	480.667	39.25	21.4667
2022-07-04 15:43:00	420.438	472.667	39.05	21.0833
2022-07-04 15:44:00	421.464	462.167	39.1833	21.05
2022-07-04 15:45:00	420.205	465.667	39.3167	22.1
2022-07-04 15:46:00	420.006	469.333	39.4833	22.75
2022-07-04 15:47:00	421.147	471.667	39.5167	22.45
2022-07-04 15:48:00	420.388	470.833	39.55	22.55
2022-07-04 15:49:00	419.498	471.5	39.7	22.1833
2022-07-04 15:50:00	420.273	471.5	39.8	22.4667
2022-07-04 15:51:00	421.262	473.167	39.9	22.6167
2022-07-04 15:52:00	420.794	474.167	39.8	22.1
2022-07-04 15:53:00	419.864	469.667	39.75	22.75
2022-07-04 15:54:00	420.635	468	39.65	21.4667
2022-07-04 15:55:00	420.719	467.833	39.6833	21.2667
2022-07-04 15:56:00	421.5	470.667	39.7	21.9833
2022-07-04 15:57:00	421.867	471.5	39.75	22.1167
2022-07-04 15:58:00	421.817	473	39.8	22.7167
2022-07-04 15:59:00	421.659	478.5	39.6833	22.3
2022-07-04 16:00:00	421.706	473.167	39.5667	21.4167
2022-07-04 16:01:00	421.227	471.833	39.5833	21.65
2022-07-04 16:02:00	420.678	471.833	39.5833	21.35
2022-07-04 16:03:00	421.468	470.333	39.5833	21.25
2022-07-04 16:04:00	422.028	459.333	39.3833	21.0167
2022-07-04 16:05:00	422.174	461.333	39.2333	20.75
2022-07-04 16:06:00	422.594	460	39.2	20.2667
2022-07-04 16:07:00	422.803	465.5	39.1333	20.3
2022-07-04 16:08:00	421.599	466.667	39.15	20.8333
2022-07-04 16:09:00	420.336	465	39.4	20.65
2022-07-04 16:10:00	419.953	464.167	39.45	21.2167
2022-07-04 16:11:00	419.681	466.667	39.5	22.05
2022-07-04 16:12:00	420.181	467	39.4333	21.25
2022-07-04 16:13:00	421.943	475	39.1667	19.9333
2022-07-04 16:14:00	421.476	463.833	39.0333	20.0667
2022-07-04 16:15:00	420.208	456.667	39.2167	20.2667
2022-07-04 16:16:00	420.204	464.5	39.3	20.55
2022-07-04 16:17:00	420.93	471.667	39.25	19.9667
2022-07-04 16:18:00	419.98	469.167	39.1667	20.3667
2022-07-04 16:19:00	420.309	467.333	39.1333	20.75
2022-07-04 16:20:00	420.701	465.833	39.1667	20.8
2022-07-04 16:21:00	420.654	467.333	39.2	21.2
2022-07-04 16:22:00	420.646	466.333	39.0667	20.1167
2022-07-04 16:23:00	421.206	463.5	39.0167	20.4333
2022-07-04 16:24:00	420.143	461	39.0167	20.9
2022-07-04 16:25:00	420.925	461.833	39.15	20.0833
2022-07-04 16:26:00	421.007	464	39.25	20.1667
2022-07-04 16:27:00	421.982	464.333	39.25	20.5
2022-07-04 16:28:00	421.577	465.5	39.3167	20.3833
2022-07-04 16:29:00	420.676	464.667	39.3	20.5167
2022-07-04 16:30:00	421.105	468	39.2333	20.75
2022-07-04 16:31:00	422.049	465.5	39.0833	19.5167
2022-07-04 16:32:00	421.525	464	39.15	19.7167
2022-07-04 16:33:00	420.598	465.833	39.05	19.8667
2022-07-04 16:34:00	421.063	461.833	39	20.05
2022-07-04 16:35:00	420.128	465	39.05	19.9833
2022-07-04 16:36:00	419.253	469.167	39.1	20.4
2022-07-04 16:37:00	418.67	466	39.1333	20.8333
2022-07-04 16:38:00	418.881	467.833	39.2833	19.55
2022-07-04 16:39:00	418.988	465.5	39.2833	20.6833
2022-07-04 16:40:00	419.411	464.333	39.1333	20.1167
2022-07-04 16:41:00	419.798	465.333	39	19.3333
2022-07-04 16:42:00	420.903	464.833	39.1667	20.7333
2022-07-04 16:43:00	420.512	467.333	39.1	19.85
2022-07-04 16:44:00	420.842	460.5	38.9667	19.8833
2022-07-04 16:45:00	421.511	463.5	39.1167	20.4833
2022-07-04 16:46:00	422.211	465.833	39.1333	20.4333
2022-07-04 16:47:00	420.679	463.333	39.1167	20.5167
2022-07-04 16:48:00	420.969	466.167	39.0667	20
2022-07-04 16:49:00	419.855	467	39.2333	20.4
2022-07-04 16:50:00	420.49	469	39.2667	21.0833
2022-07-04 16:51:00	420.041	466.833	39.4	21.5667
2022-07-04 16:52:00	419.136	470.667	39.5	21.0667
2022-07-04 16:53:00	419.724	470.333	39.6	20.9333
2022-07-04 16:54:00	420.652	471.333	39.5333	19.0833
2022-07-04 16:55:00	420.607	469.833	39.4833	20.8
2022-07-04 16:56:00	431.783	469.5	39.3333	20.45
2022-07-04 16:57:00	434.579	466	39.2833	20.5833
2022-07-04 16:58:00	422.67	468.167	39.3167	20.8833
2022-07-04 16:59:00	423.402	471.667	39.4	20.5333
2022-07-04 17:00:00	421.921	473	39.3167	20.85
2022-07-04 17:01:00	422.812	474.833	39.4833	21.1167
2022-07-04 17:02:00	420.844	473.667	39.4833	20.6833
2022-07-04 17:03:00	422.128	475.167	39.4	20.85
2022-07-04 17:04:00	424.466	472.667	39.2333	20.0167
2022-07-04 17:05:00	423.161	474.667	39.1667	20.2667
2022-07-04 17:06:00	421.993	468.167	39.05	20.4333
2022-07-04 17:07:00	421.258	470.167	39.2333	21.6333
2022-07-04 17:08:00	421.606	469.833	39.3667	21.75
2022-07-04 17:09:00	421.25	472.167	39.4167	21.25
2022-07-04 17:10:00	421.926	478.5	39.3167	20.7833
2022-07-04 17:11:00	421.878	475	39.3333	21.0667
2022-07-04 17:12:00	424.492	473.667	39.4	21.1667
2022-07-04 17:13:00	422.467	473.333	39.35	20.45
2022-07-04 17:14:00	422.715	475	39.2333	20.2333
2022-07-04 17:15:00	421.306	469.833	39.15	20.5667
2022-07-04 17:16:00	421.071	467.333	39.2	20.5333
2022-07-04 17:17:00	420.411	470.667	39.2333	20.3333
2022-07-04 17:18:00	420.408	473.667	39.4333	20.9167
2022-07-04 17:19:00	420.058	475.5	39.4333	20.7
2022-07-04 17:20:00	420.288	477.333	39.55	20.25
2022-07-04 17:21:00	420.143	479.167	39.4833	20.8333
2022-07-04 17:22:00	420.569	478	39.5	21.8333
2022-07-04 17:23:00	420.54	477	39.5167	21.0333
2022-07-04 17:24:00	420.406	477.833	39.4333	20.7333
2022-07-04 17:25:00	420.458	476.667	39.4333	20.3
2022-07-04 17:26:00	421.023	473.5	39.5167	21.4667
2022-07-04 17:27:00	421.729	469.667	39.4833	21
2022-07-04 17:28:00	421.47	470.333	39.5333	20.45
2022-07-04 17:29:00	421.495	469.5	39.6	20.7833
2022-07-04 17:30:00	420.586	472.167	39.4833	20.7333
2022-07-04 17:31:00	420.778	474.167	39.3333	20.35
2022-07-04 17:32:00	420.506	466.833	39.1333	20.2833
2022-07-04 17:33:00	420.637	460.667	39	20.35
2022-07-04 17:34:00	421.128	465.833	38.9333	20.75
2022-07-04 17:35:00	420.947	460.167	39.0167	20.7167
2022-07-04 17:36:00	420.023	461.5	39.1333	21
2022-07-04 17:37:00	420.059	464.333	39.1333	21.3167
2022-07-04 17:38:00	420.457	469.167	39.1167	20.8833
2022-07-04 17:39:00	421.074	471.167	39.2333	21.2833
2022-07-04 17:40:00	421.187	468.333	39.4333	21.7667
2022-07-04 17:41:00	421.003	470.667	39.4667	22.1167
2022-07-04 17:42:00	420.782	469.333	39.4333	21.7833
2022-07-04 17:43:00	421.296	467.833	39.4833	21.4333
2022-07-04 17:44:00	421.591	468.5	39.3333	20.9833
2022-07-04 17:45:00	421.425	471.167	39.3667	21.4333
2022-07-04 17:46:00	421.069	469.667	39.4667	21.1833
2022-07-04 17:47:00	420.836	468.833	39.2667	20.9
2022-07-04 17:48:00	421.541	464.5	39.2167	20.9
2022-07-04 17:49:00	420.746	472	39.3667	21.5167
2022-07-04 17:50:00	421.22	473.333	39.45	21.5833
2022-07-04 17:51:00	420.419	471	39.4167	21.6667
2022-07-04 17:52:00	421.29	466.333	39.4667	21.15
2022-07-04 17:53:00	422.813	461	39.3167	21.1
2022-07-04 17:54:00	423.831	459	39.3167	20.9167
2022-07-04 17:55:00	427.005	460.833	39.45	20.5333
2022-07-04 17:56:00	424.679	463.167	39.55	20.9333
2022-07-04 17:57:00	422.859	465.667	39.5333	22.05
2022-07-04 17:58:00	421.858	469	39.5333	22.2833
2022-07-04 17:59:00	420.629	470.667	39.5167	22.2833
2022-07-04 18:00:00	420.853	470.333	39.5833	21.4333
2022-07-04 18:01:00	421.46	467.667	39.4833	21.85
2022-07-04 18:02:00	422.068	464.5	39.1333	20.9833
2022-07-04 18:03:00	421.676	452.833	39.1667	21.1167
2022-07-04 18:04:00	422.587	455.333	39.2667	20.95
2022-07-04 18:05:00	421.278	463.333	39.25	21.2333
2022-07-04 18:06:00	420.635	468.333	39.15	21.3167
2022-07-04 18:07:00	421.13	469.833	39.25	20.75
2022-07-04 18:08:00	420.497	474.5	39.1667	21.3333
2022-07-04 18:09:00	422.337	473.333	38.95	20.8333
2022-07-04 18:10:00	422.484	470.333	38.8667	21.4833
2022-07-04 18:11:00	421.785	470.667	38.7833	21.75
2022-07-04 18:12:00	421.665	458.333	38.55	21.1333
2022-07-04 18:13:00	422.199	466.333	38.4333	21.2833
2022-07-04 18:14:00	421.296	469.5	38.4	21.1333
2022-07-04 18:15:00	422.103	467.333	38.2167	21.2333
2022-07-04 18:16:00	422.58	455.667	38.15	21.45
2022-07-04 18:17:00	424.022	459.667	38.1833	21.4167
2022-07-04 18:18:00	423.719	466.167	38.2333	21.4333
2022-07-04 18:19:00	422.819	466.167	38.05	21.55
2022-07-04 18:20:00	423.421	459.333	38.15	21.6167
2022-07-04 18:21:00	425.15	465.333	38.3	21.4667
2022-07-04 18:22:00	425.77	468.667	38.2667	21.9833
2022-07-04 18:23:00	426.872	471	38.1667	21.4667
2022-07-04 18:24:00	429.76	472	38.15	21.8333
2022-07-04 18:25:00	424.767	473	38.1	21.4667
2022-07-04 18:26:00	422.668	473.5	38.1667	21.4
2022-07-04 18:27:00	426.303	467	37.9833	21.9167
2022-07-04 18:28:00	429.347	465.833	38.05	21.7667
2022-07-04 18:29:00	427.836	467.667	38.05	21.6
2022-07-04 18:30:00	428.92	468.667	37.8833	21.4333
2022-07-04 18:31:00	432.026	467.833	37.7167	21.75
2022-07-04 18:32:00	430.874	468.5	37.65	21.6
2022-07-04 18:33:00	430.841	453.5	37.7	22.15
2022-07-04 18:34:00	430.143	462	37.7333	21.7667
2022-07-04 18:35:00	429.902	457.5	37.6833	21.8
2022-07-04 18:36:00	425.957	458	37.6667	21.3167
2022-07-04 18:37:00	427.795	467	37.7833	21.9167
2022-07-04 18:38:00	428.591	473.167	37.7667	22.1
2022-07-04 18:39:00	427.075	473.333	37.7833	22.1
2022-07-04 18:40:00	425.038	475.333	37.6667	21.9333
2022-07-04 18:41:00	423.054	467.167	37.5167	21.8167
2022-07-04 18:42:00	422.419	461	37.4667	21.7667
2022-07-04 18:43:00	423.115	471	37.55	22.15
2022-07-04 18:44:00	424.577	470.667	37.45	22.2667
2022-07-04 18:45:00	427.614	475.833	37.3	21.95
2022-07-04 18:46:00	428.689	467.333	37.0667	22.1167
2022-07-04 18:47:00	425.396	465.333	37.2333	22.4
2022-07-04 18:48:00	424.454	468	37.3833	22.7
2022-07-04 18:49:00	423.235	473	37.2	22.35
2022-07-04 18:50:00	423.666	471.333	37.1667	22.1167
2022-07-04 18:51:00	422.678	471.167	37.2333	22.8333
2022-07-04 18:52:00	422.954	475.667	37.15	22.4667
2022-07-04 18:53:00	423.335	474.833	36.9167	21.9833
2022-07-04 18:54:00	423.729	471.833	36.6833	22.0833
2022-07-04 18:55:00	423.076	469.5	36.6667	21.9667
2022-07-04 18:56:00	422.937	464.667	36.8333	22.65
2022-07-04 18:57:00	422.426	468	36.95	22.4
2022-07-04 18:58:00	422.524	468.833	37.15	22.6167
2022-07-04 18:59:00	424.431	475	37.1333	22.4667
2022-07-04 19:00:00	422.988	471.333	36.9167	22.2333
2022-07-04 19:01:00	422.851	474.667	36.7333	22.3
2022-07-04 19:02:00	423.55	471.5	36.7167	22.5833
2022-07-04 19:03:00	422.345	472.833	36.75	22.6333
2022-07-04 19:04:00	421.903	474	36.9667	22.6667
2022-07-04 19:05:00	424.254	473.833	37.0333	23
2022-07-04 19:06:00	423.818	472.667	37	22.4833
2022-07-04 19:07:00	423.292	471.5	36.9833	22.1333
2022-07-04 19:08:00	422.887	473.833	36.95	23.2667
2022-07-04 19:09:00	422.279	474	36.8667	22.7
2022-07-04 19:10:00	422.341	472.333	37.0833	23.8
2022-07-04 19:11:00	422.47	473.5	37.1833	23.7
2022-07-04 19:12:00	421.982	475.667	37.1833	23.2333
2022-07-04 19:13:00	421.849	473.333	37.15	23.1333
2022-07-04 19:14:00	421.415	471.333	37.2333	23.35
2022-07-04 19:15:00	420.955	474.833	37.2333	23.4
2022-07-04 19:16:00	421.319	472.333	37.25	24.3833
2022-07-04 19:17:00	422.207	473.5	37.3167	23.75
2022-07-04 19:18:00	422.262	474.833	37.3833	23.5167
2022-07-04 19:19:00	422.195	477	37.2833	23.5167
2022-07-04 19:20:00	421.26	474	37.1167	23.2333
2022-07-04 19:21:00	421.113	466	37.1833	23.85
2022-07-04 19:22:00	421.483	468.5	37.2	23.85
2022-07-04 19:23:00	422.325	469.333	37.2167	23.3667
2022-07-04 19:24:00	422.806	471.167	37.1	24.5167
2022-07-04 19:25:00	422.285	470.667	37.1167	23.9667
2022-07-04 19:26:00	422.091	471	37.1	24.6
2022-07-04 19:27:00	422.565	473.167	37.1333	24.2
2022-07-04 19:28:00	422.987	473.5	37.0833	24.5833
2022-07-04 19:29:00	423.05	472.667	37.1333	24.4833
2022-07-04 19:30:00	423.793	471.833	37.05	24.95
2022-07-04 19:31:00	423.608	460.5	36.9333	24.15
2022-07-04 19:32:00	423.71	469	36.9333	24.0833
2022-07-04 19:33:00	424.964	468.667	36.9667	24.3833
2022-07-04 19:34:00	423.847	466.833	36.85	24.15
2022-07-04 19:35:00	424.032	465.833	36.7833	24.5
2022-07-04 19:36:00	424.249	458.5	36.3667	24.4833
2022-07-04 19:37:00	425.145	444.833	36.3333	24.7833
2022-07-04 19:38:00	423.343	451.833	36.25	24.9833
2022-07-04 19:39:00	423.753	457.333	36.3833	25.0333
2022-07-04 19:40:00	425.598	462.667	36.4667	24.8167
2022-07-04 19:41:00	424.197	465.333	36.45	25.7667
2022-07-04 19:42:00	424.217	464.333	36.1833	25.2
2022-07-04 19:43:00	424.646	457.167	35.95	25.5167
2022-07-04 19:44:00	424.682	457.833	35.7	25.5
2022-07-04 19:45:00	425.173	458.167	35.8167	25.7667
2022-07-04 19:46:00	425.614	462.167	35.6833	25.3667
2022-07-04 19:47:00	426.573	460.667	35.6667	25.5167
2022-07-04 19:48:00	426.169	464.833	35.5667	25.6167
2022-07-04 19:49:00	426.068	463.833	35.5167	25.7667
2022-07-04 19:50:00	423.931	464.833	35.35	25.7
2022-07-04 19:51:00	424.982	464.333	35.2167	25.7333
2022-07-04 19:52:00	425.881	457.667	35.15	25.95
2022-07-04 19:53:00	428.61	462.5	35.05	25.7
2022-07-04 19:54:00	431.055	469	35.0333	25.7667
2022-07-04 19:55:00	431.663	469.167	34.9333	25.7333
2022-07-04 19:56:00	429.065	467.5	34.95	25.7667
2022-07-04 19:57:00	429.648	467.5	34.9833	25.8167
2022-07-04 19:58:00	426.361	461.5	34.9333	25.5333
2022-07-04 19:59:00	424.855	464.833	34.9	25.2667
2022-07-04 20:00:00	425.26	464.167	34.8333	25.7
2022-07-04 20:01:00	425.229	468.5	34.8167	25.5667
2022-07-04 20:02:00	424.166	469.833	34.8167	25.5167
2022-07-04 20:03:00	424.003	474.667	34.7	25.4167
2022-07-04 20:04:00	424.737	476.167	34.6	25.5833
2022-07-04 20:05:00	424.269	471.5	34.6	25.5833
2022-07-04 20:06:00	425.707	470.5	34.5333	25.4833
2022-07-04 20:07:00	427.088	474.167	34.45	25.5333
2022-07-04 20:08:00	427.795	471.5	34.3833	25.4833
2022-07-04 20:09:00	427.189	475.5	34.3	25.5833
2022-07-04 20:10:00	425.892	469.833	34.1667	25.7167
2022-07-04 20:11:00	426.755	464.833	34.2333	25.7
2022-07-04 20:12:00	425.492	468.5	34.3833	25.6667
2022-07-04 20:13:00	425.289	474.667	34.3667	25.5833
2022-07-04 20:14:00	424.247	468.667	34.35	25.75
2022-07-04 20:15:00	425.849	472.333	34.1833	25.5167
2022-07-04 20:16:00	424.923	475.667	33.9667	25.8667
2022-07-04 20:17:00	426.137	468.333	33.9167	25.9333
2022-07-04 20:18:00	427.709	468.333	33.9667	25.9833
2022-07-04 20:19:00	428.58	471.167	34	26.1833
2022-07-04 20:20:00	427.934	469	34.1	26.1333
2022-07-04 20:21:00	429.75	471.5	34.1833	26.6833
2022-07-04 20:22:00	428.524	471.333	34.35	26.4167
2022-07-04 20:23:00	426.915	478.333	34.1833	26.3333
2022-07-04 20:24:00	426.759	473.833	34.15	26.1667
2022-07-04 20:25:00	427.818	474.833	34.2833	26.4667
2022-07-04 20:26:00	429.223	473.167	34.3833	26.5833
2022-07-04 20:27:00	427.539	472.833	34.45	26.9
2022-07-04 20:28:00	430.477	473.333	34.4167	26.4833
2022-07-04 20:29:00	434.158	485.5	34.05	26.3167
2022-07-04 20:30:00	432.915	473.833	34.1667	27.0833
2022-07-04 20:31:00	430.472	478.167	34.3	26.8167
2022-07-04 20:32:00	429.832	477.667	34.2833	26.7833
2022-07-04 20:33:00	429.413	472.833	34.4333	26.7333
2022-07-04 20:34:00	431.268	470.5	34.6167	26.6167
2022-07-04 20:35:00	432.2	471.167	34.7	26.3
2022-07-04 20:36:00	434.017	472.333	34.6667	26.0167
2022-07-04 20:37:00	433.723	470.167	34.6667	26.75
2022-07-04 20:38:00	437.025	470.167	34.75	26.1333
2022-07-04 20:39:00	439.756	471.333	34.65	26.1167
2022-07-04 20:40:00	440.329	470.667	34.7667	26.0167
2022-07-04 20:41:00	439.607	472	34.8833	25.7167
2022-07-04 20:42:00	431.296	474.667	34.95	25.4667
2022-07-04 20:43:00	435.594	475.5	35	26.0667
2022-07-04 20:44:00	436.808	477.333	34.9333	26.65
2022-07-04 20:45:00	437.181	480	34.9	27.0333
2022-07-04 20:46:00	437.865	483.667	34.7167	26.0833
2022-07-04 20:47:00	437.983	478.333	34.7333	25.2333
2022-07-04 20:48:00	437.22	480	34.85	26.55
2022-07-04 20:49:00	439.549	481.833	34.7833	26.7833
2022-07-04 20:50:00	437.186	482	34.7667	26.5333
2022-07-04 20:51:00	435.412	482.833	34.6333	26.3667
2022-07-04 20:52:00	436.161	485.167	34.5667	26.6
2022-07-04 20:53:00	440.131	483.833	34.5	26.3333
2022-07-04 20:54:00	439.383	480.5	34.4833	26.3
2022-07-04 20:55:00	440.115	479.667	34.3167	26.1
2022-07-04 20:56:00	437.25	478.5	34.25	26.3667
2022-07-04 20:57:00	439.891	479	34.3333	26.4833
2022-07-04 20:58:00	434.751	479.667	34.4	26.6
2022-07-04 20:59:00	430.843	479.333	34.4333	26.6833
2022-07-04 21:00:00	431.529	479.667	34.5333	26.3833
2022-07-04 21:01:00	432.487	478	34.55	26.4333
2022-07-04 21:02:00	432.66	476.667	34.4667	26.4
2022-07-04 21:03:00	432.171	478.667	34.45	26.4167
2022-07-04 21:04:00	433.041	479.167	34.3833	26.4333
2022-07-04 21:05:00	433.32	477.167	34.4	26.6
2022-07-04 21:06:00	436.368	477.833	34.3333	27.15
2022-07-04 21:07:00	437.633	478.667	34.3167	26.85
2022-07-04 21:08:00	438.284	478	34.3833	26.8667
2022-07-04 21:09:00	438.013	475.333	34.15	26.5667
2022-07-04 21:10:00	435.647	473	34.1333	27.15
2022-07-04 21:11:00	433.897	475.667	34.1333	27.2
2022-07-04 21:12:00	433.266	479.833	34.1667	27.6167
2022-07-04 21:13:00	435.978	477.833	34.2333	26.7
2022-07-04 21:14:00	436.481	478.333	34.2833	27.4833
[truncated: 10,067 more rows]
