# Supplementary material for: Development and machine learning-based calibration of low-cost multiparametric stations for the measurement of CO2 and CH4 in air
Source: Heliyon. 2024 Apr 24;10(9):e29772. doi: 10.1016/j.heliyon.2024.e29772 (PMC11076643; doi:10.1016/j.heliyon.2024.e29772)
Supplement: Multimedia component 3 [file mmc3.xlsx]

## Sheet: Foglio1
Date	CO2_Picarro	CO2_station3	T	RH
2023-02-17 10:36:40	416.277	724.5	15.6333	41.4833
2023-02-17 10:37:40	412.27	725.667	15.65	41.4333
2023-02-17 10:38:40	414.137	726.5	15.65	41.8167
2023-02-17 10:39:40	412.425	718	15.75	41.05
2023-02-17 10:40:40	411.33	710.333	15.8333	41.25
2023-02-17 10:41:40	408.773	718.333	15.8333	40.9667
2023-02-17 10:42:40	410.412	718	15.8833	41.2167
2023-02-17 10:43:40	411.34	727.167	15.9667	40.85
2023-02-17 10:44:40	416.066	718.5	16.0667	40.7667
2023-02-17 10:45:40	449.018	718.5	16.0167	40.6167
2023-02-17 10:46:40	412.173	716.333	16	41.5167
2023-02-17 10:47:40	410.591	740.167	16.0333	41.0167
2023-02-17 10:48:40	409.337	731	16.0333	40.85
2023-02-17 10:49:40	417.566	724.833	16.1	41.1
2023-02-17 10:50:40	422.286	719.167	16.05	41.25
2023-02-17 10:51:40	415.788	723.667	16.1667	41
2023-02-17 10:52:40	413.104	718.833	16.2667	40.7333
2023-02-17 10:53:40	410.583	709	16.3667	40.5167
2023-02-17 10:54:40	409.21	717.5	16.4	39.2833
2023-02-17 10:55:40	408.13	717.667	16.2833	39.0167
2023-02-17 10:56:40	419.135	702.833	16.2	39.55
2023-02-17 10:57:40	413.144	701.5	16.35	39.6667
2023-02-17 10:58:40	409.568	714.333	16.2833	40.1167
2023-02-17 10:59:40	414.974	730.333	16.3833	39.2333
2023-02-17 11:00:40	414.94	716.167	16.3833	39.9
2023-02-17 11:01:40	413.774	711.333	16.4167	40.1167
2023-02-17 11:02:40	417.351	714.333	16.4667	39.8667
2023-02-17 11:03:40	415.175	714.333	16.55	39.7667
2023-02-17 11:04:40	424.911	710.667	16.65	39.6333
2023-02-17 11:05:40	420.26	709.833	16.7	39.4
2023-02-17 11:06:40	421.045	714.167	16.9	39.3167
2023-02-17 11:07:40	435.503	716.667	17.0833	39.1167
2023-02-17 11:08:40	412.536	716.833	16.95	39.05
2023-02-17 11:09:40	409.592	748.667	16.9	39.0333
2023-02-17 11:10:40	414.883	730.333	16.9833	38.3
2023-02-17 11:11:40	412.164	710.167	16.9667	38.3167
2023-02-17 11:12:40	407.648	707	16.9167	38.6667
2023-02-17 11:13:40	409.898	728.333	16.9333	38.15
2023-02-17 11:14:40	409.86	711.667	16.9333	38.1833
2023-02-17 11:15:40	414.182	724.833	16.8167	37.4833
2023-02-17 11:16:40	413.888	721.833	16.7	37.85
2023-02-17 11:17:40	407.092	703.667	16.8333	37.8333
2023-02-17 11:18:40	408.514	709.833	16.8833	37.2667
2023-02-17 11:19:40	412.207	709	16.8833	37.8333
2023-02-17 11:20:40	407.561	699.833	17.1167	37.5333
2023-02-17 11:21:40	412.19	707.667	17.15	37.3667
2023-02-17 11:22:40	408.7	714.667	17.1	37.5333
2023-02-17 11:23:40	406.565	715.833	17.15	37.8333
2023-02-17 11:24:40	408.847	721.667	17.2333	37.6833
2023-02-17 11:25:40	414.968	708.667	17.2667	37.1
2023-02-17 11:26:40	413.482	714.333	17.2333	37.4
2023-02-17 11:27:40	410.828	721.5	17.4	37.5
2023-02-17 11:28:40	413.038	708.833	17.5	37.4
2023-02-17 11:29:40	413.076	702.5	17.5833	36.8333
2023-02-17 11:30:40	413.094	703.667	17.8	36.85
2023-02-17 11:31:40	406.69	701.333	17.8	36.7333
2023-02-17 11:32:40	410.076	711.167	17.9333	36.6
2023-02-17 11:33:40	409.589	717.833	18.3167	35.4
2023-02-17 11:34:40	413.566	690.167	18.2833	35.5167
2023-02-17 11:35:40	409.037	696	18.25	35.8
2023-02-17 11:36:40	409.891	719	18.2333	35.7333
2023-02-17 11:37:40	417.677	731.833	18.1167	35.7667
2023-02-17 11:38:40	407.378	708.5	17.9833	36.0667
2023-02-17 11:39:40	430.269	710.167	18.0167	35.9333
2023-02-17 11:40:40	424.311	704.667	17.9667	36.3833
2023-02-17 11:41:40	405.872	719	18.0833	36.6667
2023-02-17 11:42:40	409.275	728	18.1333	36.3333
2023-02-17 11:43:40	408.756	714.5	18.15	35.5
2023-02-17 11:44:40	408.652	725.833	17.8333	35.9
2023-02-17 11:45:40	413.99	723.833	17.7167	35.8833
2023-02-17 11:46:40	421.162	714.833	17.6333	35.9667
2023-02-17 11:47:40	419.016	714.167	17.8167	36.2833
2023-02-17 11:48:40	415.232	718.833	17.95	36.5
2023-02-17 11:49:40	416.798	734.333	18	35.7667
2023-01-26 13:51:00	539.021	1317.67	17.4667	44.0333
2023-01-26 13:52:00	614.261	962.429	18	43.3
2023-01-26 13:53:00	486.339	953	16.5333	45.4667
2023-01-26 13:54:00	449.578	984.833	16.6	46.05
2023-01-26 13:55:00	456.267	966.333	16.9	45.4667
2023-01-26 13:56:00	460.935	946	16.2167	46.6333
2023-01-26 13:57:00	464.932	982.333	15.7833	48.3667
2023-01-26 13:58:00	464.834	976.167	15.3333	49.3
2023-01-26 13:59:00	466.632	1012.83	15.9333	48.8333
2023-01-26 14:00:00	467.011	931.5	15.6833	47.3333
2023-01-26 14:01:00	448.862	995.167	15.4833	47.8667
2023-01-26 14:02:00	445.864	983.333	15.25	49.5
2023-01-26 14:03:00	453.182	1002.5	16	49.6667
2023-01-26 14:04:00	461.683	963.833	15.7333	49.3833
2023-01-26 14:05:00	454.902	988.167	15.6833	49.1
2023-01-26 14:06:00	442.547	967.167	15.4667	48.7333
2023-01-26 14:07:00	442.243	954.333	15.0333	49.9
2023-01-26 14:08:00	447.016	1023.83	14.9667	50.0333
2023-01-26 14:09:00	446.558	1014.33	15.5	49.8
2023-01-26 14:10:00	461.786	1001.67	16.05	49.4167
2023-01-26 14:11:00	476.466	977.333	16.3833	47.4833
2023-01-26 14:12:00	458.583	955.5	16.1833	47.6667
2023-01-26 14:13:00	453.535	998	16.1667	48.6667
2023-01-26 14:14:00	463.326	992	16.1667	47.8
2023-01-26 14:15:00	458.745	970.5	16.5	46.8
2023-01-26 14:16:00	447.21	980.5	16.6167	46.1667
2023-01-26 14:17:00	444.324	956.667	16.7833	46.3833
2023-01-26 14:18:00	441.33	980.833	17.2	44.8
2023-01-26 14:19:00	452.863	991.833	17.5833	45.95
2023-01-26 14:20:00	470.531	977.5	17.6167	43.45
2023-01-26 14:21:00	448.58	959.667	17.55	42.6333
2023-01-26 14:22:00	437.579	970	18.2167	41.7
2023-01-26 14:23:00	446.05	953.5	17.6667	43
2023-01-26 14:24:00	457.802	975.333	17.7833	42.6667
2023-01-26 14:25:00	464.22	1015.17	18.15	42.2667
2023-01-26 14:26:00	467.588	1019.17	18.2667	41.3667
2023-01-26 14:27:00	461.975	995	18.8333	40.7333
2023-01-26 14:28:00	454.07	994.167	19.7833	39.0833
2023-01-26 14:29:00	445.025	952.833	20.0667	38.6167
2023-01-26 14:30:00	451.945	973	20.65	38.8833
2023-01-26 14:31:00	459.493	981.667	20.9	36.95
2023-01-26 14:32:00	446.832	987.667	21.8833	36.15
2023-01-26 14:33:00	451.983	902.5	22.0167	35.7
2023-01-26 14:34:00	452.606	980.5	21.7833	35.0333
2023-01-26 14:35:00	447.62	945.667	21.6	35.35
2023-01-26 14:36:00	448.329	948.5	21.7667	35.9167
2023-01-26 14:37:00	447.228	860.167	21.4167	35.7333
2023-01-26 14:38:00	434.792	961.5	21.1167	36.4167
2023-01-26 14:39:00	442.651	951.833	20.8	37.2333
2023-01-26 14:40:00	447.551	998	21.5833	36.2833
2023-01-26 14:41:00	459.541	992.5	21.5333	36.4333
2023-01-26 14:42:00	462.433	989.167	21.8167	35.7
2023-01-26 14:43:00	453.147	932.667	22.6167	34.8
2023-01-26 14:44:00	455.839	871.167	21.7667	35.3
2023-01-26 14:45:00	445.721	986.5	21.1167	35.7333
2023-01-26 14:46:00	445.711	950.833	21.7833	35.8333
2023-01-26 14:47:00	455.576	978.667	22.25	34.6167
2023-01-26 14:48:00	467.398	911.833	22.3667	34.75
2023-01-26 14:49:00	456.419	930.833	21.9833	34.9333
2023-01-26 14:50:00	446.908	951.833	21.85	35.2667
2023-01-26 14:51:00	443.476	1005.5	22.1333	33.7667
2023-01-26 14:52:00	435.327	931.833	22.55	33.3167
2023-01-26 14:53:00	447.073	917.167	22.3	33.9
2023-01-26 14:54:00	446.996	1003.83	21.7333	35.4
2023-01-26 14:55:00	442.374	925	21.8833	34.9167
2023-01-26 14:56:00	438.937	996.333	20.8667	36.3
2023-01-26 14:57:00	438.146	921.167	20.6833	36.6
2023-01-26 14:58:00	440.585	972.333	19.4167	39.1
2023-01-26 14:59:00	441.362	953.667	18.9333	39.8667
2023-01-26 15:00:00	446.501	1004.83	18.4167	41.85
2023-01-26 15:01:00	457.734	1022	17.8333	42.5
2023-01-26 15:02:00	458.071	956.5	17.2	43.2167
2023-01-26 15:03:00	456.546	1050.83	17.4833	44.1833
2023-01-26 15:04:00	466.042	974.5	17.4333	44.1167
2023-01-26 15:05:00	454.766	931.333	17.3833	43.2667
2023-01-26 15:06:00	443.255	964.333	17.2	43.65
2023-01-26 15:07:00	442.057	966.333	17.0167	44.8833
2023-01-26 15:08:00	449.065	986.667	16.9833	45.0833
2023-01-26 15:09:00	450.83	957.5	18.2333	43.2667
2023-01-26 15:10:00	457.875	944.833	17.4	43.55
2023-01-26 15:11:00	452.116	1041.5	17.5	44.3833
2023-01-26 15:12:00	470.153	1031.5	17.6167	43.4
2023-01-26 15:13:00	453.561	971	17.35	42.9667
2023-01-26 15:14:00	440.572	945.333	17.4333	42.8333
2023-01-26 15:15:00	440.872	987.667	17.4	43.4667
2023-01-26 15:16:00	452.557	985	17.6833	42.65
2023-02-07 09:40:00	468.295	1325.17	12.5333	31.3167
2023-02-07 09:41:00	464.294	1485.33	12.5333	31.5
2023-02-07 09:42:00	458.851	1060.67	12.1167	28.95
2023-02-07 09:43:00	438.119	956.333	11.9667	29.4333
2023-02-07 09:44:00	444.727	973.833	12.5333	29.0333
2023-02-07 09:45:00	484.526	1154.33	12.8667	28.9167
2023-02-07 09:46:00	467.865	916.333	11.9833	28.9167
2023-02-07 09:47:00	433.871	947.5	11.45	30.2167
2023-02-07 09:48:00	430.142	975.167	11.3667	30.6
2023-02-07 09:49:00	436.475	966.833	11.15	30.5333
2023-02-07 09:50:00	439.641	992	11.3333	31.45
2023-02-07 09:51:00	474.192	1053.83	11.5833	33.1167
2023-02-07 09:52:00	507.046	986.333	11.6333	30.0333
2023-02-07 09:53:00	455.322	977.5	12.0333	29.7833
2023-02-07 09:54:00	444.452	941.667	11.4333	30.2
2023-02-07 09:55:00	444.988	995	11.1333	31.4
2023-02-07 09:56:00	440.503	973.667	10.55	31.1667
2023-02-07 09:57:00	431.412	988.667	10.85	31.1667
2023-02-07 09:58:00	436.92	969.833	11.1	30.3333
2023-02-07 09:59:00	433.635	962	10.9667	30.5667
2023-02-07 10:00:00	435.695	983.167	10.9	32.5333
2023-02-07 10:01:00	486.197	1061.83	11.95	31.5
2023-02-07 10:02:00	497.985	1015.17	12.1	30.6167
2023-02-07 10:03:00	484.513	977	11.3833	30.3667
2023-02-07 10:04:00	450.589	982.833	11.8	30.1833
2023-02-07 10:05:00	453.132	963.5	11.6	29.9
2023-02-07 10:06:00	441.3	973.667	11.3667	30.4167
2023-02-07 10:07:00	445.628	993.5	11.3167	30.5167
2023-02-07 10:08:00	444.498	986.167	11.4167	30.5167
2023-02-07 10:09:00	453.348	993.167	11.4333	30.1
2023-02-07 10:10:00	445.882	986.167	11.6333	29.4333
2023-02-07 10:11:00	475.136	1135.17	11.55	35.1
2023-02-07 10:12:00	575.571	1024.67	11.1833	31.9333
2023-02-07 10:13:00	478.684	963	10.7333	31.2667
2023-02-07 10:14:00	428.81	952.833	10.6667	31.5333
2023-02-07 10:15:00	440.891	1016.33	11.1	32.5167
2023-02-07 10:16:00	477.902	1038.33	11.7333	31.2333
2023-02-07 10:17:00	507.174	993.667	11.9167	30.35
2023-02-07 10:18:00	483.626	1023.33	12.0833	32.3833
2023-02-07 10:19:00	521.139	1066.5	11.4667	32.8667
2023-02-07 10:20:00	488.469	979.333	10.7667	31.9333
2023-02-07 10:21:00	436.797	972.333	10.8167	31.75
2023-02-07 10:22:00	439.554	992.333	10.6833	33.4667
2023-02-07 10:23:00	474.283	1027.33	10.8667	32.6333
2023-02-07 10:24:00	454.292	996.333	10.4167	33.1333
2023-02-07 10:25:00	445.616	1011	10.5	33.45
2023-02-07 10:26:00	454.586	1003.33	10.3833	33.45
2023-02-07 10:27:00	440.345	990.833	10.4333	33.2167
2023-02-07 10:28:00	430.44	973.667	10.1333	33.35
2023-02-07 10:29:00	430.095	974.167	9.98333	33.4833
2023-02-07 10:30:00	430.811	999	9.81667	34.3833
2023-02-07 10:31:00	438.734	997.667	10.1333	33.2667
2023-02-07 10:32:00	456.533	1033.33	10.9333	33.0667
2023-02-07 10:33:00	505.27	1058.33	11.6167	32.0833
2023-02-07 10:34:00	485.711	1027	11.45	32.3333
2023-02-07 10:35:00	485.626	1038	10.85	33.9833
2023-02-07 10:36:00	480.106	1026.17	10.75	33.6167
2023-02-07 10:37:00	474.788	1071.67	10.7	34.9
2023-02-07 10:38:00	510.947	1114	10.5	37.3833
2023-02-07 10:39:00	575.966	1104.5	10.4833	35.2667
2023-02-07 10:40:00	498.732	979.5	10.2667	33.2333
2023-02-07 10:41:00	442.669	981.833	10.5333	32.6
2023-02-07 10:42:00	433.854	981.333	10.2167	32.9
2023-02-07 10:43:00	433.042	978.833	10.2333	33.15
2023-02-07 10:44:00	431.532	976	10.5167	32.25
2023-02-07 10:45:00	432.604	988.833	10.9833	32.5333
2023-02-07 10:46:00	453.454	1126.33	10.9	35.7167
2022-07-15 10:11:00	446.583	700.333	37.4833	29.05
2022-07-15 10:12:00	444.414	695.667	37.6833	28.7667
2022-07-15 10:13:00	443.376	691.167	37.7667	28.4833
2022-07-15 10:14:00	442.195	697.667	37.85	28.3833
2022-07-15 10:15:00	440.596	698.833	37.9833	28.1667
2022-07-15 10:16:00	440.857	699.667	38.35	27.9167
2022-07-15 10:17:00	441.293	701.167	38.6167	27.7
2022-07-15 10:18:00	442.155	700.167	38.8333	27.4
2022-07-15 10:19:00	440.509	699.833	39.0667	27.1
2022-07-15 10:20:00	438.151	698.5	39.2333	26.8167
2022-07-15 10:21:00	437.129	694.667	39.3333	26.4
2022-07-15 10:22:00	435.334	689	39.1333	26.2167
2022-07-15 10:23:00	435.259	694.5	39.1167	26.3833
2022-07-15 10:24:00	435.763	702	39.3333	26.5167
2022-07-15 10:25:00	434.7	701.5	39.5167	26.4167
2022-07-15 10:26:00	435.032	689.833	39.6	26.1
2022-07-15 10:27:00	435.269	686.833	39.6	26.1333
2022-07-15 10:28:00	434.34	683.5	39.65	26.2
2022-07-15 10:29:00	433.906	680.667	39.7167	26.2333
2022-07-15 10:30:00	433.772	675.833	39.8167	26.0833
2022-07-15 10:31:00	433.481	672.5	40	25.8
2022-07-15 10:32:00	433.03	679.333	40.1667	25.5667
2022-07-15 10:33:00	437.941	681.333	40.25	25.4667
2022-07-15 10:34:00	438.087	683.667	40.1167	25.5
2022-07-15 10:35:00	433.229	678.5	40.1167	25.5833
2022-07-15 10:36:00	435.233	671.5	40.05	25.4667
2022-07-15 10:37:00	439.288	677.833	40.1667	25.6
2022-07-15 10:38:00	433.156	680.833	40.2833	25.5833
2022-07-15 10:39:00	433.635	682	40.4	25.3667
2022-07-15 10:40:00	433.892	676.333	40.4333	25.4833
2022-07-15 10:41:00	460.781	672.667	40.4667	25.1833
2022-07-15 10:42:00	455.542	673.667	40.4	25.6167
2022-07-15 10:43:00	437.939	672.833	40.45	25.5667
2022-07-15 10:44:00	433.116	670.667	40.55	25.2667
2022-07-15 10:45:00	431.942	672.667	40.55	25.1
2022-07-15 10:46:00	432.022	686.5	40.5667	25.1333
2022-07-15 10:47:00	434.377	684	40.6167	25.0167
2022-07-15 10:48:00	431.963	678	40.5	25.2167
2022-07-15 10:49:00	454.072	674.667	40.6167	25.05
2022-07-15 10:50:00	445.792	669.667	40.6333	25.4167
2022-07-15 10:51:00	432.693	659.833	40.6667	25.2
2022-07-15 10:52:00	431.585	659.333	40.6333	25.1
2022-07-15 10:53:00	431.775	666.833	40.7	24.9
2022-07-15 10:54:00	432.101	669.5	40.75	25.0167
2022-07-15 10:55:00	432.365	670	40.6	25.1333
2022-07-15 10:56:00	431.371	656.833	40.8833	24.85
2022-07-15 10:57:00	430.851	673.167	40.8167	24.85
2022-07-15 10:58:00	431.204	662.5	40.7833	24.7833
2022-07-15 10:59:00	432.956	681.167	40.95	24.6667
2022-07-15 11:00:00	431.711	675.667	41.0333	24.8333
2022-07-15 11:01:00	430.695	672.667	41.1	24.6833
2022-07-15 11:02:00	430.434	676.5	41.0333	24.55
2022-07-15 11:03:00	430.816	672.5	41.1333	24.45
2022-07-15 11:04:00	431.873	672.667	41.0667	24.4167
2022-07-15 11:05:00	432.219	670	41.05	24.6333
2022-07-15 11:06:00	432.287	663.833	41.15	24.65
2022-07-15 11:07:00	432.681	663.167	41.1833	24.6333
2022-07-15 11:08:00	431.493	666.833	41.2833	24.8167
2022-07-15 11:09:00	430.173	669.667	41.35	24.45
2022-07-15 11:10:00	430.091	662.167	41.4	24.1833
2022-07-15 11:11:00	429.742	663.667	41.4	24.2333
2022-07-15 11:12:00	429.537	666.667	41.3667	24.35
2022-07-15 11:13:00	430.902	662.833	41.1833	24.5833
2022-07-15 11:14:00	430.881	660.5	41.2	24.6167
2022-07-04 10:57:00	429.952	645	34.3167	37.9167
2022-07-04 10:58:00	427.767	655.5	34.3833	36.6833
2022-07-04 10:59:00	427.793	656.667	34.4333	35.3333
2022-07-04 11:00:00	429.259	645.333	34.65	36.75
2022-07-04 11:01:00	431.088	815.667	34.8	37.4167
2022-07-04 11:02:00	428.267	1005	34.95	38.7167
2022-07-04 11:03:00	424.571	895.167	35.0667	35.1333
2022-07-04 11:04:00	425.891	652.167	34.9667	35
2022-07-04 11:05:00	427.425	620.833	35	33.95
2022-07-04 11:06:00	428.793	629.167	35.0333	35.4833
2022-07-04 11:07:00	428.373	633.333	35.1667	35.35
2022-07-04 11:08:00	428.352	721.833	35.25	35.9333
2022-07-04 11:09:00	428.116	720.833	35.2667	35.35
2022-07-04 11:10:00	428.809	625.667	35.1667	34.8833
2022-07-04 11:11:00	428.534	632.5	35.25	33.5833
2022-07-04 11:12:00	428.471	612.5	35.25	32.9667
2022-07-04 11:13:00	427.613	613.5	35.2	32.25
2022-07-04 11:14:00	427.691	628.5	35.2333	32.75
2022-07-04 11:15:00	429.774	624.667	35.2333	32.3833
2022-07-04 11:16:00	430.845	619.6	35.16	32.4
2022-07-04 11:17:00	429.909	623.167	35.2333	32.3333
2022-07-04 11:18:00	427.749	629.5	35.45	34.3667
2022-07-04 11:19:00	424.393	629.667	35.6667	35.8167
2022-07-04 11:20:00	424.817	626.667	35.6833	37.5333
2022-07-04 11:21:00	425.891	624	35.7167	34.55
2022-07-04 11:22:00	427.958	624.5	35.8	36.9333
2022-07-04 11:23:00	428.063	620.833	35.8667	35.75
2022-07-04 11:24:00	426.406	611.167	35.9667	35.0333
2022-07-04 11:25:00	425.431	616.167	36.1	34.1833
2022-07-04 11:26:00	428.785	616.167	36.1667	33.7167
2022-07-04 11:27:00	428.864	611.5	36.0833	31.7167
2022-07-04 11:28:00	428.9	612.5	36.1667	34
2022-07-04 11:29:00	424.857	613.667	36.2333	35.5333
2022-07-04 11:30:00	423.962	613.833	36.2833	32.5667
2022-07-04 11:31:00	421.95	615.167	36.3667	32.05
2022-07-04 11:32:00	421.5	614.333	36.2667	32.1
2022-07-04 11:33:00	421.925	612.5	36.25	30.95
2022-07-04 11:34:00	424.774	616.833	36.2667	31.4833
2022-07-04 11:35:00	424.656	617.5	36.2	30.7667
2022-07-04 11:36:00	424.764	617.833	36.1167	30.85
2022-07-04 11:37:00	423.181	622.667	36.3167	31.3
2022-07-04 11:38:00	425.083	623.333	36.4667	32.6
2022-07-04 11:39:00	428.361	621	36.6	34.7167
2022-07-04 11:40:00	424.585	621.833	36.7	33.4667
2022-07-04 11:41:00	424.219	611.667	36.7833	32.8167
2022-07-04 11:42:00	427.34	606.833	36.7833	32.2833
2022-07-04 11:43:00	427.249	605.333	36.9	30.0667
2022-07-04 11:44:00	426.415	616	36.9833	33.9833
2022-07-04 11:45:00	426.216	617.667	37.2	32.0667
2022-07-04 11:46:00	426.883	609.333	37.1833	29.95
2022-07-04 11:47:00	426.217	610	37.25	29.25
2022-07-04 11:48:00	424.988	610.333	37.3333	30.2833
2022-07-04 11:49:00	423.362	607.5	37.4833	31.2
2022-07-04 11:50:00	422.865	605.667	37.5167	32.1167
2022-07-04 11:51:00	422.525	602.667	37.5833	32.8
2022-07-04 11:52:00	422.511	601.833	37.4833	31.5667
2022-07-04 11:53:00	423.675	594.833	37.3	32.25
2022-07-04 11:54:00	423.497	606.667	37.4667	31.0833
2022-07-04 11:55:00	422.846	602.167	37.5833	30
2022-07-04 11:56:00	422.276	595.5	37.4667	33.0167
2022-07-04 11:57:00	423.288	604.667	37.8167	26.4833
2022-07-04 11:58:00	423.925	604.667	37.9833	26.8
2022-07-04 11:59:00	425.767	602.833	37.8	30.35
2022-07-04 12:00:00	424.896	580.833	37.7	30.55
2022-07-04 12:01:00	425.802	599	37.7667	30.7
2022-07-04 12:02:00	427.897	601.667	38	30.5833
2022-07-04 12:03:00	424.24	601.833	38.1	31.0833
2022-07-04 12:04:00	422.108	594.167	37.95	30.9
2022-07-04 12:05:00	423.958	597.667	38.2	30.0333
2022-07-04 12:06:00	424.499	598.667	38.4167	30.05
2022-07-04 12:07:00	426.197	598.667	38.5833	29.35
2022-07-04 12:08:00	425.725	596.5	38.7333	29.2167
2022-07-04 12:09:00	427.012	587.5	38.6667	28.4667
2022-07-04 12:10:00	425.17	594.667	38.8	28.9
2022-07-04 12:11:00	424.314	596.5	38.7167	29.35
2022-07-04 12:12:00	422.421	588	38.45	28.3833
2022-07-04 12:13:00	421.103	591.167	38.4833	29.2
2022-07-04 12:14:00	420.244	607.333	38.75	25.9
2022-07-04 12:15:00	420.334	599.833	38.7667	25.9333
2022-07-04 12:16:00	421.053	590.167	38.6833	27.9333
2022-07-04 12:17:00	423.934	601.167	38.8	28.7
2022-07-04 12:18:00	423.03	596.167	38.8333	28.4833
2022-07-04 12:19:00	424.194	590.667	38.9	27.8167
2022-07-04 12:20:00	423.32	600	39.0667	27.7
2022-07-04 12:21:00	425.082	602.333	39.3	26.3
2022-07-04 12:22:00	424.397	598	39.2667	27.4167
2022-07-04 12:23:00	423.076	596.333	39.0833	28.5333
2022-07-04 12:24:00	422.997	602.167	39.2	26.85
2022-07-04 12:25:00	421.287	598.167	39.1833	27.5833
2022-07-04 12:26:00	421.517	591.167	38.95	27.8167
2022-07-04 12:27:00	421.988	598.833	38.7833	27.75
2022-07-04 12:28:00	423.527	601.5	38.7667	28.2167
2022-07-04 12:29:00	424.72	603.333	39.05	27.0833
2022-07-04 12:30:00	424.598	613	39.4167	26.55
2022-07-04 12:31:00	423.839	602.667	39.6333	25.4333
2022-07-04 12:32:00	423.649	597.667	39.5667	23.65
2022-07-04 12:33:00	424.797	593.667	39.65	23.8167
2022-07-04 12:34:00	424.876	608.5	39.8667	24.7667
2022-07-04 12:35:00	425.533	579	39.5667	24
2022-07-04 12:36:00	424.169	588.5	39.55	25.6167
2022-07-04 12:37:00	424.591	608.5	39.9333	26.6167
2022-07-04 12:38:00	425.246	591	40	26.6
2022-07-04 12:39:00	422.697	591.833	40.1167	24.6667
2022-07-04 12:40:00	419.731	580.5	39.7	24.4333
2022-07-04 12:41:00	419.213	592.5	40.2167	23.8
2022-07-04 12:42:00	419.808	589.8	39.9	25.3
2022-07-04 12:43:00	420.89	578.667	40.05	23.05
2022-07-04 12:44:00	422.733	585.833	40.0333	23.7667
2022-07-04 12:45:00	421.838	577.333	39.7667	24.3167
2022-07-04 12:46:00	422.936	587.167	39.6167	25.0667
2022-07-04 12:47:00	424.731	602.167	39.8333	25.2167
2022-07-04 12:48:00	425.813	579.333	39.7667	23.5667
2022-07-04 12:49:00	425.384	573.167	39.7	24.65
2022-07-04 12:50:00	426.038	588.167	39.8667	25.3
2022-07-04 12:51:00	427.993	591.333	39.85	25.25
2022-07-04 12:52:00	426.978	588	39.7	24.1167
2022-07-04 12:53:00	425.223	561	39.2833	23.4667
2022-07-04 12:54:00	426.42	601.667	39.8667	23.3667
2022-07-04 12:55:00	426.453	601.833	40.2667	24.4167
2022-07-04 12:56:00	425.587	584.333	40.3167	25.5167
2022-07-04 12:57:00	425.408	576.167	40.3667	23.0333
2022-07-04 12:58:00	425.759	580.167	40.55	21.0333
2022-07-04 12:59:00	425.98	568.667	40.6	20.6833
2022-07-04 13:00:00	425.051	576.333	40.7833	20.5833
2022-07-04 13:01:00	426.562	579.5	41.0333	20.5
2022-07-04 13:02:00	426.59	580.333	41.25	21.9
2022-07-04 13:03:00	424.558	578.667	41.35	21.1
2022-07-04 13:04:00	425.415	577.333	41.4167	20.8
2022-07-04 13:05:00	425.639	577.667	41.5	18.6167
2022-07-04 13:06:00	427.32	571.833	41.3	19.3167
2022-07-04 13:07:00	426.928	558.5	41.0333	19.7167
2022-07-04 13:08:00	426.595	569.333	40.9	19.2667
2022-07-04 13:09:00	427.527	569.5	40.8667	18.1667
2022-07-04 13:10:00	430.322	582.167	40.8833	18.8167
2022-07-04 13:11:00	429.944	590.667	40.9833	18.9833
2022-07-04 13:12:00	426.265	580.5	41.1167	19.9333
2022-07-04 13:13:00	427.207	567.833	41.1167	19.0167
2022-07-04 13:14:00	429.69	566.833	41.1	21.1167
2022-07-04 13:15:00	428.719	574.167	41	21.35
2022-07-04 13:16:00	429.293	592.667	41.3333	20.75
2022-07-04 13:17:00	425.99	569.333	41.2833	20.2833
2022-07-04 13:18:00	428.143	564.833	41.3833	19.9333
2022-07-04 13:19:00	427.779	572	41.2667	20.2
2022-07-04 13:20:00	425.334	576.5	41.2833	18.7833
2022-07-04 13:21:00	426.438	569.5	41.1667	19.6
2022-07-04 13:22:00	425.933	567.333	40.8833	20.4167
2022-07-04 13:23:00	425.201	583.667	40.7833	20.45
2022-07-04 13:24:00	425.813	578.5	40.8	20.0167
2022-07-04 13:25:00	426.102	574.833	40.9667	21.5833
2022-07-04 13:26:00	426.057	587	41.5167	19.2333
2022-07-04 13:27:00	427.305	563.667	41.3667	20.4333
2022-07-04 13:28:00	428.601	560.833	41.4167	19.55
2022-07-04 13:29:00	427.042	573.333	41.7167	19.5
2022-07-04 13:30:00	426.774	589.5	42.0167	18.8167
2022-07-04 13:31:00	426.776	582.5	42.1167	20.0167
2022-07-04 13:32:00	426.445	572.167	41.7667	18.8167
2022-07-04 13:33:00	425.863	575	41.8	19.65
2022-07-04 13:34:00	424.761	556.333	41.5833	19.65
2022-07-04 13:35:00	425.948	544.167	41.25	19.1667
2022-07-04 13:36:00	426.508	562.833	41.1667	18.6833
2022-07-04 13:37:00	425.977	576.333	41.3167	19.1667
2022-07-04 13:38:00	426.408	577.667	41.4833	18.6167
2022-07-04 13:39:00	427.65	573	41.6333	19.2
2022-07-04 13:40:00	425.177	582.333	41.8167	19.3667
2022-07-04 13:41:00	425.914	568.833	41.9667	19.4667
2022-07-04 13:42:00	426.018	576.5	41.8833	19.8
2022-07-04 13:43:00	425.309	549.167	41.75	19.6
2022-07-04 13:44:00	424.812	563.667	41.6167	21.2667
2022-07-04 13:45:00	426.977	585	41.75	21.1
2022-07-04 13:46:00	426.612	588.333	41.9	19.6
2022-07-04 13:47:00	424.706	571.333	42.0833	18.9
2022-07-04 13:48:00	424.831	562.167	42.2667	19.5333
2022-07-04 13:49:00	425.076	556.667	42.0667	20.0167
2022-07-04 13:50:00	424.032	570.5	41.9	20.0167
2022-07-04 13:51:00	427.207	586.833	42.0667	20.4
2022-07-04 13:52:00	424.729	592.833	42.3167	19.9833
2022-07-04 13:53:00	424.608	584	42.3833	21.4333
2022-07-04 13:54:00	423.437	587	42.65	19.8833
2022-07-04 13:55:00	424.277	584.667	42.75	18.5667
2022-07-04 13:56:00	424.61	582.167	42.7667	20.1
2022-07-04 13:57:00	429.378	578.167	43.0167	19.0667
2022-07-04 13:58:00	425.381	560.833	43.0333	18.2667
2022-07-04 13:59:00	425.468	556.167	42.9667	18.45
2022-07-04 14:00:00	426.059	561.167	42.8833	18.8167
2022-07-04 14:01:00	425.755	556.5	42.45	21.1667
2022-07-04 14:02:00	425.182	576.5	42.4167	19.8667
2022-07-04 14:03:00	424.291	602.833	42.8333	20.5667
2022-07-04 14:04:00	423.903	601.833	43.1667	18.2333
2022-07-04 14:05:00	423.313	589.667	43.2167	20.0167
2022-07-04 14:06:00	423.975	575.8	43.2	19.66
2022-07-04 14:07:00	426.644	577.667	43.3833	19.9833
2022-07-04 14:08:00	425.737	568.167	43.2167	19.7833
2022-07-04 14:09:00	425.67	577.667	43.0333	21
2022-07-04 14:10:00	424.194	583.333	43.3	19.5333
2022-07-04 14:11:00	428.082	565.5	43.1667	19.9667
2022-07-04 14:12:00	430.649	566.5	43.2667	19.4667
2022-07-04 14:13:00	428.295	556	42.8667	21.0667
2022-07-04 14:14:00	426.049	573.833	42.7667	20.7333
2022-07-04 14:15:00	427.458	563.5	42.8667	18.8167
2022-07-04 14:16:00	427.957	559.167	42.8	20.2
2022-07-04 14:17:00	425.363	562.5	42.6167	21.6
2022-07-04 14:18:00	426.626	567.667	42.4167	21.2667
2022-07-04 14:19:00	426.902	580.333	42.2333	21.7833
2022-07-04 14:20:00	430.352	573.333	42.1167	22.4667
2022-07-04 14:21:00	427.141	590.333	42.4167	21.3167
2022-07-04 14:22:00	424.352	577.5	42.5667	21.3167
2022-07-04 14:23:00	425.502	582.5	42.8667	20.8167
2022-07-04 14:24:00	423.252	569.167	42.6833	18.8167
2022-07-04 14:25:00	423.386	584.333	42.8833	19.6833
2022-07-04 14:26:00	423.784	585.167	43.0667	20.4333
2022-07-04 14:27:00	423.484	566	42.9833	20.3167
2022-07-04 14:28:00	422.932	553.333	42.9333	20.3833
2022-07-04 14:29:00	421.855	574.5	42.9833	19.1167
2022-07-04 14:30:00	421.66	548.5	42.7833	19.35
2022-07-04 14:31:00	422.611	592.5	42.85	21.15
2022-07-04 14:32:00	424.313	571.333	42.5	21.1
2022-07-04 14:33:00	424.023	567.167	42.6	20.8667
2022-07-04 14:34:00	424.026	561	42.5	21.6
2022-07-04 14:35:00	422.157	573.333	42.65	20.6667
2022-07-04 14:36:00	423.67	571.167	42.6667	20.85
2022-07-04 14:37:00	426.239	578.833	42.5833	20.75
2022-07-04 14:38:00	426.875	575.667	42.55	21.3
2022-07-04 14:39:00	424.872	580.333	42.7167	20.8667
2022-07-04 14:40:00	423.762	571.333	42.65	18.9
2022-07-04 14:41:00	424.848	575	42.4833	20.1
2022-07-04 14:42:00	422.675	565.167	42.1	21.2167
2022-07-04 14:43:00	422.161	575.667	41.9167	21.6333
2022-07-04 14:44:00	422.858	577.833	41.9667	20.6833
2022-07-04 14:45:00	422.494	583.833	42.3667	20.0167
2022-07-04 14:46:00	423.467	577.667	42.4333	21.55
2022-07-04 14:47:00	421.51	574.333	42.4167	21.0167
2022-07-04 14:48:00	421.08	561	42.45	19.9667
2022-07-04 14:49:00	421.116	569.833	42.35	20.1667
2022-07-04 14:50:00	422.286	561.333	42.3333	19.6833
2022-07-04 14:51:00	423.357	570.667	42.2667	20.3333
2022-07-04 14:52:00	424.009	567.667	41.8667	20.5833
2022-07-04 14:53:00	423.321	567.167	41.7	21.2
2022-07-04 14:54:00	422.539	585.333	42.0833	20.3333
2022-07-04 14:55:00	426.23	578	41.9	20.7667
2022-07-04 14:56:00	426.829	562.667	41.5833	21.0167
2022-07-04 14:57:00	425.362	567.667	41.4167	21.3167
2022-07-04 14:58:00	424.408	580.667	41.4333	20.5667
2022-07-04 14:59:00	422.623	603.5	41.55	21.1
2022-07-04 15:00:00	423.033	584	41.45	21.35
2022-07-04 15:01:00	426.147	569	41.15	21.55
2022-07-04 15:02:00	425.7	572.5	41.0833	21.4167
2022-07-04 15:03:00	424.137	574.5	41.1667	22.0167
2022-07-04 15:04:00	428.663	584.333	41.3667	22.1333
2022-07-04 15:05:00	426.786	585.667	41.5167	20.85
2022-07-04 15:06:00	424.036	582.833	41.6333	21.1667
2022-07-04 15:07:00	424.565	584.833	41.4333	21.85
2022-07-04 15:08:00	424.423	576.333	41.4	21.1333
2022-07-04 15:09:00	422.54	585.5	41.5333	20.9833
2022-07-04 15:10:00	422.113	597.833	41.6	21.7667
2022-07-04 15:11:00	421.53	596.5	41.3833	21.0833
2022-07-04 15:12:00	421.12	581.167	41.25	20.0333
2022-07-04 15:13:00	421.75	599.5	41.55	20.4833
2022-07-04 15:14:00	423.295	573.833	41.35	21.7167
2022-07-04 15:15:00	425.162	581.667	41.25	20.6833
2022-07-04 15:16:00	425.234	571.167	40.85	20.55
2022-07-04 15:17:00	424.825	578	40.7667	20.5667
2022-07-04 15:18:00	422.97	568.833	40.35	21
2022-07-04 15:19:00	422.051	574.5	40.3167	21.3
2022-07-04 15:20:00	421.918	600.333	40.5667	21.3167
2022-07-04 15:21:00	421.908	594.167	40.6167	21.55
2022-07-04 15:22:00	421.458	594.5	40.6667	21.4167
2022-07-04 15:23:00	422.354	576.667	40.3667	21.6833
2022-07-04 15:24:00	423.322	590.333	40.35	21.0667
2022-07-04 15:25:00	421.405	578	40.2333	20.9667
2022-07-04 15:26:00	423.013	580	40.1833	21.6667
2022-07-04 15:27:00	422.207	578.333	40.2333	21.3667
2022-07-04 15:28:00	420.495	585.833	40.1	21.4667
2022-07-04 15:29:00	419.729	586.167	40.0333	21.5167
2022-07-04 15:30:00	421.128	575.8	39.82	22
2022-07-04 15:31:00	422.263	579	39.8833	22.15
2022-07-04 15:32:00	421.077	593	40.0833	22.1833
2022-07-04 15:33:00	421.474	585.5	39.9	22.75
2022-07-04 15:34:00	419.954	590.833	40.15	21.2667
2022-07-04 15:35:00	420.262	578.667	40.15	20.3667
2022-07-04 15:36:00	420.015	569.5	40.1167	20.5667
2022-07-04 15:37:00	421.074	580.667	40.1167	20.5833
2022-07-04 15:38:00	421.131	588	40.0667	20.2667
2022-07-04 15:39:00	419.966	581.667	39.9167	20.8667
2022-07-04 15:40:00	419.924	578.667	39.9667	20.8167
2022-07-04 15:41:00	421.328	577.333	39.8	20.5167
2022-07-04 15:42:00	421.715	580	39.6333	21.0333
2022-07-04 15:43:00	420.438	588.833	39.5833	20.5333
2022-07-04 15:44:00	421.464	593.167	39.65	20.5333
2022-07-04 15:45:00	420.205	584	39.5	21.65
2022-07-04 15:46:00	420.006	592.5	39.75	22.4167
2022-07-04 15:47:00	421.147	611.333	39.7333	21.9833
2022-07-04 15:48:00	420.388	584.333	39.5167	22.4333
2022-07-04 15:49:00	419.498	593.5	39.6833	22.0333
2022-07-04 15:50:00	420.273	599.833	39.8	22.1
2022-07-04 15:51:00	421.262	594.333	39.8333	22.5333
2022-07-04 15:52:00	420.794	593.167	39.8167	22.0333
2022-07-04 15:53:00	419.864	588.667	39.7667	22.3667
2022-07-04 15:54:00	420.635	587.167	39.7167	21.25
2022-07-04 15:55:00	420.719	588.667	39.6333	21.2
2022-07-04 15:56:00	421.5	596.833	39.8333	21.6167
2022-07-04 15:57:00	421.867	594.667	39.6667	21.8333
2022-07-04 15:58:00	421.817	600.167	39.8833	22.5167
2022-07-04 15:59:00	421.659	597.833	39.85	21.9167
2022-07-04 16:00:00	421.706	593.833	39.7	21.1167
2022-07-04 16:01:00	421.227	590.667	39.6333	21.6667
2022-07-04 16:02:00	420.678	579.833	39.4667	21.4
2022-07-04 16:03:00	421.468	584.167	39.4833	21.2667
2022-07-04 16:04:00	422.028	588.167	39.3167	20.9333
2022-07-04 16:05:00	422.174	591.167	39.3333	20.5
2022-07-04 16:06:00	422.594	592.167	39.3833	19.9667
2022-07-04 16:07:00	422.803	586.833	39.2667	19.9167
2022-07-04 16:08:00	421.599	582.833	39.25	20.5833
2022-07-04 16:09:00	420.336	590.667	39.5333	20.35
2022-07-04 16:10:00	419.953	589	39.4833	20.9333
2022-07-04 16:11:00	419.681	592	39.4833	21.7667
2022-07-04 16:12:00	420.181	591.5	39.3167	21.1333
2022-07-04 16:13:00	421.943	588.333	39.1833	19.8167
2022-07-04 16:14:00	421.476	593	39.1833	19.9
2022-07-04 16:15:00	420.208	599.167	39.1333	20.2333
2022-07-04 16:16:00	420.204	600.167	39.15	20.3667
2022-07-04 16:17:00	420.93	588.333	39.0667	19.9667
2022-07-04 16:18:00	419.98	586.333	39.0667	20.2
2022-07-04 16:19:00	420.309	590.5	39.2167	20.4333
2022-07-04 16:20:00	420.701	588.5	39.1333	20.6833
2022-07-04 16:21:00	420.654	598.333	39.25	21.2
2022-07-04 16:22:00	420.646	593.167	39.1667	20.1167
2022-07-04 16:23:00	421.206	587.333	39.1	20.2333
2022-07-04 16:24:00	420.143	583.167	39.0833	20.65
2022-07-04 16:25:00	420.925	584.167	39.0167	20.25
2022-07-04 16:26:00	421.007	608.667	39.2333	20.0667
2022-07-04 16:27:00	421.982	599.667	39.0167	20.55
2022-07-04 16:28:00	421.577	603.333	39.1	20.6333
2022-07-04 16:29:00	420.676	597.5	38.9667	20.5833
2022-07-04 16:30:00	421.105	599.833	39.0333	20.5167
2022-07-04 16:31:00	422.049	591.5	38.8667	19.6667
2022-07-04 16:32:00	421.525	597.833	38.9167	20.0333
2022-07-04 16:33:00	420.598	597.667	38.9833	19.8167
2022-07-04 16:34:00	421.063	599.833	39	19.9167
2022-07-04 16:35:00	420.128	592.333	39.0167	20
2022-07-04 16:36:00	419.253	599.5	39.05	20.3833
2022-07-04 16:37:00	418.67	597.667	39.1167	20.4833
2022-07-04 16:38:00	418.881	592	39.1167	19.8833
2022-07-04 16:39:00	418.988	602.5	39.2833	20.75
2022-07-04 16:40:00	419.411	593.5	39.15	19.9333
2022-07-04 16:41:00	419.798	593.333	39.1	19.4167
2022-07-04 16:42:00	420.903	599.333	39.1833	20.3667
2022-07-04 16:43:00	420.512	597.333	39.0167	19.7167
2022-07-04 16:44:00	420.842	602.667	39	19.7833
2022-07-04 16:45:00	421.511	599	39	20.8167
2022-07-04 16:46:00	422.211	601.667	39.0333	20.5833
2022-07-04 16:47:00	420.679	600.5	39.05	20.2833
2022-07-04 16:48:00	420.969	603.833	39.0333	19.8167
2022-07-04 16:49:00	419.855	608.333	39.1333	20.5667
2022-07-04 16:50:00	420.49	604.167	39.2167	21.1333
2022-07-04 16:51:00	420.041	597.833	39.3	21.4833
2022-07-04 16:52:00	419.136	599.5	39.2833	21.3
2022-07-04 16:53:00	419.724	596	39.2833	20.6833
2022-07-04 16:54:00	420.652	599.833	39.2667	19.25
2022-07-04 16:55:00	420.607	598.667	39.2333	20.9167
2022-07-04 16:56:00	431.783	595.2	39.1	20.66
2022-07-04 16:57:00	434.579	594.667	39.2333	20.5
2022-07-04 16:58:00	422.67	592.167	39.2333	20.9
2022-07-04 16:59:00	423.402	585.333	39.2	20.45
2022-07-04 17:00:00	421.921	593.333	39.1667	20.7667
2022-07-04 17:01:00	422.812	599.667	39.3333	21.1833
2022-07-04 17:02:00	420.844	600.5	39.3667	20.8833
2022-07-04 17:03:00	422.128	591.667	39.2167	20.95
2022-07-04 17:04:00	424.466	591.167	39.1667	20.0167
2022-07-04 17:05:00	423.161	592.667	39.15	20.2833
2022-07-04 17:06:00	421.993	589.167	39.15	20.4167
2022-07-04 17:07:00	421.258	587.5	39.2167	21.4
2022-07-04 17:08:00	421.606	588	39.35	21.4333
2022-07-04 17:09:00	421.25	587.167	39.3167	21.3833
2022-07-04 17:10:00	421.926	582.833	39.25	20.9167
2022-07-04 17:11:00	421.878	573.5	39.25	20.6833
2022-07-04 17:12:00	424.492	583.167	39.2667	21.2833
2022-07-04 17:13:00	422.467	589.333	39.2333	20.5333
2022-07-04 17:14:00	422.715	585.833	39.0833	20.4167
2022-07-04 17:15:00	421.306	588.333	39.05	20.6
2022-07-04 17:16:00	421.071	590.667	39.05	20.4
2022-07-04 17:17:00	420.411	598.667	39.0667	20.5833
2022-07-04 17:18:00	420.408	600.667	39.25	21.2167
2022-07-04 17:19:00	420.058	590.667	39.2	20.6833
2022-07-04 17:20:00	420.288	591.833	39.2167	20.25
2022-07-04 17:21:00	420.143	600.833	39.2833	21.0833
2022-07-04 17:22:00	420.569	591.667	39.2167	22.0333
2022-07-04 17:23:00	420.54	594.333	39.2333	21.2333
2022-07-04 17:24:00	420.406	597.667	39.2333	20.9333
2022-07-04 17:25:00	420.458	583.667	39.1667	20.4333
2022-07-04 17:26:00	421.023	591.667	39.2167	21.6333
2022-07-04 17:27:00	421.729	589	39.25	21.0833
2022-07-04 17:28:00	421.47	594	39.2	20.7333
2022-07-04 17:29:00	421.495	586.833	39.1833	21.1167
2022-07-04 17:30:00	420.586	590.333	39.2333	20.7333
2022-07-04 17:31:00	420.778	593	39.2	20.45
2022-07-04 17:32:00	420.506	594	39.1	20.0333
2022-07-04 17:33:00	420.637	595.167	39.0333	20.3167
2022-07-04 17:34:00	421.128	603	38.9833	20.6
2022-07-04 17:35:00	420.947	596.5	39.0333	20.6
2022-07-04 17:36:00	420.023	591.833	39.0333	20.95
2022-07-04 17:37:00	420.059	590.667	39.0333	21.2833
2022-07-04 17:38:00	420.457	596.667	39.05	21.0167
2022-07-04 17:39:00	421.074	597.167	39.2	21.35
2022-07-04 17:40:00	421.187	593.333	39.2	21.65
2022-07-04 17:41:00	421.003	588.833	39.2667	21.8833
2022-07-04 17:42:00	420.782	588.833	39.1833	21.6667
2022-07-04 17:43:00	421.296	589.167	39.2167	21.75
2022-07-04 17:44:00	421.591	595	39.1667	21.0167
2022-07-04 17:45:00	421.425	594.333	39.0833	21.7167
2022-07-04 17:46:00	421.069	592.667	38.9667	21.4
2022-07-04 17:47:00	420.836	598.5	39.05	21.1667
2022-07-04 17:48:00	421.541	594.833	39.05	21.05
2022-07-04 17:49:00	420.746	590.667	38.9167	21.8833
2022-07-04 17:50:00	421.22	592.167	39.15	21.8
2022-07-04 17:51:00	420.419	594.167	39.1	21.5667
2022-07-04 17:52:00	421.29	594.167	39.15	21.3833
2022-07-04 17:53:00	422.813	591.5	39.05	21.3167
2022-07-04 17:54:00	423.831	599	39.1	20.85
2022-07-04 17:55:00	427.005	599.333	38.9667	20.7333
2022-07-04 17:56:00	424.679	592	39.0833	21.7333
2022-07-04 17:57:00	422.859	592.833	39.1	21.9
2022-07-04 17:58:00	421.858	597.167	39.2333	22.0333
2022-07-04 17:59:00	420.629	598.667	39.2667	21.5667
2022-07-04 18:00:00	420.853	588.833	39.1667	21.7
2022-07-04 18:01:00	421.46	588.333	39.0833	22.1333
2022-07-04 18:02:00	422.068	591	38.9	21.1833
2022-07-04 18:03:00	421.676	592.667	38.85	21.4167
2022-07-04 18:04:00	422.587	588	38.8667	21.1167
2022-07-04 18:05:00	421.278	589.333	38.7833	21.6
2022-07-04 18:06:00	420.635	590.333	38.7	21.55
2022-07-04 18:07:00	421.13	595	38.7167	21.25
2022-07-04 18:08:00	420.497	592.667	38.7333	21.7
2022-07-04 18:09:00	422.337	587.667	38.45	21.3167
2022-07-04 18:10:00	422.484	607.167	38.6333	21.85
2022-07-04 18:11:00	421.785	596.167	38.6833	21.6
2022-07-04 18:12:00	421.665	590.833	38.3333	21.1167
2022-07-04 18:13:00	422.199	578.167	38.1333	21.3667
2022-07-04 18:14:00	421.296	600.167	38.0833	21.1667
2022-07-04 18:15:00	422.103	593.5	38.0333	21.3333
2022-07-04 18:16:00	422.58	601.167	38.1833	21.2167
2022-07-04 18:17:00	424.022	597.5	38.15	21.4333
2022-07-04 18:18:00	423.719	596	38.0333	21.4
2022-07-04 18:19:00	422.819	584.333	37.95	21.5
2022-07-04 18:20:00	423.421	592.5	37.9667	21.6333
2022-07-04 18:21:00	425.15	596	38.1333	21.5667
2022-07-04 18:22:00	425.77	597.8	38.14	22.08
2022-07-04 18:23:00	426.872	602	38.1667	21.5
2022-07-04 18:24:00	429.76	599.667	38.1333	21.8167
2022-07-04 18:25:00	424.767	605.833	38.1167	21.45
2022-07-04 18:26:00	422.668	603.167	38.1167	21.5
2022-07-04 18:27:00	426.303	607.5	38.1	21.5167
2022-07-04 18:28:00	429.347	605	38.05	21.4667
2022-07-04 18:29:00	427.836	601.167	38.0333	21.4333
2022-07-04 18:30:00	428.92	602.833	38.0167	21.3
2022-07-04 18:31:00	432.026	602.833	37.7833	21.5333
2022-07-04 18:32:00	430.874	600.833	37.6333	21.5
2022-07-04 18:33:00	430.841	589.833	37.5833	22.1167
2022-07-04 18:34:00	430.143	589	37.6167	21.8
2022-07-04 18:35:00	429.902	593.167	37.6667	21.7667
2022-07-04 18:36:00	425.957	591.333	37.6333	21.4333
2022-07-04 18:37:00	427.795	591.833	37.6333	21.8
2022-07-04 18:38:00	428.591	595	37.55	22.1667
2022-07-04 18:39:00	427.075	594.5	37.6	22.2333
2022-07-04 18:40:00	425.038	594.667	37.4667	22.05
2022-07-04 18:41:00	423.054	593.333	37.3667	21.8167
2022-07-04 18:42:00	422.419	594	37.4	21.7
2022-07-04 18:43:00	423.115	596.667	37.4833	22.15
2022-07-04 18:44:00	424.577	593.667	37.4833	22.2167
2022-07-04 18:45:00	427.614	593.333	37.4667	21.7333
2022-07-04 18:46:00	428.689	583.5	37.2833	21.7333
2022-07-04 18:47:00	425.396	598	37.2	22.3667
2022-07-04 18:48:00	424.454	589.5	37.2833	22.8167
2022-07-04 18:49:00	423.235	599.333	37.3	22.3167
2022-07-04 18:50:00	423.666	590	37.1333	22.0333
2022-07-04 18:51:00	422.678	594	37.1667	22.5667
2022-07-04 18:52:00	422.954	597.833	37.15	22.3667
2022-07-04 18:53:00	423.335	597.333	37.0333	21.8333
2022-07-04 18:54:00	423.729	606.333	36.9833	21.6333
2022-07-04 18:55:00	423.076	599.667	36.9	21.7167
2022-07-04 18:56:00	422.937	600.167	37.0167	22.3167
2022-07-04 18:57:00	422.426	598.833	37.0833	22.2833
2022-07-04 18:58:00	422.524	584.5	37.1167	22.4833
2022-07-04 18:59:00	424.431	592.167	37.1	22.2833
2022-07-04 19:00:00	422.988	599.833	37	22.2667
2022-07-04 19:01:00	422.851	592.667	36.85	21.95
2022-07-04 19:02:00	423.55	591	36.8667	22.3333
2022-07-04 19:03:00	422.345	593.167	36.9167	22.5
2022-07-04 19:04:00	421.903	592.5	37.05	22.6833
2022-07-04 19:05:00	424.254	593.5	37.1	22.8
2022-07-04 19:06:00	423.818	589.833	36.8333	22.5
2022-07-04 19:07:00	423.292	591.833	36.9833	22.2
2022-07-04 19:08:00	422.887	594.5	36.9833	23.0167
2022-07-04 19:09:00	422.279	596.833	37.0333	22.6167
2022-07-04 19:10:00	422.341	594.5	37.1	23.75
2022-07-04 19:11:00	422.47	589	36.95	23.6833
2022-07-04 19:12:00	421.982	595.333	37.05	23.2667
2022-07-04 19:13:00	421.849	600.167	37.0167	22.9
2022-07-04 19:14:00	421.415	593.667	37.1833	23.1667
2022-07-04 19:15:00	420.955	590.167	37.05	23.55
2022-07-04 19:16:00	421.319	589.333	36.95	24.5167
2022-07-04 19:17:00	422.207	595.833	37.05	23.6833
2022-07-04 19:18:00	422.262	600.667	37.15	23.75
2022-07-04 19:19:00	422.195	601.167	37.0167	23.6167
2022-07-04 19:20:00	421.26	600.167	36.7333	23.4833
2022-07-04 19:21:00	421.113	602.5	36.7	24.35
2022-07-04 19:22:00	421.483	602.833	36.8	24.25
2022-07-04 19:23:00	422.325	614.667	37.0833	23.6667
2022-07-04 19:24:00	422.806	614.333	36.95	24.75
2022-07-04 19:25:00	422.285	613.833	36.9833	24.05
2022-07-04 19:26:00	422.091	606.667	36.9333	24.6167
2022-07-04 19:27:00	422.565	614.5	36.7667	24.5333
2022-07-04 19:28:00	422.987	610.833	36.7667	25.0333
2022-07-04 19:29:00	423.05	618.833	36.85	24.7167
2022-07-04 19:30:00	423.793	609.5	36.7	25.0667
2022-07-04 19:31:00	423.608	605.333	36.5167	24.5167
2022-07-04 19:32:00	423.71	609.833	36.5333	24.45
2022-07-04 19:33:00	424.964	619	36.7833	24.2333
2022-07-04 19:34:00	423.847	621	36.7833	24.5167
2022-07-04 19:35:00	424.032	614	36.75	24.55
2022-07-04 19:36:00	424.249	602.667	36.3667	24.45
2022-07-04 19:37:00	425.145	602.333	36.3333	24.8333
2022-07-04 19:38:00	423.343	599	36.1167	25.1167
2022-07-04 19:39:00	423.753	613.667	36.3167	25.25
2022-07-04 19:40:00	425.598	618.833	36.4833	24.9333
2022-07-04 19:41:00	424.197	619.667	36.4	25.6333
2022-07-04 19:42:00	424.217	595	36.0667	25.2333
2022-07-04 19:43:00	424.646	602.333	35.7833	25.5333
2022-07-04 19:44:00	424.682	608.5	35.7833	25.3833
2022-07-04 19:45:00	425.173	611	35.75	25.7667
2022-07-04 19:46:00	425.614	618.833	35.7833	25.35
2022-07-04 19:47:00	426.573	611.5	35.75	25.4667
2022-07-04 19:48:00	426.169	608.5	35.5667	25.7
2022-07-04 19:49:00	426.068	608.8	35.44	25.64
2022-07-04 19:50:00	423.931	613.833	35.3333	25.8833
2022-07-04 19:51:00	424.982	625	35.3667	25.5333
2022-07-04 19:52:00	425.881	622.667	35.3667	25.6167
2022-07-04 19:53:00	428.61	617.5	35.25	25.4
2022-07-04 19:54:00	431.055	612.833	35.2667	25.5
2022-07-04 19:55:00	431.663	607.333	35.1333	25.4667
2022-07-04 19:56:00	429.065	606.333	35.1667	25.4167
2022-07-04 19:57:00	429.648	611.667	35.1667	25.5
2022-07-04 19:58:00	426.361	613.333	35.05	25.3
2022-07-04 19:59:00	424.855	616.167	35.0667	24.95
2022-07-04 20:00:00	425.26	618	35.1167	25.1333
2022-07-04 20:01:00	425.229	619.167	35.1	25.1
2022-07-04 20:02:00	424.166	615	35.1667	25.2333
2022-07-04 20:03:00	424.003	607.167	34.9667	25.0333
2022-07-04 20:04:00	424.737	612.667	34.9167	25.0833
2022-07-04 20:05:00	424.269	621.833	34.9833	25.0167
2022-07-04 20:06:00	425.707	618.833	34.9333	25.05
2022-07-04 20:07:00	427.088	614.167	34.8167	24.9333
2022-07-04 20:08:00	427.795	608	34.6167	25.05
2022-07-04 20:09:00	427.189	621.5	34.6667	25.2
2022-07-04 20:10:00	425.892	624.167	34.5167	25.1333
2022-07-04 20:11:00	426.755	627.833	34.5833	25.2
2022-07-04 20:12:00	425.492	625.833	34.7	25.2333
2022-07-04 20:13:00	425.289	622.833	34.6167	25.25
2022-07-04 20:14:00	424.247	618.167	34.6333	25.2333
2022-07-04 20:15:00	425.849	623.5	34.5833	25.1833
2022-07-04 20:16:00	424.923	623.167	34.4833	25.3333
2022-07-04 20:17:00	426.137	624.667	34.4667	25.2667
2022-07-04 20:18:00	427.709	621.167	34.4833	25.2667
2022-07-04 20:19:00	428.58	619.167	34.4167	25.6667
2022-07-04 20:20:00	427.934	626.167	34.5167	25.7167
2022-07-04 20:21:00	429.75	617.833	34.4667	26.1833
2022-07-04 20:22:00	428.524	617.667	34.5333	26.2167
2022-07-04 20:23:00	426.915	616.333	34.3667	26.0167
2022-07-04 20:24:00	426.759	622.167	34.5	25.7833
2022-07-04 20:25:00	427.818	633.833	34.6	26.15
2022-07-04 20:26:00	429.223	627	34.5833	26.2
2022-07-04 20:27:00	427.539	624.667	34.55	26.55
2022-07-04 20:28:00	430.477	635.5	34.5833	26.1833
2022-07-04 20:29:00	434.158	611.167	34.35	26.0667
2022-07-04 20:30:00	432.915	628	34.4833	26.5
2022-07-04 20:31:00	430.472	628.333	34.5333	26.3167
2022-07-04 20:32:00	429.832	626.667	34.4833	26.7
2022-07-04 20:33:00	429.413	633.5	34.6833	26.3167
2022-07-04 20:34:00	431.268	629.333	34.7333	26.3833
2022-07-04 20:35:00	432.2	627.167	34.8333	26.0833
2022-07-04 20:36:00	434.017	620.167	34.7333	25.8167
2022-07-04 20:37:00	433.723	621	34.7333	26.5
2022-07-04 20:38:00	437.025	622.167	34.8	26.2667
2022-07-04 20:39:00	439.756	616.5	34.6833	25.9333
2022-07-04 20:40:00	440.329	615	34.65	26.0667
2022-07-04 20:41:00	439.607	618	34.8833	25.5667
2022-07-04 20:42:00	431.296	621.167	35.0333	25.0833
2022-07-04 20:43:00	435.594	619.5	34.9667	26.5167
2022-07-04 20:44:00	436.808	616.333	34.6833	27.2667
2022-07-04 20:45:00	437.181	633.167	34.8	27.3833
2022-07-04 20:46:00	437.865	633.167	34.6	26.1167
2022-07-04 20:47:00	437.983	620.5	34.6833	25.95
2022-07-04 20:48:00	437.22	629.5	34.85	26.6167
2022-07-04 20:49:00	439.549	627.833	34.8667	26.7667
2022-07-04 20:50:00	437.186	623.167	34.75	26.65
2022-07-04 20:51:00	435.412	611	34.6	26.7
2022-07-04 20:52:00	436.161	625.167	34.65	26.95
2022-07-04 20:53:00	440.131	642.333	34.5833	26.5333
2022-07-04 20:54:00	439.383	637	34.5833	26.0667
2022-07-04 20:55:00	440.115	632.167	34.5	26.0167
2022-07-04 20:56:00	437.25	625.667	34.4167	26.3833
2022-07-04 20:57:00	439.891	625.5	34.4	26.2833
2022-07-04 20:58:00	434.751	631	34.5667	26.45
2022-07-04 20:59:00	430.843	625.5	34.4667	26.5667
2022-07-04 21:00:00	431.529	627	34.5667	26.3833
2022-07-04 21:01:00	432.487	615.667	34.4333	26.4
2022-07-04 21:02:00	432.66	640.167	34.5333	26.5
2022-07-04 21:03:00	432.171	621.833	34.3833	26.45
2022-07-04 21:04:00	433.041	618.667	34.2	26.3333
2022-07-04 21:05:00	433.32	643.333	34.4	26.6667
2022-07-04 21:06:00	436.368	627.5	34.3667	27.1667
2022-07-04 21:07:00	437.633	624.333	34.3333	26.8
2022-07-04 21:08:00	438.284	619.833	34.35	26.9333
2022-07-04 21:09:00	438.013	615.833	34.1333	26.5667
2022-07-04 21:10:00	435.647	623.667	34.25	27.2
2022-07-04 21:11:00	433.897	616.5	34.15	26.9833
2022-07-04 21:12:00	433.266	637.667	34.2333	27.4167
2022-07-04 21:13:00	435.978	622.833	34.0333	27.1667
2022-07-04 21:14:00	436.481	640.833	34.35	27.5333
2022-07-04 21:15:00	436.036	640.5	34.4667	27.5167
2022-07-04 21:16:00	434.872	627.833	34.55	25.5
2022-07-04 21:17:00	433.364	621.8	34.52	26.12
2022-07-04 21:18:00	433.675	621.5	34.6	26.0833
2022-07-04 21:19:00	435.079	621.333	34.4667	27.7667
2022-07-04 21:20:00	436.651	627.833	34.65	26.8
2022-07-04 21:21:00	439.848	626.333	34.65	26.0333
2022-07-04 21:22:00	441.877	625.667	34.6	26.2
2022-07-04 21:23:00	441.672	625.5	34.5667	26.3167
2022-07-04 21:24:00	444.184	627	34.5667	27.1667
2022-07-04 21:25:00	442.436	625.667	34.5333	26.2333
2022-07-04 21:26:00	440.232	624.5	34.4333	27.9333
2022-07-04 21:27:00	441.194	627	34.4333	27.7
2022-07-04 21:28:00	444.328	630.5	34.4833	27.5667
2022-07-04 21:29:00	443.919	631	34.5167	27.3
2022-07-04 21:30:00	443.534	629.5	34.4167	27.7333
2022-07-04 21:31:00	443.671	626	34.3167	28.05
2022-07-04 21:32:00	444.111	629	34.4333	27.6
2022-07-04 21:33:00	444.03	629	34.4667	27.8667
2022-07-04 21:34:00	444.578	631.667	34.5667	28.15
2022-07-04 21:35:00	444.481	633	34.5833	27.0833
2022-07-04 21:36:00	443.833	633.167	34.5833	27.0667
2022-07-04 21:37:00	445.42	631	34.4	27.1667
2022-07-04 21:38:00	448.908	625	34.1833	27.55
2022-07-04 21:39:00	451.387	625.5	34.1667	27.7333
2022-07-04 21:40:00	450.945	631.333	34.1667	28.3667
2022-07-04 21:41:00	450.703	631	34.25	28.1667
2022-07-04 21:42:00	450.747	628.667	34.2667	27.9667
2022-07-04 21:43:00	449.141	633	34.1167	28.8833
2022-07-04 21:44:00	442.252	642.167	34.25	28.5167
2022-07-04 21:45:00	439.58	601.333	34.0333	28.5
2022-07-04 21:46:00	438.726	637.5	34.15	28.25
2022-07-04 21:47:00	441.11	641.167	34.2333	28.6167
2022-07-04 21:48:00	441.651	633.833	34.15	28.55
2022-07-04 21:49:00	441.065	632.167	34.1833	28.6333
2022-07-04 21:50:00	438.968	640	34.15	28.95
2022-07-04 21:51:00	438.585	635.167	34.0167	30.0667
2022-07-04 21:52:00	438.213	640	34	29.35
2022-07-04 21:53:00	438.443	632.833	33.8833	29.4
2022-07-04 21:54:00	439.849	635.833	33.9667	30.0833
2022-07-04 21:55:00	442.238	632.667	33.9667	28.7833
2022-07-04 21:56:00	443.973	631.333	34	29.7167
2022-07-04 21:57:00	442.178	621.167	33.9	29.75
2022-07-04 21:58:00	441.781	623.333	33.9667	29.4667
2022-07-04 21:59:00	439.458	625.333	33.95	29.2333
2022-07-04 22:00:00	439.679	629.833	34.0333	28.6333
2022-07-04 22:01:00	440.29	631.333	34	29.2833
2022-07-04 22:02:00	438.898	631	34.05	28.75
2022-07-04 22:03:00	439.734	625.167	34.0833	28.7833
2022-07-04 22:04:00	439.587	629.167	34.1333	28.6667
2022-07-04 22:05:00	438.055	626.167	34	28.3333
2022-07-04 22:06:00	438.536	627.167	33.75	29.75
2022-07-04 22:07:00	440.7	625.167	33.6833	29.8833
2022-07-04 22:08:00	443.611	626.833	33.6333	30.1833
2022-07-04 22:09:00	444.54	629.667	33.6167	30.2167
2022-07-04 22:10:00	444.693	630.833	33.6833	29.9
2022-07-04 22:11:00	443.923	626.167	33.6167	29.8
2022-07-04 22:12:00	444.795	619.5	33.4667	29.9667
2022-07-04 22:13:00	447.587	627.5	33.6333	29.1167
2022-07-04 22:14:00	448.626	636.833	33.7167	29.4667
2022-07-04 22:15:00	449.335	629.667	33.55	30.1667
2022-07-04 22:16:00	445.072	622.667	33.3667	30.4167
2022-07-04 22:17:00	445.329	626.667	33.25	30.5667
2022-07-04 22:18:00	445.707	630	33.2333	31.1
2022-07-04 22:19:00	446.852	635.667	33.2167	31.0333
2022-07-04 22:20:00	445.964	641.333	33.2333	30.9167
2022-07-04 22:21:00	446.926	641.167	33.1667	30.75
2022-07-04 22:22:00	448.409	640.667	33.1	30.7
2022-07-04 22:23:00	450.241	644.333	33.35	30.2833
2022-07-04 22:24:00	449.915	647.333	33.4833	30.35
2022-07-04 22:25:00	450.975	643.833	33.6	29.65
2022-07-04 22:26:00	450.536	638.167	33.6	29.7167
2022-07-04 22:27:00	448.406	639.5	33.6167	30.1667
2022-07-04 22:28:00	453.149	642	33.6	30.2667
2022-07-04 22:29:00	455.747	641.833	33.6	29.7167
2022-07-04 22:30:00	453.589	642	33.55	30.0667
2022-07-04 22:31:00	450.989	640.667	33.3833	31.1833
2022-07-04 22:32:00	450.567	644.333	33.2833	32
2022-07-04 22:33:00	449.99	646	33.0167	32.05
2022-07-04 22:34:00	454.457	643	32.8	32.3333
2022-07-04 22:35:00	455.558	645.833	32.6833	32.5667
2022-07-04 22:36:00	453.723	650.833	32.6833	32.05
2022-07-04 22:37:00	450.94	656.167	32.6833	31.7
2022-07-04 22:38:00	451.196	659.667	32.9	31.25
2022-07-04 22:39:00	451.833	653.833	32.9	30.8167
2022-07-04 22:40:00	451.72	659.667	32.9833	31.15
2022-07-04 22:41:00	451.646	662.667	33.15	30.3333
2022-07-04 22:42:00	451.369	656.833	33.0833	30.6333
2022-07-04 22:43:00	452.167	651.333	33	31.1833
2022-07-04 22:44:00	451.008	634	32.85	30.5833
2022-07-04 22:45:00	450.417	660	33.05	30.7167
2022-07-04 22:46:00	451.265	656.4	33.1	30.48
2022-07-04 22:47:00	454.296	652.167	33.1333	30.1167
2022-07-04 22:48:00	453.675	648.5	33.1833	29.7833
2022-07-04 22:49:00	451.054	648	33.1667	30.1667
2022-07-04 22:50:00	449.851	646.5	33.05	30.9667
2022-07-04 22:51:00	449.056	648.833	33.0167	31.3833
2022-07-04 22:52:00	449.483	645.833	32.9	31.5333
2022-07-04 22:53:00	448.961	644.333	32.7333	31.9
2022-07-04 22:54:00	448.259	654.833	32.8667	31.3
2022-07-04 22:55:00	448.445	646	32.5667	31.7
2022-07-04 22:56:00	448.515	643.167	32.5167	31.8167
2022-07-04 22:57:00	449.504	655	32.6167	31.8167
2022-07-04 22:58:00	450.879	650.5	32.4333	32.2
2022-07-04 22:59:00	451.555	648.833	32.4	32.0167
2022-07-04 23:00:00	451.683	643.833	32.2667	31.7833
2022-07-04 23:01:00	452.257	644.667	32.2833	31.5167
2022-07-04 23:02:00	453.368	651.5	32.4667	32.5167
2022-07-04 23:03:00	454.666	660.333	32.6667	32.1667
2022-07-04 23:04:00	455.659	658.167	32.7	31.7333
2022-07-04 23:05:00	454.815	656.833	32.7	31.8833
2022-07-04 23:06:00	455.749	653.833	32.7	31.65
2022-07-04 23:07:00	456.674	652.833	32.7167	31.5
2022-07-04 23:08:00	457.159	650.167	32.6667	32.1833
2022-07-04 23:09:00	457.178	649.5	32.6167	32.3167
2022-07-04 23:10:00	457.13	652	32.7	31.9167
2022-07-04 23:11:00	459.058	653.833	32.75	31.7167
2022-07-04 23:12:00	459.653	654.333	32.6833	31.3333
2022-07-04 23:13:00	459.687	643.833	32.3167	31.6167
2022-07-04 23:14:00	461.159	646.833	32.05	32.0667
2022-07-04 23:15:00	461.554	684	32.3	32
2022-07-04 23:16:00	461.667	680	32.3667	32.2333
2022-07-04 23:17:00	459.4	672.833	32.45	32.2
2022-07-04 23:18:00	457.607	665.333	32.5	32.2667
2022-07-04 23:19:00	455.745	663.333	32.55	32.15
2022-07-04 23:20:00	455.565	662.167	32.5833	31.4167
2022-07-04 23:21:00	456.275	658.667	32.5333	31.2167
2022-07-04 23:22:00	456.585	659	32.4833	31.0333
2022-07-04 23:23:00	456.178	655	32.0667	32.75
2022-07-04 23:24:00	455.933	650.5	31.75	33.8167
2022-07-04 23:25:00	456.891	671.5	31.9167	33.1333
2022-07-04 23:26:00	458.982	677.167	32	33.3167
2022-07-04 23:27:00	459.715	664	31.9833	33.75
2022-07-04 23:28:00	459.292	667.833	32.1	32.7
2022-07-04 23:29:00	457.564	663.167	31.9667	33.0667
2022-07-04 23:30:00	456.41	655.5	31.8833	33.55
2022-07-04 23:31:00	456.021	658.833	31.75	33.5333
2022-07-04 23:32:00	457.351	636.5	31.6	33.3167
2022-07-04 23:33:00	458.539	659	31.6167	33.35
2022-07-04 23:34:00	457.717	663	31.6	33.3
2022-07-04 23:35:00	457.656	674.5	31.75	33.05
2022-07-04 23:36:00	460.605	660	31.65	33.4833
2022-07-04 23:37:00	462.034	678.333	31.8167	32.95
2022-07-04 23:38:00	461.338	666.167	31.7	33.2833
2022-07-04 23:39:00	460.022	663.167	31.6167	33.1833
2022-07-04 23:40:00	459.076	664.167	31.6	33.8167
2022-07-04 23:41:00	457.78	668.167	31.5833	33.6
2022-07-04 23:42:00	458.065	672.167	31.3667	33.6833
2022-07-04 23:43:00	458.67	675.333	31.3833	33.7333
2022-07-04 23:44:00	458.755	670.5	31.3333	33.6
2022-07-04 23:45:00	457.687	658	31.1333	33.9833
2022-07-04 23:46:00	458.285	666.333	31.2833	33.6833
2022-07-04 23:47:00	458.308	652	31.1833	33.85
2022-07-04 23:48:00	458.445	668.333	31.2167	33.9833
2022-07-04 23:49:00	460.477	675.667	31.2667	33.8833
2022-07-04 23:50:00	460.979	671.833	31.25	33.7333
2022-07-04 23:51:00	462.066	671.833	31.4167	33.6
2022-07-04 23:52:00	465.357	661.5	31.2667	34.4833
2022-07-04 23:53:00	463.271	677.167	31.25	34.0167
2022-07-04 23:54:00	463.142	664.167	31.0167	34.7333
2022-07-04 23:55:00	462.568	675.333	31.05	34.4333
2022-07-04 23:56:00	463.793	676.833	31.0167	34.9333
2022-07-04 23:57:00	462.531	670	30.95	34.7167
2022-07-04 23:58:00	462.783	666.667	31.0667	34.6833
2022-07-04 23:59:00	461.433	671	31.0667	34.4833
2022-07-05	462.43	670.833	31.0833	34.8167
2022-07-05 00:01:00	462.121	673.167	31.2	34.3667
2022-07-05 00:02:00	461.831	673.167	31.3167	33.6667
2022-07-05 00:03:00	460.396	674.667	31.4167	33.4
2022-07-05 00:04:00	460.534	671.167	31.3833	33.55
2022-07-05 00:05:00	462.302	672.833	31.3667	33.8
2022-07-05 00:06:00	462.694	673.833	31.4167	34.5
2022-07-05 00:07:00	461.52	674.833	31.5	33.9667
2022-07-05 00:08:00	461.897	675.333	31.5	34.05
2022-07-05 00:09:00	462.038	676.667	31.4833	34.3667
2022-07-05 00:10:00	459.788	676	31.4	34.0667
2022-07-05 00:11:00	460.977	672.5	31.3833	33.8167
2022-07-05 00:12:00	463.509	668	31.2333	33.7333
2022-07-05 00:13:00	464.39	658.333	31.1833	34.25
2022-07-05 00:14:00	464.112	655.167	31.0333	34.5333
2022-07-05 00:15:00	464.891	661.333	30.8667	34.8333
2022-07-05 00:16:00	467.333	660.4	30.76	35.68
2022-07-05 00:17:00	471.683	663.5	30.6333	35.6667
2022-07-05 00:18:00	471.537	671.5	30.6833	35.3667
2022-07-05 00:19:00	471.683	669.833	30.65	35.3333
2022-07-05 00:20:00	467.528	671.667	30.7833	35.8667
2022-07-05 00:21:00	469.411	675.333	30.8333	35.5667
2022-07-05 00:22:00	473.072	676.167	30.7833	35.7333
2022-07-05 00:23:00	473.488	677.833	30.7667	35.2333
2022-07-05 00:24:00	473.534	673.5	30.5167	35.9667
2022-07-05 00:25:00	471.936	682	30.7167	35.1833
2022-07-05 00:26:00	472.42	679.333	30.7667	35.3167
2022-07-05 00:27:00	471.292	673.5	30.7167	35.1833
2022-07-05 00:28:00	468.384	662.5	30.6167	35.8333
2022-07-05 00:29:00	467.127	666.333	30.5167	36.2
2022-07-05 00:30:00	464.469	682.833	30.6667	35.6667
2022-07-05 00:31:00	461.646	655.5	30.2833	36.7333
2022-07-05 00:32:00	462.31	688.833	30.4667	35.9167
2022-07-05 00:33:00	463.11	698.833	30.7	34.7167
2022-07-05 00:34:00	464.884	693.833	30.7167	34.4333
2022-07-05 00:35:00	467.142	688.5	30.7	35.25
2022-07-05 00:36:00	468.398	683.833	30.5333	35.7
2022-07-05 00:37:00	469.707	678.333	30.4	35.4667
2022-07-05 00:38:00	469.238	676.333	30.3333	35.8833
2022-07-05 00:39:00	470.844	687.833	30.4	36.25
2022-07-05 00:40:00	474.653	696.667	30.5167	35.9167
2022-07-05 00:41:00	476.082	687	30.6	35.8
2022-07-05 00:42:00	476.471	681.5	30.5333	36.3833
2022-07-05 00:43:00	477.42	683	30.5	36.0167
2022-07-05 00:44:00	472.17	686.167	30.5167	36.2667
2022-07-05 00:45:00	470.294	684.667	30.5333	36.2833
2022-07-05 00:46:00	471.537	683.833	30.6667	35.7
2022-07-05 00:47:00	466.156	682	30.6333	35.0833
2022-07-05 00:48:00	464.59	659.667	30.2833	36.1667
2022-07-05 00:49:00	465.547	671.667	30.4167	35.55
2022-07-05 00:50:00	470.408	675.167	30.3667	36.0833
2022-07-05 00:51:00	480.642	682.5	30.2167	36.4833
2022-07-05 00:52:00	478.227	678	30.2333	36.2667
2022-07-05 00:53:00	478.108	671.833	30.0333	36.5667
2022-07-05 00:54:00	474.504	679.833	30.0667	36.5833
2022-07-05 00:55:00	471.508	680.833	29.9833	36.9167
2022-07-05 00:56:00	471.958	679.667	29.9	37.05
2022-07-05 00:57:00	471.138	689.333	30.0167	37
2022-07-05 00:58:00	471.694	689.5	29.9	36.8667
2022-07-05 00:59:00	472.843	683.833	29.9167	36.75
2022-07-05 01:00:00	471.542	705.667	30.1	36.35
2022-07-05 01:01:00	466.281	678.833	29.9	36.6
2022-07-05 01:02:00	465.706	672.667	29.9	36.9833
2022-07-05 01:03:00	467.271	690.333	30.0333	36.2667
2022-07-05 01:04:00	462.002	664.167	29.95	36.2667
2022-07-05 01:05:00	458.989	691.833	30.1	35.4333
2022-07-05 01:06:00	459.694	681.833	30.0667	35.7333
2022-07-05 01:07:00	461.453	676.333	29.9167	36.4
2022-07-05 01:08:00	464.227	691.833	30.1667	36.0833
2022-07-05 01:09:00	462.927	687.833	30.1667	36.0333
2022-07-05 01:10:00	462.903	685.333	30.15	37.1333
2022-07-05 01:11:00	463.562	680.5	30	36.9833
2022-07-05 01:12:00	462.495	683.833	30.15	36.1833
2022-07-05 01:13:00	460.356	684.5	30.2	36.1667
2022-07-05 01:14:00	459.816	683.833	30.2667	35.7667
2022-07-05 01:15:00	458.052	684.167	30.25	35.7833
2022-07-05 01:16:00	458.441	685.833	30.3	35.6167
2022-07-05 01:17:00	457.809	683.833	30.2333	35.4
2022-07-05 01:18:00	457.185	682.667	30.2	35.3167
2022-07-05 01:19:00	459.11	680.667	30.05	35.3167
2022-07-05 01:20:00	460.105	688.5	30.1	35.5
2022-07-05 01:21:00	460.598	688.833	30.0167	36.0833
2022-07-05 01:22:00	458.489	687.5	30.0167	36.7333
2022-07-05 01:23:00	459.357	676.167	29.6833	37.6833
2022-07-05 01:24:00	460.767	674.667	29.55	37.6333
2022-07-05 01:25:00	459.272	702.833	29.7833	37.2833
2022-07-05 01:26:00	459.255	710	29.8667	37.2667
2022-07-05 01:27:00	459.628	699.833	29.8167	37.6833
2022-07-05 01:28:00	459.863	697	29.9	37.05
2022-07-05 01:29:00	459.427	696.833	30	36.3167
2022-07-05 01:30:00	459.73	696.667	30.0667	36.0167
2022-07-05 01:31:00	458.815	695.833	30.1	36.1167
2022-07-05 01:32:00	460.487	694.333	30.1	36.4333
2022-07-05 01:33:00	461.832	692.333	30.0833	36.2
2022-07-05 01:34:00	462.015	690.667	30.1	35.7667
2022-07-05 01:35:00	462.851	691.667	29.9667	35.6333
2022-07-05 01:36:00	463.969	692.833	29.9667	35.8167
2022-07-05 01:37:00	462.981	697.167	29.9833	36.8167
2022-07-05 01:38:00	461.118	700.333	30	36.85
2022-07-05 01:39:00	460.078	698.667	29.9833	36.0333
2022-07-05 01:40:00	460.898	694.333	29.8333	37.0167
2022-07-05 01:41:00	460.479	672.333	29.6	37.5833
2022-07-05 01:42:00	459.979	675.667	29.45	37.55
2022-07-05 01:43:00	458.639	683	29.5	37.6167
2022-07-05 01:44:00	459.51	677	29.4	38.2667
2022-07-05 01:45:00	460.63	691.667	29.5	37.9
2022-07-05 01:46:00	462.028	699.167	29.6833	36.9167
2022-07-05 01:47:00	460.18	697.4	29.7	36.9
2022-07-05 01:48:00	459.785	698.667	29.7833	36.7333
2022-07-05 01:49:00	458.191	696.833	29.7667	36.3333
2022-07-05 01:50:00	457.839	693.333	29.7667	36.55
2022-07-05 01:51:00	459.547	691.333	29.7	36.95
2022-07-05 01:52:00	460.538	694.667	29.75	36.7667
2022-07-05 01:53:00	462.026	695.833	29.8	36.7
2022-07-05 01:54:00	462.188	694.833	29.8	36.4667
2022-07-05 01:55:00	463.942	694.667	29.7333	36.6333
2022-07-05 01:56:00	467.691	697.667	29.75	36.4167
2022-07-05 01:57:00	467.643	697.833	29.7	37.1167
2022-07-05 01:58:00	467.741	698.833	29.5833	37.4667
2022-07-05 01:59:00	467.083	676.5	29.2833	37.4667
2022-07-05 02:00:00	470.244	684.167	29.45	36.5667
2022-07-05 02:01:00	471.128	690.5	29.4667	36.9833
2022-07-05 02:02:00	472.382	678.833	29.25	38.25
2022-07-05 02:03:00	471.71	683	29.1167	38.1
2022-07-05 02:04:00	471.183	686.5	29.1	37.7833
2022-07-05 02:05:00	465.66	687.5	29.2333	38.1167
2022-07-05 02:06:00	462.385	688.667	29.2667	37.8833
2022-07-05 02:07:00	461.159	670.833	29.1167	37.7167
2022-07-05 02:08:00	460.627	677.667	29.25	37.6333
2022-07-05 02:09:00	461.158	680	29.1	38.1333
2022-07-05 02:10:00	461.742	679.333	29	38.05
2022-07-05 02:11:00	464.591	683.833	28.9333	38.2
2022-07-05 02:12:00	462.793	683.667	28.9	38.05
2022-07-05 02:13:00	461.788	689.667	29.0333	37.75
2022-07-05 02:14:00	462.622	697.333	29.1167	38.3167
2022-07-05 02:15:00	464.163	695.333	28.9333	38.2667
2022-07-05 02:16:00	465.302	694.333	28.8667	38.2
2022-07-05 02:17:00	466.739	686	29.0167	38.0833
2022-07-05 02:18:00	467.772	689.167	29.05	37.8167
2022-07-05 02:19:00	468.001	694.333	28.8167	38.8167
2022-07-05 02:20:00	467.764	726.333	28.9333	38.6167
2022-07-05 02:21:00	466.744	687	28.85	38.0667
2022-07-05 02:22:00	466.446	679	28.8167	37.9167
2022-07-05 02:23:00	466.33	683.833	28.9	38.2167
2022-07-05 02:24:00	467.267	683	28.8	38.5333
2022-07-05 02:25:00	468.569	669	28.4333	38.9667
2022-07-05 02:26:00	470.974	679.833	28.4667	38.5333
2022-07-05 02:27:00	469.894	703.333	28.7167	38.5167
2022-07-05 02:28:00	470.606	703.333	28.8333	38.5667
2022-07-05 02:29:00	469.432	682.833	28.75	38.55
2022-07-05 02:30:00	469.52	693.167	28.8833	38.7333
2022-07-05 02:31:00	468.851	694.667	28.8167	38.5167
2022-07-05 02:32:00	469.13	697.5	28.7833	38.8167
2022-07-05 02:33:00	468.992	673.167	28.6833	39
2022-07-05 02:34:00	471.548	681	28.7667	38.8667
2022-07-05 02:35:00	468.363	681.667	28.7	39.35
2022-07-05 02:36:00	467.414	679.833	28.6167	39.1833
2022-07-05 02:37:00	468.534	670.5	28.3833	39.6333
2022-07-05 02:38:00	469.051	683	28.4	39.4833
2022-07-05 02:39:00	469.167	695	28.6167	39.1667
2022-07-05 02:40:00	468.906	689.167	28.65	38.7
2022-07-05 02:41:00	469.204	684.5	28.5167	39.4833
2022-07-05 02:42:00	466.498	688.667	28.6	39.4333
2022-07-05 02:43:00	468.316	689.167	28.6	39.5667
2022-07-05 02:44:00	466.679	684.5	28.65	39.55
2022-07-05 02:45:00	464.93	685.833	28.7167	39.4333
2022-07-05 02:46:00	465.62	681.333	28.7333	39.8833
2022-07-05 02:47:00	463.798	685.333	28.8333	39.2833
2022-07-05 02:48:00	462.47	668.833	28.6333	39.4667
2022-07-05 02:49:00	462.899	672.167	28.4667	39.7333
2022-07-05 02:50:00	465.424	681.667	28.45	39.5667
2022-07-05 02:51:00	466.812	697.5	28.75	38.9667
2022-07-05 02:52:00	467.657	694.167	28.8333	39.3
2022-07-05 02:53:00	466.83	693.667	28.8833	39.1
2022-07-05 02:54:00	466.131	695.833	28.9	39.0667
2022-07-05 02:55:00	468.25	692.333	28.9	38.7667
2022-07-05 02:56:00	467.209	690	28.9167	38.35
2022-07-05 02:57:00	468.396	689	28.9	38.3333
2022-07-05 02:58:00	469.809	690.833	28.8833	38.8333
2022-07-05 02:59:00	470.37	690.167	28.65	40.0333
2022-07-05 03:00:00	470.61	679.333	28.4833	39.65
2022-07-05 03:01:00	470.551	681.5	28.35	38.95
2022-07-05 03:02:00	469.968	677.667	28.2833	38.8833
2022-07-05 03:03:00	469.256	698.833	28.2667	39.45
2022-07-05 03:04:00	469.475	698	28.45	39
2022-07-05 03:05:00	469.322	679.167	28.2333	40.4167
2022-07-05 03:06:00	469.045	690.333	28.2333	39.8
2022-07-05 03:07:00	468.669	704.5	28.3	39.85
2022-07-05 03:08:00	471.168	690.333	28.4	39.4333
2022-07-05 03:09:00	471.76	690.167	28.4833	38.6833
2022-07-05 03:10:00	473.378	692.5	28.65	38.6
2022-07-05 03:11:00	474.789	687	28.5833	39.1667
2022-07-05 03:12:00	474.684	696.5	28.6833	38.8667
2022-07-05 03:13:00	473.344	684.833	28.3833	39.1
2022-07-05 03:14:00	471.231	674.5	28.1833	39.35
2022-07-05 03:15:00	470.27	695.167	28.4667	38.8667
2022-07-05 03:16:00	471.55	695	28.5	38.7667
2022-07-05 03:17:00	471.187	695.5	28.6333	38.7833
2022-07-05 03:18:00	467.26	688.5	28.7	38.7833
2022-07-05 03:19:00	467.022	687.6	28.78	38.42
2022-07-05 03:20:00	469.539	689.333	28.7833	38.1333
2022-07-05 03:21:00	469.255	688.167	28.7	38.95
2022-07-05 03:22:00	471.866	687.333	28.6333	38.9
2022-07-05 03:23:00	472.257	687.667	28.6167	38.6
2022-07-05 03:24:00	472.639	690	28.6667	38.7667
2022-07-05 03:25:00	472.429	688	28.6833	38.4833
2022-07-05 03:26:00	471.026	689.667	28.6833	39.0333
2022-07-05 03:27:00	466.805	689.5	28.65	38.35
2022-07-05 03:28:00	465.862	685.167	28.6	38.45
2022-07-05 03:29:00	463.575	685.667	28.5167	38.8667
2022-07-05 03:30:00	462.499	687.167	28.5167	38.85
2022-07-05 03:31:00	461.537	686.5	28.4833	38.6667
2022-07-05 03:32:00	459.952	687	28.4	38.8167
2022-07-05 03:33:00	459.663	684.833	28.35	38.8
2022-07-05 03:34:00	458.4	688	28.3	39.1667
2022-07-05 03:35:00	458.838	688	28.2833	39.3167
2022-07-05 03:36:00	460.09	686	28.25	39.4833
2022-07-05 03:37:00	460.734	688.667	28.3167	39.3833
2022-07-05 03:38:00	459.948	686.833	28.3	39.8333
2022-07-05 03:39:00	460.012	686	28.2667	39.6167
2022-07-05 03:40:00	459.734	686.167	28.2667	39.2833
2022-07-05 03:41:00	460.18	683.5	28.2167	39.7667
2022-07-05 03:42:00	460.604	683.333	28.2833	39.7667
2022-07-05 03:43:00	460.205	685.667	28.35	39.6833
2022-07-05 03:44:00	461.141	683	28.3667	39.7833
2022-07-05 03:45:00	462.152	683	28.4	39.6
2022-07-05 03:46:00	462.553	683	28.4333	39.5667
2022-07-05 03:47:00	461.709	682	28.4667	39.4667
2022-07-05 03:48:00	463.797	680.5	28.45	39.3667
2022-07-05 03:49:00	462.599	679.667	28.4167	39.45
2022-07-05 03:50:00	461.562	682.667	28.4833	39.4667
2022-07-05 03:51:00	462.883	683.5	28.5	39.95
2022-07-05 03:52:00	462.494	683.5	28.45	39.8167
2022-07-05 03:53:00	462.552	686.5	28.4	39.6167
2022-07-05 03:54:00	463.123	685	28.4	39.4167
2022-07-05 03:55:00	464.483	685	28.3667	39.45
2022-07-05 03:56:00	463.969	687.833	28.3	39.65
2022-07-05 03:57:00	462.738	689.833	28.3	39.9833
2022-07-05 03:58:00	464.772	691.167	28.3333	39.9
2022-07-05 03:59:00	466.061	689.333	28.4	40.1333
2022-07-05 04:00:00	467.281	686.667	28.3833	40.3833
2022-07-05 04:01:00	467.545	684.167	28.25	40.1833
2022-07-05 04:02:00	469.642	683.833	28.3167	40.0333
2022-07-05 04:03:00	467.35	684.667	28.3	40.1667
2022-07-05 04:04:00	465.165	683.167	28.2167	39.6833
2022-07-05 04:05:00	464.273	681.5	28.1167	40.5333
2022-07-05 04:06:00	466.075	682.833	28.0167	40.1833
2022-07-05 04:07:00	464.821	686.167	27.9667	40.1
2022-07-05 04:08:00	463.273	685.667	27.9833	40.0667
2022-07-05 04:09:00	462.385	688.333	27.9833	40.1
2022-07-05 04:10:00	462.967	688.667	28	40.3833
2022-07-05 04:11:00	464.071	689.167	28.1	40.7833
2022-07-05 04:12:00	464.553	686.167	28.1167	40.5
2022-07-05 04:13:00	463.837	689.5	28.1833	40.6167
2022-07-05 04:14:00	464.628	689.667	28.2	40.4333
2022-07-05 04:15:00	465.329	689.667	28.2167	39.9667
2022-07-05 04:16:00	463.276	681.333	28.0167	41.75
2022-07-05 04:17:00	462.991	691.833	28.0167	41.9833
2022-07-05 04:18:00	462.282	697	28.0167	41.8167
2022-07-05 04:19:00	461.61	695.333	28.0333	41.0667
2022-07-05 04:20:00	461.265	697.333	28.1	40.9333
2022-07-05 04:21:00	461.478	682.5	27.8	42.4
2022-07-05 04:22:00	460.814	714	27.95	41.1
2022-07-05 04:23:00	461.842	696.5	27.7833	41.75
2022-07-05 04:24:00	461.909	687	27.65	41.7333
2022-07-05 04:25:00	463.23	690.833	27.6667	41.8333
2022-07-05 04:26:00	465.371	685.167	27.55	41.9167
2022-07-05 04:27:00	466.022	689.167	27.55	41.8
2022-07-05 04:28:00	467.929	694.667	27.5333	41.15
2022-07-05 04:29:00	471.503	679.667	27.3	41.4
2022-07-05 04:30:00	475.719	694.333	27.3	41.6667
2022-07-05 04:31:00	475.849	695.333	27.3833	41.2667
2022-07-05 04:32:00	473.265	688.5	27.2167	41.8
2022-07-05 04:33:00	470.86	696.667	27.2	41.7333
2022-07-05 04:34:00	470.792	690.833	27.25	41.3
2022-07-05 04:35:00	464.083	685.5	27.3333	41.35
2022-07-05 04:36:00	466.357	692.333	27.3167	41.3667
2022-07-05 04:37:00	470.56	688.333	27.35	41.8167
2022-07-05 04:38:00	474.065	688.167	27.45	41.2
2022-07-05 04:39:00	474.855	692	27.6	41.0667
2022-07-05 04:40:00	474.58	688.667	27.45	41.55
2022-07-05 04:41:00	473.9	676	27.2833	42.2833
2022-07-05 04:42:00	472.344	691.667	27.4667	41.65
2022-07-05 04:43:00	471.496	698.5	27.5667	41.3167
2022-07-05 04:44:00	470.022	697.833	27.6333	40.7667
2022-07-05 04:45:00	475.26	682.5	27.5167	41.6167
2022-07-05 04:46:00	477.747	696.5	27.65	40.9667
2022-07-05 04:47:00	482.767	690.5	27.5	41.2667
2022-07-05 04:48:00	481.389	698	27.5	41.1167
2022-07-05 04:49:00	474.785	692	27.5833	41.8167
2022-07-05 04:50:00	469.821	689	27.5167	42.0833
2022-07-05 04:51:00	470.267	687	27.5167	42.05
2022-07-05 04:52:00	470.037	688.2	27.56	42.34
2022-07-05 04:53:00	468.211	689.667	27.5	41.5667
2022-07-05 04:54:00	466.728	692	27.6	41.3167
2022-07-05 04:55:00	467.625	690.667	27.6	41.3833
2022-07-05 04:56:00	469.179	688.333	27.65	40.8833
2022-07-05 04:57:00	470.68	689.167	27.7	40.8333
2022-07-05 04:58:00	471.123	691.333	27.6333	41.2833
2022-07-05 04:59:00	470.836	687.667	27.5667	41.6167
2022-07-05 05:00:00	470.775	684.167	27.4333	41.8167
2022-07-05 05:01:00	471.56	701.167	27.6167	40.9
2022-07-05 05:02:00	471.439	702.5	27.6833	40.9167
2022-07-05 05:03:00	471.156	692.167	27.5833	41.2667
2022-07-05 05:04:00	469.608	696.167	27.6	41.6667
2022-07-05 05:05:00	468.983	696.167	27.6	42.0167
2022-07-05 05:06:00	468.684	695.833	27.6833	41.75
2022-07-05 05:07:00	468.078	690.833	27.6333	42.0667
2022-07-05 05:08:00	468.066	692	27.6833	41.6
2022-07-05 05:09:00	467.702	695.833	27.6	41.7667
2022-07-05 05:10:00	468.342	667.333	27.4333	42.1833
2022-07-05 05:11:00	471.931	679.167	27.3833	42.3167
2022-07-05 05:12:00	472.601	678.5	27.3167	42.6667
2022-07-05 05:13:00	472.777	692.167	27.4167	42.3333
2022-07-05 05:14:00	472.191	674.833	27.2167	42.85
2022-07-05 05:15:00	469.351	679.833	27.3167	43.05
2022-07-05 05:16:00	467.38	677.167	27.2833	43.05
2022-07-05 05:17:00	467.854	697.5	27.3333	42.8
2022-07-05 05:18:00	467.699	683.333	27.2333	43.0833
2022-07-05 05:19:00	466.176	677.333	27.2833	43.25
2022-07-05 05:20:00	465.727	679.667	27.3667	43.4167
2022-07-05 05:21:00	464.823	683	27.3667	42.7667
2022-07-05 05:22:00	464.958	683.167	27.4167	42.5333
2022-07-05 05:23:00	464.916	688.667	27.55	42.05
2022-07-05 05:24:00	464.727	685.333	27.6	41.95
2022-07-05 05:25:00	463.962	683.833	27.6	41.75
2022-07-05 05:26:00	464.319	684.5	27.6	41.8333
2022-07-05 05:27:00	464.366	685.667	27.6	42.0833
2022-07-05 05:28:00	464.371	686.667	27.6	42.2167
2022-07-05 05:29:00	464.987	684.667	27.4667	42.25
2022-07-05 05:30:00	464.816	685.5	27.4667	42.3833
2022-07-05 05:31:00	463.613	689.667	27.55	42.5667
2022-07-05 05:32:00	463.443	686.167	27.5	42.6
2022-07-05 05:33:00	463.406	683.667	27.4833	42.4833
2022-07-05 05:34:00	463.961	682.667	27.4333	42.6667
2022-07-05 05:35:00	464.437	683.833	27.3333	42.6333
2022-07-05 05:36:00	465.006	688.667	27.3	42.55
2022-07-05 05:37:00	466.282	688	27.3667	42.4167
2022-07-05 05:38:00	466.999	685.667	27.2833	42.5833
2022-07-05 05:39:00	466.704	684.667	27.2333	43.1833
2022-07-05 05:40:00	467.023	692.5	27.3333	43.3167
2022-07-05 05:41:00	467.431	696.667	27.4	43.4167
2022-07-05 05:42:00	467.553	702	27.4333	43.25
2022-07-05 05:43:00	466.181	706.5	27.4667	43.1167
2022-07-05 05:44:00	465.842	703.167	27.3333	44.5333
2022-07-05 05:45:00	465.895	701.5	27.35	44.6833
2022-07-05 05:46:00	466.175	691.833	27.1	45.1333
2022-07-05 05:47:00	465.515	686.333	26.8333	45.3667
2022-07-05 05:48:00	465.833	690.833	26.75	45.0833
2022-07-05 05:49:00	467.284	701.667	26.9	44.9667
2022-07-05 05:50:00	467.151	703	27.0667	44.4667
2022-07-05 05:51:00	466.756	704.5	27.1667	43.8
2022-07-05 05:52:00	467.026	705.333	27.2833	43.9333
2022-07-05 05:53:00	466.439	705.667	27.4	43.7833
2022-07-05 05:54:00	466.143	706.167	27.35	43.5
2022-07-05 05:55:00	466.149	705.833	27.3833	44.25
2022-07-05 05:56:00	467.219	703	27.3333	44.1667
2022-07-05 05:57:00	467.904	701.333	27.3167	44.2167
2022-07-05 05:58:00	468.018	701	27.2333	44.8
2022-07-05 05:59:00	468.042	700	27.3	44.3667
2022-07-05 06:00:00	468.101	690.667	27.1	44.3833
2022-07-05 06:01:00	469.857	696.667	27.2167	44
2022-07-05 06:02:00	468.398	705.667	27.3	43.75
2022-07-05 06:03:00	467.978	703.667	27.3667	43.7667
2022-07-05 06:04:00	467.306	701.833	27.4833	43.2667
2022-07-05 06:05:00	466.771	697.167	27.4667	43.6833
2022-07-05 06:06:00	466.214	696.167	27.5	43.5667
2022-07-05 06:07:00	465.886	699.667	27.4	44.35
2022-07-05 06:08:00	465.448	701.167	27.2833	44.4167
2022-07-05 06:09:00	465.017	710.833	27.1333	44.6333
2022-07-05 06:10:00	465.891	667.667	26.9	45.35
2022-07-05 06:11:00	468.789	697.5	26.8833	45.0833
2022-07-05 06:12:00	468.204	690.167	26.9167	45.1
2022-07-05 06:13:00	464.581	702.667	26.9833	45.1167
2022-07-05 06:14:00	464.186	695.333	26.7667	45.15
2022-07-05 06:15:00	463.186	690	26.8167	45.0167
2022-07-05 06:16:00	462.628	687.667	26.75	44.8
2022-07-05 06:17:00	462.643	686.833	26.6333	45.2
2022-07-05 06:18:00	462.463	691.5	26.5167	45.0333
2022-07-05 06:19:00	462.438	687.333	26.3	45.7
2022-07-05 06:20:00	461.282	697.667	26.3167	46.1
2022-07-05 06:21:00	463.818	700.167	26.3667	46.05
2022-07-05 06:22:00	462.12	709.667	26.55	45.7333
2022-07-05 06:23:00	462.814	706.667	26.6333	45.65
2022-07-05 06:24:00	461.352	710.167	26.8	45.5167
2022-07-05 06:25:00	461.651	701.2	26.62	46.46
2022-07-05 06:26:00	460.657	702.5	26.7167	46.1333
2022-07-05 06:27:00	460.987	718.667	26.8667	46.0167
2022-07-05 06:28:00	460.459	682.333	26.7333	46.2667
2022-07-05 06:29:00	460.066	694.667	26.7333	46.6
2022-07-05 06:30:00	460.028	696.167	26.6833	46.4167
2022-07-05 06:31:00	460.146	690.667	26.7667	46.1667
2022-07-05 06:32:00	459.838	689.667	26.7833	45.3167
2022-07-05 06:33:00	459.592	689.833	26.8833	45.5167
2022-07-05 06:34:00	463.498	688.333	26.7333	46.4167
2022-07-05 06:35:00	468.749	702.5	26.85	45.9
2022-07-05 06:36:00	472.731	705.833	26.8667	45.5
2022-07-05 06:37:00	468.158	704	26.8333	45.9667
2022-07-05 06:38:00	462.565	685.667	26.7667	46.1667
2022-07-05 06:39:00	462.945	691.5	26.6333	47.0833
2022-07-05 06:40:00	462.912	695.667	26.5833	46.3667
2022-07-05 06:41:00	461.853	700.167	26.6333	46.7
2022-07-05 06:42:00	465.721	710	26.8	46.55
2022-07-05 06:43:00	464.987	710.5	26.8667	46.0167
2022-07-05 06:44:00	468.285	709.167	26.8667	46.2333
2022-07-05 06:45:00	469.288	702.667	26.9	46.3333
2022-07-05 06:46:00	468.903	700.167	26.7667	46.9333
2022-07-05 06:47:00	459.296	703.5	26.8167	46.8333
2022-07-05 06:48:00	456.618	701.833	26.7667	47.4667
2022-07-05 06:49:00	457.587	699	26.6333	47.1833
2022-07-05 06:50:00	459.958	694.833	26.8	46.6833
2022-07-05 06:51:00	465.879	691.833	26.6667	47.2167
2022-07-05 06:52:00	465.491	691.333	26.7167	47.7833
2022-07-05 06:53:00	459.439	696.833	26.6667	48.1667
2022-07-05 06:54:00	462.865	698.5	26.7333	48.0833
2022-07-05 06:55:00	460.658	706.5	26.9167	48.3
2022-07-05 06:56:00	454.64	699.667	26.85	48.4333
2022-07-05 06:57:00	454.78	698	26.8	48.65
2022-07-05 06:58:00	456.037	693	26.9	48.4
2022-07-05 06:59:00	451.418	696	26.9667	48.2833
2022-07-05 07:00:00	454.817	691.833	26.9	48.45
2022-07-05 07:01:00	456.256	692.167	26.85	48.15
2022-07-05 07:02:00	457.887	688.5	26.85	48.1833
2022-07-05 07:03:00	453.867	691.667	26.9	48.4333
2022-07-05 07:04:00	458.42	691.667	26.7833	48.5
2022-07-05 07:05:00	454.59	696.167	26.95	48.6833
2022-07-05 07:06:00	453.627	697.333	26.9	48.7333
2022-07-05 07:07:00	454.779	696.5	26.85	48.6667
2022-07-05 07:08:00	455.348	700.333	27	48.4167
2022-07-05 07:09:00	454.406	696.5	27	48.7667
2022-07-05 07:10:00	452.383	694.667	26.8833	48.4833
2022-07-05 07:11:00	452.428	692.5	27	48.3333
2022-07-05 07:12:00	452.526	692	26.9333	48.2167
2022-07-05 07:13:00	454.877	684.833	26.8333	48.2667
2022-07-05 07:14:00	452.011	684.5	26.8833	48.15
2022-07-05 07:15:00	448.76	688.167	27.0667	47.9333
2022-07-05 07:16:00	446.468	690.667	27.0667	48.0667
2022-07-05 07:17:00	449.952	690.167	27.1333	47.9167
2022-07-05 07:18:00	450.046	699	27.4833	46.7333
2022-07-05 07:19:00	450.977	697.667	27.6	46.65
2022-07-05 07:20:00	448.517	681.5	27.4	47.1167
2022-07-05 07:21:00	451.911	671	27.25	47.8
2022-07-05 07:22:00	452.358	678.5	27.2667	48.3167
2022-07-05 07:23:00	451.324	683.5	27.3333	47.9667
2022-07-05 07:24:00	449.419	686.667	27.4833	47.8167
2022-07-05 07:25:00	452.641	687	27.6	47.1833
2022-07-05 07:26:00	450.705	690.333	27.8333	46.5833
2022-07-05 07:27:00	448.045	688.667	27.9667	46.4
2022-07-05 07:28:00	446.828	681.5	27.8167	46.7167
2022-07-05 07:29:00	449.258	677.5	27.8667	46.7167
2022-07-05 07:30:00	454.885	681.667	28.0667	46.1833
2022-07-05 07:31:00	460.838	682.167	28.1333	45.9833
2022-07-05 07:32:00	456.979	682	28.2	46.1
2022-07-05 07:33:00	454.931	676.333	28.0833	45.9167
2022-07-05 07:34:00	456.689	678.667	28.1833	45.6667
2022-07-05 07:35:00	451.702	688	28.3833	45.4167
2022-07-05 07:36:00	451.985	686.167	28.3667	46.0333
2022-07-05 07:37:00	447.757	682.333	28.3	45.5833
2022-07-05 07:38:00	447.713	689.5	28.4833	45.3167
2022-07-05 07:39:00	446.868	692	28.5667	45.7167
2022-07-05 07:40:00	445.213	690	28.5667	44.85
2022-07-05 07:41:00	448.749	688.833	28.6	45.5167
2022-07-05 07:42:00	448.277	689.167	28.7	44.8667
2022-07-05 07:43:00	446.159	687.667	28.7	43.4833
2022-07-05 07:44:00	446.745	683.5	28.7	44.1167
2022-07-05 07:45:00	443.423	684	28.7167	44.6
2022-07-05 07:46:00	444.896	681.667	28.7333	44.9167
2022-07-05 07:47:00	443.11	685.333	28.85	44.8167
2022-07-05 07:48:00	441.334	683.333	28.9	44.4667
2022-07-05 07:49:00	441.82	677.833	28.85	44.7333
2022-07-05 07:50:00	442.903	671.833	28.65	45.0833
2022-07-05 07:51:00	442.946	679	28.7333	45.05
2022-07-05 07:52:00	444.929	678.667	28.8	45.6
2022-07-05 07:53:00	453.518	682.833	28.7667	45.6667
2022-07-05 07:54:00	448.984	687.833	28.9333	45.8833
2022-07-05 07:55:00	449.656	688	29.0833	46.0167
2022-07-05 07:56:00	449.739	684.167	28.9	46
2022-07-05 07:57:00	446.284	683.6	29.06	46.24
2022-07-05 07:58:00	445.148	682.833	29.2	45.9167
2022-07-05 07:59:00	445.725	682.667	29.2667	45.8333
2022-07-05 08:00:00	441.01	680.333	29.3167	45.25
2022-07-05 08:01:00	442.518	679	29.3333	44.2333
2022-07-05 08:02:00	443.671	675.333	29.3333	44.8833
2022-07-05 08:03:00	446.744	673.667	29.4	44.7833
2022-07-05 08:04:00	446.363	671.667	29.2	45.7667
2022-07-05 08:05:00	441.323	670.5	28.75	47.2667
2022-07-05 08:06:00	440.672	696.333	28.95	47
2022-07-05 08:07:00	440.627	689.167	29.0333	46.7667
2022-07-05 08:08:00	436.582	679.833	29.05	46.65
2022-07-05 08:09:00	435.071	669.667	28.9167	47.35
2022-07-05 08:10:00	435.867	678.667	29.05	47
2022-07-05 08:11:00	437.132	672.167	29.0333	47.3667
2022-07-05 08:12:00	433.34	670.5	28.9	48
2022-07-05 08:13:00	432.355	682	29.1167	47.9167
2022-07-05 08:14:00	434.282	686.667	29.0167	48.0333
2022-07-05 08:15:00	438.888	674	28.7833	49.1167
2022-07-05 08:16:00	440.432	677.333	29.05	49.3833
2022-07-05 08:17:00	438.621	687	29.2333	48.4833
2022-07-05 08:18:00	437.325	692.167	29.5167	47.65
2022-07-05 08:19:00	435.941	692.333	29.7333	47.1
2022-07-05 08:20:00	435.681	688.167	29.7333	47.5833
2022-07-05 08:21:00	437.207	684.667	29.7167	47.8333
2022-07-05 08:22:00	438.026	676.167	29.5333	48.0167
2022-07-05 08:23:00	438.183	674.833	29.6667	47.5
2022-07-05 08:24:00	436.771	675.833	29.9	47.0833
2022-07-05 08:25:00	434.978	664	29.7	47.6167
2022-07-05 08:26:00	434.129	669.833	29.9	47.1667
2022-07-05 08:27:00	434.204	674.833	29.9333	47.45
2022-07-05 08:28:00	436.141	677.167	30.1167	47.1667
2022-07-05 08:29:00	452.965	671.667	30.1667	46.9
2022-07-05 08:30:00	443.046	669	30.0833	45.8833
2022-07-05 08:31:00	441.567	670.333	30.0333	46.7333
2022-07-05 08:32:00	438.011	674.667	30.1333	47.25
2022-07-05 08:33:00	436.318	677.333	30.2167	47.1167
2022-07-05 08:34:00	433.078	677.333	30.2667	46.9
2022-07-05 08:35:00	427.984	668.333	30.15	47.35
2022-07-05 08:36:00	426.229	658.333	30.2833	46.55
2022-07-05 08:37:00	425.996	662.667	30.3167	46.9833
2022-07-05 08:38:00	426.204	649.5	30.1167	47.9333
2022-07-05 08:39:00	426.664	660.667	30.1167	48.1
2022-07-05 08:40:00	425.415	658.333	30.2	47.5
2022-07-05 08:41:00	424.279	657	30.2	48.0667
2022-07-05 08:42:00	424.214	652.333	30.1667	48.85
2022-07-05 08:43:00	424.269	669.833	30.3667	47.55
2022-07-05 08:44:00	424.366	662.333	30.4667	47.0333
2022-07-05 08:45:00	427.49	660.833	30.4833	46.8667
2022-07-05 08:46:00	424.905	662.167	30.5667	46.8333
2022-07-05 08:47:00	423.964	654.833	30.2333	48.4833
2022-07-05 08:48:00	424.07	674.167	30.5	47.7167
2022-07-05 08:49:00	424.129	670.667	30.5667	47.3667
2022-07-05 08:50:00	428.982	667.5	30.6833	47.5667
2022-07-05 08:51:00	427.964	663.5	30.6167	48.75
2022-07-05 08:52:00	428.961	661.5	30.5667	48.7667
2022-07-05 08:53:00	428.769	661.667	30.4667	49.65
2022-07-05 08:54:00	430.28	658.833	30.5667	49.35
2022-07-05 08:55:00	430.301	660.333	30.5333	49.4167
2022-07-05 08:56:00	430.689	658.667	30.55	49.4167
2022-07-05 08:57:00	428.492	656.833	30.5	49.2
2022-07-05 08:58:00	429.393	663.833	30.55	49.1667
2022-07-05 08:59:00	431.827	671.833	30.6833	48.9833
2022-07-05 09:00:00	430.935	673.667	30.8167	48.9167
2022-07-05 09:01:00	429.668	669.167	30.85	49.0333
2022-07-05 09:02:00	427.323	664.833	30.9333	49.0333
2022-07-05 09:03:00	424.694	657.5	30.9	49.8167
2022-07-05 09:04:00	424.711	645	30.9	50.4833
2022-07-05 09:05:00	427.798	647.667	30.9333	50.8
2022-07-05 09:06:00	428.065	650.5	31.15	49.7
2022-07-05 09:07:00	429.851	649	31.2	49.1667
2022-07-05 09:08:00	429.011	644.167	31.0833	49.1667
2022-07-05 09:09:00	428.299	638.833	30.8333	50.35
2022-07-05 09:10:00	426.587	641.5	31.0333	50.1333
2022-07-05 09:11:00	426.473	646.5	31.2167	49.4333
2022-07-05 09:12:00	424.903	645.667	31.0667	49.4667
2022-07-05 09:13:00	424.159	643.5	30.85	49.4333
2022-07-05 09:14:00	425.331	642	30.55	49.9833
2022-07-05 09:15:00	426.594	648.667	30.55	50.15
2022-07-05 09:16:00	426.946	655.167	30.75	50.4833
2022-07-05 09:17:00	426.933	655.833	30.9667	50
2022-07-05 09:18:00	426.342	642.167	30.9833	50.4667
2022-07-05 09:19:00	428.283	645	31.1167	49.6
2022-07-05 09:20:00	428.527	648.333	31.2333	48.5167
2022-07-05 09:21:00	429.061	649.833	31.3167	48.5833
2022-07-05 09:22:00	430.428	647.667	31.35	48.8
2022-07-05 09:23:00	428.838	647.5	31.1167	49.25
2022-07-05 09:24:00	427.855	667.833	30.8167	50.15
2022-07-05 09:25:00	429.362	675.167	31.0333	50.05
2022-07-05 09:26:00	429.881	657	31.0667	50.2667
2022-07-05 09:27:00	434.225	642.5	31.0167	50.5667
2022-07-05 09:28:00	433.192	648	31.06	50.6
2022-07-05 09:29:00	432.086	656.333	31.3833	50.4167
2022-07-05 09:30:00	433.671	646.333	31.3167	50.6833
2022-07-05 09:31:00	433.314	636	31.25	50.5
2022-07-05 09:32:00	431.961	638.833	31.3	49.8167
2022-07-05 09:33:00	432.201	632.333	31.2667	49.4
2022-07-05 09:34:00	431.016	626.5	31.2167	50.3
2022-07-05 09:35:00	432.686	635.333	31.35	50.3667
2022-07-05 09:36:00	431.089	631.5	31.3167	50.4667
2022-07-05 09:37:00	430.107	630.167	31.3167	50.2
2022-07-05 09:38:00	430.348	623.833	31.2833	49.9833
2022-07-05 09:39:00	432.019	629.333	31.3	49.3833
2022-07-05 09:40:00	432.326	627.167	31.3	49.5167
2022-07-05 09:41:00	432.798	625.667	31.35	49.2833
2022-07-05 09:42:00	431.362	634.5	31.5167	49.15
2022-07-05 09:43:00	431.048	624.333	31.6667	48.8333
2022-07-05 09:44:00	430.277	624.833	31.8833	48.3167
2022-07-05 09:45:00	431.072	622	31.9	48.4333
2022-07-05 09:46:00	430.588	620.5	31.9833	48.3167
2022-07-05 09:47:00	431.762	610	31.9167	49.0167
2022-07-05 09:48:00	432.109	616.167	31.9333	50.1
2022-07-05 09:49:00	433.039	622.5	32.1	48.8667
2022-07-05 09:50:00	431.605	620.167	31.9167	48.8667
2022-07-05 09:51:00	429.993	620.833	31.9333	48.6833
2022-07-05 09:52:00	429.858	625.833	32.2333	47.1
2022-07-05 09:53:00	432.083	625.167	32.3833	45.9833
2022-07-05 09:54:00	431.63	626.333	32.5333	45.5333
2022-07-05 09:55:00	431.343	626.333	32.6167	44.95
2022-07-05 09:56:00	429.229	626.833	32.4833	46.4167
2022-07-05 09:57:00	429.904	621.5	32.3	46.5833
2022-07-05 09:58:00	430.105	611.833	32.05	47.4
2022-07-05 09:59:00	432.286	630.167	32.1167	47.35
2022-07-05 10:00:00	428.845	633.167	32.2	47.5
2022-07-05 10:01:00	429.034	636.167	32.4833	46.5167
2022-07-05 10:02:00	429.844	634.333	32.5167	46.7167
2022-07-05 10:03:00	440.659	631.5	32.5667	46.7167
2022-07-05 10:04:00	432.336	634.167	32.7333	46.6
2022-07-05 10:05:00	429.624	633.833	32.8	46.15
2022-07-05 10:06:00	427.757	633.167	32.7333	46.6
2022-07-05 10:07:00	429.151	629.333	32.7	45.8833
2022-07-05 10:08:00	428.804	623.833	32.4	46.9167
2022-07-05 10:09:00	430.641	621.667	32.2667	47.55
2022-07-05 10:10:00	428.849	627.333	32.3	47.9167
2022-07-05 10:11:00	427.481	640	32.55	47.4667
2022-07-05 10:12:00	430.837	642.333	32.6	47.1667
2022-07-05 10:13:00	428.831	631.333	32.75	46.7667
2022-07-05 10:14:00	428.409	622.5	32.6	47.0167
2022-07-05 10:15:00	426.685	622	32.5667	47.3
2022-07-05 10:16:00	425.862	633.167	32.75	46.75
2022-07-05 10:17:00	426.203	631.667	32.7167	47.8167
2022-07-05 10:18:00	423.396	631.167	32.7667	47.1167
2022-07-05 10:19:00	422.262	626.5	32.7	46.5167
2022-07-05 10:20:00	422.101	629.167	32.6167	46.9667
2022-07-05 10:21:00	422.576	628.833	32.65	46.7167
2022-07-05 10:22:00	422.979	632.833	32.75	46.4333
2022-07-05 10:23:00	423.062	635	32.8333	46.6
2022-07-05 10:24:00	424.774	636.333	33.0833	45.5833
2022-07-05 10:25:00	426.152	635.833	33.1667	44.9833
2022-07-05 10:26:00	426.413	634.5	33.1667	45.2833
2022-07-05 10:27:00	427.18	630.667	33.1667	44.1667
2022-07-05 10:28:00	428.429	754	33.0714	44.6143
2022-07-05 10:29:00	427.927	636	33.1667	45.1167
2022-07-05 10:30:00	427.627	612.4	33.14	44.54
2022-07-05 10:31:00	426.847	619.833	33.0833	44.4167
2022-07-05 10:32:00	425.134	629.667	33.15	44.0333
2022-07-05 10:33:00	426.632	638.5	33.3	43.8333
2022-07-05 10:34:00	427.642	628.167	33.3667	44.1
2022-07-05 10:35:00	423.657	631.5	33.4833	44.3
2022-07-05 10:36:00	422.746	622.667	33.4333	44.8667
2022-07-05 10:37:00	423.642	628.5	33.6	44.2167
2022-07-05 10:38:00	422.853	615.667	33.5833	44.7167
2022-07-05 10:39:00	422.341	612.333	33.3667	44.8167
2022-07-05 10:40:00	422.11	619	33.2167	45.15
2022-07-05 10:41:00	422.178	622.167	33.3333	45.55
2022-07-05 10:42:00	422.585	626.5	33.3667	44.4167
2022-07-05 10:43:00	423.457	626.167	33.4	44.3
2022-07-05 10:44:00	424.694	623.167	33.3167	44.5833
2022-07-05 10:45:00	426.834	623.667	33.3167	44.2667
2022-07-05 10:46:00	427.728	624.167	33.3333	44.3833
2022-07-05 10:47:00	427.341	615.833	33.4833	43.6833
2022-07-05 10:48:00	425.572	622.167	33.7167	43.2333
2022-07-05 10:49:00	425.578	613.5	33.6	43.45
2022-07-05 10:50:00	423.618	610.333	33.55	43.5
2022-07-05 10:51:00	427.091	621.667	33.85	41.7167
2022-07-05 10:52:00	425.921	620.667	33.75	42.85
2022-07-05 10:53:00	423.449	613.333	33.6333	43.3
2022-07-05 10:54:00	423.711	615.167	33.6	42.1333
2022-07-05 10:55:00	424.209	627.667	33.8833	40.7167
2022-07-05 10:56:00	424.173	613.167	34.0167	40.65
2022-07-05 10:57:00	425.875	622.833	34.2667	39.6
2022-07-05 10:58:00	426.242	611.333	34.15	39.95
2022-07-05 10:59:00	426.116	591.667	33.75	41.0833
2022-07-05 11:00:00	425.234	590.833	33.6667	41.4167
2022-07-05 11:01:00	425.144	622.167	33.85	41.3
2022-07-05 11:02:00	424.707	628.333	33.9833	41.7333
2022-07-05 11:03:00	426.204	623.667	33.9667	41.3167
2022-07-05 11:04:00	425.54	622	34.0167	41.65
2022-07-05 11:05:00	423.571	618.333	34.1	40.6667
2022-07-05 11:06:00	424.263	621.667	34.1667	40.75
2022-07-05 11:07:00	424.46	620.333	34.1333	41.6167
2022-07-05 11:08:00	426.567	615.833	34.1833	39.8
2022-07-05 11:09:00	427.889	616.667	34.1167	40.4833
2022-07-05 11:10:00	425.208	613.833	34.2167	39.7167
2022-07-05 11:11:00	425.452	617.833	34.3	39.8667
2022-07-05 11:12:00	424.686	615	34.35	40.6
2022-07-05 11:13:00	423.43	612	34.4333	39.95
2022-07-05 11:14:00	426.209	606.167	34.3167	38.45
2022-07-05 11:15:00	426.466	604.5	34.5833	36.7333
2022-07-05 11:16:00	425.401	600.833	34.4	37.6667
2022-07-05 11:17:00	424.128	588.333	34.15	38.2833
2022-07-05 11:18:00	423.887	617.833	34.5167	37.4833
2022-07-05 11:19:00	424.21	614.167	34.55	37.8667
2022-07-05 11:20:00	424.24	607.167	34.5167	37.8833
2022-07-05 11:21:00	424.197	610.5	34.5	39.3333
2022-07-05 11:22:00	424.533	600.667	34.3833	38.7833
2022-07-05 11:23:00	424.088	628.167	34.6833	40.0167
2022-07-05 11:24:00	424.876	623.333	34.8167	38.4167
2022-07-05 11:25:00	426.479	619.833	35.05	37.5667
2022-07-05 11:26:00	424.399	618.667	35.2167	37.8167
2022-07-05 11:27:00	423.762	609.833	35.1167	38.2
2022-07-05 11:28:00	424.757	603.333	35.15	38.9667
2022-07-05 11:29:00	425.858	607.167	35.2	37.65
2022-07-05 11:30:00	425.503	609.333	35.3	37.1167
2022-07-05 11:31:00	424.638	606.833	35.4333	36.1833
2022-07-05 11:32:00	424.383	608.167	35.2667	37.75
2022-07-05 11:33:00	424.203	592.833	34.9333	38.7
2022-07-05 11:34:00	424.461	606.333	34.95	38.3
2022-07-05 11:35:00	425.716	610	34.95	38.3333
2022-07-05 11:36:00	425.243	612.167	35.05	38.65
2022-07-05 11:37:00	424.825	615.5	35.2667	38
2022-07-05 11:38:00	424.729	615.667	35.3333	38.7167
2022-07-05 11:39:00	423.438	613.5	35.2667	39.0667
2022-07-05 11:40:00	422.988	614.5	35.5667	38.5167
2022-07-05 11:41:00	423.599	618.833	35.75	38.25
2022-07-05 11:42:00	423.176	614.667	35.9167	38
2022-07-05 11:43:00	422.871	613.333	36.0667	36.2667
2022-07-05 11:44:00	423.337	609.167	36.1	36.6
2022-07-05 11:45:00	422.598	604.333	35.9833	36.7833
2022-07-05 11:46:00	422.437	595.167	35.8167	37.0333
2022-07-05 11:47:00	424.195	619.667	36.0333	36.8667
2022-07-05 11:48:00	425.019	614	36.1167	36.8167
2022-07-05 11:49:00	423.916	616	36.2833	35.1667
2022-07-05 11:50:00	423.383	613.167	36.2167	34.8167
2022-07-05 11:51:00	422.49	602.167	36.0333	36.3333
2022-07-05 11:52:00	422.32	613.333	36.1	36.9167
2022-07-05 11:53:00	422.378	616.333	36.0667	36.8
2022-07-05 11:54:00	422.582	619.167	36.35	35.6333
2022-07-05 11:55:00	422.627	625.833	36.65	33.8833
2022-07-05 11:56:00	422.706	617	36.7333	34.3833
2022-07-05 11:57:00	424.488	587.833	36.3667	35
2022-07-05 11:58:00	425.037	599.2	36.46	35.42
2022-07-05 11:59:00	425.576	607.333	36.6833	34.4333
2022-07-05 12:00:00	423.971	609.667	36.75	33.8667
2022-07-05 12:01:00	422.753	602.667	36.9	33.6667
2022-07-05 12:02:00	422.689	597.167	37	33.5333
2022-07-05 12:03:00	424.22	596.167	37.05	33.7333
2022-07-05 12:04:00	423.613	602.833	37.0833	34.1
2022-07-05 12:05:00	425.076	597.167	36.9	34.3833
2022-07-05 12:06:00	423.807	596.667	36.7167	33.85
2022-07-05 12:07:00	423.538	616	36.5833	34.15
2022-07-05 12:08:00	423.69	615.333	36.55	34.45
2022-07-05 12:09:00	423.832	622.5	36.9167	35.2667
2022-07-05 12:10:00	424.08	608.167	37.1	32.95
2022-07-05 12:11:00	423.841	608.5	37.1667	33.9
2022-07-05 12:12:00	424.282	593.167	36.6	34.2333
2022-07-05 12:13:00	424.944	597	36.5833	34.9
2022-07-05 12:14:00	424.857	597.833	36.7167	34.2667
2022-07-05 12:15:00	422.765	578.667	36.6833	34.6167
2022-07-05 12:16:00	422.578	596.833	36.8333	33.75
2022-07-05 12:17:00	424.056	598.5	37.0333	33.95
2022-07-05 12:18:00	423.495	596.5	36.9167	34.3333
2022-07-05 12:19:00	422.574	598	37.0167	34.7833
2022-07-05 12:20:00	422.356	605.333	37.2167	34
2022-07-05 12:21:00	422.044	584.833	37.05	34.05
2022-07-05 12:22:00	422.364	585.833	37.0167	33.3667
2022-07-05 12:23:00	423.724	596.833	37.1	34.5
2022-07-05 12:24:00	424.825	597.167	37.15	34.1333
2022-07-05 12:25:00	424.195	596.5	37.2167	32.9333
2022-07-05 12:26:00	423.686	609	37.4333	32.8667
2022-07-05 12:27:00	422.557	592	37.2	32.65
2022-07-05 12:28:00	422.445	603.833	37.2667	32.8167
2022-07-05 12:29:00	422.775	613	37.4	33.1333
2022-07-05 12:30:00	424.239	592.833	37.45	32.65
2022-07-05 12:31:00	424.214	594	37.6667	33.0167
2022-07-05 12:32:00	422.82	594.667	37.8333	33.9833
2022-07-05 12:33:00	423.033	577	37.7	33.4833
2022-07-05 12:34:00	423.208	590	37.7167	32.8667
2022-07-05 12:35:00	423.143	599.333	37.6833	32.9667
2022-07-05 12:36:00	422.389	603.333	37.5167	32.9
2022-07-05 12:37:00	421.845	600.167	37.5167	32.9667
2022-07-05 12:38:00	422.808	593	37.6667	32.3
2022-07-05 12:39:00	422.345	594.833	37.75	32.6333
2022-07-05 12:40:00	422.474	594	37.7667	32.8167
2022-07-05 12:41:00	422.69	599.667	37.6167	32.9167
2022-07-05 12:42:00	423.069	602	37.5667	33.2
2022-07-05 12:43:00	422.109	601.167	37.7667	33.25
2022-07-05 12:44:00	421.289	596.667	37.95	32.2833
2022-07-05 12:45:00	422.419	594.833	37.8	32.4
2022-07-05 12:46:00	424.88	592	37.7833	31.9
2022-07-05 12:47:00	423.902	588.5	37.6167	31.7667
2022-07-05 12:48:00	424.159	595.667	37.6833	32.3833
2022-07-05 12:49:00	428.137	599.333	37.8	32.6333
2022-07-05 12:50:00	424.652	597.667	37.9	32.8667
2022-07-05 12:51:00	426.73	592.167	38.0167	32.8833
2022-07-05 12:52:00	428.72	601	38.4167	32.6167
2022-07-05 12:53:00	425.589	592.333	38.35	32.0333
2022-07-05 12:54:00	423.266	599.5	38.7167	32.1667
2022-07-05 12:55:00	423.283	568.667	38.4167	31.25
2022-07-05 12:56:00	424.537	568.333	38.35	31.25
2022-07-05 12:57:00	425.075	561.667	38.1667	31.4667
2022-07-05 12:58:00	426.761	585	38.4333	31.7333
2022-07-05 12:59:00	429.004	578.333	38.5167	31.3833
2022-07-05 13:00:00	428.309	571.667	38.4833	32.1833
2022-07-05 13:01:00	427.206	587.833	38.7333	31.4167
2022-07-05 13:02:00	428.171	589.667	39.0833	29.85
2022-07-05 13:03:00	424.795	582.333	39.0667	29.7167
2022-07-05 13:04:00	424.368	568.833	38.9	31.1333
2022-07-05 13:05:00	424.684	594	38.8167	30.6667
2022-07-05 13:06:00	423.257	575.5	38.7667	31.2667
2022-07-05 13:07:00	422.009	585.833	38.8667	30.8833
2022-07-05 13:08:00	423.638	574.833	38.75	31.1667
2022-07-05 13:09:00	423.493	583.167	38.8333	31.3333
2022-07-05 13:10:00	422.828	575.5	38.9667	30.2167
2022-07-05 13:11:00	423.514	576.167	39.0833	29.7
2022-07-05 13:12:00	424.081	569.167	38.9833	30.85
2022-07-05 13:13:00	422.342	566	38.8833	30.1167
2022-07-05 13:14:00	422.308	575	38.8	29.6167
2022-07-05 13:15:00	421.691	571.333	38.6167	29.35
2022-07-05 13:16:00	422.213	577	38.7	29.85
2022-07-05 13:17:00	422.958	578.833	38.5333	29.7833
2022-07-05 13:18:00	421.242	569.333	38.3	30.7667
2022-07-05 13:19:00	420.686	582.167	38.45	31.0667
2022-07-05 13:20:00	419.842	585.333	38.4667	30.65
2022-07-05 13:21:00	420.908	594.333	38.8333	30.15
2022-07-05 13:22:00	421.063	585	38.6333	29.95
2022-07-05 13:23:00	422.45	572	38.55	29.9667
2022-07-05 13:24:00	421.208	562.4	38.32	30.08
2022-07-05 13:25:00	421.125	583.5	38.6833	28.9667
2022-07-05 13:26:00	421.834	588.167	38.7167	28.4667
2022-07-05 13:27:00	421.317	571.5	38.6333	27.8333
2022-07-05 13:28:00	420.246	590.667	38.9167	28.4167
2022-07-05 13:29:00	419.465	587.167	39.0667	28.3833
2022-07-05 13:30:00	419.543	585.667	39.1167	28.4833
2022-07-05 13:31:00	419.446	582.667	39.1167	28.4333
2022-07-05 13:32:00	418.867	575	39	28.9833
2022-07-05 13:33:00	419.354	585	39.25	28.3833
2022-07-05 13:34:00	419.051	584.5	39.2333	28.5167
2022-07-05 13:35:00	419.738	577	39.1667	29.4333
2022-07-05 13:36:00	420.008	577.5	39.15	29.3667
2022-07-05 13:37:00	420.762	575.833	39.0833	29.2833
2022-07-05 13:38:00	419.866	586.167	39.1167	28.8167
2022-07-05 13:39:00	419.492	574.167	39	28.3
2022-07-05 13:40:00	421.947	573.5	39.0667	29.3667
2022-07-05 13:41:00	421.794	593	39.5	28.3833
2022-07-05 13:42:00	420.936	577.333	39.5167	28.5833
2022-07-05 13:43:00	422.138	570	39.6667	28.6
2022-07-05 13:44:00	419.222	569	39.4333	27.85
2022-07-05 13:45:00	420.437	552.667	39.15	27.9833
2022-07-05 13:46:00	419.248	577.5	39.3	28.4
2022-07-05 13:47:00	417.897	574	39.3833	28.3167
2022-07-05 13:48:00	418.125	565.5	39.5	28.4
2022-07-05 13:49:00	418.776	571.5	39.55	28.6833
2022-07-05 13:50:00	420.002	567	39.3667	28.6
2022-07-05 13:51:00	418.863	563.833	39.5833	28.95
2022-07-05 13:52:00	419.542	570.5	39.7833	29.3167
2022-07-05 13:53:00	418.524	554.833	39.5667	29.5167
2022-07-05 13:54:00	419.333	562.333	39.8167	28.65
2022-07-05 13:55:00	420.163	575.5	40.0667	28.5
2022-07-05 13:56:00	420.095	555.333	39.8	28.6833
2022-07-05 13:57:00	420.59	582.833	40.2167	28.4667
2022-07-05 13:58:00	420.147	577.833	40.25	27.9167
2022-07-05 13:59:00	420.052	542.333	40.2	28.6
2022-07-05 14:00:00	419.121	575.833	40.1667	28.3833
2022-07-05 14:01:00	419.424	569.667	40.4	27.5833
2022-07-05 14:02:00	420.695	572.5	40.8167	26.45
2022-07-05 14:03:00	419.54	565.667	40.6	27.5333
2022-07-05 14:04:00	419.384	548.667	40.25	27.3667
2022-07-05 14:05:00	422.028	591.167	40.2	27.0833
2022-07-05 14:06:00	418.468	583.333	40.4833	27.35
2022-07-05 14:07:00	419.977	585.833	40.6167	27.25
2022-07-05 14:08:00	420.903	555.667	40.45	27.3333
2022-07-05 14:09:00	422.439	569.333	40.35	27.8833
2022-07-05 14:10:00	420.848	547.833	40.1	27.8
2022-07-05 14:11:00	420.633	570.167	40.1	28.1833
2022-07-05 14:12:00	419.538	588.833	40.2667	27.7333
2022-07-05 14:13:00	418.081	560.5	40	27.4333
2022-07-05 14:14:00	417.778	562.5	39.8333	27.2833
2022-07-05 14:15:00	418.689	580.833	40.0667	27.0667
2022-07-05 14:16:00	418.339	578.167	40.0667	27.5
2022-07-05 14:17:00	418.833	578.833	40.2167	27.7
2022-07-05 14:18:00	418.186	568.333	40.45	27.0833
2022-07-05 14:19:00	418.819	570.5	40.6833	26.8333
2022-07-05 14:20:00	419.326	571	40.7333	26.8
2022-07-05 14:21:00	418.202	561.667	40.5167	27.2333
2022-07-05 14:22:00	418.549	570.167	40.2333	27.0333
2022-07-05 14:23:00	418.607	559.5	39.9	27.15
2022-07-05 14:24:00	418.242	555.833	39.6667	26.9667
2022-07-05 14:25:00	418.375	571.167	39.6833	26.8
2022-07-05 14:26:00	417.105	561.333	39.5833	26.7
2022-07-05 14:27:00	417.893	572.833	39.7	26.8167
2022-07-05 14:28:00	418.884	557.5	39.5833	26.2833
2022-07-05 14:29:00	417.757	559.667	39.5667	26.35
2022-07-05 14:30:00	416.839	564.667	39.4167	26.55
2022-07-05 14:31:00	417.626	562.5	39.4667	27.1
2022-07-05 14:32:00	417.715	573.167	39.75	26.85
2022-07-05 14:33:00	417.834	575	40.1833	25.8167
2022-07-05 14:34:00	418.21	562.833	40.35	26.4333
2022-07-05 14:35:00	418.239	561.167	40.1167	26.8333
2022-07-05 14:36:00	418.529	549.167	39.7	26.8667
2022-07-05 14:37:00	419.577	575.167	39.95	26.85
2022-07-05 14:38:00	419.666	585	40.1833	25.2667
2022-07-05 14:39:00	420.079	566.333	40.0167	25.75
2022-07-05 14:40:00	420.682	556.5	40.0167	26.5667
2022-07-05 14:41:00	421.308	563.167	39.6667	27.1
2022-07-05 14:42:00	421.12	563	39.4833	27.1
2022-07-05 14:43:00	421.226	568.5	39.4	27.8333
2022-07-05 14:44:00	419.385	578.833	39.5333	27.8
2022-07-05 14:45:00	419.69	585.333	39.3833	27.7833
2022-07-05 14:46:00	420.318	575.667	39.3333	27.9333
2022-07-05 14:47:00	419.753	581.5	39.4167	27.6833
2022-07-05 14:48:00	419.819	590.333	39.65	26.7333
2022-07-05 14:49:00	419.682	588.8	39.66	27.26
2022-07-05 14:50:00	419.695	582.833	39.7667	27.5667
2022-07-05 14:51:00	418.298	579.667	39.6333	28.6167
2022-07-05 14:52:00	418.769	580.5	39.4667	27.2667
2022-07-05 14:53:00	418.846	585	39.8	27
2022-07-05 14:54:00	420.003	573.333	39.8833	26.9667
2022-07-05 14:55:00	419.579	554.667	39.6	27.5
2022-07-05 14:56:00	420.984	572	39.7833	28.0167
2022-07-05 14:57:00	422.028	582	39.8	27.7167
2022-07-05 14:58:00	420.671	561.667	39.6167	27.5333
2022-07-05 14:59:00	421.38	566	39.7167	27.2
2022-07-05 15:00:00	421.077	580.333	39.6	27.7667
2022-07-05 15:01:00	421.283	576	39.2833	28.7
2022-07-05 15:02:00	421.834	577.667	39.1667	28.2833
2022-07-05 15:03:00	420.918	582.667	39.1333	27.4333
2022-07-05 15:04:00	419.65	579.167	39.0667	28.4
2022-07-05 15:05:00	421.16	581.5	39.1167	27.9333
2022-07-05 15:06:00	421.573	544.333	38.8833	28.15
2022-07-05 15:07:00	423.843	582.167	39.0333	27.5167
2022-07-05 15:08:00	423.782	556	38.75	27.7833
2022-07-05 15:09:00	423.044	555.667	38.6167	27.7333
2022-07-05 15:10:00	424.461	574.5	38.5333	27.6667
2022-07-05 15:11:00	422.962	579	38.45	27.8
2022-07-05 15:12:00	423.375	579.167	38.5	27.8833
2022-07-05 15:13:00	422.565	581.833	38.6167	27.85
2022-07-05 15:14:00	422.061	579.833	38.4167	27.8167
2022-07-05 15:15:00	421.521	580.5	38.3833	28.0333
2022-07-05 15:16:00	422.777	585	38.4333	27.8
2022-07-05 15:17:00	422.755	589	38.6167	26.8833
2022-07-05 15:18:00	422.56	584	38.55	27.8167
2022-07-05 15:19:00	421.8	587.333	38.5	28.4
2022-07-05 15:20:00	421.369	583.5	38.5167	28.2833
2022-07-05 15:21:00	422.265	585.667	38.3167	28.25
2022-07-05 15:22:00	421.454	577	38.1333	28.5167
2022-07-05 15:23:00	420.775	575.5	38.1667	28.6833
2022-07-05 15:24:00	420.295	579.5	38.2667	28.7833
[truncated: 8,385 more rows]
