# Supplementary material for: Development and machine learning-based calibration of low-cost multiparametric stations for the measurement of CO2 and CH4 in air
Source: Heliyon. 2024 Apr 24;10(9):e29772. doi: 10.1016/j.heliyon.2024.e29772 (PMC11076643; doi:10.1016/j.heliyon.2024.e29772)
Supplement: Multimedia component 4 [file mmc4.xlsx]

## Sheet: Foglio1
Date	CO2_Picarro	CO2_station4	T	RH
2023-02-17 10:36:40	416.277	513.5	16.35	39.85
2023-02-17 10:37:40	412.27	515	16.4	39.7
2023-02-17 10:38:40	414.137	515.5	16.5	39.7
2023-02-17 10:39:40	412.425	516	16.6	39.25
2023-02-17 10:40:40	411.33	519	16.6	39.3
2023-02-17 10:41:40	408.773	522.5	16.5	39.35
2023-02-17 10:42:40	410.412	527	16.6	39.15
2023-02-17 10:43:40	411.34	526	16.5	38.8
2023-02-17 10:44:40	416.066	519.5	16.7	39.2
2023-02-17 10:45:40	449.018	518	16.7	38.95
2023-02-17 10:46:40	412.173	523.5	16.85	39.1
2023-02-17 10:47:40	410.591	540	16.8	39.15
2023-02-17 10:48:40	409.337	535.5	16.6	39.1
2023-02-17 10:49:40	417.566	530	16.6	39.3
2023-02-17 10:50:40	422.286	518	16.55	39.55
2023-02-17 10:51:40	415.788	519	16.75	39.4
2023-02-17 10:52:40	413.104	525	16.85	39.25
2023-02-17 10:53:40	410.583	527	17	38.85
2023-02-17 10:54:40	409.21	523.5	16.95	38.05
2023-02-17 10:55:40	408.13	518	16.85	37.8
2023-02-17 10:56:40	419.135	513	17.15	37.75
2023-02-17 10:57:40	413.144	516.5	17.35	37.25
2023-02-17 10:58:40	409.568	516	16.85	38.25
2023-02-17 10:59:40	414.974	508	17.1	37.9
2023-02-17 11:00:40	414.94	512.5	17.2	37.9
2023-02-17 11:01:40	413.774	512	17.15	38.1
2023-02-17 11:02:40	417.351	516	17.15	38.3
2023-02-17 11:03:40	415.175	517	17.3	37.95
2023-02-17 11:04:40	424.911	521	17.5	37.95
2023-02-17 11:05:40	420.26	523	17.65	37.65
2023-02-17 11:06:40	421.045	526.5	17.9	37.5
2023-02-17 11:07:40	435.503	534.5	18.1	37.25
2023-02-17 11:08:40	412.536	539.5	18.05	36.8
2023-02-17 11:09:40	409.592	542	17.8	36.65
2023-02-17 11:10:40	414.883	528.5	17.8	36.65
2023-02-17 11:11:40	412.164	513.5	17.8	36.25
2023-02-17 11:12:40	407.648	504.5	18	36.3
2023-02-17 11:13:40	409.898	514.5	18.05	36.2
2023-02-17 11:14:40	409.86	515	17.65	36.2
2023-02-17 11:15:40	414.182	508.5	17.65	36
2023-02-17 11:16:40	413.888	508	17.6	36
2023-02-17 11:17:40	407.092	514.5	17.8	35.8
2023-02-17 11:18:40	408.514	514	17.85	35.1
2023-02-17 11:19:40	412.207	509.5	18.05	35.5
2023-02-17 11:20:40	407.561	504	18.35	34.95
2023-02-17 11:21:40	412.19	504	18.55	34.6
2023-02-17 11:22:40	408.7	503.5	18.7	34.45
2023-02-17 11:23:40	406.565	506.5	18.8	34.6
2023-02-17 11:24:40	408.847	516	18.85	34.6
2023-02-17 11:25:40	414.968	509	18.95	34.1
2023-02-17 11:26:40	413.482	507	18.75	34.45
2023-02-17 11:27:40	410.828	516	19.15	34
2023-02-17 11:28:40	413.038	516	19.4	33.8
2023-02-17 11:29:40	413.076	513.5	19.55	33.65
2023-02-17 11:30:40	413.094	512	19.7	33.2
2023-02-17 11:31:40	406.69	494	19.65	33.6
2023-02-17 11:32:40	410.076	509	19.7	33.4
2023-02-17 11:33:40	409.589	508.5	20.2	32.35
2023-02-17 11:34:40	413.566	508.5	20.55	31.75
2023-02-17 11:35:40	409.037	503.5	20.65	31.9
2023-02-17 11:36:40	409.891	520	20.75	31.55
2023-02-17 11:37:40	417.677	511	20.75	31.2
2023-02-17 11:38:40	407.378	508	20.8	31.2
2023-02-17 11:39:40	430.269	519.5	20.8	30.9
2023-02-17 11:40:40	424.311	497.5	20.7	31.05
2023-02-17 11:41:40	405.872	513.5	20.8	31.5
2023-02-17 11:42:40	409.275	517	20.65	31.65
2023-02-17 11:43:40	408.756	514.5	20.5	31.25
2023-02-17 11:44:40	408.652	511.5	20.2	31.3
2023-02-17 11:45:40	413.99	494	19.8	31.85
2023-02-17 11:46:40	421.162	502.5	19.75	31.85
2023-02-17 11:47:40	419.016	506	20	31.9
2023-02-17 11:48:40	415.232	516.5	20.1	32.1
2023-02-17 11:49:40	416.798	520	20.2	32
2023-02-07 09:40:00	468.295	578	11.15	29.9
2023-02-07 09:41:00	464.294	578	11.9	29
2023-02-07 09:42:00	458.851	590.5	12.55	28.45
2023-02-07 09:43:00	438.119	606	12.65	28.05
2023-02-07 09:44:00	444.727	548.5	11.85	28.4
2023-02-07 09:45:00	484.526	563.5	11.55	29.05
2023-02-07 09:46:00	467.865	567	12.2	28.8
2023-02-07 09:47:00	433.871	563	11.55	29.4
2023-02-07 09:48:00	430.142	585.5	12.15	29.75
2023-02-07 09:49:00	436.475	653	12.45	30.4
2023-02-07 09:50:00	439.641	600	12.6	27.95
2023-02-07 09:51:00	474.192	576	12.95	27.6
2023-02-07 09:52:00	507.046	569.5	12.15	28.8
2023-02-07 09:53:00	455.322	572.5	11.7	28.85
2023-02-07 09:54:00	444.452	560.5	11.45	29.5
2023-02-07 09:55:00	444.988	571.5	11.8	28.7
2023-02-07 09:56:00	440.503	572	12.1	27.75
2023-02-07 09:57:00	431.412	558.5	11.9	28.3
2023-02-07 09:58:00	436.92	598.5	12.05	30.2
2023-02-07 09:59:00	433.635	643.5	12.85	28.55
2023-02-07 10:00:00	435.695	632.5	12.95	28.15
2023-02-07 10:01:00	486.197	575.5	12.45	27.25
2023-02-07 10:02:00	497.985	573.5	12.8	27.75
2023-02-07 10:03:00	484.513	576	12.5	27.8
2023-02-07 10:04:00	450.589	577	12.65	28.1
2023-02-07 10:05:00	453.132	581	12.8	27.45
2023-02-07 10:06:00	441.3	584.5	12.7	27.5
2023-02-07 10:07:00	445.628	585.5	13.05	26.9
2023-02-07 10:08:00	444.498	586	12.9	26.1
2023-02-07 10:09:00	453.348	619	13.05	29.95
2023-02-07 10:10:00	445.882	689	12.55	29.9
2023-02-07 10:11:00	475.136	547	12.05	28.65
2023-02-07 10:12:00	575.571	548	11.7	28.9
2023-02-07 10:13:00	478.684	602	12.15	29.25
2023-02-07 10:14:00	428.81	607	12.5	28.75
2023-02-07 10:15:00	440.891	635	13.05	27.8
2023-02-07 10:16:00	477.902	577	13.3	28.55
2023-02-07 10:17:00	507.174	671.5	12.95	30.6
2023-02-07 10:18:00	483.626	614.5	12	28.7
2023-02-07 10:19:00	521.139	575.5	12	29
2023-02-07 10:20:00	488.469	575	11.85	30
2023-02-07 10:21:00	436.797	613.5	12.1	30.2
2023-02-07 10:22:00	439.554	588	11.5	29.75
2023-02-07 10:23:00	474.283	588	11.95	30.45
2023-02-07 10:24:00	454.292	564	11.5	30.6
2023-02-07 10:25:00	445.616	570	11.6	30
2023-02-07 10:26:00	454.586	564	11.15	30.95
2023-02-07 10:27:00	440.345	562.5	10.85	31.1
2023-02-07 10:28:00	430.44	561.5	10.8	32.05
2023-02-07 10:29:00	430.095	568	11.05	30.65
2023-02-07 10:30:00	430.811	583	11.9	30.3
2023-02-07 10:31:00	438.734	637	12.6	29.6
2023-02-07 10:32:00	456.533	621.5	12.75	28.5
2023-02-07 10:33:00	505.27	632.5	12.1	31.5
2023-02-07 10:34:00	485.711	611	11.85	30.3
2023-02-07 10:35:00	485.626	649	12.05	31.9
2023-02-07 10:36:00	480.106	654.5	11.7	32.55
2023-02-07 10:37:00	474.788	704	12.1	32.8
2023-02-07 10:38:00	510.947	598.5	11.3	30.1
2023-02-07 10:39:00	575.966	580	11.8	29.7
2023-02-07 10:40:00	498.732	574.5	11.55	29.5
2023-02-07 10:41:00	442.669	575	11.7	29.75
2023-02-07 10:42:00	433.854	574	11.7	29.5
2023-02-07 10:43:00	433.042	575	12.45	28.7
2023-02-07 10:44:00	431.532	684	12.5	32.25
2023-02-07 10:45:00	432.604	663.5	11.65	31.5
2023-02-07 10:46:00	453.454	623	11.4	29.3
2022-07-04 10:57:00	429.952	409.333	33.9833	38.45
2022-07-04 10:58:00	427.767	413.333	34.1333	37.2667
2022-07-04 10:59:00	427.793	385.167	34.2167	35.7667
2022-07-04 11:00:00	429.259	353.333	34.2667	36.8333
2022-07-04 11:01:00	431.088	497.5	34.4833	37.3167
2022-07-04 11:02:00	428.267	465	34.7667	36.75
2022-07-04 11:03:00	424.571	596.833	35.0333	37.5333
2022-07-04 11:04:00	425.891	424	35.1667	35.65
2022-07-04 11:05:00	427.425	345.833	35.25	34.95
2022-07-04 11:06:00	428.793	355	35.25	35.2667
2022-07-04 11:07:00	428.373	354.667	35.4	35.7167
2022-07-04 11:08:00	428.352	363.667	35.5667	35.9333
2022-07-04 11:09:00	428.116	368.833	35.7	35.5667
2022-07-04 11:10:00	428.809	329	35.0833	35.05
2022-07-04 11:11:00	428.534	371.333	35.2833	34.3833
2022-07-04 11:12:00	428.471	334.667	35.2667	33.55
2022-07-04 11:13:00	427.613	347.333	35.4667	32.45
2022-07-04 11:14:00	427.691	352.667	35.6	32.6333
2022-07-04 11:15:00	429.774	350.167	35.6667	31.9833
2022-07-04 11:16:00	430.845	351.667	35.7833	31.7833
2022-07-04 11:17:00	429.909	352.833	35.9167	31.55
2022-07-04 11:18:00	427.749	354	36	34.0333
2022-07-04 11:19:00	424.393	347.833	36.0833	35.6667
2022-07-04 11:20:00	424.817	346.833	35.9667	37.2
2022-07-04 11:21:00	425.891	336.167	35.3333	35.3167
2022-07-04 11:22:00	427.958	370.5	35.7333	37.55
2022-07-04 11:23:00	428.063	361.667	35.7333	35.6667
2022-07-04 11:24:00	426.406	349.833	35.8	35.4833
2022-07-04 11:25:00	425.431	347.167	35.8833	35.05
2022-07-04 11:26:00	428.785	343.833	35.9667	34.7333
2022-07-04 11:27:00	428.864	346.333	36.15	32.1333
2022-07-04 11:28:00	428.9	347.5	36.2333	33.95
2022-07-04 11:29:00	424.857	344.5	36.35	35.3333
2022-07-04 11:30:00	423.962	342.167	36.4	33.5167
2022-07-04 11:31:00	421.95	343.167	36.55	32.8167
2022-07-04 11:32:00	421.5	348.667	36.7	32.65
2022-07-04 11:33:00	421.925	348	36.7	30.3833
2022-07-04 11:34:00	424.774	336.667	36.5	31.3833
2022-07-04 11:35:00	424.656	343	36.5667	30.5
2022-07-04 11:36:00	424.764	342.833	36.7333	30.25
2022-07-04 11:37:00	423.181	337.833	36.75	31.0167
2022-07-04 11:38:00	425.083	339	36.78	32.88
2022-07-04 11:39:00	428.361	326.167	36.75	34.4333
2022-07-04 11:40:00	424.585	324.667	36.5833	33.8667
2022-07-04 11:41:00	424.219	314.667	36.4167	34.4167
2022-07-04 11:42:00	427.34	305.5	36.1833	33.6
2022-07-04 11:43:00	427.249	337	36.4667	31.4167
2022-07-04 11:44:00	426.415	339.833	36.5833	35.1667
2022-07-04 11:45:00	426.216	335.333	36.7667	34.5333
2022-07-04 11:46:00	426.883	339.833	36.9167	31.9
2022-07-04 11:47:00	426.217	342.667	37.0667	29.9333
2022-07-04 11:48:00	424.988	345	37.2333	30.4167
2022-07-04 11:49:00	423.362	345.833	37.45	32.5833
2022-07-04 11:50:00	422.865	347	37.5333	32.85
2022-07-04 11:51:00	422.525	336.667	37.5	33.6333
2022-07-04 11:52:00	422.511	329.667	37.1667	31.85
2022-07-04 11:53:00	423.675	329.667	36.7	33.1667
2022-07-04 11:54:00	423.497	340.167	36.4667	32.4167
2022-07-04 11:55:00	422.846	338.333	36.6333	31.5167
2022-07-04 11:56:00	422.276	341.5	36.7167	35.4
2022-07-04 11:57:00	423.288	341.167	36.9667	28.7333
2022-07-04 11:58:00	423.925	343.667	37.2833	29.4667
2022-07-04 11:59:00	425.767	346.5	37.25	31.5833
2022-07-04 12:00:00	424.896	334.5	36.8333	32.25
2022-07-04 12:01:00	425.802	337.833	36.7333	33
2022-07-04 12:02:00	427.897	340.5	36.8333	33.2167
2022-07-04 12:03:00	424.24	347	37.1333	32.7333
2022-07-04 12:04:00	422.108	347.833	36.95	33.15
2022-07-04 12:05:00	423.958	345.333	37.1	32.5667
2022-07-04 12:06:00	424.499	348.667	37.2833	32.2333
2022-07-04 12:07:00	426.197	350.5	37.5667	30.8833
2022-07-04 12:08:00	425.725	347	37.8	30.8333
2022-07-04 12:09:00	427.012	338.667	37.55	30.6833
2022-07-04 12:10:00	425.17	345.833	37.7333	31.0333
2022-07-04 12:11:00	424.314	341.5	37.8167	31.8333
2022-07-04 12:12:00	422.421	341.5	37.7667	29.55
2022-07-04 12:13:00	421.103	340.667	37.5833	31.1667
2022-07-04 12:14:00	420.244	343.167	37.8	28.0167
2022-07-04 12:15:00	420.334	341.5	37.9167	27.85
2022-07-04 12:16:00	421.053	338.333	37.8333	29.45
2022-07-04 12:17:00	423.934	333.5	37.8	30.35
2022-07-04 12:18:00	423.03	339.333	37.7	30.5167
2022-07-04 12:19:00	424.194	339.667	37.6333	30.0667
2022-07-04 12:20:00	423.32	342.667	37.5333	29.65
2022-07-04 12:21:00	425.082	336.333	37.55	29.8
2022-07-04 12:22:00	424.397	338.833	37.8833	29.7
2022-07-04 12:23:00	423.076	339.833	37.9167	30.4
2022-07-04 12:24:00	422.997	338.667	37.9333	28.6833
2022-07-04 12:25:00	421.287	333.5	37.6833	29.5
2022-07-04 12:26:00	421.517	327	37.2667	30.4667
2022-07-04 12:27:00	421.988	333.333	37.1833	30.2833
2022-07-04 12:28:00	423.527	344.333	37.2833	30.8333
2022-07-04 12:29:00	424.72	344	37.56	30.64
2022-07-04 12:30:00	424.598	350.167	37.9	28.5
2022-07-04 12:31:00	423.839	349.5	38.25	27.9333
2022-07-04 12:32:00	423.649	352.333	38.3833	25.7
2022-07-04 12:33:00	424.797	344	38.3	25.6333
2022-07-04 12:34:00	424.876	349.167	38.5	26.4167
2022-07-04 12:35:00	425.533	350.333	38.4667	25.9833
2022-07-04 12:36:00	424.169	340.5	38.1833	27.7667
2022-07-04 12:37:00	424.591	345	38.3833	27.9833
2022-07-04 12:38:00	425.246	344.167	38.65	28.7333
2022-07-04 12:39:00	422.697	346	38.8167	27.7667
2022-07-04 12:40:00	419.731	347.667	38.7	25.7333
2022-07-04 12:41:00	419.213	345.667	38.7833	25.5
2022-07-04 12:42:00	419.808	339.667	38.7167	26.6333
2022-07-04 12:43:00	420.89	333.667	38.8167	25.3167
2022-07-04 12:44:00	422.733	342.5	39	25.3
2022-07-04 12:45:00	421.838	342.167	38.8	25.7667
2022-07-04 12:46:00	422.936	334.167	38.5333	26.8333
2022-07-04 12:47:00	424.731	353.667	38.7167	26.95
2022-07-04 12:48:00	425.813	348	38.65	25.1667
2022-07-04 12:49:00	425.384	346.167	38.6333	26.05
2022-07-04 12:50:00	426.038	344.333	38.8333	26.85
2022-07-04 12:51:00	427.993	341.667	38.8	26.8333
2022-07-04 12:52:00	426.978	349.333	38.6	25.6833
2022-07-04 12:53:00	425.223	334.667	38.1167	25.0167
2022-07-04 12:54:00	426.42	341.833	38.4833	25.45
2022-07-04 12:55:00	426.453	346.5	38.7833	26.6
2022-07-04 12:56:00	425.587	348	38.9667	27.0833
2022-07-04 12:57:00	425.408	346.833	39.05	25.6833
2022-07-04 12:58:00	425.759	344.167	39.2	23.5333
2022-07-04 12:59:00	425.98	341	39.35	22.8833
2022-07-04 13:00:00	425.051	337.167	39.5	22.35
2022-07-04 13:01:00	426.562	337.167	39.65	22.8
2022-07-04 13:02:00	426.59	336.667	39.8333	24.2167
2022-07-04 13:03:00	424.558	336.333	40.0333	23.1
2022-07-04 13:04:00	425.415	334.5	39.9667	23.0333
2022-07-04 13:05:00	425.639	334.167	40	20.7
2022-07-04 13:06:00	427.32	324.833	39.85	20.9667
2022-07-04 13:07:00	426.928	336.333	39.8333	21.2167
2022-07-04 13:08:00	426.595	335.833	39.7	20.55
2022-07-04 13:09:00	427.527	335.667	39.7333	20.0167
2022-07-04 13:10:00	430.322	335.667	39.8	20.55
2022-07-04 13:11:00	429.944	332.667	39.8333	20.5833
2022-07-04 13:12:00	426.265	338.5	39.9333	20.5833
2022-07-04 13:13:00	427.207	340.667	39.9833	20.6167
2022-07-04 13:14:00	429.69	331.667	39.9667	22.2667
2022-07-04 13:15:00	428.719	330.667	39.9333	22.8
2022-07-04 13:16:00	429.293	336.333	40.0667	22.25
2022-07-04 13:17:00	425.99	335.5	40.1833	21.6
2022-07-04 13:18:00	428.143	338.667	40.2167	21.8833
2022-07-04 13:19:00	427.779	340.4	40.14	21.3
2022-07-04 13:20:00	425.334	336.5	40.15	19.9333
2022-07-04 13:21:00	426.438	332.667	40.0667	20.0833
2022-07-04 13:22:00	425.933	334.5	39.9	21.7333
2022-07-04 13:23:00	425.201	331.667	39.8333	21.5333
2022-07-04 13:24:00	425.813	332.833	39.7833	21.3333
2022-07-04 13:25:00	426.102	333.833	39.8833	22.95
2022-07-04 13:26:00	426.057	336.333	40.2	21.1667
2022-07-04 13:27:00	427.305	338.333	40.3833	21.6167
2022-07-04 13:28:00	428.601	337.167	40.4667	20.6833
2022-07-04 13:29:00	427.042	333.5	40.5833	21.7333
2022-07-04 13:30:00	426.774	336.5	40.7667	20.5167
2022-07-04 13:31:00	426.776	338.167	40.9167	21.0833
2022-07-04 13:32:00	426.445	327	40.7333	20.3167
2022-07-04 13:33:00	425.863	333.5	40.7167	20.9333
2022-07-04 13:34:00	424.761	338.5	40.7	20.7667
2022-07-04 13:35:00	425.948	341.167	40.35	20.3
2022-07-04 13:36:00	426.508	343.333	40.15	19.8167
2022-07-04 13:37:00	425.977	344.5	40.1833	20.3667
2022-07-04 13:38:00	426.408	347.333	40.4	20.1667
2022-07-04 13:39:00	427.65	346.833	40.5333	21.0333
2022-07-04 13:40:00	425.177	345.333	40.6	20.8833
2022-07-04 13:41:00	425.914	344	40.7167	20.4333
2022-07-04 13:42:00	426.018	345.333	40.7333	20.9667
2022-07-04 13:43:00	425.309	344	40.7	20.4833
2022-07-04 13:44:00	424.812	336.167	40.5833	22.55
2022-07-04 13:45:00	426.977	339.167	40.55	22.5
2022-07-04 13:46:00	426.612	347.333	40.5833	21.3333
2022-07-04 13:47:00	424.706	347	40.6667	20.6833
2022-07-04 13:48:00	424.831	348.833	40.8167	20.9667
2022-07-04 13:49:00	425.076	348.167	40.8167	21.9667
2022-07-04 13:50:00	424.032	328.5	40.5833	21.8167
2022-07-04 13:51:00	427.207	335.333	40.75	22
2022-07-04 13:52:00	424.729	341.833	40.8667	21.6667
2022-07-04 13:53:00	424.608	340.5	40.9667	22.9667
2022-07-04 13:54:00	423.437	339	41.1167	21.7667
2022-07-04 13:55:00	424.277	343.167	41.25	20.6667
2022-07-04 13:56:00	424.61	338.833	41.2167	22.0667
2022-07-04 13:57:00	429.378	338.333	41.3667	21.35
2022-07-04 13:58:00	425.381	327.833	41.3333	20.8333
2022-07-04 13:59:00	425.468	329.833	41.3333	20.5333
2022-07-04 14:00:00	426.059	340	41.3833	20.4667
2022-07-04 14:01:00	425.755	342.333	41.15	22.6833
2022-07-04 14:02:00	425.182	328.667	40.9333	21.4333
2022-07-04 14:03:00	424.291	333.333	41.2	22.7667
2022-07-04 14:04:00	423.903	336.667	41.4333	20.8167
2022-07-04 14:05:00	423.313	338	41.5333	21.95
2022-07-04 14:06:00	423.975	337	41.7	21.7167
2022-07-04 14:07:00	426.644	337.5	41.7667	21.3167
2022-07-04 14:08:00	425.737	336.333	41.7167	21.3333
2022-07-04 14:09:00	425.67	332.8	41.5	22.58
2022-07-04 14:10:00	424.194	335.833	41.55	21.8333
2022-07-04 14:11:00	428.082	337.833	41.6	22.1833
2022-07-04 14:12:00	430.649	340.333	41.6333	21.1167
2022-07-04 14:13:00	428.295	334.833	41.5167	22.9667
2022-07-04 14:14:00	426.049	327	41.3833	22.6833
2022-07-04 14:15:00	427.458	331.333	41.3833	20.8
2022-07-04 14:16:00	427.957	337	41.4	21.8
2022-07-04 14:17:00	425.363	334.667	41.2667	23.0667
2022-07-04 14:18:00	426.626	332.167	41.1667	22.6667
2022-07-04 14:19:00	426.902	336	41.0667	23.2333
2022-07-04 14:20:00	430.352	332.5	40.8833	24.1667
2022-07-04 14:21:00	427.141	331.667	41	22.7833
2022-07-04 14:22:00	424.352	318.167	41.0833	23.2667
2022-07-04 14:23:00	425.502	330.167	41.25	23.15
2022-07-04 14:24:00	423.252	333.5	41.2833	20.75
2022-07-04 14:25:00	423.386	340.167	41.3833	21.35
2022-07-04 14:26:00	423.784	338	41.5667	22.3833
2022-07-04 14:27:00	423.484	329.167	41.65	22.25
2022-07-04 14:28:00	422.932	321.167	41.6167	21.85
2022-07-04 14:29:00	421.855	328.333	41.65	20.9
2022-07-04 14:30:00	421.66	329.167	41.6	20.8167
2022-07-04 14:31:00	422.611	328.5	41.6167	22.4833
2022-07-04 14:32:00	424.313	313.667	41.4167	22.1167
2022-07-04 14:33:00	424.023	324.167	41.3667	22.55
2022-07-04 14:34:00	424.026	334.833	41.2667	23.2167
2022-07-04 14:35:00	422.157	333.833	41.2667	22.35
2022-07-04 14:36:00	423.67	339.5	41.3667	22.5333
2022-07-04 14:37:00	426.239	342.667	41.45	22.2333
2022-07-04 14:38:00	426.875	340	41.4333	22.5333
2022-07-04 14:39:00	424.872	339.833	41.4167	22.2167
2022-07-04 14:40:00	423.762	337.667	41.45	20.1833
2022-07-04 14:41:00	424.848	335.333	41.3833	21.5
2022-07-04 14:42:00	422.675	328.833	41.0333	22.6667
2022-07-04 14:43:00	422.161	345.167	40.95	22.8
2022-07-04 14:44:00	422.858	335.833	40.8833	22
2022-07-04 14:45:00	422.494	341.5	41.1167	21.6833
2022-07-04 14:46:00	423.467	341.667	41.2667	23.3667
2022-07-04 14:47:00	421.51	334.833	41.3	22.8667
2022-07-04 14:48:00	421.08	333.667	41.3	22.15
2022-07-04 14:49:00	421.116	335.167	41.35	21.8
2022-07-04 14:50:00	422.286	335	41.3167	21.0667
2022-07-04 14:51:00	423.357	338	41.2667	21.6
2022-07-04 14:52:00	424.009	334.167	41	21.75
2022-07-04 14:53:00	423.321	327.667	40.85	22.3667
2022-07-04 14:54:00	422.539	327.833	40.8667	21.9333
2022-07-04 14:55:00	426.23	328.333	40.9667	22.1
2022-07-04 14:56:00	426.829	332.667	40.7	21.8167
2022-07-04 14:57:00	425.362	333	40.6	22.0333
2022-07-04 14:58:00	424.408	336.333	40.5333	21.2667
2022-07-04 14:59:00	422.623	342.4	40.62	21.96
2022-07-04 15:00:00	423.033	342	40.6833	22.25
2022-07-04 15:01:00	426.147	341.5	40.4167	22.8833
2022-07-04 15:02:00	425.7	336.5	40.3	22.5
2022-07-04 15:03:00	424.137	334.667	40.1667	23.3
2022-07-04 15:04:00	428.663	344.667	40.4833	23.7167
2022-07-04 15:05:00	426.786	345.5	40.6333	21.6833
2022-07-04 15:06:00	424.036	343.333	40.8167	21.9833
2022-07-04 15:07:00	424.565	345.333	40.85	22.9333
2022-07-04 15:08:00	424.423	339.5	40.7167	21.9333
2022-07-04 15:09:00	422.54	336	40.7667	22.0167
2022-07-04 15:10:00	422.113	343.667	40.95	22.45
2022-07-04 15:11:00	421.53	346.167	40.9	21.9333
2022-07-04 15:12:00	421.12	335.5	40.6833	21.0667
2022-07-04 15:13:00	421.75	332.667	40.7833	21.3667
2022-07-04 15:14:00	423.295	338	40.7167	22.3667
2022-07-04 15:15:00	425.162	333.667	40.5667	21.8
2022-07-04 15:16:00	425.234	333.333	40.2667	21.4667
2022-07-04 15:17:00	424.825	323.167	40.0167	21.3333
2022-07-04 15:18:00	422.97	322.833	39.6833	21.8667
2022-07-04 15:19:00	422.051	318.333	39.4833	22.2
2022-07-04 15:20:00	421.918	331.833	39.6667	22.2167
2022-07-04 15:21:00	421.908	335.667	39.7833	22.45
2022-07-04 15:22:00	421.458	334.5	39.8667	22.1167
2022-07-04 15:23:00	422.354	334.833	39.6833	22.6667
2022-07-04 15:24:00	423.322	335.667	39.5333	21.7
2022-07-04 15:25:00	421.405	339.833	39.5167	21.9167
2022-07-04 15:26:00	423.013	337.5	39.55	22.4833
2022-07-04 15:27:00	422.207	339.5	39.6	22.0833
2022-07-04 15:28:00	420.495	338.5	39.4833	22.3333
2022-07-04 15:29:00	419.729	339.333	39.4333	22.4167
2022-07-04 15:30:00	421.128	341.333	39.1667	22.65
2022-07-04 15:31:00	422.263	344	39.25	23
2022-07-04 15:32:00	421.077	342.833	39.4	23.1833
2022-07-04 15:33:00	421.474	339.333	39.3667	23.4
2022-07-04 15:34:00	419.954	340.833	39.45	21.7
2022-07-04 15:35:00	420.262	339.333	39.5167	20.8833
2022-07-04 15:36:00	420.015	338.333	39.5667	21.1167
2022-07-04 15:37:00	421.074	340.833	39.45	21.15
2022-07-04 15:38:00	421.131	341.667	39.4167	20.9333
2022-07-04 15:39:00	419.966	342.667	39.3333	21.7167
2022-07-04 15:40:00	419.924	336.833	39.3	21.45
2022-07-04 15:41:00	421.328	334.833	39.1667	21.3833
2022-07-04 15:42:00	421.715	328	38.9333	21.7833
2022-07-04 15:43:00	420.438	324.5	38.7667	21.5833
2022-07-04 15:44:00	421.464	329.5	38.9833	21.4
2022-07-04 15:45:00	420.205	334.333	39.05	22.45
2022-07-04 15:46:00	420.006	336.333	39.1833	22.8833
2022-07-04 15:47:00	421.147	340.333	39.1667	23.05
2022-07-04 15:48:00	420.388	332.333	39	23.1
2022-07-04 15:49:00	419.498	328.5	39.1167	23.0667
2022-07-04 15:50:00	420.273	331.6	39.28	22.9
2022-07-04 15:51:00	421.262	336.5	39.3667	23.4667
2022-07-04 15:52:00	420.794	337.333	39.45	22.4167
2022-07-04 15:53:00	419.864	333.667	39.35	23.0667
2022-07-04 15:54:00	420.635	330.167	39.2667	22.0333
2022-07-04 15:55:00	420.719	310.667	39.1167	21.7833
2022-07-04 15:56:00	421.5	332.667	39.3333	22.1333
2022-07-04 15:57:00	421.867	334.833	39.3	22.4167
2022-07-04 15:58:00	421.817	334.667	39.35	23.1
2022-07-04 15:59:00	421.659	339.333	39.4	22.7167
2022-07-04 16:00:00	421.706	336.667	39.3167	21.4833
2022-07-04 16:01:00	421.227	324	39.2	22.1167
2022-07-04 16:02:00	420.678	327.5	39.15	21.9333
2022-07-04 16:03:00	421.468	328	39.1	21.8167
2022-07-04 16:04:00	422.028	328.333	38.9833	21.4333
2022-07-04 16:05:00	422.174	329.167	38.8833	21.05
2022-07-04 16:06:00	422.594	329.667	38.8667	20.5333
2022-07-04 16:07:00	422.803	331.5	38.7667	20.5333
2022-07-04 16:08:00	421.599	329.5	38.6333	21.3833
2022-07-04 16:09:00	420.336	337.833	38.9167	21.15
2022-07-04 16:10:00	419.953	342.667	39.05	21.5833
2022-07-04 16:11:00	419.681	338.167	39.1333	22.5333
2022-07-04 16:12:00	420.181	335	38.95	21.5333
2022-07-04 16:13:00	421.943	330.167	38.85	20.2
2022-07-04 16:14:00	421.476	330.833	38.75	20.3833
2022-07-04 16:15:00	420.208	334.5	38.8167	20.65
2022-07-04 16:16:00	420.204	334.333	38.8333	20.8333
2022-07-04 16:17:00	420.93	340.5	38.85	20.45
2022-07-04 16:18:00	419.98	342	38.85	20.65
2022-07-04 16:19:00	420.309	342.5	38.9833	20.7833
2022-07-04 16:20:00	420.701	343	39	20.9667
2022-07-04 16:21:00	420.654	343	39.0167	21.3667
2022-07-04 16:22:00	420.646	341.833	38.9833	20.0833
2022-07-04 16:23:00	421.206	341	38.85	20.5333
2022-07-04 16:24:00	420.143	342.167	38.7833	21.0833
2022-07-04 16:25:00	420.925	341.833	38.7167	20.6167
2022-07-04 16:26:00	421.007	341.833	38.85	20.7333
2022-07-04 16:27:00	421.982	340.833	38.85	21.2167
2022-07-04 16:28:00	421.577	340.167	38.9333	20.9167
2022-07-04 16:29:00	420.676	339.167	38.7667	21.0333
2022-07-04 16:30:00	421.105	334.5	38.7167	21.1333
2022-07-04 16:31:00	422.049	334.667	38.6	19.7
2022-07-04 16:32:00	421.525	336.5	38.6667	20.2833
2022-07-04 16:33:00	420.598	336.167	38.6833	20.2333
2022-07-04 16:34:00	421.063	337.167	38.7	20.2333
2022-07-04 16:35:00	420.128	337.667	38.6667	20.5
2022-07-04 16:36:00	419.253	340	38.75	20.6667
2022-07-04 16:37:00	418.67	338.833	38.7833	21.2167
2022-07-04 16:38:00	418.881	340.167	38.8833	20.3833
2022-07-04 16:39:00	418.988	338.667	39.0333	20.6333
2022-07-04 16:40:00	419.411	338.833	38.95	19.8833
2022-07-04 16:41:00	419.798	337.4	38.86	19.5
2022-07-04 16:42:00	420.903	336.167	38.95	20.6167
2022-07-04 16:43:00	420.512	337.833	38.85	20.0333
2022-07-04 16:44:00	420.842	337	38.7167	19.9
2022-07-04 16:45:00	421.511	336.167	38.8833	21
2022-07-04 16:46:00	422.211	336.333	38.95	20.3333
2022-07-04 16:47:00	420.679	336.833	38.9833	20.55
2022-07-04 16:48:00	420.969	332.167	38.95	20.0667
2022-07-04 16:49:00	419.855	329.833	39.0167	20.5333
2022-07-04 16:50:00	420.49	328.333	39.15	21.2
2022-07-04 16:51:00	420.041	327.167	39.1833	21.65
2022-07-04 16:52:00	419.136	330	39.2667	21.4
2022-07-04 16:53:00	419.724	330.833	39.2	21.4667
2022-07-04 16:54:00	420.652	335	39.25	19.5833
2022-07-04 16:55:00	420.607	334.167	39.2333	20.7667
2022-07-04 16:56:00	431.783	334.333	39.1333	20.6
2022-07-04 16:57:00	434.579	330.833	39.1	20.8
2022-07-04 16:58:00	422.67	332.5	39.1	21.1667
2022-07-04 16:59:00	423.402	328.5	39.0167	20.8
2022-07-04 17:00:00	421.921	329	39.0167	21.0167
2022-07-04 17:01:00	422.812	329.667	39.1833	21.6167
2022-07-04 17:02:00	420.844	331.333	39.2333	20.7833
2022-07-04 17:03:00	422.128	330.833	39.1833	20.8667
2022-07-04 17:04:00	424.466	330	39.0833	20.1667
2022-07-04 17:05:00	423.161	330.5	39.0667	20.1667
2022-07-04 17:06:00	421.993	331.5	39.0333	20.45
2022-07-04 17:07:00	421.258	330.333	39.1667	21.65
2022-07-04 17:08:00	421.606	330.667	39.25	21.7167
2022-07-04 17:09:00	421.25	332.167	39.4	21.2167
2022-07-04 17:10:00	421.926	330.167	39.2167	21.0167
2022-07-04 17:11:00	421.878	327.833	39.1	21.4167
2022-07-04 17:12:00	424.492	330.5	39.2333	21.4333
2022-07-04 17:13:00	422.467	331	39.1667	20.5667
2022-07-04 17:14:00	422.715	331.667	39.05	20.3667
2022-07-04 17:15:00	421.306	333.5	38.9667	20.6833
2022-07-04 17:16:00	421.071	334.667	38.95	20.8667
2022-07-04 17:17:00	420.411	335.5	39.0167	20.6833
2022-07-04 17:18:00	420.408	334.833	39.1667	21.1
2022-07-04 17:19:00	420.058	335.833	39.2833	20.85
2022-07-04 17:20:00	420.288	332.5	39.35	20.55
2022-07-04 17:21:00	420.143	330.333	39.4	21.0333
2022-07-04 17:22:00	420.569	329	39.35	21.9167
2022-07-04 17:23:00	420.54	325.5	39.3667	21.45
2022-07-04 17:24:00	420.406	326.833	39.3	20.85
2022-07-04 17:25:00	420.458	326.167	39.25	20.55
2022-07-04 17:26:00	421.023	330	39.35	21.55
2022-07-04 17:27:00	421.729	327	39.1833	21.2833
2022-07-04 17:28:00	421.47	330.833	39.2833	20.6833
2022-07-04 17:29:00	421.495	331.333	39.3333	21.3667
2022-07-04 17:30:00	420.586	332.167	39.3333	20.8333
2022-07-04 17:31:00	420.778	330.833	39.2167	20.3
2022-07-04 17:32:00	420.506	330.2	39	20.36
2022-07-04 17:33:00	420.637	327.167	38.95	20.4
2022-07-04 17:34:00	421.128	328.5	38.9	20.7
2022-07-04 17:35:00	420.947	327.333	39	20.6833
2022-07-04 17:36:00	420.023	329.167	39.0167	20.9167
2022-07-04 17:37:00	420.059	329	39.05	21.3667
2022-07-04 17:38:00	420.457	326.833	39.0167	20.9667
2022-07-04 17:39:00	421.074	328.833	39.15	21.5667
2022-07-04 17:40:00	421.187	331.5	39.25	21.9667
2022-07-04 17:41:00	421.003	334	39.3833	22.25
2022-07-04 17:42:00	420.782	336.167	39.3833	21.9667
2022-07-04 17:43:00	421.296	325.167	39.3	21.7333
2022-07-04 17:44:00	421.591	330.333	39.2167	21.2333
2022-07-04 17:45:00	421.425	338.833	39.15	21.5667
2022-07-04 17:46:00	421.069	330.833	39	21.6
2022-07-04 17:47:00	420.836	334.667	39	21.3333
2022-07-04 17:48:00	421.541	338	39.0833	20.9333
2022-07-04 17:49:00	420.746	336	39.0333	21.8
2022-07-04 17:50:00	421.22	335	39.15	22
2022-07-04 17:51:00	420.419	336.667	39.2167	21.8167
2022-07-04 17:52:00	421.29	335.833	39.2667	21.4833
2022-07-04 17:53:00	422.813	337.667	39.25	21.1167
2022-07-04 17:54:00	423.831	335.833	39.1833	21.1
2022-07-04 17:55:00	427.005	339.333	39.1833	20.95
2022-07-04 17:56:00	424.679	339	39.1167	21.8833
2022-07-04 17:57:00	422.859	344.5	39.15	22.3333
2022-07-04 17:58:00	421.858	346.5	39.2	22.7333
2022-07-04 17:59:00	420.629	344.167	39.2667	22.0833
2022-07-04 18:00:00	420.853	341.667	39.25	21.9167
2022-07-04 18:01:00	421.46	333.167	39.1833	22.1667
2022-07-04 18:02:00	422.068	332.167	38.9667	21.05
2022-07-04 18:03:00	421.676	331.167	38.8	21.5167
2022-07-04 18:04:00	422.587	335	38.95	21.5
2022-07-04 18:05:00	421.278	336.833	38.8833	21.7
2022-07-04 18:06:00	420.635	334.333	38.7	21.7833
2022-07-04 18:07:00	421.13	337.333	38.7333	21.3333
2022-07-04 18:08:00	420.497	340.5	38.8167	21.6333
2022-07-04 18:09:00	422.337	332	38.4833	21.5
2022-07-04 18:10:00	422.484	331.833	38.6167	21.7
2022-07-04 18:11:00	421.785	337.667	38.6833	21.9667
2022-07-04 18:12:00	421.665	331.333	38.35	21.3833
2022-07-04 18:13:00	422.199	322.833	38.0167	21.85
2022-07-04 18:14:00	421.296	325.333	37.9	21.6
2022-07-04 18:15:00	422.103	329	37.8	21.6833
2022-07-04 18:16:00	422.58	330.667	37.9333	21.5167
2022-07-04 18:17:00	424.022	334.667	37.9833	21.6833
2022-07-04 18:18:00	423.719	336.333	37.9167	21.5167
2022-07-04 18:19:00	422.819	336.5	37.8	21.7
2022-07-04 18:20:00	423.421	334.5	37.7333	22.1333
2022-07-04 18:21:00	425.15	339.333	37.9	21.9333
2022-07-04 18:22:00	425.77	339.833	37.9833	22.2833
2022-07-04 18:23:00	426.872	340.4	37.96	21.7
2022-07-04 18:24:00	429.76	339.833	37.95	22
2022-07-04 18:25:00	424.767	344.5	37.9833	21.55
2022-07-04 18:26:00	422.668	342.667	37.9667	21.6333
2022-07-04 18:27:00	426.303	344	37.9	22
2022-07-04 18:28:00	429.347	345.5	37.85	21.9667
2022-07-04 18:29:00	427.836	346.167	37.8	21.7667
2022-07-04 18:30:00	428.92	344.667	37.7667	21.55
2022-07-04 18:31:00	432.026	339	37.55	21.8833
2022-07-04 18:32:00	430.874	336	37.3667	21.9667
2022-07-04 18:33:00	430.841	333.833	37.3167	22.5333
2022-07-04 18:34:00	430.143	334.333	37.3333	22.2
2022-07-04 18:35:00	429.902	335.5	37.3167	22.1833
2022-07-04 18:36:00	425.957	340.333	37.3833	21.7167
2022-07-04 18:37:00	427.795	342.167	37.4667	22.3333
2022-07-04 18:38:00	428.591	341	37.4333	22.5667
2022-07-04 18:39:00	427.075	340.333	37.3667	22.5167
2022-07-04 18:40:00	425.038	332.5	37.2833	22.3667
2022-07-04 18:41:00	423.054	331.5	37.15	22.1
2022-07-04 18:42:00	422.419	336.167	37.1333	22.1833
2022-07-04 18:43:00	423.115	343.5	37.2167	22.6
2022-07-04 18:44:00	424.577	339.5	37.1833	22.7167
2022-07-04 18:45:00	427.614	342.833	37.1667	22.15
2022-07-04 18:46:00	428.689	339	36.8333	22.3833
2022-07-04 18:47:00	425.396	335.667	36.8833	22.9167
2022-07-04 18:48:00	424.454	337	37.0167	23.0167
2022-07-04 18:49:00	423.235	337.833	37.0667	22.45
2022-07-04 18:50:00	423.666	336	36.9167	22.5167
2022-07-04 18:51:00	422.678	336	36.95	23.0667
2022-07-04 18:52:00	422.954	337.833	36.8333	22.75
2022-07-04 18:53:00	423.335	333	36.6333	22.4333
2022-07-04 18:54:00	423.729	327.5	36.45	22.3667
2022-07-04 18:55:00	423.076	327.5	36.35	22.3
2022-07-04 18:56:00	422.937	330.833	36.5333	22.9167
2022-07-04 18:57:00	422.426	331.167	36.6667	22.75
2022-07-04 18:58:00	422.524	333	36.75	23.0167
2022-07-04 18:59:00	424.431	332.333	36.7833	22.8167
2022-07-04 19:00:00	422.988	332.167	36.7	22.5
2022-07-04 19:01:00	422.851	338	36.4333	22.5333
2022-07-04 19:02:00	423.55	334.333	36.4333	22.9333
2022-07-04 19:03:00	422.345	335.167	36.4833	22.9833
2022-07-04 19:04:00	421.903	336.333	36.7	23
2022-07-04 19:05:00	424.254	336.667	36.8667	23.2333
2022-07-04 19:06:00	423.818	334.167	36.6333	23
2022-07-04 19:07:00	423.292	335	36.75	22.4333
2022-07-04 19:08:00	422.887	337.333	36.8	23.4833
2022-07-04 19:09:00	422.279	335.167	36.8	22.8833
2022-07-04 19:10:00	422.341	333.333	36.8833	24.0167
2022-07-04 19:11:00	422.47	330.167	36.8333	24.0667
2022-07-04 19:12:00	421.982	336.333	36.9	23.65
2022-07-04 19:13:00	421.849	338.167	36.9167	23.3667
2022-07-04 19:14:00	421.415	335.2	37	23.56
2022-07-04 19:15:00	420.955	334.5	36.9667	23.6833
2022-07-04 19:16:00	421.319	331.5	36.9167	24.55
2022-07-04 19:17:00	422.207	334.833	36.9833	24.2167
2022-07-04 19:18:00	422.262	336.833	37.0667	23.85
2022-07-04 19:19:00	422.195	335.833	37.0333	23.7333
2022-07-04 19:20:00	421.26	331.333	36.55	23.7333
2022-07-04 19:21:00	421.113	328.667	36.4667	24.6833
2022-07-04 19:22:00	421.483	331.667	36.5833	24.65
2022-07-04 19:23:00	422.325	336.5	36.7667	24.0667
2022-07-04 19:24:00	422.806	342.667	36.8	25.0167
2022-07-04 19:25:00	422.285	341.833	36.75	24.55
2022-07-04 19:26:00	422.091	343.667	36.8	25.0167
2022-07-04 19:27:00	422.565	346.5	36.8333	24.6667
2022-07-04 19:28:00	422.987	346.333	36.8167	24.8167
2022-07-04 19:29:00	423.05	345.5	36.8	25.0333
2022-07-04 19:30:00	423.793	349	36.75	25.35
2022-07-04 19:31:00	423.608	342.5	36.5333	24.7833
2022-07-04 19:32:00	423.71	341	36.55	24.5
2022-07-04 19:33:00	424.964	342.5	36.6	24.9
2022-07-04 19:34:00	423.847	342.5	36.6	24.45
2022-07-04 19:35:00	424.032	341.5	36.6167	24.7
2022-07-04 19:36:00	424.249	329.333	36.0833	24.7833
2022-07-04 19:37:00	425.145	337.167	36.05	25.25
2022-07-04 19:38:00	423.343	342.833	35.95	25.4167
2022-07-04 19:39:00	423.753	345.167	36.0833	25.6
2022-07-04 19:40:00	425.598	347.167	36.25	25.1333
2022-07-04 19:41:00	424.197	347	36.2	26.15
2022-07-04 19:42:00	424.217	342.833	35.75	25.7167
2022-07-04 19:43:00	424.646	340.333	35.5333	26.1
2022-07-04 19:44:00	424.682	340.667	35.3833	25.9667
2022-07-04 19:45:00	425.173	341.833	35.45	26.3
2022-07-04 19:46:00	425.614	336.5	35.4	25.8667
2022-07-04 19:47:00	426.573	331.833	35.4	25.95
2022-07-04 19:48:00	426.169	332.5	35.3167	25.9667
2022-07-04 19:49:00	426.068	328.333	35.05	26.4833
2022-07-04 19:50:00	423.931	327.167	34.95	26.4667
2022-07-04 19:51:00	424.982	333.333	34.85	26.25
2022-07-04 19:52:00	425.881	341	34.85	26.3833
2022-07-04 19:53:00	428.61	331.167	34.6833	26.25
2022-07-04 19:54:00	431.055	332.667	34.7167	26.2667
2022-07-04 19:55:00	431.663	330.167	34.5833	26.2667
2022-07-04 19:56:00	429.065	330	34.6333	26.25
2022-07-04 19:57:00	429.648	331.5	34.6167	26.3
2022-07-04 19:58:00	426.361	333.333	34.45	26.1333
2022-07-04 19:59:00	424.855	330.5	34.3667	25.8333
2022-07-04 20:00:00	425.26	331.667	34.55	25.9167
2022-07-04 20:01:00	425.229	334.5	34.6	25.85
2022-07-04 20:02:00	424.166	334.833	34.6	25.7333
2022-07-04 20:03:00	424.003	332.333	34.5333	25.7
2022-07-04 20:04:00	424.737	336.5	34.3333	26.0833
2022-07-04 20:05:00	424.269	334.6	34.28	26.02
2022-07-04 20:06:00	425.707	335.667	34.2667	25.9167
2022-07-04 20:07:00	427.088	336.5	34.2167	25.9
2022-07-04 20:08:00	427.795	334	33.9667	26.0667
2022-07-04 20:09:00	427.189	334.833	33.95	26.2667
2022-07-04 20:10:00	425.892	335.333	33.85	26.15
2022-07-04 20:11:00	426.755	339.167	33.9	26.1167
2022-07-04 20:12:00	425.492	339.667	34	26.2667
2022-07-04 20:13:00	425.289	338.667	34.0333	26.05
2022-07-04 20:14:00	424.247	337.167	33.9833	26.1167
2022-07-04 20:15:00	425.849	339.833	33.9333	26
2022-07-04 20:16:00	424.923	337.833	33.8167	26.2167
2022-07-04 20:17:00	426.137	337.333	33.8333	26.2167
2022-07-04 20:18:00	427.709	336.167	33.8833	26.0833
2022-07-04 20:19:00	428.58	331	33.75	26.4667
2022-07-04 20:20:00	427.934	334	33.9	26.55
2022-07-04 20:21:00	429.75	333.667	33.9167	27.0833
2022-07-04 20:22:00	428.524	333.833	34.0333	26.75
2022-07-04 20:23:00	426.915	334.667	33.9667	26.7667
2022-07-04 20:24:00	426.759	329.5	33.8333	26.7
2022-07-04 20:25:00	427.818	332.167	33.9833	26.8833
2022-07-04 20:26:00	429.223	337.5	34.1	27.0333
2022-07-04 20:27:00	427.539	338.5	34.1333	27.2833
2022-07-04 20:28:00	430.477	337.667	34.1333	26.95
2022-07-04 20:29:00	434.158	337.5	33.95	26.5
2022-07-04 20:30:00	432.915	337.167	34.0833	27.1833
2022-07-04 20:31:00	430.472	336.833	34.1	27.15
2022-07-04 20:32:00	429.832	338.333	34.0333	27.0333
2022-07-04 20:33:00	429.413	340.333	34.1167	27.15
2022-07-04 20:34:00	431.268	340.833	34.2833	27.1
2022-07-04 20:35:00	432.2	340.833	34.4	26.8333
2022-07-04 20:36:00	434.017	339.333	34.4167	26.3833
2022-07-04 20:37:00	433.723	336.833	34.3833	26.9833
2022-07-04 20:38:00	437.025	335.167	34.4333	26.6333
2022-07-04 20:39:00	439.756	337	34.4	26.4
2022-07-04 20:40:00	440.329	336.167	34.4	26.4
2022-07-04 20:41:00	439.607	333.333	34.4833	26.3833
2022-07-04 20:42:00	431.296	337.5	34.5833	26.0833
2022-07-04 20:43:00	435.594	339.333	34.65	26.8833
2022-07-04 20:44:00	436.808	341.333	34.5667	27.5
2022-07-04 20:45:00	437.181	341.5	34.4333	27.8
2022-07-04 20:46:00	437.865	343.833	34.35	26.85
2022-07-04 20:47:00	437.983	336.833	34.2833	26.4167
2022-07-04 20:48:00	437.22	340	34.45	27.2333
2022-07-04 20:49:00	439.549	340.5	34.4667	27.1833
2022-07-04 20:50:00	437.186	341.833	34.45	26.8333
2022-07-04 20:51:00	435.412	342.833	34.3833	26.7167
2022-07-04 20:52:00	436.161	342.5	34.3833	26.9833
2022-07-04 20:53:00	440.131	343.833	34.3333	26.5833
2022-07-04 20:54:00	439.383	342.667	34.2	26.5333
2022-07-04 20:55:00	440.115	340.833	34.1667	26.35
2022-07-04 20:56:00	437.25	339	34.1	26.5333
2022-07-04 20:57:00	439.891	339.6	34.14	26.94
2022-07-04 20:58:00	434.751	341.333	34.2	26.8833
2022-07-04 20:59:00	430.843	340.667	34.1667	26.9
2022-07-04 21:00:00	431.529	334.167	34.1333	26.95
2022-07-04 21:01:00	432.487	339.667	34.1833	27.1
2022-07-04 21:02:00	432.66	337.833	34.2333	26.8333
2022-07-04 21:03:00	432.171	337.833	34.1333	27.0333
2022-07-04 21:04:00	433.041	337.167	34	26.8667
2022-07-04 21:05:00	433.32	338.333	34.0333	27.15
2022-07-04 21:06:00	436.368	338	34	28.1
2022-07-04 21:07:00	437.633	338	33.9833	27.4
2022-07-04 21:08:00	438.284	337.333	33.9667	27.5833
2022-07-04 21:09:00	438.013	336.5	33.9333	27.0833
2022-07-04 21:10:00	435.647	335.667	33.9	27.2667
2022-07-04 21:11:00	433.897	332.333	33.85	27.55
2022-07-04 21:12:00	433.266	331.5	33.8167	28.2833
2022-07-04 21:13:00	435.978	333.667	33.8333	27.3
2022-07-04 21:14:00	436.481	332.833	33.9333	28.0667
2022-07-04 21:15:00	436.036	333.833	34	28.0667
2022-07-04 21:16:00	434.872	337	34.1	27.0167
2022-07-04 21:17:00	433.364	337.667	34.1	27.1167
2022-07-04 21:18:00	433.675	336.667	34.1167	26.55
2022-07-04 21:19:00	435.079	336.167	34.2	28.0167
2022-07-04 21:20:00	436.651	335.667	34.1833	27.3667
2022-07-04 21:21:00	439.848	337.167	34.2	27.0333
2022-07-04 21:22:00	441.877	341.667	34.2333	26.9833
2022-07-04 21:23:00	441.672	343.833	34.3	27.3
2022-07-04 21:24:00	444.184	344.333	34.3	27.1
2022-07-04 21:25:00	442.436	343.333	34.3	26.5333
2022-07-04 21:26:00	440.232	344.667	34.2	28.25
2022-07-04 21:27:00	441.194	343.833	34.0667	28.15
2022-07-04 21:28:00	444.328	351.667	34.0833	27.9833
2022-07-04 21:29:00	443.919	354.833	34.1167	27.5167
2022-07-04 21:30:00	443.534	354	34.1	28.25
2022-07-04 21:31:00	443.671	351.5	34.1	28.4333
2022-07-04 21:32:00	444.111	349.333	34.1	28.05
2022-07-04 21:33:00	444.03	347.667	34.1333	28
2022-07-04 21:34:00	444.578	348.5	34.1833	28.25
2022-07-04 21:35:00	444.481	351.833	34.2	27.5
2022-07-04 21:36:00	443.833	351.833	34.2	27.7833
2022-07-04 21:37:00	445.42	352.667	34.15	27.7167
2022-07-04 21:38:00	448.908	354.167	33.9833	27.7333
2022-07-04 21:39:00	451.387	352.167	33.8	28.15
2022-07-04 21:40:00	450.945	352	33.8	28.7833
2022-07-04 21:41:00	450.703	352.333	33.8167	28.55
2022-07-04 21:42:00	450.747	354.5	33.8667	28.5333
2022-07-04 21:43:00	449.141	353.667	33.8833	29.1333
2022-07-04 21:44:00	442.252	352.833	33.9	28.9
2022-07-04 21:45:00	439.58	353.333	33.7833	29.0333
2022-07-04 21:46:00	438.726	351.833	33.8	28.8333
2022-07-04 21:47:00	441.11	349.667	33.8333	29.25
2022-07-04 21:48:00	441.651	351.833	33.8667	29.0667
2022-07-04 21:49:00	441.065	352	33.8	29.42
2022-07-04 21:50:00	438.968	354	33.85	29.3
2022-07-04 21:51:00	438.585	355.667	33.6333	30.7167
2022-07-04 21:52:00	438.213	357.667	33.6333	29.8833
2022-07-04 21:53:00	438.443	357.833	33.6	29.7833
2022-07-04 21:54:00	439.849	353.5	33.6	30.8167
2022-07-04 21:55:00	442.238	353.167	33.6167	29.4333
2022-07-04 21:56:00	443.973	350.667	33.6	30.25
2022-07-04 21:57:00	442.178	348.5	33.5333	30.0833
2022-07-04 21:58:00	441.781	348	33.5833	30
2022-07-04 21:59:00	439.458	350.167	33.6	29.8333
2022-07-04 22:00:00	439.679	353.333	33.6	29.2167
2022-07-04 22:01:00	440.29	354.667	33.6	29.6333
2022-07-04 22:02:00	438.898	354.5	33.6	29.1667
2022-07-04 22:03:00	439.734	352.5	33.6167	29.55
2022-07-04 22:04:00	439.587	352.167	33.6333	29.6
2022-07-04 22:05:00	438.055	350.667	33.6333	28.8
2022-07-04 22:06:00	438.536	347.833	33.6	29.9667
2022-07-04 22:07:00	440.7	347	33.4167	29.6333
2022-07-04 22:08:00	443.611	345.667	33.3167	30.3
2022-07-04 22:09:00	444.54	345	33.2667	30.5167
2022-07-04 22:10:00	444.693	344.167	33.25	30.2167
2022-07-04 22:11:00	443.923	345	33.25	30.25
2022-07-04 22:12:00	444.795	343.333	33.1667	30.4833
2022-07-04 22:13:00	447.587	343.667	33.0667	29.4833
2022-07-04 22:14:00	448.626	342.5	33.1333	30.1
2022-07-04 22:15:00	449.335	343.167	33.0833	30.55
2022-07-04 22:16:00	445.072	344.833	33	30.5333
2022-07-04 22:17:00	445.329	344.333	32.95	31.0667
2022-07-04 22:18:00	445.707	343.333	32.9	31.6333
2022-07-04 22:19:00	446.852	344	32.8333	31.7167
2022-07-04 22:20:00	445.964	347.333	32.85	31.3
2022-07-04 22:21:00	446.926	347.833	32.6833	31.3667
2022-07-04 22:22:00	448.409	345	32.5667	31.4667
2022-07-04 22:23:00	450.241	346	32.5167	31.2167
2022-07-04 22:24:00	449.915	350.833	32.6	31.5
2022-07-04 22:25:00	450.975	350.667	32.75	30.5667
2022-07-04 22:26:00	450.536	351.5	32.8333	30.75
2022-07-04 22:27:00	448.406	354.333	32.8167	31.4833
2022-07-04 22:28:00	453.149	358.667	32.9	31.85
2022-07-04 22:29:00	455.747	360.667	32.9	31.35
2022-07-04 22:30:00	453.589	360.833	32.9	30.9333
2022-07-04 22:31:00	450.989	357.833	32.8333	32.0333
2022-07-04 22:32:00	450.567	360.167	32.7333	33.0167
2022-07-04 22:33:00	449.99	361.5	32.6167	32.6667
2022-07-04 22:34:00	454.457	359.5	32.4667	32.9
2022-07-04 22:35:00	455.558	357.167	32.3833	32.8833
2022-07-04 22:36:00	453.723	353.833	32.3	32.5333
2022-07-04 22:37:00	450.94	353.333	32.3	32.2167
2022-07-04 22:38:00	451.196	353.833	32.2667	32.1833
2022-07-04 22:39:00	451.833	355.667	32.3333	31.7
2022-07-04 22:40:00	451.72	353.333	32.3	32.2
2022-07-04 22:41:00	451.646	353.8	32.34	31.5
2022-07-04 22:42:00	451.369	354.5	32.4	31.3333
2022-07-04 22:43:00	452.167	356.667	32.4	32.0833
2022-07-04 22:44:00	451.008	355.667	32.3	31.3
2022-07-04 22:45:00	450.417	355.333	32.3	31.5667
2022-07-04 22:46:00	451.265	356.667	32.3833	31.6
2022-07-04 22:47:00	454.296	357.5	32.4667	31.1833
2022-07-04 22:48:00	453.675	357.833	32.5	31.05
2022-07-04 22:49:00	451.054	358.5	32.4667	31.45
2022-07-04 22:50:00	449.851	357.333	32.3833	31.65
2022-07-04 22:51:00	449.056	355.333	32.3167	31.8333
2022-07-04 22:52:00	449.483	355.5	32.25	32.1333
2022-07-04 22:53:00	448.961	355.667	32.1833	32.8833
2022-07-04 22:54:00	448.259	356.5	32.1667	32.3833
2022-07-04 22:55:00	448.445	357.833	32.1333	32.4333
2022-07-04 22:56:00	448.515	357.333	32.0167	32.55
2022-07-04 22:57:00	449.504	357.167	31.9833	33
2022-07-04 22:58:00	450.879	359.167	31.8833	32.9333
2022-07-04 22:59:00	451.555	357.833	31.8	32.85
2022-07-04 23:00:00	451.683	358.333	31.8	32.45
2022-07-04 23:01:00	452.257	357.333	31.7333	32.1833
2022-07-04 23:02:00	453.368	359.667	31.8167	33.0667
2022-07-04 23:03:00	454.666	361.833	31.9	33.1167
2022-07-04 23:04:00	455.659	363	31.9333	32.5333
2022-07-04 23:05:00	454.815	361.667	31.9167	33.1667
2022-07-04 23:06:00	455.749	362.333	31.9833	32.7833
2022-07-04 23:07:00	456.674	362.667	31.9167	32.7833
2022-07-04 23:08:00	457.159	360.833	31.9	33.5
2022-07-04 23:09:00	457.178	359.167	31.8167	33.7667
2022-07-04 23:10:00	457.13	360.667	31.8	33.4333
2022-07-04 23:11:00	459.058	361.833	31.8	33.3167
2022-07-04 23:12:00	459.653	362	31.7833	33.1667
2022-07-04 23:13:00	459.687	362.833	31.65	33.0667
2022-07-04 23:14:00	461.159	360.667	31.45	33.7
2022-07-04 23:15:00	461.554	363.667	31.4833	33.8667
2022-07-04 23:16:00	461.667	364.5	31.5333	34.0167
2022-07-04 23:17:00	459.4	364.833	31.6	33.85
2022-07-04 23:18:00	457.607	365.333	31.6833	33.7
2022-07-04 23:19:00	455.745	365.333	31.7833	33.4333
2022-07-04 23:20:00	455.565	366.833	31.8	33.05
2022-07-04 23:21:00	456.275	368.5	31.8833	32.85
2022-07-04 23:22:00	456.585	368.5	31.7667	32.3667
2022-07-04 23:23:00	456.178	368.167	31.7167	33.4
2022-07-04 23:24:00	455.933	368.833	31.4333	34.45
2022-07-04 23:25:00	456.891	367.5	31.2	34.3
2022-07-04 23:26:00	458.982	368.167	31.1667	34.7667
2022-07-04 23:27:00	459.715	370	31.1167	34.9667
2022-07-04 23:28:00	459.292	373.833	31.1333	34.1667
2022-07-04 23:29:00	457.564	373.167	31.1	34.7
2022-07-04 23:30:00	456.41	371	31	34.8333
2022-07-04 23:31:00	456.021	370	31	34.9667
2022-07-04 23:32:00	457.351	365.167	30.8167	34.4833
2022-07-04 23:33:00	458.539	361.5	30.7667	34.6333
2022-07-04 23:34:00	457.717	362.4	30.8	34.56
2022-07-04 23:35:00	457.656	364.167	30.8167	34.55
2022-07-04 23:36:00	460.605	364	30.85	34.7333
2022-07-04 23:37:00	462.034	366.333	30.8	34.55
2022-07-04 23:38:00	461.338	367	30.7833	34.95
2022-07-04 23:39:00	460.022	366.667	30.7	34.8
2022-07-04 23:40:00	459.076	368.833	30.6333	35.5167
2022-07-04 23:41:00	457.78	371.833	30.5167	35.0333
2022-07-04 23:42:00	458.065	370.833	30.4667	35.2667
2022-07-04 23:43:00	458.67	370.667	30.4167	35.4167
2022-07-04 23:44:00	458.755	370.833	30.3167	35.4
2022-07-04 23:45:00	457.687	364	30.2333	35.7333
2022-07-04 23:46:00	458.285	346	30.1167	35.6333
2022-07-04 23:47:00	458.308	361.333	30.1667	35.5333
2022-07-04 23:48:00	458.445	362.333	30.1	35.9833
2022-07-04 23:49:00	460.477	364.333	30.1333	35.5667
2022-07-04 23:50:00	460.979	367.333	30.2	35.7167
2022-07-04 23:51:00	462.066	364.5	30.2	35.9167
2022-07-04 23:52:00	465.357	366.333	30.2833	36.1833
2022-07-04 23:53:00	463.271	366.833	30.1167	35.8833
2022-07-04 23:54:00	463.142	366.833	30.1	36.4
2022-07-04 23:55:00	462.568	366.167	30	36.3167
2022-07-04 23:56:00	463.793	368.833	29.9833	36.55
2022-07-04 23:57:00	462.531	373.667	30	36.4333
2022-07-04 23:58:00	462.783	374.667	30.05	36.3167
2022-07-04 23:59:00	461.433	375.167	30.0667	36.5333
2022-07-05	462.43	373.167	30.0667	36.6333
2022-07-05 00:01:00	462.121	373.667	30.1	36.15
2022-07-05 00:02:00	461.831	372.5	30.1	35.9333
2022-07-05 00:03:00	460.396	373.5	30.1833	35.7667
2022-07-05 00:04:00	460.534	374.833	30.3	35.5667
2022-07-05 00:05:00	462.302	376.333	30.4	35.4167
2022-07-05 00:06:00	462.694	378.667	30.3667	36.4833
2022-07-05 00:07:00	461.52	376.5	30.2833	35.9667
2022-07-05 00:08:00	461.897	379.167	30.2	36.25
2022-07-05 00:09:00	462.038	383.667	30.1	36.95
2022-07-05 00:10:00	459.788	386.5	30.1333	36.6
2022-07-05 00:11:00	460.977	385.833	30.2167	35.95
2022-07-05 00:12:00	463.509	382.333	30.2	35.7
2022-07-05 00:13:00	464.39	380.167	30.2	36.2
2022-07-05 00:14:00	464.112	377.667	30.0667	36.1667
2022-07-05 00:15:00	464.891	374	29.95	36.3667
2022-07-05 00:16:00	467.333	375.167	29.8667	37.3333
2022-07-05 00:17:00	471.683	373.333	29.8	37.0833
2022-07-05 00:18:00	471.537	371.833	29.7167	37.1833
2022-07-05 00:19:00	471.683	372.667	29.7	37
2022-07-05 00:20:00	467.528	374.5	29.7167	37.9667
2022-07-05 00:21:00	469.411	375.667	29.75	37.4333
2022-07-05 00:22:00	473.072	378.333	29.7167	37.75
2022-07-05 00:23:00	473.488	378	29.75	37.25
2022-07-05 00:24:00	473.534	377	29.7333	37.6
2022-07-05 00:25:00	471.936	376.833	29.75	36.8333
2022-07-05 00:26:00	472.42	376.4	29.76	36.98
2022-07-05 00:27:00	471.292	377.333	29.7167	36.9
2022-07-05 00:28:00	468.384	378.833	29.6833	37.7167
2022-07-05 00:29:00	467.127	378	29.65	37.8333
2022-07-05 00:30:00	464.469	377.333	29.5167	37.5833
2022-07-05 00:31:00	461.646	376	29.5	38.5667
2022-07-05 00:32:00	462.31	379.167	29.4333	37.7
2022-07-05 00:33:00	463.11	382.5	29.5	37.6333
2022-07-05 00:34:00	464.884	383.833	29.6	36.7167
2022-07-05 00:35:00	467.142	382.833	29.6833	37.0167
2022-07-05 00:36:00	468.398	379.833	29.65	37.45
2022-07-05 00:37:00	469.707	377	29.6	36.9667
2022-07-05 00:38:00	469.238	377.667	29.5833	37.4833
2022-07-05 00:39:00	470.844	378.333	29.5	38.0667
2022-07-05 00:40:00	474.653	378.667	29.5	37.9167
2022-07-05 00:41:00	476.082	378.667	29.5833	37.6833
2022-07-05 00:42:00	476.471	379.333	29.55	37.75
2022-07-05 00:43:00	477.42	380.833	29.55	37.4167
2022-07-05 00:44:00	472.17	381.167	29.55	37.95
2022-07-05 00:45:00	470.294	380.833	29.6	37.9167
2022-07-05 00:46:00	471.537	381.667	29.6167	37.5333
2022-07-05 00:47:00	466.156	384.167	29.6833	36.9667
2022-07-05 00:48:00	464.59	381.5	29.5833	37.3167
2022-07-05 00:49:00	465.547	377.167	29.4833	37.15
2022-07-05 00:50:00	470.408	376.833	29.3667	37.9333
2022-07-05 00:51:00	480.642	377.833	29.35	38.2333
2022-07-05 00:52:00	478.227	377	29.2667	37.95
2022-07-05 00:53:00	478.108	377.833	29.25	38.0667
2022-07-05 00:54:00	474.504	377.167	29.1833	38.0833
2022-07-05 00:55:00	471.508	376.5	29.1667	38.3167
2022-07-05 00:56:00	471.958	376.833	29	38.65
2022-07-05 00:57:00	471.138	375	28.9667	38.9
2022-07-05 00:58:00	471.694	376.167	28.9833	38.7167
2022-07-05 00:59:00	472.843	374.5	28.9667	38.6833
2022-07-05 01:00:00	471.542	372.5	28.9	38.6167
2022-07-05 01:01:00	466.281	372.667	28.9	38.6
2022-07-05 01:02:00	465.706	370.333	28.9	39
2022-07-05 01:03:00	467.271	369.833	28.9833	38.3
2022-07-05 01:04:00	462.002	369.667	28.9667	38.4167
2022-07-05 01:05:00	458.989	367.833	28.9667	37.85
2022-07-05 01:06:00	459.694	369	29.0833	37.8833
2022-07-05 01:07:00	461.453	371	29.0667	38.4
2022-07-05 01:08:00	464.227	372.333	29.1	38.6167
2022-07-05 01:09:00	462.927	372.833	29.1	38.6333
2022-07-05 01:10:00	462.903	371.333	29.15	39.6
2022-07-05 01:11:00	463.562	373.5	29.0333	38.9167
2022-07-05 01:12:00	462.495	371.5	29.0167	38.5
2022-07-05 01:13:00	460.356	371.5	29.0833	38.5
2022-07-05 01:14:00	459.816	372.5	29.0833	38.2
2022-07-05 01:15:00	458.052	374.667	29.1333	38.3
2022-07-05 01:16:00	458.441	378.667	29.2	38.2833
2022-07-05 01:17:00	457.809	380	29.2	37.75
2022-07-05 01:18:00	457.185	379	29.1	37.8
2022-07-05 01:19:00	459.11	378.2	29.1	37.5
2022-07-05 01:20:00	460.105	379.333	28.9833	38.1833
2022-07-05 01:21:00	460.598	380.167	28.8833	38.3333
2022-07-05 01:22:00	458.489	379.167	28.9167	38.8167
2022-07-05 01:23:00	459.357	380	28.9167	39.6833
2022-07-05 01:24:00	460.767	377.833	28.7833	39.2833
2022-07-05 01:25:00	459.272	376.333	28.7333	39.25
2022-07-05 01:26:00	459.255	377	28.7667	39.5
2022-07-05 01:27:00	459.628	376.5	28.8	39.6
2022-07-05 01:28:00	459.863	375.833	28.85	39.1333
2022-07-05 01:29:00	459.427	375.833	28.9167	38.7333
2022-07-05 01:30:00	459.73	374.167	29	38.2833
2022-07-05 01:31:00	458.815	372.167	29	38.1667
2022-07-05 01:32:00	460.487	372	29.05	38.45
2022-07-05 01:33:00	461.832	374.667	29.1	38.4
2022-07-05 01:34:00	462.015	378.167	29.0167	38.3333
2022-07-05 01:35:00	462.851	380.5	29.0167	38.0167
2022-07-05 01:36:00	463.969	381.167	28.9167	38.1167
2022-07-05 01:37:00	462.981	381.333	28.9	38.7
2022-07-05 01:38:00	461.118	384.167	28.8167	38.7667
2022-07-05 01:39:00	460.078	385.5	28.7833	38.1333
2022-07-05 01:40:00	460.898	383.833	28.7	39.1
2022-07-05 01:41:00	460.479	380.5	28.6667	39.5167
2022-07-05 01:42:00	459.979	376	28.6	39.25
2022-07-05 01:43:00	458.639	373.833	28.4333	39.6167
2022-07-05 01:44:00	459.51	374.333	28.4833	40.3167
2022-07-05 01:45:00	460.63	375.5	28.4333	40.3833
2022-07-05 01:46:00	462.028	379.333	28.4	39.6
2022-07-05 01:47:00	460.18	380.5	28.4667	39.3333
2022-07-05 01:48:00	459.785	383.667	28.5833	39.4833
2022-07-05 01:49:00	458.191	386	28.6	39.25
2022-07-05 01:50:00	457.839	387	28.6333	39.2333
2022-07-05 01:51:00	459.547	388.167	28.7	39.25
2022-07-05 01:52:00	460.538	386.167	28.6833	38.8833
2022-07-05 01:53:00	462.026	385.5	28.6667	38.85
2022-07-05 01:54:00	462.188	388	28.6	39.3167
2022-07-05 01:55:00	463.942	388.167	28.6167	39.2667
2022-07-05 01:56:00	467.691	387.167	28.6333	38.8167
2022-07-05 01:57:00	467.643	385.167	28.4667	39.85
2022-07-05 01:58:00	467.741	380.167	28.3833	39.8833
2022-07-05 01:59:00	467.083	377.167	28.4	39.35
2022-07-05 02:00:00	470.244	373.833	28.45	39
2022-07-05 02:01:00	471.128	375.5	28.4	39.5333
2022-07-05 02:02:00	472.382	373.5	28.3	40.2667
2022-07-05 02:03:00	471.71	373.667	28.25	39.9
2022-07-05 02:04:00	471.183	372.167	28.1333	39.7
2022-07-05 02:05:00	465.66	372	28.0667	40.2833
2022-07-05 02:06:00	462.385	372.833	28.0333	40.1667
2022-07-05 02:07:00	461.159	372.667	28.0167	39.7333
2022-07-05 02:08:00	460.627	371.333	28.0833	39.95
2022-07-05 02:09:00	461.158	370.5	28.05	40.3167
2022-07-05 02:10:00	461.742	370.167	28.0833	40.1167
2022-07-05 02:11:00	464.591	369	28.0333	40.1
2022-07-05 02:12:00	462.793	368.6	28	40.06
2022-07-05 02:13:00	461.788	367.833	28	40
2022-07-05 02:14:00	462.622	370.333	28	40.8333
2022-07-05 02:15:00	464.163	370.167	27.9833	40.5
2022-07-05 02:16:00	465.302	372.333	27.9	40.3333
2022-07-05 02:17:00	466.739	370.833	27.9	40.3167
2022-07-05 02:18:00	467.772	372.667	27.8667	40.2667
2022-07-05 02:19:00	468.001	371.667	27.9167	40.6833
2022-07-05 02:20:00	467.764	371.5	27.8333	40.7667
2022-07-05 02:21:00	466.744	373.833	27.7667	40.1167
2022-07-05 02:22:00	466.446	372.167	27.85	40.0167
2022-07-05 02:23:00	466.33	376.833	27.8333	40.5333
2022-07-05 02:24:00	467.267	375.167	27.85	40.7333
2022-07-05 02:25:00	468.569	373	27.7167	40.75
2022-07-05 02:26:00	470.974	371	27.5833	40.35
2022-07-05 02:27:00	469.894	372.667	27.5833	40.8667
2022-07-05 02:28:00	470.606	373	27.5833	41.2167
2022-07-05 02:29:00	469.432	373.167	27.6333	40.8333
2022-07-05 02:30:00	469.52	375.667	27.6667	41.2667
2022-07-05 02:31:00	468.851	377.667	27.6	41.15
2022-07-05 02:32:00	469.13	376	27.65	41.3
2022-07-05 02:33:00	468.992	376.833	27.6667	41.4333
2022-07-05 02:34:00	471.548	376.167	27.6	41.25
2022-07-05 02:35:00	468.363	376.5	27.6	41.7
2022-07-05 02:36:00	467.414	375	27.5167	41.5667
2022-07-05 02:37:00	468.534	375.667	27.5	41.8
2022-07-05 02:38:00	469.051	374.333	27.5	41.7833
2022-07-05 02:39:00	469.167	372.667	27.4667	41.8167
2022-07-05 02:40:00	468.906	372.333	27.4667	41.3667
2022-07-05 02:41:00	469.204	373.333	27.45	41.8333
2022-07-05 02:42:00	466.498	372.667	27.5	42.05
2022-07-05 02:43:00	468.316	371.667	27.5	42.1833
2022-07-05 02:44:00	466.679	370.833	27.5167	42.15
2022-07-05 02:45:00	464.93	372	27.5	42.2167
2022-07-05 02:46:00	465.62	373	27.5833	42.4
2022-07-05 02:47:00	463.798	374.333	27.6667	41.8833
2022-07-05 02:48:00	462.47	376.167	27.6833	41.8333
2022-07-05 02:49:00	462.899	375.667	27.5667	41.7167
2022-07-05 02:50:00	465.424	375	27.4333	41.9167
2022-07-05 02:51:00	466.812	375.167	27.55	41.85
2022-07-05 02:52:00	467.657	377.5	27.6667	41.8667
2022-07-05 02:53:00	466.83	378.833	27.7833	41.65
2022-07-05 02:54:00	466.131	379.667	27.8	41.7167
2022-07-05 02:55:00	468.25	382	27.7667	41.85
2022-07-05 02:56:00	467.209	378.167	27.7667	41.4
2022-07-05 02:57:00	468.396	376.167	27.8333	41.0833
2022-07-05 02:58:00	469.809	377	27.7333	41.7333
2022-07-05 02:59:00	470.37	379.333	27.6167	42.3167
2022-07-05 03:00:00	470.61	378.333	27.5167	41.8833
2022-07-05 03:01:00	470.551	375	27.4	41.4333
2022-07-05 03:02:00	469.968	371	27.3333	41.4
2022-07-05 03:03:00	469.256	373	27.3167	41.85
2022-07-05 03:04:00	469.475	375.333	27.3833	41.7833
2022-07-05 03:05:00	469.322	377.2	27.4	42.7
2022-07-05 03:06:00	469.045	378.667	27.35	42.1667
2022-07-05 03:07:00	468.669	376.167	27.4167	42.1833
2022-07-05 03:08:00	471.168	374	27.45	41.9167
2022-07-05 03:09:00	471.76	374.667	27.4833	41.0167
2022-07-05 03:10:00	473.378	377.333	27.5333	41.25
2022-07-05 03:11:00	474.789	379.833	27.5667	41.7333
2022-07-05 03:12:00	474.684	381.167	27.6	41.6
2022-07-05 03:13:00	473.344	382.5	27.5333	41.3167
2022-07-05 03:14:00	471.231	382.333	27.3167	41.1833
2022-07-05 03:15:00	470.27	380.833	27.3	41.5833
2022-07-05 03:16:00	471.55	382.333	27.4	41.6167
2022-07-05 03:17:00	471.187	383.333	27.45	41.8167
2022-07-05 03:18:00	467.26	382	27.5667	41.55
2022-07-05 03:19:00	467.022	382	27.6	41.0167
2022-07-05 03:20:00	469.539	379.5	27.5833	40.85
2022-07-05 03:21:00	469.255	376.5	27.6	41.65
2022-07-05 03:22:00	471.866	380	27.6	41.55
2022-07-05 03:23:00	472.257	381.5	27.5667	41.45
2022-07-05 03:24:00	472.639	382.167	27.5667	41.4833
2022-07-05 03:25:00	472.429	385.5	27.6	41.4167
2022-07-05 03:26:00	471.026	388	27.6667	41.95
2022-07-05 03:27:00	466.805	390.667	27.6333	41.2167
2022-07-05 03:28:00	465.862	390.667	27.65	40.9333
2022-07-05 03:29:00	463.575	391.5	27.6667	41.3
2022-07-05 03:30:00	462.499	390	27.7	41.1667
2022-07-05 03:31:00	461.537	390.333	27.7	40.8667
2022-07-05 03:32:00	459.952	388.333	27.7	40.7333
2022-07-05 03:33:00	459.663	385.667	27.7	40.8667
2022-07-05 03:34:00	458.4	384.833	27.5833	41.4833
2022-07-05 03:35:00	458.838	385	27.6	41.45
2022-07-05 03:36:00	460.09	385.167	27.6	41.3167
2022-07-05 03:37:00	460.734	383.167	27.6	41.5667
2022-07-05 03:38:00	459.948	379.667	27.6	41.7167
2022-07-05 03:39:00	460.012	378	27.5	41.35
2022-07-05 03:40:00	459.734	376.333	27.5333	41.2167
2022-07-05 03:41:00	460.18	376.833	27.5833	41.4167
2022-07-05 03:42:00	460.604	375.833	27.55	41.7833
2022-07-05 03:43:00	460.205	376.167	27.6	41.7167
2022-07-05 03:44:00	461.141	377.333	27.5667	41.75
2022-07-05 03:45:00	462.152	377.833	27.5833	41.9833
2022-07-05 03:46:00	462.553	377	27.6	42.1
2022-07-05 03:47:00	461.709	379.333	27.55	42.05
2022-07-05 03:48:00	463.797	378.167	27.4833	41.95
2022-07-05 03:49:00	462.599	378.833	27.4833	42.3167
2022-07-05 03:50:00	461.562	379.5	27.4333	42.2833
2022-07-05 03:51:00	462.883	376.333	27.4667	42.9333
2022-07-05 03:52:00	462.494	377.667	27.45	42.85
2022-07-05 03:53:00	462.552	379.833	27.4	42.4167
2022-07-05 03:54:00	463.123	382.667	27.4	42.2
2022-07-05 03:55:00	464.483	382.833	27.4333	42.2
2022-07-05 03:56:00	463.969	383.667	27.3333	42.3167
2022-07-05 03:57:00	462.738	382.5	27.3333	42.6
2022-07-05 03:58:00	464.772	384.4	27.4	42.82
2022-07-05 03:59:00	466.061	386.167	27.35	43.2
2022-07-05 04:00:00	467.281	382.833	27.3	43.25
2022-07-05 04:01:00	467.545	379.667	27.2	42.8833
2022-07-05 04:02:00	469.642	377	27.1333	43.2
2022-07-05 04:03:00	467.35	379.667	27.1833	43.3167
2022-07-05 04:04:00	465.165	381.167	27.2	42.8333
2022-07-05 04:05:00	464.273	382.833	27.1333	43.6667
2022-07-05 04:06:00	466.075	385.5	27.1	42.9667
2022-07-05 04:07:00	464.821	386.5	27.1	42.5667
2022-07-05 04:08:00	463.273	387.333	27.1	42.3
2022-07-05 04:09:00	462.385	386.167	27.15	42.2167
2022-07-05 04:10:00	462.967	385.167	27.2667	42.4167
2022-07-05 04:11:00	464.071	385.167	27.3	42.8667
2022-07-05 04:12:00	464.553	386.5	27.3	42.7833
2022-07-05 04:13:00	463.837	383.667	27.3	42.7333
2022-07-05 04:14:00	464.628	383.667	27.2833	42.8333
2022-07-05 04:15:00	465.329	384.333	27.1667	42.7167
2022-07-05 04:16:00	463.276	384.167	27.05	44.3167
2022-07-05 04:17:00	462.991	386.167	26.9333	44.65
2022-07-05 04:18:00	462.282	387.833	26.9167	44.8833
2022-07-05 04:19:00	461.61	389.333	27	43.8167
2022-07-05 04:20:00	461.265	386.167	27	43.7833
2022-07-05 04:21:00	461.478	382.5	26.9333	44.3667
2022-07-05 04:22:00	460.814	376	26.9	43.85
2022-07-05 04:23:00	461.842	377.667	26.8333	44.3667
2022-07-05 04:24:00	461.909	377.667	26.8167	43.95
2022-07-05 04:25:00	463.23	375.167	26.6833	44.15
2022-07-05 04:26:00	465.371	377.5	26.6833	44.0667
2022-07-05 04:27:00	466.022	378.667	26.6333	43.9667
2022-07-05 04:28:00	467.929	378.667	26.6	43.6167
2022-07-05 04:29:00	471.503	377.667	26.5	43.7833
2022-07-05 04:30:00	475.719	377.667	26.3667	44.0333
2022-07-05 04:31:00	475.849	376.833	26.35	44.0667
2022-07-05 04:32:00	473.265	375.833	26.2833	44.4167
2022-07-05 04:33:00	470.86	378.833	26.2167	44.0833
2022-07-05 04:34:00	470.792	375.333	26.2	44.1
2022-07-05 04:35:00	464.083	374	26.2167	43.9167
2022-07-05 04:36:00	466.357	374.5	26.2333	44.0667
2022-07-05 04:37:00	470.56	374.667	26.25	44.6
2022-07-05 04:38:00	474.065	372.667	26.2833	44.1
2022-07-05 04:39:00	474.855	372.333	26.2833	44.2333
2022-07-05 04:40:00	474.58	371.167	26.3167	44.4
2022-07-05 04:41:00	473.9	371.167	26.35	44.6
2022-07-05 04:42:00	472.344	371.833	26.3833	44.4
2022-07-05 04:43:00	471.496	372.167	26.4	44.4167
2022-07-05 04:44:00	470.022	371.5	26.4833	43.8833
2022-07-05 04:45:00	475.26	371	26.5	44.25
2022-07-05 04:46:00	477.747	369.833	26.55	44.0167
2022-07-05 04:47:00	482.767	371.5	26.6	43.9
2022-07-05 04:48:00	481.389	371.667	26.5833	43.8167
2022-07-05 04:49:00	474.785	370.667	26.5167	44.9
2022-07-05 04:50:00	469.821	372	26.6	44.75
2022-07-05 04:51:00	470.267	371.333	26.5667	44.6167
2022-07-05 04:52:00	470.037	371.6	26.52	44.96
2022-07-05 04:53:00	468.211	371.833	26.5667	44.35
2022-07-05 04:54:00	466.728	371.5	26.6	44.15
2022-07-05 04:55:00	467.625	373.667	26.5667	43.9833
2022-07-05 04:56:00	469.179	372.167	26.55	43.8333
2022-07-05 04:57:00	470.68	373.5	26.6	44.2167
2022-07-05 04:58:00	471.123	373	26.6667	44.1167
2022-07-05 04:59:00	470.836	374.167	26.6667	44.1667
2022-07-05 05:00:00	470.775	374.833	26.6	44.2167
2022-07-05 05:01:00	471.56	374.833	26.6	43.6667
2022-07-05 05:02:00	471.439	376.167	26.6167	43.9833
2022-07-05 05:03:00	471.156	375.5	26.6	43.8167
2022-07-05 05:04:00	469.608	375.667	26.6	44.5833
2022-07-05 05:05:00	468.983	376.5	26.5667	44.9167
2022-07-05 05:06:00	468.684	377.333	26.5167	44.8667
2022-07-05 05:07:00	468.078	376.333	26.6	44.85
2022-07-05 05:08:00	468.066	376.167	26.4667	44.5667
2022-07-05 05:09:00	467.702	374.5	26.3333	44.7167
2022-07-05 05:10:00	468.342	372.833	26.35	44.9667
2022-07-05 05:11:00	471.931	373.833	26.25	45.1
2022-07-05 05:12:00	472.601	374.833	26.2167	45.3167
2022-07-05 05:13:00	472.777	375.833	26.1833	45.2667
2022-07-05 05:14:00	472.191	374.333	26.15	45.5
2022-07-05 05:15:00	469.351	373.333	26.1833	46.05
2022-07-05 05:16:00	467.38	374	26.2	45.9833
2022-07-05 05:17:00	467.854	374.667	26.2	45.6
2022-07-05 05:18:00	467.699	375.167	26.2	45.6167
2022-07-05 05:19:00	466.176	376	26.2167	45.75
2022-07-05 05:20:00	465.727	377.5	26.3	46.3
2022-07-05 05:21:00	464.823	379.5	26.25	45.5167
2022-07-05 05:22:00	464.958	381	26.2167	45.5167
2022-07-05 05:23:00	464.916	378.167	26.25	45.4
2022-07-05 05:24:00	464.727	379.5	26.3667	45.5
2022-07-05 05:25:00	463.962	384	26.4333	45.3333
2022-07-05 05:26:00	464.319	384.333	26.4833	44.95
2022-07-05 05:27:00	464.366	385.333	26.4167	45.6333
2022-07-05 05:28:00	464.371	386.667	26.4	45.95
2022-07-05 05:29:00	464.987	387	26.5	45.1833
2022-07-05 05:30:00	464.816	387.333	26.5	45.3
2022-07-05 05:31:00	463.613	386.167	26.5167	45.5167
2022-07-05 05:32:00	463.443	384.167	26.5167	45.6167
2022-07-05 05:33:00	463.406	383.333	26.4833	45.45
2022-07-05 05:34:00	463.961	383.333	26.45	45.4333
2022-07-05 05:35:00	464.437	384.5	26.4	45.25
2022-07-05 05:36:00	465.006	384.833	26.3	45.3833
2022-07-05 05:37:00	466.282	385.167	26.3333	45.5167
2022-07-05 05:38:00	466.999	383.5	26.3833	45.2667
2022-07-05 05:39:00	466.704	384	26.4	45.4167
2022-07-05 05:40:00	467.023	385.167	26.4833	45.5833
2022-07-05 05:41:00	467.431	387.5	26.5	45.6667
2022-07-05 05:42:00	467.553	393.333	26.5	45.9333
2022-07-05 05:43:00	466.181	392.667	26.5	45.7
2022-07-05 05:44:00	465.842	392	26.4833	47.1333
2022-07-05 05:45:00	465.895	390	26.38	47.44
2022-07-05 05:46:00	466.175	386	26.2833	47.3833
2022-07-05 05:47:00	465.515	380.667	26.1833	47.2667
2022-07-05 05:48:00	465.833	377.167	26.05	47.05
2022-07-05 05:49:00	467.284	377.5	26	47.4167
2022-07-05 05:50:00	467.151	374.667	26	47.3167
2022-07-05 05:51:00	466.756	374.833	26.1167	46.6167
2022-07-05 05:52:00	467.026	376.667	26.25	46.6667
2022-07-05 05:53:00	466.439	377.833	26.3	46.6833
2022-07-05 05:54:00	466.143	377	26.2833	46.4667
2022-07-05 05:55:00	466.149	375.5	26.3	47.1167
2022-07-05 05:56:00	467.219	377.667	26.3	47.2
2022-07-05 05:57:00	467.904	380	26.2833	46.9667
2022-07-05 05:58:00	468.018	382.167	26.2167	47.4167
2022-07-05 05:59:00	468.042	380.667	26.2167	47.3
2022-07-05 06:00:00	468.101	379.667	26.2667	46.7833
2022-07-05 06:01:00	469.857	380	26.2333	46.6667
2022-07-05 06:02:00	468.398	381.167	26.3333	46.6833
2022-07-05 06:03:00	467.978	382.167	26.4	46.4667
2022-07-05 06:04:00	467.306	384	26.35	46.4333
2022-07-05 06:05:00	466.771	381.667	26.4	46.8
2022-07-05 06:06:00	466.214	382.167	26.35	46.7167
2022-07-05 06:07:00	465.886	384.667	26.2333	47.5833
2022-07-05 06:08:00	465.448	383.833	26.2	47.4
2022-07-05 06:09:00	465.017	385.833	26	47.65
2022-07-05 06:10:00	465.891	386	26.0833	47.6
2022-07-05 06:11:00	468.789	386.667	25.9667	47.6833
2022-07-05 06:12:00	468.204	385.667	25.9	47.75
2022-07-05 06:13:00	464.581	385.167	25.8833	47.7333
2022-07-05 06:14:00	464.186	385.833	25.9	47.5833
2022-07-05 06:15:00	463.186	383.167	25.85	47.8333
2022-07-05 06:16:00	462.628	380	25.8	47.5333
2022-07-05 06:17:00	462.643	379.333	25.7333	47.7167
2022-07-05 06:18:00	462.463	379.333	25.7	47.3833
2022-07-05 06:19:00	462.438	378.5	25.55	47.8167
2022-07-05 06:20:00	461.282	376.833	25.4667	48.5167
2022-07-05 06:21:00	463.818	375.667	25.4	48.7833
2022-07-05 06:22:00	462.12	375.833	25.4667	48.85
2022-07-05 06:23:00	462.814	377.5	25.5	48.6333
2022-07-05 06:24:00	461.352	378.167	25.6167	49
2022-07-05 06:25:00	461.651	378.833	25.7	49.3833
2022-07-05 06:26:00	460.657	375.667	25.6	49.3167
2022-07-05 06:27:00	460.987	375.5	25.65	49.4333
2022-07-05 06:28:00	460.459	373.667	25.6833	49.4167
2022-07-05 06:29:00	460.066	373.333	25.6833	49.3333
2022-07-05 06:30:00	460.028	374.333	25.7	49.4
2022-07-05 06:31:00	460.146	378.5	25.7167	48.95
2022-07-05 06:32:00	459.838	379.333	25.8	48.2
2022-07-05 06:33:00	459.592	378	25.85	48.6333
2022-07-05 06:34:00	463.498	377.5	25.9	48.9667
2022-07-05 06:35:00	468.749	377.667	25.8833	48.4
2022-07-05 06:36:00	472.731	375.667	25.9167	48
2022-07-05 06:37:00	468.158	377.167	25.9167	48.3833
2022-07-05 06:38:00	462.565	377.5	25.9667	48.5333
2022-07-05 06:39:00	462.945	377.8	25.96	49.16
2022-07-05 06:40:00	462.912	376.5	25.9167	48.35
2022-07-05 06:41:00	461.853	373.167	25.9	48.7833
2022-07-05 06:42:00	465.721	371.5	25.95	49.05
2022-07-05 06:43:00	464.987	374	26	48.75
2022-07-05 06:44:00	468.285	377	26.0833	48.6333
2022-07-05 06:45:00	469.288	377	26.1	48.5833
2022-07-05 06:46:00	468.903	377.667	26.1	48.9667
2022-07-05 06:47:00	459.296	376.167	26.1	49.0333
2022-07-05 06:48:00	456.618	375.5	26.0833	49.6
2022-07-05 06:49:00	457.587	375.833	26.0167	49.2167
2022-07-05 06:50:00	459.958	374.167	26.0167	49.2333
2022-07-05 06:51:00	465.879	376	26.0333	49.3167
2022-07-05 06:52:00	465.491	378.167	26	49.95
2022-07-05 06:53:00	459.439	380.833	26	50.4
2022-07-05 06:54:00	462.865	381.5	26.05	50.3667
2022-07-05 06:55:00	460.658	381	26.1167	50.7833
2022-07-05 06:56:00	454.64	383.167	26.1833	50.6667
2022-07-05 06:57:00	454.78	384.167	26.2	50.5333
2022-07-05 06:58:00	456.037	380.333	26.2	50.6
2022-07-05 06:59:00	451.418	377.5	26.2833	50.6333
2022-07-05 07:00:00	454.817	377.5	26.2833	50.45
2022-07-05 07:01:00	456.256	375.167	26.2	50.3
2022-07-05 07:02:00	457.887	373.833	26.2	50.2
2022-07-05 07:03:00	453.867	371.667	26.2	50.5833
2022-07-05 07:04:00	458.42	370.5	26.2	50.35
2022-07-05 07:05:00	454.59	369.5	26.25	50.85
2022-07-05 07:06:00	453.627	371.167	26.35	50.7333
2022-07-05 07:07:00	454.779	373	26.3	50.4667
2022-07-05 07:08:00	455.348	370.333	26.3	50.5167
2022-07-05 07:09:00	454.406	369.667	26.3833	50.75
2022-07-05 07:10:00	452.383	369.667	26.3	50.5
2022-07-05 07:11:00	452.428	368.667	26.3	50.45
2022-07-05 07:12:00	452.526	369.833	26.3833	50.1333
2022-07-05 07:13:00	454.877	370.667	26.35	49.9667
2022-07-05 07:14:00	452.011	369.333	26.3333	49.9667
2022-07-05 07:15:00	448.76	370.5	26.4167	49.9
2022-07-05 07:16:00	446.468	370.833	26.5333	49.9
2022-07-05 07:17:00	449.952	370.667	26.5833	49.55
2022-07-05 07:18:00	450.046	371.833	26.7333	48.95
2022-07-05 07:19:00	450.977	374.333	26.85	49.15
2022-07-05 07:20:00	448.517	374.333	26.9	48.65
2022-07-05 07:21:00	451.911	372.5	26.8333	49.2667
2022-07-05 07:22:00	452.358	372.5	26.8667	49.6167
2022-07-05 07:23:00	451.324	371.833	26.9	49.4667
2022-07-05 07:24:00	449.419	373.167	26.95	49.5
2022-07-05 07:25:00	452.641	373	27.0667	48.9667
2022-07-05 07:26:00	450.705	376.167	27.2	48.4333
2022-07-05 07:27:00	448.045	377.333	27.35	48.45
2022-07-05 07:28:00	446.828	373.833	27.4	48.3333
2022-07-05 07:29:00	449.258	370.667	27.4	48.3167
2022-07-05 07:30:00	454.885	368	27.45	48.15
2022-07-05 07:31:00	460.838	368.667	27.55	47.8167
2022-07-05 07:32:00	456.979	372.2	27.6	48.12
2022-07-05 07:33:00	454.931	370.5	27.6	47.6833
2022-07-05 07:34:00	456.689	368.5	27.6333	47.7167
2022-07-05 07:35:00	451.702	370.333	27.75	47.3667
2022-07-05 07:36:00	451.985	372.167	27.8667	47.8833
2022-07-05 07:37:00	447.757	371.167	27.85	47.6
2022-07-05 07:38:00	447.713	369.5	27.9333	47.2667
2022-07-05 07:39:00	446.868	371.667	28.05	47.3333
2022-07-05 07:40:00	445.213	373	28.1167	46.75
2022-07-05 07:41:00	448.749	372	28.1833	46.95
2022-07-05 07:42:00	448.277	372.333	28.2333	47.0667
2022-07-05 07:43:00	446.159	372.167	28.2833	45.45
2022-07-05 07:44:00	446.745	370.667	28.3	45.3667
2022-07-05 07:45:00	443.423	367.833	28.3667	45.9667
2022-07-05 07:46:00	444.896	366.5	28.3167	46.05
2022-07-05 07:47:00	443.11	365.333	28.4	46.5
2022-07-05 07:48:00	441.334	365.667	28.4667	46.05
2022-07-05 07:49:00	441.82	365.5	28.5167	46.0833
2022-07-05 07:50:00	442.903	363.5	28.45	45.9667
2022-07-05 07:51:00	442.946	363.333	28.3833	46.05
2022-07-05 07:52:00	444.929	364.667	28.3833	46.6833
2022-07-05 07:53:00	453.518	368	28.3667	46.8833
2022-07-05 07:54:00	448.984	369.333	28.4667	47.0333
2022-07-05 07:55:00	449.656	370	28.6333	47.1667
2022-07-05 07:56:00	449.739	367.833	28.65	46.9333
2022-07-05 07:57:00	446.284	368.167	28.7167	47.25
2022-07-05 07:58:00	445.148	369	28.8333	47.35
2022-07-05 07:59:00	445.725	370.333	28.9	47.25
2022-07-05 08:00:00	441.01	372	28.9833	46.9833
2022-07-05 08:01:00	442.518	373.5	29.05	45.8833
2022-07-05 08:02:00	443.671	372	29.1167	45.9833
2022-07-05 08:03:00	446.744	372	29.2	45.8333
2022-07-05 08:04:00	446.363	372.833	29.1667	45.9833
2022-07-05 08:05:00	441.323	368.167	28.7667	47.45
2022-07-05 08:06:00	440.672	370.333	28.9	47.5
2022-07-05 08:07:00	440.627	372.5	28.9333	47.25
2022-07-05 08:08:00	436.582	373	29	47.2
2022-07-05 08:09:00	435.071	370.333	29	47.5167
2022-07-05 08:10:00	435.867	366.667	29.05	47.4333
2022-07-05 08:11:00	437.132	363	29.05	47.65
2022-07-05 08:12:00	433.34	363.333	28.95	48.1833
2022-07-05 08:13:00	432.355	361.5	28.9667	48.3333
2022-07-05 08:14:00	434.282	365	28.9333	48.5167
2022-07-05 08:15:00	438.888	363	28.7833	49.5
2022-07-05 08:16:00	440.432	365.167	28.9167	49.9167
2022-07-05 08:17:00	438.621	368.333	29.05	49.0333
2022-07-05 08:18:00	437.325	375.5	29.25	48.7333
2022-07-05 08:19:00	435.941	374.333	29.35	48.2833
2022-07-05 08:20:00	435.681	371.167	29.4833	48.6833
2022-07-05 08:21:00	437.207	367.667	29.5	48.6167
2022-07-05 08:22:00	438.026	363.833	29.5	48.5
2022-07-05 08:23:00	438.183	359.833	29.5167	48.3333
2022-07-05 08:24:00	436.771	359.833	29.65	48.1
2022-07-05 08:25:00	434.978	361.8	29.62	48.24
2022-07-05 08:26:00	434.129	359.333	29.65	48.1667
2022-07-05 08:27:00	434.204	363	29.7333	48.2
2022-07-05 08:28:00	436.141	365	29.8	48.2667
2022-07-05 08:29:00	452.965	367.333	29.9333	47.95
2022-07-05 08:30:00	443.046	369.5	30	47.1
2022-07-05 08:31:00	441.567	369.167	30.0167	46.8833
2022-07-05 08:32:00	438.011	367.333	30.1167	47.4167
2022-07-05 08:33:00	436.318	369	30.1833	47.3333
2022-07-05 08:34:00	433.078	368	30.1833	47.2333
2022-07-05 08:35:00	427.984	366.833	30.15	47.7333
2022-07-05 08:36:00	426.229	364.167	30.2667	47.0833
2022-07-05 08:37:00	425.996	363.5	30.3167	47.25
2022-07-05 08:38:00	426.204	363.5	30.2333	47.8333
2022-07-05 08:39:00	426.664	365	30.2	47.9833
2022-07-05 08:40:00	425.415	366.667	30.2167	47.75
2022-07-05 08:41:00	424.279	369.167	30.2667	48.1333
2022-07-05 08:42:00	424.214	367	30.2	48.8667
2022-07-05 08:43:00	424.269	364.667	30.2667	48.4333
2022-07-05 08:44:00	424.366	360.833	30.3167	47.85
2022-07-05 08:45:00	427.49	358.667	30.4	47.5
2022-07-05 08:46:00	424.905	361.5	30.5	47.3833
2022-07-05 08:47:00	423.964	354.167	30.3667	48.3
2022-07-05 08:48:00	424.07	351.333	30.45	48.2333
2022-07-05 08:49:00	424.129	354.333	30.55	47.8
2022-07-05 08:50:00	428.982	353	30.7	47.9
2022-07-05 08:51:00	427.964	354.333	30.6833	48.7667
2022-07-05 08:52:00	428.961	352.333	30.6	49.0833
2022-07-05 08:53:00	428.769	353.5	30.6667	49.25
2022-07-05 08:54:00	430.28	351.5	30.7	49.2833
2022-07-05 08:55:00	430.301	353.167	30.7	49.1667
2022-07-05 08:56:00	430.689	352.333	30.7833	49.2333
2022-07-05 08:57:00	428.492	350.5	30.75	49.0333
2022-07-05 08:58:00	429.393	350	30.8	48.8
2022-07-05 08:59:00	431.827	352	30.9167	48.6
2022-07-05 09:00:00	430.935	353.167	31.05	48.6
2022-07-05 09:01:00	429.668	354	31.1	48.65
2022-07-05 09:02:00	427.323	353.833	31.1167	48.9
2022-07-05 09:03:00	424.694	353.333	31.0333	49.7167
2022-07-05 09:04:00	424.711	349.5	31.1	50.1833
2022-07-05 09:05:00	427.798	350.333	31.1167	50.3833
2022-07-05 09:06:00	428.065	349.167	31.2	49.8667
2022-07-05 09:07:00	429.851	352.5	31.25	49.5333
2022-07-05 09:08:00	429.011	351.167	31.3667	48.9167
2022-07-05 09:09:00	428.299	350	31.2833	49.3
2022-07-05 09:10:00	426.587	344.667	31.1667	49.9667
2022-07-05 09:11:00	426.473	345.167	31.2667	49.75
2022-07-05 09:12:00	424.903	347.333	31.2667	49.4667
2022-07-05 09:13:00	424.159	349	31.15	49.15
2022-07-05 09:14:00	425.331	350	31.1167	48.8667
2022-07-05 09:15:00	426.594	348.167	31.1	48.9
2022-07-05 09:16:00	426.946	343.5	31.1833	49.4833
2022-07-05 09:17:00	426.933	343	31.3	49.4
2022-07-05 09:18:00	426.342	343.8	31.32	49.8
2022-07-05 09:19:00	428.283	342.667	31.35	49.6
2022-07-05 09:20:00	428.527	345.333	31.4833	48.5
2022-07-05 09:21:00	429.061	347	31.55	48.0667
2022-07-05 09:22:00	430.428	346.167	31.6833	48.1167
2022-07-05 09:23:00	428.838	345	31.7	47.9333
2022-07-05 09:24:00	427.855	357.333	31.6667	48.25
2022-07-05 09:25:00	429.362	352.667	31.5333	48.8833
2022-07-05 09:26:00	429.881	351.833	31.5667	49.1
2022-07-05 09:27:00	434.225	344.833	31.5	49.5333
2022-07-05 09:28:00	433.192	356	31.4167	49.85
2022-07-05 09:29:00	432.086	348.167	31.5167	50.1833
2022-07-05 09:30:00	433.671	341	31.5667	50.3
2022-07-05 09:31:00	433.314	340.5	31.5667	49.8833
2022-07-05 09:32:00	431.961	334.833	31.4833	49.6
2022-07-05 09:33:00	432.201	335.5	31.4667	49.15
2022-07-05 09:34:00	431.016	339	31.4	49.9167
2022-07-05 09:35:00	432.686	339.667	31.4167	50.4333
2022-07-05 09:36:00	431.089	340.333	31.5	50.2333
2022-07-05 09:37:00	430.107	337.167	31.5	49.9167
2022-07-05 09:38:00	430.348	339.833	31.4667	49.7667
2022-07-05 09:39:00	432.019	338.167	31.4167	49.5
2022-07-05 09:40:00	432.326	338.667	31.4333	49.5667
2022-07-05 09:41:00	432.798	336.333	31.4833	49.3
2022-07-05 09:42:00	431.362	336.5	31.6	49.2
2022-07-05 09:43:00	431.048	339.5	31.7	48.9833
2022-07-05 09:44:00	430.277	339.167	31.8	48.85
2022-07-05 09:45:00	431.072	341.167	32.0167	48.5333
2022-07-05 09:46:00	430.588	343.333	32.1667	48.25
2022-07-05 09:47:00	431.762	343	32.1667	48.5667
2022-07-05 09:48:00	432.109	343.167	32.2	49.65
2022-07-05 09:49:00	433.039	336.5	32.2	48.8833
2022-07-05 09:50:00	431.605	337.333	32.2	48.4
2022-07-05 09:51:00	429.993	341.833	32.2833	47.9
2022-07-05 09:52:00	429.858	341.5	32.35	47.0333
2022-07-05 09:53:00	432.083	343.167	32.4667	46.05
2022-07-05 09:54:00	431.63	339	32.5	45.9333
2022-07-05 09:55:00	431.343	336.167	32.5667	45.7667
2022-07-05 09:56:00	429.229	339.833	32.6333	46.45
2022-07-05 09:57:00	429.904	338	32.6	46.2167
2022-07-05 09:58:00	430.105	334.333	32.3833	46.6667
2022-07-05 09:59:00	432.286	332.833	32.35	47.05
2022-07-05 10:00:00	428.845	335.667	32.3833	47.3
2022-07-05 10:01:00	429.034	336.667	32.55	46.8333
2022-07-05 10:02:00	429.844	338.333	32.6	46.8167
2022-07-05 10:03:00	440.659	335.167	32.65	47.3
2022-07-05 10:04:00	432.336	338.333	32.7333	47.3167
2022-07-05 10:05:00	429.624	338.333	32.8333	46.75
2022-07-05 10:06:00	427.757	337.667	32.8	46.5667
2022-07-05 10:07:00	429.151	337	32.8667	45.8667
2022-07-05 10:08:00	428.804	337.333	32.8167	46.1833
2022-07-05 10:09:00	430.641	335.167	32.6833	46.7667
2022-07-05 10:10:00	428.849	341.8	32.6	47.24
2022-07-05 10:11:00	427.481	341.167	32.6333	47.5833
2022-07-05 10:12:00	430.837	340.333	32.8167	47
2022-07-05 10:13:00	428.831	338	32.85	46.7667
2022-07-05 10:14:00	428.409	336.667	32.9	46.4
2022-07-05 10:15:00	426.685	335.167	32.9	46.7333
2022-07-05 10:16:00	425.862	334.5	32.9333	46.3667
2022-07-05 10:17:00	426.203	336.333	32.9667	47.5
2022-07-05 10:18:00	423.396	334.667	32.9333	47.1
2022-07-05 10:19:00	422.262	336.167	32.95	46.1333
2022-07-05 10:20:00	422.101	337.667	32.8167	46.7667
2022-07-05 10:21:00	422.576	337.667	32.75	46.5
2022-07-05 10:22:00	422.979	343.833	32.8833	46.3833
2022-07-05 10:23:00	423.062	344.5	33.0333	46.3833
2022-07-05 10:24:00	424.774	342	33.0833	46.2167
2022-07-05 10:25:00	426.152	341.5	33.25	45.5667
2022-07-05 10:26:00	426.413	343.833	33.3667	45.2833
2022-07-05 10:27:00	427.18	345.5	33.45	44.4167
2022-07-05 10:28:00	428.429	278.833	33.4	44.0167
2022-07-05 10:29:00	427.927	334.167	33.45	45
2022-07-05 10:30:00	427.627	335.5	33.5	44.45
2022-07-05 10:31:00	426.847	335.667	33.55	43.8333
2022-07-05 10:32:00	425.134	340.667	33.6	43.1833
2022-07-05 10:33:00	426.632	341.5	33.7	43.1
2022-07-05 10:34:00	427.642	339.833	33.85	43.5
2022-07-05 10:35:00	423.657	340.5	33.95	43.55
2022-07-05 10:36:00	422.746	341.833	33.9833	43.9833
2022-07-05 10:37:00	423.642	337	34	43.9
2022-07-05 10:38:00	422.853	336.333	34	43.95
2022-07-05 10:39:00	422.341	340.167	33.8833	43.75
2022-07-05 10:40:00	422.11	332.833	33.6667	44.4833
2022-07-05 10:41:00	422.178	332.833	33.6	44.9167
2022-07-05 10:42:00	422.585	335.5	33.7	44.0167
2022-07-05 10:43:00	423.457	337.333	33.7667	43.8333
2022-07-05 10:44:00	424.694	334.833	33.6167	44.05
2022-07-05 10:45:00	426.834	325.167	33.55	44.1167
2022-07-05 10:46:00	427.728	327.5	33.5833	44.1
2022-07-05 10:47:00	427.341	326.667	33.6333	43.7667
2022-07-05 10:48:00	425.572	332.667	33.7667	43.15
2022-07-05 10:49:00	425.578	335.5	33.8	43.15
2022-07-05 10:50:00	423.618	336.667	33.75	43.2167
2022-07-05 10:51:00	427.091	336.667	33.9333	42.0333
2022-07-05 10:52:00	425.921	335.333	33.9667	42.5833
2022-07-05 10:53:00	423.449	334.167	33.95	42.7333
2022-07-05 10:54:00	423.711	325.833	33.8333	41.8667
2022-07-05 10:55:00	424.209	328.833	33.9333	40.8667
2022-07-05 10:56:00	424.173	328.333	33.9833	41.3167
2022-07-05 10:57:00	425.875	333.833	34.1667	40.2667
2022-07-05 10:58:00	426.242	336.833	34.2167	39.9833
2022-07-05 10:59:00	426.116	333.833	33.9667	40.7
2022-07-05 11:00:00	425.234	324.333	33.9667	41.05
2022-07-05 11:01:00	425.144	337.6	34.1	41.12
2022-07-05 11:02:00	424.707	334.5	34.25	41.6667
2022-07-05 11:03:00	426.204	335.833	34.3167	40.95
2022-07-05 11:04:00	425.54	332.5	34.3333	41.6667
2022-07-05 11:05:00	423.571	330.167	34.35	40.7833
2022-07-05 11:06:00	424.263	332.833	34.4333	40.5333
2022-07-05 11:07:00	424.46	332.833	34.5	41.2167
2022-07-05 11:08:00	426.567	330.5	34.5833	39.7667
2022-07-05 11:09:00	427.889	328	34.5833	39.75
2022-07-05 11:10:00	425.208	316.667	34.5833	39.5833
2022-07-05 11:11:00	425.452	323.5	34.7	39.2
2022-07-05 11:12:00	424.686	323.5	34.7667	39.85
2022-07-05 11:13:00	423.43	325.667	34.8333	39.2333
2022-07-05 11:14:00	426.209	318.333	34.6833	38.0667
2022-07-05 11:15:00	426.466	337.5	34.8	37.1167
2022-07-05 11:16:00	425.401	334.333	34.7667	37.3333
2022-07-05 11:17:00	424.128	312.667	34.4667	37.8667
2022-07-05 11:18:00	423.887	311.833	34.5167	37.6167
2022-07-05 11:19:00	424.21	319.167	34.6333	38.0667
2022-07-05 11:20:00	424.24	320.833	34.8333	37.85
2022-07-05 11:21:00	424.197	322.5	34.8833	38.8167
2022-07-05 11:22:00	424.533	323	34.8167	38.1667
2022-07-05 11:23:00	424.088	321	34.9	39.5167
2022-07-05 11:24:00	424.876	324	35.0167	38.7667
2022-07-05 11:25:00	426.479	327.167	35.1833	37.6667
2022-07-05 11:26:00	424.399	327.167	35.3	37.7667
2022-07-05 11:27:00	423.762	328.5	35.3667	38.15
2022-07-05 11:28:00	424.757	326.667	35.3667	39.3833
2022-07-05 11:29:00	425.858	334.333	35.4833	38.0667
2022-07-05 11:30:00	425.503	331.167	35.55	37.1833
2022-07-05 11:31:00	424.638	329	35.6	36.2833
2022-07-05 11:32:00	424.383	330	35.65	37.6167
2022-07-05 11:33:00	424.203	327	35.3	38.0667
2022-07-05 11:34:00	424.461	329.667	35.3333	37.65
2022-07-05 11:35:00	425.716	326.833	35.2167	37.9
2022-07-05 11:36:00	425.243	324.667	35.2833	38.4333
2022-07-05 11:37:00	424.825	325.5	35.3167	37.8167
2022-07-05 11:38:00	424.729	325.667	35.5	38.3167
2022-07-05 11:39:00	423.438	322.5	35.5167	38.6333
2022-07-05 11:40:00	422.988	319.333	35.5333	38.45
2022-07-05 11:41:00	423.599	322	35.7333	38.6667
2022-07-05 11:42:00	423.176	322.167	35.8833	38.4
2022-07-05 11:43:00	422.871	323.833	36.05	36.7667
2022-07-05 11:44:00	423.337	325.833	36.0833	36.5833
2022-07-05 11:45:00	422.598	327.833	36.0167	36.2333
2022-07-05 11:46:00	422.437	323.333	35.9167	36.8167
2022-07-05 11:47:00	424.195	326.833	35.9833	36.8833
2022-07-05 11:48:00	425.019	325.167	36	36.55
2022-07-05 11:49:00	423.916	328.5	36.05	35.7333
2022-07-05 11:50:00	423.383	329.5	36.0833	35.1667
2022-07-05 11:51:00	422.49	327.5	36.1333	36.5167
2022-07-05 11:52:00	422.32	323	36.04	37.16
2022-07-05 11:53:00	422.378	320.333	36.0333	37.1667
2022-07-05 11:54:00	422.582	322	36.15	36.05
2022-07-05 11:55:00	422.627	321.667	36.35	35.1667
2022-07-05 11:56:00	422.706	322.333	36.5167	34.9333
2022-07-05 11:57:00	424.488	325.167	36.5167	35.1167
2022-07-05 11:58:00	425.037	325.167	36.4	35.5
2022-07-05 11:59:00	425.576	326.833	36.5167	35.0833
2022-07-05 12:00:00	423.971	328.167	36.65	34.5667
2022-07-05 12:01:00	422.753	328.667	36.7333	34.3
2022-07-05 12:02:00	422.689	328.333	36.8	34.2
2022-07-05 12:03:00	424.22	327.5	36.8333	34.5
2022-07-05 12:04:00	423.613	328.5	36.85	35.0333
2022-07-05 12:05:00	425.076	328.167	36.85	34.4167
2022-07-05 12:06:00	423.807	331.167	36.7667	34.1167
2022-07-05 12:07:00	423.538	330.833	36.5667	34.5833
2022-07-05 12:08:00	423.69	328.833	36.55	34.6
2022-07-05 12:09:00	423.832	332	36.7	35.8833
2022-07-05 12:10:00	424.08	332.833	36.85	34.4333
2022-07-05 12:11:00	423.841	332.5	36.8333	34.9167
2022-07-05 12:12:00	424.282	329.667	36.4667	34.7833
2022-07-05 12:13:00	424.944	326.833	36.3167	35.6667
2022-07-05 12:14:00	424.857	322.5	36.2833	35.2167
2022-07-05 12:15:00	422.765	326.333	36.4	35.1333
2022-07-05 12:16:00	422.578	329	36.4167	34.4833
2022-07-05 12:17:00	424.056	330.5	36.5667	35.05
2022-07-05 12:18:00	423.495	334.667	36.65	34.9833
2022-07-05 12:19:00	422.574	333	36.6667	35.35
2022-07-05 12:20:00	422.356	332.5	36.7167	35.15
2022-07-05 12:21:00	422.044	331.167	36.6833	34.9167
2022-07-05 12:22:00	422.364	331.333	36.55	34.3833
2022-07-05 12:23:00	423.724	329	36.65	35.4
2022-07-05 12:24:00	424.825	330.667	36.8	35.2
2022-07-05 12:25:00	424.195	332.5	36.9833	33.65
2022-07-05 12:26:00	423.686	334.667	37.1	33.5833
2022-07-05 12:27:00	422.557	331.5	37.0333	33.15
2022-07-05 12:28:00	422.445	326.333	36.9833	33.55
2022-07-05 12:29:00	422.775	328.167	37.0833	33.9833
2022-07-05 12:30:00	424.239	327	37.1	33.4
2022-07-05 12:31:00	424.214	328.667	37.1833	33.8333
2022-07-05 12:32:00	422.82	328.333	37.3167	35.0667
2022-07-05 12:33:00	423.033	326.5	37.2667	34.45
2022-07-05 12:34:00	423.208	326.167	37.05	34.1333
2022-07-05 12:35:00	423.143	323.667	36.8667	34.6
2022-07-05 12:36:00	422.389	327.833	36.9333	34.3
2022-07-05 12:37:00	421.845	329	36.95	34.15
2022-07-05 12:38:00	422.808	330	37.0833	33.45
2022-07-05 12:39:00	422.345	327.5	37.0833	33.6167
2022-07-05 12:40:00	422.474	322.833	37	34.3
2022-07-05 12:41:00	422.69	322.667	36.8167	34.3833
2022-07-05 12:42:00	423.069	323.167	36.8833	34.3833
2022-07-05 12:43:00	422.109	325.2	37.1	34.68
2022-07-05 12:44:00	421.289	327	37.2333	33.8167
2022-07-05 12:45:00	422.419	331.333	37.2167	33.6167
2022-07-05 12:46:00	424.88	323.5	36.9333	33.6333
2022-07-05 12:47:00	423.902	325	37.0167	33.0167
2022-07-05 12:48:00	424.159	330.5	37.1333	33.3667
2022-07-05 12:49:00	428.137	332.667	37.3333	33.75
2022-07-05 12:50:00	424.652	334.333	37.2333	33.9667
2022-07-05 12:51:00	426.73	334	37.25	34.2833
2022-07-05 12:52:00	428.72	333.833	37.5	34.45
2022-07-05 12:53:00	425.589	334.5	37.6167	33.5667
2022-07-05 12:54:00	423.266	334.167	37.7667	33.75
2022-07-05 12:55:00	423.283	326.333	37.6	32.8
2022-07-05 12:56:00	424.537	308.5	37.3667	33.05
2022-07-05 12:57:00	425.075	324.833	37.3	33.15
2022-07-05 12:58:00	426.761	327.5	37.3833	33.8333
2022-07-05 12:59:00	429.004	330.833	37.5167	33.4167
2022-07-05 13:00:00	428.309	332.167	37.5833	33.65
2022-07-05 13:01:00	427.206	330.833	37.7333	33.3
2022-07-05 13:02:00	428.171	330.5	37.9	32.1333
2022-07-05 13:03:00	424.795	330.833	38.05	31.7667
2022-07-05 13:04:00	424.368	330	38.0667	32.45
2022-07-05 13:05:00	424.684	328.833	38	32.2333
2022-07-05 13:06:00	423.257	326.833	37.95	32.6167
2022-07-05 13:07:00	422.009	326.667	37.85	32.6167
2022-07-05 13:08:00	423.638	325.5	37.8	32.9333
2022-07-05 13:09:00	423.493	324.833	37.9667	32.9833
2022-07-05 13:10:00	422.828	324	37.9333	31.8333
2022-07-05 13:11:00	423.514	324.833	38	31.0667
2022-07-05 13:12:00	424.081	326.5	38.0167	32.2667
2022-07-05 13:13:00	422.342	326.5	37.9833	31.7833
2022-07-05 13:14:00	422.308	327.833	37.9167	31.2333
2022-07-05 13:15:00	421.691	326	37.65	31.15
2022-07-05 13:16:00	422.213	326.333	37.7	31.8
2022-07-05 13:17:00	422.958	328.333	37.6	31.55
2022-07-05 13:18:00	421.242	328.833	37.3333	32.2667
2022-07-05 13:19:00	420.686	333.333	37.5833	32.7333
2022-07-05 13:20:00	419.842	334.167	37.6	32.0667
2022-07-05 13:21:00	420.908	331.667	37.8	31.7167
2022-07-05 13:22:00	421.063	331.167	37.8833	31.3333
2022-07-05 13:23:00	422.45	331.333	37.8333	31.1833
2022-07-05 13:24:00	421.208	320	37.7167	31.4333
2022-07-05 13:25:00	421.125	326.833	37.9333	30.55
2022-07-05 13:26:00	421.834	328.833	38.1167	29.9167
2022-07-05 13:27:00	421.317	330.833	38.2667	28.6833
2022-07-05 13:28:00	420.246	332.333	38.25	29.7
2022-07-05 13:29:00	419.465	333.333	38.3833	29.2667
2022-07-05 13:30:00	419.543	335.833	38.4167	29.85
2022-07-05 13:31:00	419.446	333.333	38.3667	29.8167
2022-07-05 13:32:00	418.867	329.667	38.3667	29.9833
2022-07-05 13:33:00	419.354	330.5	38.35	29.8833
2022-07-05 13:34:00	419.051	322.4	38.28	29.94
2022-07-05 13:35:00	419.738	331.833	38.35	31.05
2022-07-05 13:36:00	420.008	332.167	38.35	30.8
2022-07-05 13:37:00	420.762	331.833	38.2833	30.7167
2022-07-05 13:38:00	419.866	328.5	38.3167	30.2
2022-07-05 13:39:00	419.492	331.5	38.4	29.35
2022-07-05 13:40:00	421.947	333.167	38.3333	30.7167
2022-07-05 13:41:00	421.794	330.667	38.4333	30.2333
2022-07-05 13:42:00	420.936	331.167	38.6167	30.3
2022-07-05 13:43:00	422.138	333.167	38.7833	29.85
2022-07-05 13:44:00	419.222	332.5	38.5333	29.2833
2022-07-05 13:45:00	420.437	329.5	38.3	29.2333
2022-07-05 13:46:00	419.248	329	38.4833	29.7833
2022-07-05 13:47:00	417.897	336.5	38.65	29.8833
2022-07-05 13:48:00	418.125	334	38.7833	29.5833
2022-07-05 13:49:00	418.776	333.167	38.55	30.1333
2022-07-05 13:50:00	420.002	329.333	38.3833	30.25
2022-07-05 13:51:00	418.863	326.5	38.5333	30.6
2022-07-05 13:52:00	419.542	327.833	38.7167	31.0667
2022-07-05 13:53:00	418.524	332	38.7333	31
2022-07-05 13:54:00	419.333	325.833	38.7333	30.6
2022-07-05 13:55:00	420.163	336.5	38.9	30.5833
2022-07-05 13:56:00	420.095	327.667	38.7	30.55
2022-07-05 13:57:00	420.59	332	38.95	30.7167
2022-07-05 13:58:00	420.147	330.5	39.0833	30.0167
2022-07-05 13:59:00	420.052	327.667	39.1	30.3167
2022-07-05 14:00:00	419.121	327	39.0833	29.9
2022-07-05 14:01:00	419.424	323.667	39.1167	30.0167
2022-07-05 14:02:00	420.695	324.5	39.2667	28.7167
2022-07-05 14:03:00	419.54	327.5	39.3833	29.4
2022-07-05 14:04:00	419.384	325.5	39.1333	29.2167
2022-07-05 14:05:00	422.028	320.5	38.8667	29.05
2022-07-05 14:06:00	418.468	323.833	39.1	29.3833
2022-07-05 14:07:00	419.977	327.5	39.2333	29.45
2022-07-05 14:08:00	420.903	333	39.2333	29.3667
2022-07-05 14:09:00	422.439	334.167	39.1	29.9167
2022-07-05 14:10:00	420.848	329.5	38.8333	29.65
2022-07-05 14:11:00	420.633	327	38.85	30.1167
2022-07-05 14:12:00	419.538	330.667	38.95	29.6667
2022-07-05 14:13:00	418.081	332.167	38.8	29.3667
2022-07-05 14:14:00	417.778	324.667	38.4667	29.1833
2022-07-05 14:15:00	418.689	329.167	38.5333	29.1
2022-07-05 14:16:00	418.339	330.333	38.6833	29.4667
2022-07-05 14:17:00	418.833	332.667	38.8	29.9167
2022-07-05 14:18:00	418.186	334.667	38.95	29.7167
2022-07-05 14:19:00	418.819	332.667	39.0833	29.2833
2022-07-05 14:20:00	419.326	334.333	39.2	29.4
2022-07-05 14:21:00	418.202	331.833	39.2	28.9833
2022-07-05 14:22:00	418.549	330.667	39.1	28.8333
2022-07-05 14:23:00	418.607	328.833	38.85	28.8167
2022-07-05 14:24:00	418.242	328.6	38.44	28.6
2022-07-05 14:25:00	418.375	331	38.3667	28.6667
2022-07-05 14:26:00	417.105	332	38.3667	28.65
2022-07-05 14:27:00	417.893	334.167	38.4	28.7667
2022-07-05 14:28:00	418.884	333.833	38.4333	28.0333
2022-07-05 14:29:00	417.757	330.167	38.55	28.3833
2022-07-05 14:30:00	416.839	329.5	38.35	28.25
2022-07-05 14:31:00	417.626	327.667	38.2667	28.7333
2022-07-05 14:32:00	417.715	331	38.4833	29.1833
2022-07-05 14:33:00	417.834	333	38.75	27.8167
2022-07-05 14:34:00	418.21	334.833	38.9167	28.55
2022-07-05 14:35:00	418.239	336.833	38.9833	28.5
2022-07-05 14:36:00	418.529	333.667	38.6333	28.5833
2022-07-05 14:37:00	419.577	330.5	38.7167	28.9667
2022-07-05 14:38:00	419.666	335	38.95	27.3333
2022-07-05 14:39:00	420.079	334.833	39	26.9333
2022-07-05 14:40:00	420.682	335.167	39.0667	28.2
2022-07-05 14:41:00	421.308	332.333	38.8667	28.4833
2022-07-05 14:42:00	421.12	330.667	38.6	28.4167
2022-07-05 14:43:00	421.226	321.833	38.45	29.3167
2022-07-05 14:44:00	419.385	324.5	38.5	29.3167
2022-07-05 14:45:00	419.69	323.167	38.5833	29.2333
2022-07-05 14:46:00	420.318	322.5	38.6667	29.4333
2022-07-05 14:47:00	419.753	328.5	38.7833	28.8833
2022-07-05 14:48:00	419.819	327.5	38.8833	28.0333
2022-07-05 14:49:00	419.682	328	39.0333	28.4667
2022-07-05 14:50:00	419.695	325.5	39.1	28.85
2022-07-05 14:51:00	418.298	323.833	39.0167	29.5
2022-07-05 14:52:00	418.769	323.5	39	28.1167
2022-07-05 14:53:00	418.846	323.833	39.15	28.3
2022-07-05 14:54:00	420.003	324.167	39.25	28.3167
2022-07-05 14:55:00	419.579	326	39.3	28.3833
2022-07-05 14:56:00	420.984	326.667	39.3833	29.1667
2022-07-05 14:57:00	422.028	326.833	39.2667	28.9333
2022-07-05 14:58:00	420.671	320	39	28.6167
2022-07-05 14:59:00	421.38	318.333	39.0333	28.35
2022-07-05 15:00:00	421.077	324.333	39.2	28.6
2022-07-05 15:01:00	421.283	323.167	39.05	29.2667
2022-07-05 15:02:00	421.834	323.5	38.95	28.65
2022-07-05 15:03:00	420.918	329.333	38.9	28.0333
2022-07-05 15:04:00	419.65	321.167	38.9	28.9667
2022-07-05 15:05:00	421.16	323.5	38.8	28.15
2022-07-05 15:06:00	421.573	322.833	38.6833	28.5167
2022-07-05 15:07:00	423.843	325.833	38.5333	28.25
2022-07-05 15:08:00	423.782	322.167	38.2167	28.5667
2022-07-05 15:09:00	423.044	326.167	38.1667	28.5833
2022-07-05 15:10:00	424.461	327.667	38.0833	28.4
2022-07-05 15:11:00	422.962	325.667	38.0167	28.55
2022-07-05 15:12:00	423.375	324.167	38.0667	28.7167
2022-07-05 15:13:00	422.565	325	38.1167	28.7
2022-07-05 15:14:00	422.061	327	37.9833	28.5333
2022-07-05 15:15:00	421.521	321.4	37.96	28.72
2022-07-05 15:16:00	422.777	319.5	38.0167	28.8
2022-07-05 15:17:00	422.755	313.167	38.1167	27.8
2022-07-05 15:18:00	422.56	320.667	38.1667	28.5167
2022-07-05 15:19:00	421.8	324.667	38.2167	28.9167
2022-07-05 15:20:00	421.369	327.667	38.2333	29.0167
2022-07-05 15:21:00	422.265	328.833	37.9667	28.8667
2022-07-05 15:22:00	421.454	328.833	37.9167	29.0833
2022-07-05 15:23:00	420.775	327.333	37.95	29.1
2022-07-05 15:24:00	420.295	326.333	37.9833	29.3167
2022-07-05 15:25:00	420.91	326.5	37.95	29.0667
2022-07-05 15:26:00	421.627	324.167	37.8	28.65
2022-07-05 15:27:00	423.342	325	37.7333	28.7667
2022-07-05 15:28:00	422.494	328.833	37.4833	28.85
2022-07-05 15:29:00	421.547	320	37.4833	29.3
2022-07-05 15:30:00	421.628	327.833	37.65	29.7167
2022-07-05 15:31:00	422.252	327.167	37.7667	29.0167
2022-07-05 15:32:00	422.696	327	37.7167	28.6
2022-07-05 15:33:00	422.269	325.833	37.6667	28.6167
2022-07-05 15:34:00	422.015	327.333	37.5	28.65
2022-07-05 15:35:00	420.179	323	37.4667	29.1333
2022-07-05 15:36:00	420.929	321.167	37.6667	28.8
2022-07-05 15:37:00	421.588	321	37.6667	28.7167
2022-07-05 15:38:00	422.881	318.5	37.6833	28.2167
2022-07-05 15:39:00	422.43	316	37.7167	28.8667
2022-07-05 15:40:00	421.237	314.5	37.6667	28.8333
2022-07-05 15:41:00	420.561	317.333	37.6	29.0333
2022-07-05 15:42:00	420.84	319.167	37.6833	28.65
2022-07-05 15:43:00	421.413	316	37.7667	28.4333
2022-07-05 15:44:00	421.113	317.333	37.8	28.75
2022-07-05 15:45:00	421.951	321	37.6333	28.45
2022-07-05 15:46:00	423.159	321.5	37.65	28.6167
2022-07-05 15:47:00	420.761	319.667	37.6333	28.4
2022-07-05 15:48:00	422.443	318.833	37.6	29
2022-07-05 15:49:00	421.764	320.5	37.6	28.7667
2022-07-05 15:50:00	421.406	320.833	37.5833	28.95
2022-07-05 15:51:00	420.154	314	37.6167	29
2022-07-05 15:52:00	419.785	319.333	37.75	28.9167
2022-07-05 15:53:00	420.757	319.833	37.75	28.9833
2022-07-05 15:54:00	420.406	323.333	37.7	29.65
2022-07-05 15:55:00	420.319	320	37.5167	29.1667
2022-07-05 15:56:00	419.975	327.333	37.7167	29.3833
2022-07-05 15:57:00	420.076	327.333	37.7833	29.6333
2022-07-05 15:58:00	421.364	324.167	37.7	28.8333
2022-07-05 15:59:00	420.706	322.167	37.5333	29.1
2022-07-05 16:00:00	422.12	319.167	37.6	29.4333
2022-07-05 16:01:00	425.286	319.167	37.6333	29.9167
2022-07-05 16:02:00	425.206	322	37.75	29.8333
2022-07-05 16:03:00	427.142	325.167	37.6833	29.7667
2022-07-05 16:04:00	428.723	327.833	37.6167	29.8333
2022-07-05 16:05:00	428.092	330.5	37.5833	29.5833
2022-07-05 16:06:00	424.918	333.4	37.6	29.78
2022-07-05 16:07:00	424.867	333	37.6	29.4833
2022-07-05 16:08:00	421.147	331.167	37.5833	29.6167
2022-07-05 16:09:00	421.467	327	37.5833	29.4333
2022-07-05 16:10:00	422.027	326.667	37.5667	29.6833
2022-07-05 16:11:00	420.634	331.167	37.65	29.9833
2022-07-05 16:12:00	420.599	329	37.7167	29.75
2022-07-05 16:13:00	424.224	326.667	37.7667	29.8167
2022-07-05 16:14:00	425.461	326.833	37.7333	29.45
2022-07-05 16:15:00	424.284	326.833	37.6167	29.2
2022-07-05 16:16:00	424.855	325.167	37.5167	29.2333
2022-07-05 16:17:00	424.376	324.5	37.55	29.7
2022-07-05 16:18:00	423.322	323.333	37.3167	29.3667
2022-07-05 16:19:00	422.189	315.167	37.1	30.2167
2022-07-05 16:20:00	422.717	318.167	37.0333	29.9167
2022-07-05 16:21:00	421.093	319	37.0667	29.65
2022-07-05 16:22:00	420.538	321.167	37.2333	30.2333
2022-07-05 16:23:00	421.773	321.333	37.35	29.8167
2022-07-05 16:24:00	423.403	322.5	37.4167	29.8
2022-07-05 16:25:00	423.159	323.333	37.4	30.3667
2022-07-05 16:26:00	421.493	324.667	37.5	30.3833
2022-07-05 16:27:00	420.251	325.167	37.5667	30.1167
2022-07-05 16:28:00	420.825	322.5	37.5667	29.8
2022-07-05 16:29:00	421.841	322.333	37.5667	29.45
2022-07-05 16:30:00	421.561	321.5	37.6	29.4333
2022-07-05 16:31:00	421.743	319.667	37.4667	30
2022-07-05 16:32:00	420.148	324.667	37.4667	29.95
2022-07-05 16:33:00	419.882	323.667	37.5	30.5167
2022-07-05 16:34:00	419.769	323	37.4833	30.7
2022-07-05 16:35:00	419.974	320.5	37.3833	30.8667
2022-07-05 16:36:00	420.085	319	37.2333	30.7667
2022-07-05 16:37:00	421.343	320.167	37	31.2833
2022-07-05 16:38:00	422.314	316.667	37.0833	31.55
2022-07-05 16:39:00	421.778	317	37.25	30.95
2022-07-05 16:40:00	421.562	317.5	37.15	30.9
2022-07-05 16:41:00	422.189	321	37.3333	31.4333
2022-07-05 16:42:00	422.984	319.167	37.25	30.65
2022-07-05 16:43:00	422.019	318.833	37.3	30.85
2022-07-05 16:44:00	422.592	320.333	37.3667	29.95
2022-07-05 16:45:00	424.815	322.333	37.35	31.3833
2022-07-05 16:46:00	423.076	322.5	37.3	30.4
2022-07-05 16:47:00	422.644	320	37.0667	30.7833
2022-07-05 16:48:00	422.023	317.667	37	30.9333
2022-07-05 16:49:00	423.421	321.5	36.9833	30.85
2022-07-05 16:50:00	425.057	323.5	36.8833	30.8667
2022-07-05 16:51:00	426.85	320.833	36.8833	31.2167
2022-07-05 16:52:00	423.53	320	36.8833	31.15
2022-07-05 16:53:00	426.096	319.333	36.9667	31.9167
2022-07-05 16:54:00	431.523	317.333	36.95	31.4333
2022-07-05 16:55:00	431.611	317.5	37.0333	30.95
2022-07-05 16:56:00	432.522	320.333	37.1333	31.4333
2022-07-05 16:57:00	426.512	320.4	37.14	30.48
2022-07-05 16:58:00	422.794	323.167	37.2	31.5333
2022-07-05 16:59:00	423.316	325.333	37.25	32.1
2022-07-05 17:00:00	424.13	327.167	37.3	31.3667
2022-07-05 17:01:00	424.134	328.833	37.4	30.2
2022-07-05 17:02:00	423.698	329.167	37.25	31.35
2022-07-05 17:03:00	425.899	327.333	36.9667	31.3833
2022-07-05 17:04:00	426.582	327.5	36.9	31.75
2022-07-05 17:05:00	425.436	328	36.9333	32.05
2022-07-05 17:06:00	421.689	327	37.0167	31.55
2022-07-05 17:07:00	422.226	323.667	36.85	31.95
2022-07-05 17:08:00	424.431	320.5	36.8667	32.2
2022-07-05 17:09:00	423.799	322.833	36.95	31.6667
2022-07-05 17:10:00	423.833	321	36.9833	31.5833
2022-07-05 17:11:00	424.598	323.167	37.1333	31.7667
2022-07-05 17:12:00	426.016	324.667	37.2333	31.45
2022-07-05 17:13:00	426.471	326.5	37.2167	30.8
2022-07-05 17:14:00	427.088	325.167	37.1333	31.4833
2022-07-05 17:15:00	427.865	327.333	36.9833	31.5167
2022-07-05 17:16:00	425.547	328.833	36.85	31.8833
2022-07-05 17:17:00	426.72	323.667	36.75	31.8667
2022-07-05 17:18:00	427.051	325	36.9	32.2667
2022-07-05 17:19:00	425.437	324.167	37.0167	32.25
2022-07-05 17:20:00	423.316	324.167	37.1167	32.6
2022-07-05 17:21:00	424.862	324.833	37.1333	31.9833
2022-07-05 17:22:00	428.7	325.667	37.0333	31.8167
2022-07-05 17:23:00	428.944	326.667	36.95	32.1833
2022-07-05 17:24:00	424.254	328.667	36.9833	31.9667
2022-07-05 17:25:00	422.403	331.5	37	31.4833
2022-07-05 17:26:00	422.549	330.833	37.05	31.9167
2022-07-05 17:27:00	423.874	334.667	36.9	31.5
2022-07-05 17:28:00	424.542	336.5	36.8667	31.4167
2022-07-05 17:29:00	421.555	336.5	36.8	31.2333
2022-07-05 17:30:00	422.685	333.5	36.6833	31.5667
2022-07-05 17:31:00	424.159	336.167	36.6833	31.6
2022-07-05 17:32:00	423.026	335.333	36.7167	31.8667
2022-07-05 17:33:00	424.654	332	36.7833	32.1167
2022-07-05 17:34:00	427.893	330.667	36.8	31.1
2022-07-05 17:35:00	426.555	332.833	36.9833	30.65
2022-07-05 17:36:00	429.385	331.667	36.9667	31.7833
2022-07-05 17:37:00	428.271	331.833	36.9	32.1333
2022-07-05 17:38:00	425.57	333.833	36.9833	32.1667
2022-07-05 17:39:00	423.99	335.5	37.0667	32.25
2022-07-05 17:40:00	423.769	333.833	37.0833	32.1167
2022-07-05 17:41:00	424.89	334	37.1167	32.0833
2022-07-05 17:42:00	422.79	335.167	37.1667	31.6833
2022-07-05 17:43:00	420.481	334.167	37.2	31.35
2022-07-05 17:44:00	420.038	332.333	37.15	31.5833
2022-07-05 17:45:00	420.258	332	37.2	31.7333
2022-07-05 17:46:00	421.294	335.667	37.25	31.25
2022-07-05 17:47:00	423.364	336.833	37.2167	31.05
2022-07-05 17:48:00	421.901	338.833	37.2	30.9667
2022-07-05 17:49:00	422.761	339	37.14	31.3
2022-07-05 17:50:00	423.383	334.667	37.1	31.45
2022-07-05 17:51:00	422.55	333.167	37.15	31.6
2022-07-05 17:52:00	422.098	336.333	37.2	31.7667
2022-07-05 17:53:00	422.308	334.5	37.0833	31.4167
2022-07-05 17:54:00	422.942	333	36.9667	31.6833
[truncated: 8,817 more rows]
