# Supplementary material for: Development and machine learning-based calibration of low-cost multiparametric stations for the measurement of CO2 and CH4 in air
Source: Heliyon. 2024 Apr 24;10(9):e29772. doi: 10.1016/j.heliyon.2024.e29772 (PMC11076643; doi:10.1016/j.heliyon.2024.e29772)
Supplement: Multimedia component 5 [file mmc5.xlsx]

## Sheet: Foglio1
Date	CO2_Picarro	CO2_station5	T	RH
2023-02-17 10:45:00	416.277	493.5	17.1	36.6
2023-02-17 10:46:00	412.27	518	17.2	37.05
2023-02-17 10:47:00	414.137	522.5	17.15	36.85
2023-02-17 10:48:00	412.425	508	16.8	37.15
2023-02-17 10:49:00	411.33	500.5	17	37.25
2023-02-17 10:50:00	408.773	487.5	16.45	38.1
2023-02-17 10:51:00	410.412	492	16.9	37.55
2023-02-17 10:52:00	411.34	496.5	17.15	37.35
2023-02-17 10:53:00	416.066	498	17.35	36.85
2023-02-17 10:54:00	449.018	499	17.5	35.35
2023-02-17 10:55:00	412.173	497	17.5	34.9
2023-02-17 10:56:00	410.591	492.5	17.6	35.15
2023-02-17 10:57:00	409.337	495	17.7	34.95
2023-02-17 10:58:00	417.566	494	17.05	36.65
2023-02-17 10:59:00	422.286	478.5	17.45	35.65
2023-02-17 11:00:00	415.788	486.5	17.35	35.7
2023-02-17 11:01:00	413.104	488	17.4	36.45
2023-02-17 11:02:00	410.583	489.5	17.55	35.9
2023-02-17 11:03:00	409.21	484	17.55	35.85
2023-02-17 11:04:00	408.13	487	17.8	36.15
2023-02-17 11:05:00	419.135	493	18.05	35.35
2023-02-17 11:06:00	413.144	501.5	18.2	35.45
2023-02-17 11:07:00	409.568	512.5	18.3	35.15
2023-02-17 11:08:00	414.974	520	18.35	34.5
2023-02-17 11:09:00	414.94	528.5	18	34.75
2023-02-17 11:10:00	413.774	501.5	18.1	34.6
2023-02-17 11:11:00	417.351	501.5	18.2	34
2023-02-17 11:12:00	415.175	493	18	34.7
2023-02-17 11:13:00	424.911	492.5	18.2	34.1
2023-02-17 11:14:00	420.26	490	18.2	33.95
2023-02-17 11:15:00	421.045	492	18.25	33.4
2023-02-17 11:16:00	435.503	495.5	18.15	33.45
2023-02-17 11:17:00	412.536	497	18.3	33.2
2023-02-17 11:18:00	409.592	495.5	18.45	32.5
2023-02-17 11:19:00	414.883	485	18.6	33
2023-02-17 11:20:00	412.164	491.5	19	32.8
2023-02-17 11:21:00	407.648	495	19.25	31.65
2023-02-17 11:22:00	409.898	501.5	19	32.45
2023-02-17 11:23:00	409.86	500	19.15	32.6
2023-02-17 11:24:00	414.182	474	19.2	32.65
2023-02-17 11:25:00	413.888	481	19.35	31.85
2023-02-17 11:26:00	407.092	491.5	19.05	32.4
2023-02-17 11:27:00	408.514	485.5	19.35	31.95
2023-02-17 11:28:00	412.207	484.5	19.45	32.45
2023-02-17 11:29:00	407.561	486	19.75	31.5
2023-02-17 11:30:00	412.19	489	20.05	31
2023-02-17 11:31:00	408.7	516.5	20	31
2023-02-17 11:32:00	406.565	458.5	20	31.25
2023-02-17 11:33:00	408.847	601	22.05	27.8
2023-02-17 11:34:00	414.968	361	21.75	27.95
2023-02-17 11:35:00	413.482	475.5	21.65	28.5
2023-02-17 11:36:00	410.828	496.5	21.05	29.4
2023-02-17 11:37:00	413.038	461.5	20.9	29.2
2023-02-17 11:38:00	413.076	487	20.9	29.35
2023-02-17 11:39:00	413.094	500	20.65	29.65
2023-02-17 11:40:00	406.69	483	20.45	29.65
2023-02-17 11:41:00	410.077	509.5	19.9	31.05
2023-02-17 11:42:00	409.589	480	19.95	31.85
2023-02-17 11:43:00	413.566	481.5	19.95	30.75
2023-02-17 11:44:00	409.037	477.5	19.8	30.9
2023-02-17 11:45:00	409.891	463.5	19.4	31.2
2023-02-17 11:46:00	417.677	477.5	19.4	31.25
2023-02-17 11:47:00	407.378	483	19.55	31.7
2023-02-17 11:48:00	430.269	508	19.65	31.9
2023-02-17 11:49:00	424.311	509	20	30.9
2022-11-08 11:00:00	436.314	488.667	19.4667	57.9667
2022-11-08 11:01:00	436.544	530.833	20.6333	55.0167
2022-11-08 11:02:00	436.946	542.333	21.7833	51.0667
2022-11-08 11:03:00	436.591	548	22.5833	48.8833
2022-11-08 11:04:00	437.125	554.833	23.7833	45.6167
2022-11-08 11:05:00	433.615	563.667	24.7833	43.1667
2022-11-08 11:06:00	432.732	557.333	25.4	41.65
2022-11-08 11:07:00	433.566	577.833	25.9167	40.8333
2022-11-08 11:08:00	432.716	618.667	27.45	37.6833
2022-11-08 11:09:00	430.684	601.167	28.7167	35.35
2022-11-08 11:10:00	432.258	528.5	29.1833	34.4167
2022-11-08 11:11:00	431.753	539.333	29.4667	34.8167
2022-11-08 11:12:00	431.768	550.5	30.0333	33.45
2022-11-08 11:13:00	431.142	557.167	30.2	32.7833
2022-11-08 11:14:00	429.799	498	30.4667	32.3
2022-11-08 11:15:00	429.78	568.667	30.0833	32.7833
2022-11-08 11:16:00	430.901	547.667	29.25	34.1833
2022-11-08 11:17:00	430.63	601.5	30.05	33.1667
2022-11-08 11:18:00	432.457	476.667	30.0333	33.2833
2022-11-08 11:19:00	435.142	560.667	30.9167	31.8
2022-11-08 11:20:00	434.56	600.167	32.3167	29.7
2022-11-08 11:21:00	430.125	554	33.0833	29.0833
2022-11-08 11:22:00	430.595	562.333	32.8333	29.5333
2022-11-08 11:23:00	431.007	578	33.6667	27.6
2022-11-08 11:24:00	431.833	509.833	34.3833	27.2667
2022-11-08 11:25:00	429.715	633	35.15	26.0333
2022-11-08 11:26:00	429.986	564	35.95	25.0167
2022-11-08 11:27:00	427.11	564.667	36.7	24.5833
2022-11-08 11:28:00	426.063	555.333	37.1167	23.9333
2022-11-08 11:29:00	427.003	556.333	37.1833	23.4833
2022-11-08 11:30:00	428.154	558.667	37.5	23.3
2022-11-08 11:31:00	427.855	537.833	37.9667	22.5167
2022-11-08 11:32:00	428.315	580.833	37.8833	22.5667
2022-11-08 11:33:00	428.406	666.833	37.3667	23.7167
2022-11-08 11:34:00	428.797	596.833	37.3167	23.8667
2022-11-08 11:35:00	428.176	573.667	36.85	24.1
2022-11-08 11:36:00	426.246	544.167	36.4167	24.65
2022-07-04 10:57:00	429.952	602.167	34.1	38.2833
2022-07-04 10:58:00	427.767	644.833	34.3167	36.9833
2022-07-04 10:59:00	427.793	562.167	34.3333	35.4
2022-07-04 11:00:00	429.259	502.5	34.6667	35.9167
2022-07-04 11:01:00	431.088	827.167	34.8667	36.3167
2022-07-04 11:02:00	428.267	746.333	35.35	35.4333
2022-07-04 11:03:00	424.571	709	35.95	35.5167
2022-07-04 11:04:00	425.891	625.333	36.3	33.6
2022-07-04 11:05:00	427.425	508.333	36.5667	32.5833
2022-07-04 11:06:00	428.793	501.5	36.4167	32.8167
2022-07-04 11:07:00	428.373	506.833	36.7	33.1333
2022-07-04 11:08:00	428.352	518.167	36.8833	33.0667
2022-07-04 11:09:00	428.116	508.167	37.05	32.85
2022-07-04 11:10:00	428.809	444	35.9833	32.95
2022-07-04 11:11:00	428.534	532	36.3	32.1333
2022-07-04 11:12:00	428.471	447.667	36.2167	31.55
2022-07-04 11:13:00	427.613	505.167	36.55	30.3667
2022-07-04 11:14:00	427.691	492.333	36.6333	30.8167
2022-07-04 11:15:00	429.774	458.167	36.6667	30.1167
2022-07-04 11:16:00	430.845	495.667	36.7667	29.9667
2022-07-04 11:17:00	429.909	499	36.8833	29.7
2022-07-04 11:18:00	427.749	503.833	36.5667	32.7
2022-07-04 11:19:00	424.393	489.333	36.7833	33.7667
2022-07-04 11:20:00	424.817	514.5	36.4	35.8667
2022-07-04 11:21:00	425.891	468.833	35.7167	33.7333
2022-07-04 11:22:00	427.958	514.167	36.3833	35.75
2022-07-04 11:23:00	428.063	509.167	36.2167	34.5167
2022-07-04 11:24:00	426.406	488.5	36.3167	34.4333
2022-07-04 11:25:00	425.431	490	36.3833	33.8167
2022-07-04 11:26:00	428.785	474.833	36.55	33.3833
2022-07-04 11:27:00	428.864	505.667	36.8667	30.65
2022-07-04 11:28:00	428.9	505	37.05	31.5833
2022-07-04 11:29:00	424.857	500	37.05	34.0333
2022-07-04 11:30:00	423.962	459.333	37.0333	31.7
2022-07-04 11:31:00	421.95	492.667	37.3	31.0667
2022-07-04 11:32:00	421.5	507.5	37.45	31.25
2022-07-04 11:33:00	421.925	508	37.5667	28.8
2022-07-04 11:34:00	424.774	474.667	37.1333	30.0167
2022-07-04 11:35:00	424.656	500.333	37.45	28.8833
2022-07-04 11:36:00	424.764	506.667	37.5167	28.7667
2022-07-04 11:37:00	423.181	497	37.35	29.6833
2022-07-04 11:38:00	425.083	495.167	37.4333	31.1333
2022-07-04 11:39:00	428.361	461.5	37.1667	33.2833
2022-07-04 11:40:00	424.585	466.167	36.8667	32.5333
2022-07-04 11:41:00	424.219	470.833	36.9333	32.8
2022-07-04 11:42:00	427.34	453.667	36.6667	32.3667
2022-07-04 11:43:00	427.249	507.167	37.3833	29.6667
2022-07-04 11:44:00	426.415	480.667	37.1333	34.3167
2022-07-04 11:45:00	426.216	498.667	37.55	32.3167
2022-07-04 11:46:00	426.883	487.167	37.7333	30.3167
2022-07-04 11:47:00	426.217	498.167	38.0833	28.3167
2022-07-04 11:48:00	424.988	503.5	38.2667	29.0333
2022-07-04 11:49:00	423.362	500.333	38.5167	30.2
2022-07-04 11:50:00	422.865	485.167	38.5	30.8167
2022-07-04 11:51:00	422.525	494.333	38.2333	31.8
2022-07-04 11:52:00	422.511	466.667	37.6167	30.85
2022-07-04 11:53:00	423.675	488.833	37.1167	32.15
2022-07-04 11:54:00	423.497	524.167	36.6667	31.4167
2022-07-04 11:55:00	422.846	489	37.1167	30.45
2022-07-04 11:56:00	422.276	493	37.1333	33.7833
2022-07-04 11:57:00	423.288	508.167	37.85	27.15
2022-07-04 11:58:00	423.925	517	38.25	27.35
2022-07-04 11:59:00	425.767	502.833	37.7	30.2833
2022-07-04 12:00:00	424.896	477.5	36.9333	31.4167
2022-07-04 12:01:00	425.802	523.833	36.9	32.0333
2022-07-04 12:02:00	427.897	504	37.2167	32.35
2022-07-04 12:03:00	424.24	524.833	37.8	31.6167
2022-07-04 12:04:00	422.108	488	37.1667	32.1
2022-07-04 12:05:00	423.958	500.667	37.7333	31.3333
2022-07-04 12:06:00	424.499	467.833	38.1667	30.6333
2022-07-04 12:07:00	426.197	499.333	38.5333	29.2333
2022-07-04 12:08:00	425.725	499	38.78	29.08
2022-07-04 12:09:00	427.012	458.333	38.1167	29.8333
2022-07-04 12:10:00	425.17	518.167	38.5667	29.1
2022-07-04 12:11:00	424.314	487.333	38.4833	30.05
2022-07-04 12:12:00	422.421	489.5	38.4167	27.8167
2022-07-04 12:13:00	421.103	505	38.2	30.25
2022-07-04 12:14:00	420.244	530.667	38.7833	26.95
2022-07-04 12:15:00	420.334	507.5	38.9	26.7667
2022-07-04 12:16:00	421.053	508	38.5833	27.3333
2022-07-04 12:17:00	423.934	494.333	38.4333	29.3333
2022-07-04 12:18:00	423.03	519.167	38.1333	29.4167
2022-07-04 12:19:00	424.194	523.667	38.0833	28.9333
2022-07-04 12:20:00	423.32	509.167	37.8167	28.8833
2022-07-04 12:21:00	425.082	503.833	37.85	29.15
2022-07-04 12:22:00	424.397	531.5	38.6667	27.7333
2022-07-04 12:23:00	423.076	535.667	38.4667	29.25
2022-07-04 12:24:00	422.997	508.333	38.6167	27.1
2022-07-04 12:25:00	421.287	457.167	38.2833	28.1
2022-07-04 12:26:00	421.517	484.667	37.8833	28.6333
2022-07-04 12:27:00	421.988	497.833	37.85	28.8667
2022-07-04 12:28:00	423.527	526.667	37.6167	29.55
2022-07-04 12:29:00	424.72	485	38.1667	28.95
2022-07-04 12:30:00	424.598	518.833	38.7167	27.0667
2022-07-04 12:31:00	423.839	520.167	39.2167	26.3333
2022-07-04 12:32:00	423.649	526.167	39.1667	24.3333
2022-07-04 12:33:00	424.797	493.667	39.1	24.5167
2022-07-04 12:34:00	424.876	533.667	39.55	24.8167
2022-07-04 12:35:00	425.533	480.333	39.1833	24.7333
2022-07-04 12:36:00	424.169	487.667	38.45	27.1333
2022-07-04 12:37:00	424.591	499.5	39.0167	26.8333
2022-07-04 12:38:00	425.246	480.333	39.1667	27.65
2022-07-04 12:39:00	422.697	491.667	39.3333	26.7833
2022-07-04 12:40:00	419.731	520	39.1	25.0167
2022-07-04 12:41:00	419.213	501.167	39.65	24.4667
2022-07-04 12:42:00	419.808	543	39.25	25.6
2022-07-04 12:43:00	420.89	492.167	39.1833	24.85
2022-07-04 12:44:00	422.733	517.333	39.6333	24.15
2022-07-04 12:45:00	421.838	485	39.1	25.0167
2022-07-04 12:46:00	422.936	519.667	38.45	26.75
2022-07-04 12:47:00	424.731	509.833	38.7333	26.8167
2022-07-04 12:48:00	425.813	500.667	38.7333	24.6167
2022-07-04 12:49:00	425.384	517.833	38.8667	25.5667
2022-07-04 12:50:00	426.038	521	38.8833	26.2333
2022-07-04 12:51:00	427.993	546	38.5833	26.9
2022-07-04 12:52:00	426.978	528.5	38.1	25.9833
2022-07-04 12:53:00	425.223	514.667	38.05	24.8167
2022-07-04 12:54:00	426.42	522.5	38.7833	24.8833
2022-07-04 12:55:00	426.453	518	39.1667	25.7167
2022-07-04 12:56:00	425.587	525.667	39.3667	26.05
2022-07-04 12:57:00	425.408	501.667	39.4167	25
2022-07-04 12:58:00	425.759	515	39.7	22.4333
2022-07-04 12:59:00	425.98	514.833	39.8	22.05
2022-07-04 13:00:00	425.051	513.5	40.1333	21.2167
2022-07-04 13:01:00	426.562	519.833	40.3	21.5333
2022-07-04 13:02:00	426.59	518	40.4833	22.9333
2022-07-04 13:03:00	424.558	518	40.7833	22.15
2022-07-04 13:04:00	425.415	481	40.4333	21.95
2022-07-04 13:05:00	425.639	515.833	40.6333	19.6333
2022-07-04 13:06:00	427.32	489.167	40.0667	20.05
2022-07-04 13:07:00	426.928	536	39.9667	20.4333
2022-07-04 13:08:00	426.595	501.167	39.45	21.0333
2022-07-04 13:09:00	427.527	496.667	39.75	19.9333
2022-07-04 13:10:00	430.322	530.833	39.75	20.1333
2022-07-04 13:11:00	429.944	502.333	39.45	20.2833
2022-07-04 13:12:00	426.265	525	39.8833	20.1833
2022-07-04 13:13:00	427.207	497.667	39.6833	20.15
2022-07-04 13:14:00	429.69	501	39.5167	22.6667
2022-07-04 13:15:00	428.719	487.333	39.5833	22.95
2022-07-04 13:16:00	429.293	509.5	39.85	22.3167
2022-07-04 13:17:00	425.99	477	39.95	21.9333
2022-07-04 13:18:00	428.143	494.167	40	21.4
2022-07-04 13:19:00	427.779	525.5	39.7833	21.5667
2022-07-04 13:20:00	425.334	504.333	39.8333	19.3333
2022-07-04 13:21:00	426.438	486.333	39.85	20.2
2022-07-04 13:22:00	425.933	496.167	39.6333	21.5333
2022-07-04 13:23:00	425.201	518.5	39.5333	21.7833
2022-07-04 13:24:00	425.813	521.667	39.45	21.4333
2022-07-04 13:25:00	426.102	511.667	39.7	22.7
2022-07-04 13:26:00	426.057	514.167	40.4167	20.9167
2022-07-04 13:27:00	427.305	492.167	40.4333	21.2167
2022-07-04 13:28:00	428.601	498.833	40.0667	21.3
2022-07-04 13:29:00	427.042	490.833	40.4	21.3667
2022-07-04 13:30:00	426.774	511.833	40.9667	20.05
2022-07-04 13:31:00	426.776	520.667	41.05	21.0167
2022-07-04 13:32:00	426.445	482	40.5	20.1667
2022-07-04 13:33:00	425.863	492.667	40.4	21.3167
2022-07-04 13:34:00	424.761	500	40.3833	21.1667
2022-07-04 13:35:00	425.948	505.833	40.1167	19.7333
2022-07-04 13:36:00	426.508	503.5	40.0167	19.5167
2022-07-04 13:37:00	425.977	495.167	40	20.3667
2022-07-04 13:38:00	426.408	498.167	40.15	19.9
2022-07-04 13:39:00	427.65	500.167	40.3833	20.3
2022-07-04 13:40:00	425.177	522.2	40.36	21.54
2022-07-04 13:41:00	425.914	493.167	40.6167	20.2667
2022-07-04 13:42:00	426.018	484.833	40.3833	21.1167
2022-07-04 13:43:00	425.309	498.167	40.4	20.7
2022-07-04 13:44:00	424.812	539.667	40	22.9667
2022-07-04 13:45:00	426.977	469.5	40.2333	22.5333
2022-07-04 13:46:00	426.612	502.833	40.15	21.7
2022-07-04 13:47:00	424.706	485.167	40.4167	20.8667
2022-07-04 13:48:00	424.831	478.833	40.7667	20.7167
2022-07-04 13:49:00	425.076	491.5	40.5	22.2
2022-07-04 13:50:00	424.032	469.833	40	22.0333
2022-07-04 13:51:00	427.207	491.667	40.3833	22.1333
2022-07-04 13:52:00	424.729	485.5	40.5667	21.9333
2022-07-04 13:53:00	424.608	493.167	40.8167	22.5
2022-07-04 13:54:00	423.437	511.667	41.05	21.8167
2022-07-04 13:55:00	424.277	514	41.3	20.4667
2022-07-04 13:56:00	424.61	456.833	41.1167	21.9333
2022-07-04 13:57:00	429.378	500.667	41.25	21.65
2022-07-04 13:58:00	425.381	490.333	41.3833	20.3667
2022-07-04 13:59:00	425.468	439.333	41.3333	20.3833
2022-07-04 14:00:00	426.059	495.833	41.4167	20.3833
2022-07-04 14:01:00	425.755	531.833	40.8667	22.75
2022-07-04 14:02:00	425.182	449.167	40.5333	21.5333
2022-07-04 14:03:00	424.291	497.833	41.2	22.3
2022-07-04 14:04:00	423.903	515.167	41.6167	20.5833
2022-07-04 14:05:00	423.313	515.5	41.7333	21.3
2022-07-04 14:06:00	423.975	515.667	41.95	21.1833
2022-07-04 14:07:00	426.644	505.833	41.8333	21.25
2022-07-04 14:08:00	425.737	502.5	41.4667	21.45
2022-07-04 14:09:00	425.67	476.667	40.9	23.0833
2022-07-04 14:10:00	424.194	493.833	41.2833	21.9833
2022-07-04 14:11:00	428.082	495.167	41.3333	22.3
2022-07-04 14:12:00	430.649	493.667	41.5	21.1333
2022-07-04 14:13:00	428.295	502.667	41.1667	23.1
2022-07-04 14:14:00	426.049	476.167	40.6833	23.2
2022-07-04 14:15:00	427.458	491.5	41.2167	20.7833
2022-07-04 14:16:00	427.957	514.5	41.2333	21.7333
2022-07-04 14:17:00	425.363	469.833	40.7833	23.35
2022-07-04 14:18:00	426.626	492.667	40.55	22.9667
2022-07-04 14:19:00	426.902	516.5	40.4	23.5833
2022-07-04 14:20:00	430.352	517.667	40.1333	24.7333
2022-07-04 14:21:00	427.141	499.167	40.3833	23.2833
2022-07-04 14:22:00	424.352	497.167	40.5333	23.8667
2022-07-04 14:23:00	425.502	470.667	40.7333	23.1667
2022-07-04 14:24:00	423.252	477.833	40.9333	20.8333
2022-07-04 14:25:00	423.386	507.5	41.3333	21.1333
2022-07-04 14:26:00	423.784	512.167	41.6333	21.7833
2022-07-04 14:27:00	423.484	506.833	41.3333	22.4833
2022-07-04 14:28:00	422.932	465.333	41.3333	21.95
2022-07-04 14:29:00	421.855	505	41.6	20.7167
2022-07-04 14:30:00	421.66	496	41.55	20.9667
2022-07-04 14:31:00	422.611	487.333	41.3833	22.6667
2022-07-04 14:32:00	424.313	510.5	40.9667	22.3333
2022-07-04 14:33:00	424.023	480.667	40.75	23.3833
2022-07-04 14:34:00	424.026	490.5	40.6333	23.5833
2022-07-04 14:35:00	422.157	494.5	40.7667	22.7
2022-07-04 14:36:00	423.67	474.833	40.8333	23
2022-07-04 14:37:00	426.239	510.5	40.6667	22.8833
2022-07-04 14:38:00	426.875	518	40.7333	23.3167
2022-07-04 14:39:00	424.872	513.167	40.9833	22.55
2022-07-04 14:40:00	423.762	514.5	41.1	20.5167
2022-07-04 14:41:00	424.848	514.167	40.9667	21.6667
2022-07-04 14:42:00	422.675	491.833	40.4333	22.9667
2022-07-04 14:43:00	422.161	540.5	40.35	23.1667
2022-07-04 14:44:00	422.858	509.667	40.25	22.55
2022-07-04 14:45:00	422.494	514.667	40.7667	22
2022-07-04 14:46:00	423.467	510	40.8667	23.7333
2022-07-04 14:47:00	421.51	490.667	40.85	23.0667
2022-07-04 14:48:00	421.08	495.167	40.9167	22.3667
2022-07-04 14:49:00	421.116	522.5	40.95	21.7333
2022-07-04 14:50:00	422.286	495.833	40.9	21.1667
2022-07-04 14:51:00	423.357	486.833	40.8667	21.9167
2022-07-04 14:52:00	424.009	537.667	40.3333	22.2
2022-07-04 14:53:00	423.321	511	40.05	23.0167
2022-07-04 14:54:00	422.539	506.333	40.35	22.2333
2022-07-04 14:55:00	426.23	530.833	40.3167	22.6167
2022-07-04 14:56:00	426.829	470.5	40.1167	22.2333
2022-07-04 14:57:00	425.362	494.667	40.0667	22.4167
2022-07-04 14:58:00	424.408	499.833	40.0833	21.6833
2022-07-04 14:59:00	422.623	505.5	40.2167	22.1333
2022-07-04 15:00:00	423.033	503.667	39.9833	22.8167
2022-07-04 15:01:00	426.147	536.333	39.6333	23
2022-07-04 15:02:00	425.7	536	39.5333	23.3
2022-07-04 15:03:00	424.137	471.167	39.4167	24.2833
2022-07-04 15:04:00	428.663	500.333	39.9	23.85
2022-07-04 15:05:00	426.786	510	40.2333	21.8333
2022-07-04 15:06:00	424.036	518	40.2833	22.9
2022-07-04 15:07:00	424.565	518.833	40.2167	23.5667
2022-07-04 15:08:00	424.423	511	40.0833	22.5
2022-07-04 15:09:00	422.54	506.333	40.4333	22.1667
2022-07-04 15:10:00	422.113	518	40.8	22.4333
2022-07-04 15:11:00	421.53	513.667	40.3	22.3167
2022-07-04 15:12:00	421.12	464.2	40.02	21.22
2022-07-04 15:13:00	421.75	485	40.4667	21.4667
2022-07-04 15:14:00	423.295	503.167	40.2667	22.7167
2022-07-04 15:15:00	425.162	485.833	40.1	22.05
2022-07-04 15:16:00	425.234	486	39.6167	21.9333
2022-07-04 15:17:00	424.825	514	39.4167	21.8
2022-07-04 15:18:00	422.97	520.5	39.1667	22.1333
2022-07-04 15:19:00	422.051	521.333	39.0833	22.3
2022-07-04 15:20:00	421.918	507	39.25	22.5667
2022-07-04 15:21:00	421.908	501	39.4167	22.35
2022-07-04 15:22:00	421.458	512.5	39.45	22.4833
2022-07-04 15:23:00	422.354	525.5	39.3167	22.7667
2022-07-04 15:24:00	423.322	521.5	39.25	21.75
2022-07-04 15:25:00	421.405	522	39.1	22.1
2022-07-04 15:26:00	423.013	514.167	39.0833	22.8333
2022-07-04 15:27:00	422.207	504.167	39.2833	22.3167
2022-07-04 15:28:00	420.495	517.167	39.1333	22.5
2022-07-04 15:29:00	419.729	504.333	39.1833	22.1667
2022-07-04 15:30:00	421.128	533	38.8667	22.8667
2022-07-04 15:31:00	422.263	519.667	38.75	23.2833
2022-07-04 15:32:00	421.077	510.333	39.0333	23.4667
2022-07-04 15:33:00	421.474	508.667	38.8333	23.8167
2022-07-04 15:34:00	419.954	507.667	39.1333	21.8667
2022-07-04 15:35:00	420.262	508.667	39.1667	20.9833
2022-07-04 15:36:00	420.015	499	39.2667	21.0667
2022-07-04 15:37:00	421.074	510.833	39.1333	21.4333
2022-07-04 15:38:00	421.131	527	39.1667	20.9333
2022-07-04 15:39:00	419.966	513	38.9833	21.6167
2022-07-04 15:40:00	419.924	508	39.1333	21.2667
2022-07-04 15:41:00	421.328	523.167	38.9333	21.1833
2022-07-04 15:42:00	421.715	506.167	38.8833	21.8333
2022-07-04 15:43:00	420.438	508.5	38.7333	21.25
2022-07-04 15:44:00	421.464	509	38.85	21.1167
2022-07-04 15:45:00	420.205	515.167	38.7333	22.3667
2022-07-04 15:46:00	420.006	510.833	38.9833	22.8667
2022-07-04 15:47:00	421.147	512.167	38.9	22.7667
2022-07-04 15:48:00	420.388	514.5	38.5	23.4333
2022-07-04 15:49:00	419.498	498	38.5833	23.3
2022-07-04 15:50:00	420.273	496.167	38.95	23.3
2022-07-04 15:51:00	421.262	496.667	38.9	23.7
2022-07-04 15:52:00	420.794	514.167	39.0833	22.85
2022-07-04 15:53:00	419.864	503.833	39	23.35
2022-07-04 15:54:00	420.635	511.333	38.9833	21.7333
2022-07-04 15:55:00	420.719	481.5	38.65	22.45
2022-07-04 15:56:00	421.5	486.333	39.05	22.2667
2022-07-04 15:57:00	421.867	507	38.8833	22.35
2022-07-04 15:58:00	421.817	491.667	39.0167	23.4833
2022-07-04 15:59:00	421.659	506.833	39.1833	22.5167
2022-07-04 16:00:00	421.706	518.667	38.9833	21.6
2022-07-04 16:01:00	421.227	501.167	38.7833	22.35
2022-07-04 16:02:00	420.678	528.667	38.5333	22.2833
2022-07-04 16:03:00	421.468	502	38.5667	22.0167
2022-07-04 16:04:00	422.028	510.333	38.45	21.6
2022-07-04 16:05:00	422.174	502.5	38.4	21.2333
2022-07-04 16:06:00	422.594	508.167	38.55	20.5
2022-07-04 16:07:00	422.803	527.333	38.4333	20.6167
2022-07-04 16:08:00	421.599	491.333	38.2167	21.5667
2022-07-04 16:09:00	420.336	501	38.7	21.1
2022-07-04 16:10:00	419.953	506.333	38.7167	21.65
2022-07-04 16:11:00	419.681	514	38.7833	22.5667
2022-07-04 16:12:00	420.181	532.667	38.4167	21.85
2022-07-04 16:13:00	421.943	485.167	38.2833	20.3333
2022-07-04 16:14:00	421.476	492.833	38.2833	20.5667
2022-07-04 16:15:00	420.208	508.333	38.1167	21.3167
2022-07-04 16:16:00	420.204	503.167	38.25	21.3
2022-07-04 16:17:00	420.93	509.333	38.3	20.8667
2022-07-04 16:18:00	419.98	508	38.15	21.0667
2022-07-04 16:19:00	420.309	488.5	38.45	21.1333
2022-07-04 16:20:00	420.701	487.833	38.4333	21.0667
2022-07-04 16:21:00	420.654	489.833	38.5833	21.4
2022-07-04 16:22:00	420.646	503.667	38.5833	20.3167
2022-07-04 16:23:00	421.206	508.333	38.25	20.7667
2022-07-04 16:24:00	420.143	506.667	38.35	21.3
2022-07-04 16:25:00	420.925	520.833	38.25	20.95
2022-07-04 16:26:00	421.007	508.167	38.5333	20.8333
2022-07-04 16:27:00	421.982	539	38.2833	21.4
2022-07-04 16:28:00	421.577	496	38.2667	21.45
2022-07-04 16:29:00	420.676	510.667	38.15	21.4167
2022-07-04 16:30:00	421.105	505.167	38.15	21.4
2022-07-04 16:31:00	422.049	508.167	38.1167	20
2022-07-04 16:32:00	421.525	513.5	38.1167	20.7333
2022-07-04 16:33:00	420.598	512.667	38.2333	20.3333
2022-07-04 16:34:00	421.063	525.667	38.2833	20.2833
2022-07-04 16:35:00	420.128	513	38.1667	20.8
2022-07-04 16:36:00	419.253	520.167	38.3333	20.8333
2022-07-04 16:37:00	418.67	512.667	38.4	21.25
2022-07-04 16:38:00	418.881	517.333	38.4833	20.5
2022-07-04 16:39:00	418.988	495.167	38.7333	20.6667
2022-07-04 16:40:00	419.411	507.667	38.6	20
2022-07-04 16:41:00	419.798	508	38.5	19.9333
2022-07-04 16:42:00	420.903	509.333	38.6	20.8667
2022-07-04 16:43:00	420.512	519.667	38.35	20.1333
2022-07-04 16:44:00	420.842	512.667	38.2833	20.2667
2022-07-04 16:45:00	421.511	516.2	38.5	21.18
2022-07-04 16:46:00	422.211	516.333	38.5833	20.4667
2022-07-04 16:47:00	420.679	515.667	38.5167	20.75
2022-07-04 16:48:00	420.969	519.833	38.55	20.2833
2022-07-04 16:49:00	419.855	516	38.5333	20.9833
2022-07-04 16:50:00	420.49	489.667	38.6667	21.25
2022-07-04 16:51:00	420.041	513.5	38.7333	21.95
2022-07-04 16:52:00	419.136	516.5	38.8833	21.55
2022-07-04 16:53:00	419.724	511.167	38.8	21.75
2022-07-04 16:54:00	420.652	519.833	38.85	19.8333
2022-07-04 16:55:00	420.607	479.833	38.9	20.9
2022-07-04 16:56:00	431.783	513.833	38.7167	20.7833
2022-07-04 16:57:00	434.579	513.667	38.6667	20.8667
2022-07-04 16:58:00	422.67	518.167	38.65	21.4167
2022-07-04 16:59:00	423.402	506	38.6833	20.9167
2022-07-04 17:00:00	421.921	506.833	38.6	21.5167
2022-07-04 17:01:00	422.812	515.167	38.7667	21.8833
2022-07-04 17:02:00	420.844	516.167	38.9	20.85
2022-07-04 17:03:00	422.128	523.5	38.8333	20.7667
2022-07-04 17:04:00	424.466	510.667	38.65	20.2667
2022-07-04 17:05:00	423.161	513.333	38.6333	20.4333
2022-07-04 17:06:00	421.993	514.667	38.6167	20.6833
2022-07-04 17:07:00	421.258	515.833	38.7667	21.75
2022-07-04 17:08:00	421.606	512.167	38.9	22.0833
2022-07-04 17:09:00	421.25	511.833	39.0833	21.0833
2022-07-04 17:10:00	421.926	506.333	38.85	21
2022-07-04 17:11:00	421.878	498	38.75	21.4333
2022-07-04 17:12:00	424.492	504.167	38.9167	21.6
2022-07-04 17:13:00	422.467	503	38.7	20.8167
2022-07-04 17:14:00	422.715	511.167	38.6	20.7
2022-07-04 17:15:00	421.306	499.667	38.5833	20.8167
2022-07-04 17:16:00	421.071	505.167	38.4333	21.2
2022-07-04 17:17:00	420.411	508	38.45	21.0667
2022-07-04 17:18:00	420.408	505.5	38.75	21.4
2022-07-04 17:19:00	420.058	513.5	38.6833	21.3167
2022-07-04 17:20:00	420.288	514.5	38.6333	21.1333
2022-07-04 17:21:00	420.143	512.333	38.8667	21.2833
2022-07-04 17:22:00	420.569	517.167	38.7833	22.35
2022-07-04 17:23:00	420.54	510.833	38.75	21.6833
2022-07-04 17:24:00	420.406	512.333	38.8167	20.9167
2022-07-04 17:25:00	420.458	494.833	38.7333	20.85
2022-07-04 17:26:00	421.023	507.667	38.8833	21.9667
2022-07-04 17:27:00	421.729	490.667	38.7	21.5167
2022-07-04 17:28:00	421.47	499.5	38.8167	21.05
2022-07-04 17:29:00	421.495	514	38.8167	21.7667
2022-07-04 17:30:00	420.586	516.667	38.7667	21.3833
2022-07-04 17:31:00	420.778	522.5	38.6167	20.6833
2022-07-04 17:32:00	420.506	513.167	38.4333	20.8833
2022-07-04 17:33:00	420.637	506.5	38.45	20.6167
2022-07-04 17:34:00	421.128	507.833	38.35	21.0667
2022-07-04 17:35:00	420.947	510.5	38.4333	20.9167
2022-07-04 17:36:00	420.023	518.167	38.4	21.5833
2022-07-04 17:37:00	420.059	519.5	38.5667	21.5667
2022-07-04 17:38:00	420.457	511.333	38.55	21.0833
2022-07-04 17:39:00	421.074	511.833	38.6667	21.65
2022-07-04 17:40:00	421.187	493.5	38.7667	22.3333
2022-07-04 17:41:00	421.003	508.167	39.0167	22.4667
2022-07-04 17:42:00	420.782	501.833	38.7333	22.3333
2022-07-04 17:43:00	421.296	457	38.7333	22.1667
2022-07-04 17:44:00	421.591	501.833	38.5	21.65
2022-07-04 17:45:00	421.425	507	38.4667	22.1667
2022-07-04 17:46:00	421.069	513.167	38.25	22.2
2022-07-04 17:47:00	420.836	505.5	38.4833	21.7333
2022-07-04 17:48:00	421.541	507.833	38.6	21.1
2022-07-04 17:49:00	420.746	512.5	38.3	22.5167
2022-07-04 17:50:00	421.22	484.167	38.5833	22.45
2022-07-04 17:51:00	420.419	506.667	38.5667	22.35
2022-07-04 17:52:00	421.29	506.167	38.7833	21.8833
2022-07-04 17:53:00	422.813	511.667	38.7167	21.5333
2022-07-04 17:54:00	423.831	504.167	38.6167	21.4667
2022-07-04 17:55:00	427.005	530.667	38.5167	21.25
2022-07-04 17:56:00	424.679	502.167	38.4833	22.6333
2022-07-04 17:57:00	422.859	515.667	38.65	23.1
2022-07-04 17:58:00	421.858	521.167	38.7833	23.1
2022-07-04 17:59:00	420.629	523.5	38.7833	22.35
2022-07-04 18:00:00	420.853	497.167	38.6667	22.0333
2022-07-04 18:01:00	421.46	495.667	38.5167	22.5667
2022-07-04 18:02:00	422.068	501.167	38.4167	21.5167
2022-07-04 18:03:00	421.676	512.5	38.15	22.05
2022-07-04 18:04:00	422.587	511.333	38.2833	21.9
2022-07-04 18:05:00	421.278	528	38.1	22.35
2022-07-04 18:06:00	420.635	504.833	37.8667	22.5333
2022-07-04 18:07:00	421.13	513.5	37.95	22.0667
2022-07-04 18:08:00	420.497	524	38.1167	22.2
2022-07-04 18:09:00	422.337	536.667	37.6167	22.1833
2022-07-04 18:10:00	422.484	506.667	37.9667	22.2833
2022-07-04 18:11:00	421.785	517.833	38.1	22.25
2022-07-04 18:12:00	421.665	537.833	37.8167	21.6667
2022-07-04 18:13:00	422.199	528.833	37.4833	22.1
2022-07-04 18:14:00	421.296	522.833	37.3833	21.9333
2022-07-04 18:15:00	422.103	520.5	37.4	21.8667
2022-07-04 18:16:00	422.58	519.5	37.5667	21.6667
2022-07-04 18:17:00	424.022	533	37.5167	21.8833
2022-07-04 18:18:00	423.719	530.667	37.35	21.8667
2022-07-04 18:19:00	422.819	518	37.3	22.02
2022-07-04 18:20:00	423.421	524	37.1667	22.4167
2022-07-04 18:21:00	425.15	510	37.3333	22.45
2022-07-04 18:22:00	425.77	499.833	37.45	22.6333
2022-07-04 18:23:00	426.872	517.5	37.4667	22.0167
2022-07-04 18:24:00	429.76	512.833	37.45	22.4333
2022-07-04 18:25:00	424.767	510.5	37.4667	21.8167
2022-07-04 18:26:00	422.668	510.667	37.3833	22.1167
2022-07-04 18:27:00	426.303	514.167	37.3167	22.3667
2022-07-04 18:28:00	429.347	521.833	37.2667	22.3
2022-07-04 18:29:00	427.836	522.833	37.2167	22.15
2022-07-04 18:30:00	428.92	515	37.25	21.9333
2022-07-04 18:31:00	432.026	507.667	36.9833	22.2833
2022-07-04 18:32:00	430.874	514	36.8333	22.3
2022-07-04 18:33:00	430.841	521.167	36.7333	22.9
2022-07-04 18:34:00	430.143	522.167	36.8333	22.4
2022-07-04 18:35:00	429.902	517	36.8833	22.3667
2022-07-04 18:36:00	425.957	520.167	37	21.8833
2022-07-04 18:37:00	427.795	522.167	36.8333	22.7167
2022-07-04 18:38:00	428.591	525.833	36.75	23
2022-07-04 18:39:00	427.075	527.167	36.8	22.9
2022-07-04 18:40:00	425.038	504.833	36.7167	22.9
2022-07-04 18:41:00	423.054	513.167	36.5833	22.5667
2022-07-04 18:42:00	422.419	508.5	36.55	22.55
2022-07-04 18:43:00	423.115	512.667	36.6167	22.9667
2022-07-04 18:44:00	424.577	515.333	36.6	23.1167
2022-07-04 18:45:00	427.614	518.167	36.6833	22.55
2022-07-04 18:46:00	428.689	523	36.4167	22.5833
2022-07-04 18:47:00	425.396	529.5	36.35	23.1333
2022-07-04 18:48:00	424.454	517.833	36.6	23.2833
2022-07-04 18:49:00	423.235	528.167	36.6333	22.7
2022-07-04 18:50:00	423.666	531.333	36.3333	23.0167
2022-07-04 18:51:00	422.678	513	36.35	23.5
2022-07-04 18:52:00	422.954	514.667	36.3167	22.95
2022-07-04 18:53:00	423.335	489.5	36.2	22.5667
2022-07-04 18:54:00	423.729	507	36.1	22.45
2022-07-04 18:55:00	423.076	512	36.0167	22.4667
2022-07-04 18:56:00	422.937	520	36.0333	23.1667
2022-07-04 18:57:00	422.426	522.167	36.2	22.7833
2022-07-04 18:58:00	422.524	519.5	36.2167	23.3833
2022-07-04 18:59:00	424.431	520	36.25	23.1667
2022-07-04 19:00:00	422.988	526.167	36.1667	22.8167
2022-07-04 19:01:00	422.851	526.167	35.85	22.8667
2022-07-04 19:02:00	423.55	515.833	35.8833	23.3333
2022-07-04 19:03:00	422.345	519.5	35.8833	23.5167
2022-07-04 19:04:00	421.903	528	36.0833	23.5
2022-07-04 19:05:00	424.254	523.667	36.3167	23.55
2022-07-04 19:06:00	423.818	524.167	35.9167	23.6167
2022-07-04 19:07:00	423.292	491	36.1667	22.8167
2022-07-04 19:08:00	422.887	515.333	36.2167	24
2022-07-04 19:09:00	422.279	514	36.2667	23.3
2022-07-04 19:10:00	422.341	497.833	36.3667	24.4167
2022-07-04 19:11:00	422.47	511.833	36.25	24.4667
2022-07-04 19:12:00	421.982	510.833	36.4333	23.85
2022-07-04 19:13:00	421.849	519.5	36.3	23.8667
2022-07-04 19:14:00	421.415	518.5	36.6	23.9
2022-07-04 19:15:00	420.955	512.5	36.4	23.9167
2022-07-04 19:16:00	421.319	514.333	36.25	25.1833
2022-07-04 19:17:00	422.207	510.667	36.3167	24.4167
2022-07-04 19:18:00	422.262	522.5	36.4833	24.3
2022-07-04 19:19:00	422.195	524.667	36.3333	24.0667
2022-07-04 19:20:00	421.26	528.5	35.7	24.4167
2022-07-04 19:21:00	421.113	500.667	35.6667	25.5167
2022-07-04 19:22:00	421.483	513.5	35.7667	25.3667
2022-07-04 19:23:00	422.325	519.667	36.2667	24.45
2022-07-04 19:24:00	422.806	517.833	36.2333	25.5333
2022-07-04 19:25:00	422.285	516.333	36.1333	24.95
2022-07-04 19:26:00	422.091	522.833	36.1333	25.3167
2022-07-04 19:27:00	422.565	527.667	36.0333	25.3167
2022-07-04 19:28:00	422.987	513.5	36	25.6833
2022-07-04 19:29:00	423.05	511.5	36.0333	25.5667
2022-07-04 19:30:00	423.793	522.333	35.7333	26.2167
2022-07-04 19:31:00	423.608	532.667	35.6667	25.45
2022-07-04 19:32:00	423.71	528.167	35.6333	25.4667
2022-07-04 19:33:00	424.964	524	35.8667	25.3667
2022-07-04 19:34:00	423.847	525.333	35.8833	25.1333
2022-07-04 19:35:00	424.032	523.167	35.9167	25.2
2022-07-04 19:36:00	424.249	493.833	35.35	25.4833
2022-07-04 19:37:00	425.145	489.167	35.3	25.8833
2022-07-04 19:38:00	423.343	510.5	35.1	26.1833
2022-07-04 19:39:00	423.753	509	35.3833	26.05
2022-07-04 19:40:00	425.598	516	35.5833	25.7833
2022-07-04 19:41:00	424.197	514.667	35.35	26.95
2022-07-04 19:42:00	424.217	509.167	34.8167	26.6333
2022-07-04 19:43:00	424.646	515.667	34.5667	27
2022-07-04 19:44:00	424.682	508	34.6333	26.6667
2022-07-04 19:45:00	425.173	524.833	34.6	27.05
2022-07-04 19:46:00	425.614	486.5	34.5833	26.6
2022-07-04 19:47:00	426.573	506.667	34.6	26.65
2022-07-04 19:48:00	426.169	524.5	34.4	26.8667
2022-07-04 19:49:00	426.068	510.833	34.1333	27.2167
2022-07-04 19:50:00	423.931	494	34.2167	27.1333
2022-07-04 19:51:00	424.982	508.167	34.1833	26.95
2022-07-04 19:52:00	425.881	498.333	34.0833	26.9667
2022-07-04 19:53:00	428.61	515.833	33.9667	26.7833
2022-07-04 19:54:00	431.055	493.667	33.9833	26.8667
2022-07-04 19:55:00	431.663	503.2	33.88	26.9
2022-07-04 19:56:00	429.065	501.5	33.9333	26.75
2022-07-04 19:57:00	429.648	513	33.8833	27.0833
2022-07-04 19:58:00	426.361	510.333	33.7333	26.75
2022-07-04 19:59:00	424.855	502.667	33.6667	26.5167
2022-07-04 20:00:00	425.26	498.333	33.8667	26.5167
2022-07-04 20:01:00	425.229	512.833	33.9167	26.5167
2022-07-04 20:02:00	424.166	513.667	33.9667	26.3
2022-07-04 20:03:00	424.003	512.5	33.7667	26.5333
2022-07-04 20:04:00	424.737	519.5	33.65	26.5333
2022-07-04 20:05:00	424.269	512.5	33.6	26.6167
2022-07-04 20:06:00	425.707	513.5	33.6	26.5667
2022-07-04 20:07:00	427.088	513.833	33.5	26.4667
2022-07-04 20:08:00	427.795	512.333	33.3333	26.4833
2022-07-04 20:09:00	427.189	510.333	33.4	26.6667
2022-07-04 20:10:00	425.892	509.833	33.3167	26.5167
2022-07-04 20:11:00	426.755	509.667	33.2833	26.5667
2022-07-04 20:12:00	425.492	507.5	33.35	26.8
2022-07-04 20:13:00	425.289	511.5	33.3833	26.6167
2022-07-04 20:14:00	424.247	507	33.4	26.5667
2022-07-04 20:15:00	425.849	504.5	33.3833	26.3
2022-07-04 20:16:00	424.923	507.833	33.2667	26.6
2022-07-04 20:17:00	426.137	508.833	33.2667	26.6167
2022-07-04 20:18:00	427.709	515.833	33.3333	26.45
2022-07-04 20:19:00	428.58	512.167	33.3	26.7833
2022-07-04 20:20:00	427.934	509.667	33.4167	26.85
2022-07-04 20:21:00	429.75	511	33.2667	27.65
2022-07-04 20:22:00	428.524	507	33.4667	27.2667
2022-07-04 20:23:00	426.915	499.833	33.4167	27.2167
2022-07-04 20:24:00	426.759	514.667	33.3833	26.9167
2022-07-04 20:25:00	427.818	499.333	33.5333	27.2167
2022-07-04 20:26:00	429.223	511.833	33.5333	27.5333
2022-07-04 20:27:00	427.539	510.667	33.45	28
2022-07-04 20:28:00	430.477	512.833	33.5167	27.4833
2022-07-04 20:29:00	434.158	512.167	33.3167	27.1
2022-07-04 20:30:00	432.915	515	33.4833	27.65
2022-07-04 20:31:00	430.472	515.5	33.65	27.4167
2022-07-04 20:32:00	429.832	507.833	33.5667	27.3167
2022-07-04 20:33:00	429.413	496.667	33.5833	27.5167
2022-07-04 20:34:00	431.268	508	33.9	27.1333
2022-07-04 20:35:00	432.2	506.5	33.9833	27
2022-07-04 20:36:00	434.017	501	33.9167	26.6833
2022-07-04 20:37:00	433.723	503.833	33.85	27.3333
2022-07-04 20:38:00	437.025	506.333	33.9167	26.9333
2022-07-04 20:39:00	439.756	513.333	33.8	26.8333
2022-07-04 20:40:00	440.329	513.5	33.8333	26.9833
2022-07-04 20:41:00	439.607	503	34.0667	26.4667
2022-07-04 20:42:00	431.296	505.833	34.2	26.2833
2022-07-04 20:43:00	435.594	506.667	34.2833	26.7167
2022-07-04 20:44:00	436.808	512	34.0333	28.1167
2022-07-04 20:45:00	437.181	505	33.95	28.2667
2022-07-04 20:46:00	437.865	513.667	33.95	27.3
2022-07-04 20:47:00	437.983	509	33.9667	26.6
2022-07-04 20:48:00	437.22	510.833	34.05	27.4667
2022-07-04 20:49:00	439.549	511.5	34.05	27.2667
2022-07-04 20:50:00	437.186	509.167	33.8667	27.25
2022-07-04 20:51:00	435.412	508.167	33.8833	27.0667
2022-07-04 20:52:00	436.161	507	33.7	27.5667
2022-07-04 20:53:00	440.131	511.5	33.65	27.1833
2022-07-04 20:54:00	439.383	507.667	33.3833	27.5
2022-07-04 20:55:00	440.115	504.833	33.4167	27
2022-07-04 20:56:00	437.25	503	33.5	26.9667
2022-07-04 20:57:00	439.891	511.167	33.4167	27.6
2022-07-04 20:58:00	434.751	505.667	33.5	27.5
2022-07-04 20:59:00	430.843	499.833	33.5	27.5667
2022-07-04 21:00:00	431.529	490.833	33.5667	27.6667
2022-07-04 21:01:00	432.487	505.167	33.4667	27.6667
2022-07-04 21:02:00	432.66	512	33.55	27.5167
2022-07-04 21:03:00	432.171	482.833	33.4	27.7167
2022-07-04 21:04:00	433.041	504.333	33.15	27.75
2022-07-04 21:05:00	433.32	499	33.4167	27.6
2022-07-04 21:06:00	436.368	491.833	33.2167	28.4333
2022-07-04 21:07:00	437.633	508	33.1833	28.2
2022-07-04 21:08:00	438.284	498.833	33.15	28.4667
2022-07-04 21:09:00	438.013	513.833	33.1667	27.8167
2022-07-04 21:10:00	435.647	509.5	33.1167	28.3
2022-07-04 21:11:00	433.897	516.5	33.0833	28.3
2022-07-04 21:12:00	433.266	507	33.1167	28.7667
2022-07-04 21:13:00	435.978	502.833	33.1	28.0333
2022-07-04 21:14:00	436.481	508.167	33.3667	28.3667
2022-07-04 21:15:00	436.036	515.333	33.5	28.1167
2022-07-04 21:16:00	434.872	517.833	33.5667	27.4667
2022-07-04 21:17:00	433.364	517.667	33.6333	27.3667
2022-07-04 21:18:00	433.675	516.667	33.7	26.85
2022-07-04 21:19:00	435.079	517.333	33.6333	28.25
2022-07-04 21:20:00	436.651	520.5	33.7	27.8167
2022-07-04 21:21:00	439.848	523.667	33.7	27.4667
2022-07-04 21:22:00	441.877	523.833	33.7333	27.35
2022-07-04 21:23:00	441.672	524	33.7833	27.4333
2022-07-04 21:24:00	444.184	522.667	33.8	27.55
2022-07-04 21:25:00	442.436	520.5	33.8	27.2333
2022-07-04 21:26:00	440.232	522.333	33.6667	28.5833
2022-07-04 21:27:00	441.194	522.833	33.6833	28.6167
2022-07-04 21:28:00	444.328	525.667	33.7	28.1833
2022-07-04 21:29:00	443.919	527.167	33.7167	27.85
2022-07-04 21:30:00	443.534	527.333	33.5833	28.6167
2022-07-04 21:31:00	443.671	527.333	33.5167	28.6833
2022-07-04 21:32:00	444.111	526.5	33.6	28.4333
2022-07-04 21:33:00	444.03	526.8	33.6	28.3
2022-07-04 21:34:00	444.578	528	33.6667	28.4833
2022-07-04 21:35:00	444.481	529	33.7	28.1
2022-07-04 21:36:00	443.833	529.5	33.7	28.1833
2022-07-04 21:37:00	445.42	529.833	33.5833	28.4333
2022-07-04 21:38:00	448.908	516.833	33.3833	28.5
2022-07-04 21:39:00	451.387	514.833	33.3333	28.45
2022-07-04 21:40:00	450.945	519.833	33.2833	29.0167
2022-07-04 21:41:00	450.703	517.5	33.3167	29
2022-07-04 21:42:00	450.747	522	33.3	29.0833
2022-07-04 21:43:00	449.141	524.5	33.3167	28.95
2022-07-04 21:44:00	442.252	527.167	33.4	29.2833
2022-07-04 21:45:00	439.58	502.5	32.95	29.7333
2022-07-04 21:46:00	438.726	509.333	33.1667	29.5
2022-07-04 21:47:00	441.11	523.167	33.2667	29.5667
2022-07-04 21:48:00	441.651	526.833	33.25	29.6667
2022-07-04 21:49:00	441.065	521.5	33.1333	30.15
2022-07-04 21:50:00	438.968	526.833	33.0667	29.7833
2022-07-04 21:51:00	438.585	502.333	32.85	31.2667
2022-07-04 21:52:00	438.213	519.5	32.9667	30.4333
2022-07-04 21:53:00	438.443	512.333	32.9167	30.3667
2022-07-04 21:54:00	439.849	522.333	33.05	30.95
2022-07-04 21:55:00	442.238	525.833	33.0333	30.0167
2022-07-04 21:56:00	443.973	524	33.05	30.6667
2022-07-04 21:57:00	442.178	524.167	32.95	30.5667
2022-07-04 21:58:00	441.781	517.833	33	30.65
2022-07-04 21:59:00	439.458	519.333	33	30.3333
2022-07-04 22:00:00	439.679	518.167	33.0833	29.8333
2022-07-04 22:01:00	440.29	521.167	33.0333	30.0667
2022-07-04 22:02:00	438.898	521.5	33.0167	29.6667
2022-07-04 22:03:00	439.734	519.167	32.9833	30
2022-07-04 22:04:00	439.587	520.5	33.0667	30.1333
2022-07-04 22:05:00	438.055	522	32.9833	29.5167
2022-07-04 22:06:00	438.536	520.833	32.8333	30.7333
2022-07-04 22:07:00	440.7	515.5	32.7333	30.3667
2022-07-04 22:08:00	443.611	514.333	32.65	31.1
2022-07-04 22:09:00	444.54	512.333	32.5833	31.1333
2022-07-04 22:10:00	444.693	514.333	32.7	30.55
2022-07-04 22:11:00	443.923	518.333	32.7	30.9
2022-07-04 22:12:00	444.795	521.667	32.6667	30.7833
2022-07-04 22:13:00	447.587	520.333	32.7	29.7833
2022-07-04 22:14:00	448.626	518.833	32.7	30.1
2022-07-04 22:15:00	449.335	517.5	32.65	30.5667
2022-07-04 22:16:00	445.072	517	32.5833	30.8333
2022-07-04 22:17:00	445.329	509.667	32.35	31.5333
2022-07-04 22:18:00	445.707	510.5	32.4667	31.7
2022-07-04 22:19:00	446.852	515	32.4833	31.85
2022-07-04 22:20:00	445.964	519.833	32.4333	31.5667
2022-07-04 22:21:00	446.926	523.667	32.3667	31.65
2022-07-04 22:22:00	448.409	521	32.3167	31.55
2022-07-04 22:23:00	450.241	520.167	32.4	31
2022-07-04 22:24:00	449.915	523.667	32.4	31.2833
2022-07-04 22:25:00	450.975	526	32.4	30.8667
2022-07-04 22:26:00	450.536	528.333	32.4	30.9
2022-07-04 22:27:00	448.406	530.5	32.4	31.4167
2022-07-04 22:28:00	453.149	532.167	32.4	31.8167
2022-07-04 22:29:00	455.747	530.5	32.3667	31.6167
2022-07-04 22:30:00	453.589	530.333	32.3167	31.1833
2022-07-04 22:31:00	450.989	529.5	32.3	32
2022-07-04 22:32:00	450.567	529.667	32.2	32.85
2022-07-04 22:33:00	449.99	531	32.2	32.8167
2022-07-04 22:34:00	454.457	528.167	31.9833	33.0667
2022-07-04 22:35:00	455.558	526.833	32	32.9167
2022-07-04 22:36:00	453.723	527.333	32	32.55
2022-07-04 22:37:00	450.94	528.167	31.9333	32.2833
2022-07-04 22:38:00	451.196	528	31.9667	32.2
2022-07-04 22:39:00	451.833	526	31.9	32.0667
2022-07-04 22:40:00	451.72	519.5	31.8667	32.6667
2022-07-04 22:41:00	451.646	525.5	31.95	31.75
2022-07-04 22:42:00	451.369	526.833	31.9	31.55
2022-07-04 22:43:00	452.167	529.833	31.8667	32.2167
2022-07-04 22:44:00	451.008	529.333	31.8167	31.85
2022-07-04 22:45:00	450.417	526.167	31.85	31.95
2022-07-04 22:46:00	451.265	527	31.9	32
2022-07-04 22:47:00	454.296	528	31.9	31.6833
2022-07-04 22:48:00	453.675	526.333	31.9	31.55
2022-07-04 22:49:00	451.054	524.833	31.9	31.8333
2022-07-04 22:50:00	449.851	523.833	31.8667	32.05
2022-07-04 22:51:00	449.056	524.833	31.85	32.1167
2022-07-04 22:52:00	449.483	528.667	31.7833	32.65
2022-07-04 22:53:00	448.961	530.167	31.6333	33.4667
2022-07-04 22:54:00	448.259	527.333	31.6833	32.85
2022-07-04 22:55:00	448.445	527.833	31.6	32.8167
2022-07-04 22:56:00	448.515	515.5	31.3333	33.3667
2022-07-04 22:57:00	449.504	514.5	31.45	33.3333
2022-07-04 22:58:00	450.879	523.167	31.4333	33.2833
2022-07-04 22:59:00	451.555	525.167	31.35	33.35
2022-07-04 23:00:00	451.683	524.5	31.35	32.9333
2022-07-04 23:01:00	452.257	525.333	31.4	32.3333
2022-07-04 23:02:00	453.368	526.167	31.4	33.1
2022-07-04 23:03:00	454.666	528.167	31.5	33.15
2022-07-04 23:04:00	455.659	531	31.5	32.8
2022-07-04 23:05:00	454.815	530.833	31.5	33.2833
2022-07-04 23:06:00	455.749	531.333	31.5	33.0833
2022-07-04 23:07:00	456.674	532	31.5	33.15
2022-07-04 23:08:00	457.159	533.167	31.4167	33.6167
2022-07-04 23:09:00	457.178	533.5	31.3667	34.0167
2022-07-04 23:10:00	457.13	532.333	31.4	33.75
2022-07-04 23:11:00	459.058	532.5	31.4	33.6167
2022-07-04 23:12:00	459.653	532.4	31.38	33.64
2022-07-04 23:13:00	459.687	531.5	31.1833	33.5167
2022-07-04 23:14:00	461.159	526.667	31.0167	33.9667
2022-07-04 23:15:00	461.554	524.333	31.1	34
2022-07-04 23:16:00	461.667	534.833	31.1	34.2667
2022-07-04 23:17:00	459.4	535	31.15	34.2
2022-07-04 23:18:00	457.607	536.167	31.2	34.1167
2022-07-04 23:19:00	455.745	536.167	31.2	34.15
2022-07-04 23:20:00	455.565	535.5	31.2	33.9667
2022-07-04 23:21:00	456.275	535.167	31.2	33.75
2022-07-04 23:22:00	456.585	533.5	31.1167	33.2667
2022-07-04 23:23:00	456.178	532.167	31.0333	34.05
2022-07-04 23:24:00	455.933	533	30.8167	34.9333
2022-07-04 23:25:00	456.891	527.333	30.8	34.8333
2022-07-04 23:26:00	458.982	527	30.75	34.8833
2022-07-04 23:27:00	459.715	521.667	30.6833	35.4833
2022-07-04 23:28:00	459.292	532.5	30.7333	34.5
2022-07-04 23:29:00	457.564	530	30.5667	35.05
2022-07-04 23:30:00	456.41	529.833	30.55	35.1833
2022-07-04 23:31:00	456.021	530.333	30.5	35.4333
2022-07-04 23:32:00	457.351	525	30.2667	35.1833
2022-07-04 23:33:00	458.539	524.667	30.3167	34.9667
2022-07-04 23:34:00	457.717	528.5	30.2833	35.05
2022-07-04 23:35:00	457.656	530	30.4	34.85
2022-07-04 23:36:00	460.605	530.833	30.4	35
2022-07-04 23:37:00	462.034	533.167	30.4333	34.8
2022-07-04 23:38:00	461.338	532.5	30.3	35.2167
2022-07-04 23:39:00	460.022	510.667	30.0167	35.55
2022-07-04 23:40:00	459.076	535.167	30.0167	36.2
2022-07-04 23:41:00	457.78	535.167	29.9833	35.55
2022-07-04 23:42:00	458.065	527	29.7333	36.0167
2022-07-04 23:43:00	458.67	523.167	29.45	36.8833
2022-07-04 23:44:00	458.755	523.833	29.4333	36.65
2022-07-04 23:45:00	457.687	531	29.45	36.8833
2022-07-04 23:46:00	458.285	522.167	29.55	36.3
2022-07-04 23:47:00	458.308	535.167	29.5333	36.2833
2022-07-04 23:48:00	458.445	531.167	29.6	36.5833
2022-07-04 23:49:00	460.477	537.833	29.6667	36.0167
2022-07-04 23:50:00	460.979	535.667	29.6167	36.1833
2022-07-04 23:51:00	462.066	531.833	29.7667	36.2333
2022-07-04 23:52:00	465.357	532.833	29.75	36.5333
2022-07-04 23:53:00	463.271	532.333	29.7667	36.25
2022-07-04 23:54:00	463.142	534.667	29.5667	37.0167
2022-07-04 23:55:00	462.568	534	29.55	36.8
2022-07-04 23:56:00	463.793	538.167	29.6	36.7333
2022-07-04 23:57:00	462.531	538.5	29.6167	36.8833
2022-07-04 23:58:00	462.783	538.667	29.7	36.4833
2022-07-04 23:59:00	461.433	539	29.7	36.7833
2022-07-05	462.43	538.333	29.7333	36.7667
2022-07-05 00:01:00	462.121	540.167	29.75	36.3833
2022-07-05 00:02:00	461.831	541.333	29.8	36.2167
2022-07-05 00:03:00	460.396	538.333	29.8333	36.0833
2022-07-05 00:04:00	460.534	537.667	29.9	35.9
2022-07-05 00:05:00	462.302	538.333	29.9	35.85
2022-07-05 00:06:00	462.694	539.667	29.85	36.6833
2022-07-05 00:07:00	461.52	538.833	29.8	36.4667
2022-07-05 00:08:00	461.897	538.667	29.8167	36.2333
2022-07-05 00:09:00	462.038	543.667	29.8	36.7667
2022-07-05 00:10:00	459.788	548.833	29.8	36.7167
2022-07-05 00:11:00	460.977	547.333	29.8	36.4167
2022-07-05 00:12:00	463.509	546	29.7667	36.35
2022-07-05 00:13:00	464.39	545.333	29.7167	36.5
2022-07-05 00:14:00	464.112	545.167	29.6	36.6333
2022-07-05 00:15:00	464.891	545.5	29.5333	36.6833
2022-07-05 00:16:00	467.333	544.833	29.4667	37.6
2022-07-05 00:17:00	471.683	539.333	29.35	37.5667
2022-07-05 00:18:00	471.537	536.167	29.4	37.4
2022-07-05 00:19:00	471.683	536.833	29.4833	36.8833
2022-07-05 00:20:00	467.528	539.333	29.4833	37.7167
2022-07-05 00:21:00	469.411	542.833	29.4333	37.6167
2022-07-05 00:22:00	473.072	541.833	29.4167	37.7667
2022-07-05 00:23:00	473.488	542.667	29.4167	37.4
2022-07-05 00:24:00	473.534	541.333	29.3167	37.85
2022-07-05 00:25:00	471.936	540	29.4	37.0333
2022-07-05 00:26:00	472.42	541.5	29.4167	37.15
2022-07-05 00:27:00	471.292	540	29.4	37.1333
2022-07-05 00:28:00	468.384	535.167	29.3167	37.7833
2022-07-05 00:29:00	467.127	536	29.2833	38.1
2022-07-05 00:30:00	464.469	538.167	29.3	37.55
2022-07-05 00:31:00	461.646	541.667	29.1667	38.6667
2022-07-05 00:32:00	462.31	543.667	29.2167	37.7333
2022-07-05 00:33:00	463.11	546.333	29.25	37.6333
2022-07-05 00:34:00	464.884	544.5	29.3	37.0167
2022-07-05 00:35:00	467.142	540	29.2833	37.3167
2022-07-05 00:36:00	468.398	539	29.2	37.75
2022-07-05 00:37:00	469.707	535.667	29.2	37.4333
2022-07-05 00:38:00	469.238	535.333	29.1667	37.7833
2022-07-05 00:39:00	470.844	534.667	29.1167	38.1667
2022-07-05 00:40:00	474.653	535.333	29.2	38.0333
2022-07-05 00:41:00	476.082	537.5	29.2	37.85
2022-07-05 00:42:00	476.471	536.167	29.15	37.9
2022-07-05 00:43:00	477.42	535.667	29.1833	37.6667
2022-07-05 00:44:00	472.17	535.333	29.15	38.2167
2022-07-05 00:45:00	470.294	538.833	29.1667	38.4667
2022-07-05 00:46:00	471.537	540.333	29.2	38.35
2022-07-05 00:47:00	466.156	540.167	29.2	37.6
2022-07-05 00:48:00	464.59	541	29.1	37.95
2022-07-05 00:49:00	465.547	540.167	29.1	37.4
2022-07-05 00:50:00	470.408	539.167	29.05	38.1333
2022-07-05 00:51:00	480.642	538.5	28.85	38.85
2022-07-05 00:52:00	478.227	536.5	28.95	38.15
2022-07-05 00:53:00	478.108	535.2	28.92	38.16
2022-07-05 00:54:00	474.504	534.833	28.8833	38.2167
2022-07-05 00:55:00	471.508	534.833	28.85	38.4833
2022-07-05 00:56:00	471.958	534	28.8	38.5
2022-07-05 00:57:00	471.138	530.833	28.65	39.15
2022-07-05 00:58:00	471.694	532	28.65	38.95
2022-07-05 00:59:00	472.843	532.833	28.5167	39.1333
2022-07-05 01:00:00	471.542	531.667	28.6167	38.7833
2022-07-05 01:01:00	466.281	533	28.6167	38.6167
2022-07-05 01:02:00	465.706	535.833	28.5667	39.1667
2022-07-05 01:03:00	467.271	538.167	28.6167	38.65
2022-07-05 01:04:00	462.002	531.667	28.5333	38.7667
2022-07-05 01:05:00	458.989	536.5	28.6167	38.3
2022-07-05 01:06:00	459.694	539.167	28.7	38.1833
2022-07-05 01:07:00	461.453	540	28.6667	38.4333
2022-07-05 01:08:00	464.227	538.333	28.7	39.0167
2022-07-05 01:09:00	462.927	537.5	28.7	38.9167
2022-07-05 01:10:00	462.903	538.5	28.7	39.75
2022-07-05 01:11:00	463.562	540.833	28.65	39.7833
2022-07-05 01:12:00	462.495	542.667	28.65	38.95
2022-07-05 01:13:00	460.356	543.333	28.7	38.8
2022-07-05 01:14:00	459.816	542.333	28.7667	38.4167
2022-07-05 01:15:00	458.052	542.5	28.7667	38.45
2022-07-05 01:16:00	458.441	544.833	28.75	38.65
2022-07-05 01:17:00	457.809	544.167	28.7	38.3667
2022-07-05 01:18:00	457.185	545.5	28.7	38.15
2022-07-05 01:19:00	459.11	545.333	28.7	38.1
2022-07-05 01:20:00	460.105	545.833	28.7	38.1167
2022-07-05 01:21:00	460.598	544.333	28.6	38.3
2022-07-05 01:22:00	458.489	544.167	28.6	38.8667
2022-07-05 01:23:00	459.357	545	28.4333	40.05
2022-07-05 01:24:00	460.767	541.667	28.3	39.7667
2022-07-05 01:25:00	459.272	539.5	28.4	39.35
2022-07-05 01:26:00	459.255	538.333	28.4667	39.5167
2022-07-05 01:27:00	459.628	538.5	28.4	39.9833
2022-07-05 01:28:00	459.863	539.167	28.4333	39.45
2022-07-05 01:29:00	459.427	539	28.5	39.2333
2022-07-05 01:30:00	459.73	537.667	28.5	38.9
2022-07-05 01:31:00	458.815	538.167	28.5	38.75
2022-07-05 01:32:00	460.487	537.167	28.5	39.1
2022-07-05 01:33:00	461.832	536.833	28.5167	39.1667
2022-07-05 01:34:00	462.015	539.333	28.5	39.0333
2022-07-05 01:35:00	462.851	543.5	28.5	38.7667
2022-07-05 01:36:00	463.969	546.333	28.5	38.5667
2022-07-05 01:37:00	462.981	548	28.4167	39.1167
2022-07-05 01:38:00	461.118	547.667	28.4	39.15
2022-07-05 01:39:00	460.078	546.5	28.4	38.9
2022-07-05 01:40:00	460.898	547.333	28.35	39.2167
2022-07-05 01:41:00	460.479	545	28.1833	40.1167
2022-07-05 01:42:00	459.979	543.833	28.1833	39.6
2022-07-05 01:43:00	458.639	542.833	28.15	39.6667
2022-07-05 01:44:00	459.51	541.333	28.0333	40.8167
2022-07-05 01:45:00	460.63	541.333	28.0333	40.8167
2022-07-05 01:46:00	462.028	541.333	28.1	40
2022-07-05 01:47:00	460.18	542.5	28.1167	39.5667
2022-07-05 01:48:00	459.785	546.5	28.2	39.8333
2022-07-05 01:49:00	458.191	550.667	28.2	39.5333
2022-07-05 01:50:00	457.839	552.167	28.2	39.6333
2022-07-05 01:51:00	459.547	556.667	28.1833	39.8
2022-07-05 01:52:00	460.538	556.333	28.1167	39.65
2022-07-05 01:53:00	462.026	553	28.15	39.9
2022-07-05 01:54:00	462.188	551.667	28.2	39.5
2022-07-05 01:55:00	463.942	552.833	28.1	39.6333
2022-07-05 01:56:00	467.691	551.833	28.15	39.4333
2022-07-05 01:57:00	467.643	551.5	28.1	39.8833
2022-07-05 01:58:00	467.741	548.667	28.0667	40.0833
2022-07-05 01:59:00	467.083	542.833	27.85	40.3
2022-07-05 02:00:00	470.244	537.167	27.95	39.5333
2022-07-05 02:01:00	471.128	534.667	27.9833	39.7
2022-07-05 02:02:00	472.382	535.5	27.7833	41
2022-07-05 02:03:00	471.71	535.333	27.6667	40.7
2022-07-05 02:04:00	471.183	534.833	27.6833	40.1667
2022-07-05 02:05:00	465.66	538.333	27.75	40.5167
2022-07-05 02:06:00	462.385	542.333	27.7667	40.1333
2022-07-05 02:07:00	461.159	543.333	27.8	39.7833
2022-07-05 02:08:00	460.627	544.333	27.8	39.95
2022-07-05 02:09:00	461.158	542.833	27.6167	40.75
2022-07-05 02:10:00	461.742	543.167	27.6167	40.6167
2022-07-05 02:11:00	464.591	549.167	27.4667	40.9833
2022-07-05 02:12:00	462.793	548.333	27.55	40.6
2022-07-05 02:13:00	461.788	547	27.6833	40.2167
2022-07-05 02:14:00	462.622	546.5	27.6167	41.1833
2022-07-05 02:15:00	464.163	542.667	27.4833	40.9667
2022-07-05 02:16:00	465.302	536.833	27.2833	41.1833
2022-07-05 02:17:00	466.739	541.833	27.4833	40.8
2022-07-05 02:18:00	467.772	544.5	27.5333	40.5
2022-07-05 02:19:00	468.001	547.5	27.4	41.5333
2022-07-05 02:20:00	467.764	544.833	27.3833	41.3333
2022-07-05 02:21:00	466.744	543	27.3833	40.4667
2022-07-05 02:22:00	466.446	542.667	27.4833	40.3667
2022-07-05 02:23:00	466.33	540.333	27.35	41.2333
2022-07-05 02:24:00	467.267	536.5	27.2667	41.8333
2022-07-05 02:25:00	468.569	539.667	27.1	41.5
2022-07-05 02:26:00	470.974	541.833	27.2833	40.6833
2022-07-05 02:27:00	469.894	548.167	27.3167	41.15
2022-07-05 02:28:00	470.606	544	27.2833	41.2667
2022-07-05 02:29:00	469.432	543.167	27.35	40.9833
2022-07-05 02:30:00	469.52	543.5	27.4	41.3
2022-07-05 02:31:00	468.851	543	27.3167	41.1167
2022-07-05 02:32:00	469.13	543.667	27.2833	41.7167
2022-07-05 02:33:00	468.992	539	27	42.2667
2022-07-05 02:34:00	471.548	537.167	27.1	41.9667
2022-07-05 02:35:00	468.363	542	27.1	42.44
2022-07-05 02:36:00	467.414	538.833	26.9667	42.2667
2022-07-05 02:37:00	468.534	544.833	26.8833	42.8667
2022-07-05 02:38:00	469.051	536.333	26.8167	42.85
2022-07-05 02:39:00	469.167	537.167	26.9333	42.75
2022-07-05 02:40:00	468.906	539.667	27.1667	41.7333
2022-07-05 02:41:00	469.204	537.333	27.0833	42.2333
2022-07-05 02:42:00	466.498	536.5	27.0167	42.6833
2022-07-05 02:43:00	468.316	534	27.0833	42.75
2022-07-05 02:44:00	466.679	532.333	27.1	42.8333
2022-07-05 02:45:00	464.93	537.667	27.2	42.3167
2022-07-05 02:46:00	465.62	542	27.2333	42.7167
2022-07-05 02:47:00	463.798	541.167	27.3	42.2833
2022-07-05 02:48:00	462.47	542	27.25	42.3167
2022-07-05 02:49:00	462.899	542.167	27.1	42.45
2022-07-05 02:50:00	465.424	511.333	26.8	43.1167
2022-07-05 02:51:00	466.812	527	27.1833	42.3167
2022-07-05 02:52:00	467.657	535	27.2167	42.2833
2022-07-05 02:53:00	466.83	537.667	27.3	42.2167
2022-07-05 02:54:00	466.131	539	27.3333	42.2667
2022-07-05 02:55:00	468.25	540.333	27.3333	42.25
2022-07-05 02:56:00	467.209	541.333	27.4	41.9167
2022-07-05 02:57:00	468.396	539.167	27.3833	41.75
2022-07-05 02:58:00	469.809	539	27.35	41.7833
2022-07-05 02:59:00	470.37	540.833	27.1833	42.8667
2022-07-05 03:00:00	470.61	536	26.9167	43
2022-07-05 03:01:00	470.551	507	26.8333	42.5333
2022-07-05 03:02:00	469.968	512.5	26.85	42.0833
2022-07-05 03:03:00	469.256	523.833	26.9	42.3333
2022-07-05 03:04:00	469.475	525.333	27	42.1333
2022-07-05 03:05:00	469.322	531.167	27.0333	42.85
2022-07-05 03:06:00	469.045	530.333	26.9333	42.6833
2022-07-05 03:07:00	468.669	530.833	27.0167	42.5833
2022-07-05 03:08:00	471.168	530.667	27.05	42.4833
2022-07-05 03:09:00	471.76	531.167	27.1167	41.6333
2022-07-05 03:10:00	473.378	531.667	27.15	41.45
2022-07-05 03:11:00	474.789	533.333	27.2	41.85
2022-07-05 03:12:00	474.684	534	27.2	41.9833
2022-07-05 03:13:00	473.344	535.167	27.0833	42
2022-07-05 03:14:00	471.231	533.833	26.9333	41.8333
2022-07-05 03:15:00	470.27	535.5	27.05	41.8
2022-07-05 03:16:00	471.55	539	27.1	41.7333
2022-07-05 03:17:00	471.187	539.667	27.1833	41.8833
2022-07-05 03:18:00	467.26	540	27.2	41.8833
2022-07-05 03:19:00	467.022	539.5	27.2167	41.4833
2022-07-05 03:20:00	469.539	540.833	27.2	41.1333
2022-07-05 03:21:00	469.255	540.667	27.1333	42.1833
2022-07-05 03:22:00	471.866	531.833	27.1	42.2
2022-07-05 03:23:00	472.257	527.667	27.1	42.1333
2022-07-05 03:24:00	472.639	532.5	27.1667	41.9833
2022-07-05 03:25:00	472.429	537.167	27.1833	41.9833
2022-07-05 03:26:00	471.026	540.833	27.15	42.7167
2022-07-05 03:27:00	466.805	542.667	27.2	42.0667
2022-07-05 03:28:00	465.862	544.333	27.1667	41.6833
2022-07-05 03:29:00	463.575	543.5	27.2	41.85
2022-07-05 03:30:00	462.499	543.167	27.2	41.9
2022-07-05 03:31:00	461.537	542.333	27.2	41.75
2022-07-05 03:32:00	459.952	541.333	27.1667	41.5333
2022-07-05 03:33:00	459.663	538	27.2	41.5667
2022-07-05 03:34:00	458.4	538.667	27.1333	41.9
2022-07-05 03:35:00	458.838	540.167	27.1167	42.0333
2022-07-05 03:36:00	460.09	543.833	27.1	42.1333
2022-07-05 03:37:00	460.734	547	27.1	42.1
2022-07-05 03:38:00	459.948	546.167	27.0167	42.4667
2022-07-05 03:39:00	460.012	544.5	27.0167	42.1833
2022-07-05 03:40:00	459.734	541.333	27.0667	41.9
2022-07-05 03:41:00	460.18	540.333	27.0333	42.2
2022-07-05 03:42:00	460.604	539.333	27	42.4167
2022-07-05 03:43:00	460.205	537.5	27.0333	42.3833
2022-07-05 03:44:00	461.141	535	27.0333	42.45
2022-07-05 03:45:00	462.152	534.167	27.0667	42.5
2022-07-05 03:46:00	462.553	534.167	27.05	42.5667
2022-07-05 03:47:00	461.709	534.667	27	42.6333
2022-07-05 03:48:00	463.797	534.333	27	42.5833
2022-07-05 03:49:00	462.599	536.333	27	42.8
2022-07-05 03:50:00	461.562	539.167	26.9833	42.7833
2022-07-05 03:51:00	462.883	541.333	26.9167	43.6167
2022-07-05 03:52:00	462.494	544.167	26.9	43.65
2022-07-05 03:53:00	462.552	544.333	26.9667	43.0667
2022-07-05 03:54:00	463.123	544	26.9167	42.9167
2022-07-05 03:55:00	464.483	543.833	26.9167	42.85
2022-07-05 03:56:00	463.969	541.167	26.9	42.8667
2022-07-05 03:57:00	462.738	539.167	26.9	43.1
2022-07-05 03:58:00	464.772	538.333	26.9	43.45
2022-07-05 03:59:00	466.061	537.833	26.8667	43.8167
2022-07-05 04:00:00	467.281	538.667	26.7833	44.1333
2022-07-05 04:01:00	467.545	537.167	26.7	43.7
2022-07-05 04:02:00	469.642	533.5	26.7333	43.9167
2022-07-05 04:03:00	467.35	532.5	26.7667	43.6667
2022-07-05 04:04:00	465.165	535.5	26.7167	43.5667
2022-07-05 04:05:00	464.273	535.333	26.7167	43.85
2022-07-05 04:06:00	466.075	535.5	26.7	43.5667
2022-07-05 04:07:00	464.821	534.5	26.7	43.1333
2022-07-05 04:08:00	463.273	534.667	26.7167	42.8833
2022-07-05 04:09:00	462.385	534.167	26.7167	42.8667
2022-07-05 04:10:00	462.967	536.167	26.7333	43.0833
2022-07-05 04:11:00	464.071	538.167	26.7	43.5167
2022-07-05 04:12:00	464.553	537.667	26.7167	43.5833
2022-07-05 04:13:00	463.837	537.833	26.7333	43.7333
2022-07-05 04:14:00	464.628	539.333	26.7667	43.6833
2022-07-05 04:15:00	465.329	540.667	26.7333	43.4
2022-07-05 04:16:00	463.276	541.333	26.6333	44.5667
2022-07-05 04:17:00	462.991	544.167	26.6	44.8333
2022-07-05 04:18:00	462.282	545.8	26.6	45.12
2022-07-05 04:19:00	461.61	546.667	26.6	44.4833
2022-07-05 04:20:00	461.265	546.5	26.5667	44.4167
2022-07-05 04:21:00	461.478	540.667	26.4	45.2667
2022-07-05 04:22:00	460.814	536.167	26.4333	44.45
2022-07-05 04:23:00	461.842	539.667	26.4333	44.75
2022-07-05 04:24:00	461.909	532.667	26.25	44.85
2022-07-05 04:25:00	463.23	536.667	26.3	44.4167
2022-07-05 04:26:00	465.371	537	26.2667	44.4833
2022-07-05 04:27:00	466.022	534.333	26.1333	44.7667
2022-07-05 04:28:00	467.929	534.5	26.0167	44.55
2022-07-05 04:29:00	471.503	505.167	25.65	45.2
2022-07-05 04:30:00	475.719	516.833	25.5	45.7
2022-07-05 04:31:00	475.849	529.5	25.7167	45.2167
2022-07-05 04:32:00	473.265	521.167	25.65	45.35
2022-07-05 04:33:00	470.86	532.667	25.55	45.25
2022-07-05 04:34:00	470.792	532.667	25.5333	45.2167
2022-07-05 04:35:00	464.083	535.833	25.7167	45.05
2022-07-05 04:36:00	466.357	536	25.7	44.85
2022-07-05 04:37:00	470.56	536.5	25.6167	45.5667
2022-07-05 04:38:00	474.065	539	25.8167	44.7667
2022-07-05 04:39:00	474.855	541.5	25.8833	44.6
2022-07-05 04:40:00	474.58	542	25.9333	44.6667
2022-07-05 04:41:00	473.9	542.167	25.9167	45.1167
2022-07-05 04:42:00	472.344	542.333	25.9833	44.8667
2022-07-05 04:43:00	471.496	543.833	26	44.9667
2022-07-05 04:44:00	470.022	544	26.1	44.3333
2022-07-05 04:45:00	475.26	541	26	44.9167
2022-07-05 04:46:00	477.747	541.167	26.1167	44.6333
2022-07-05 04:47:00	482.767	545.167	26.1167	44.5667
2022-07-05 04:48:00	481.389	545.5	26.1333	44.2
2022-07-05 04:49:00	474.785	546	26.1667	44.9833
2022-07-05 04:50:00	469.821	544.167	26.1833	45.35
2022-07-05 04:51:00	470.267	543.667	26.1	44.9667
2022-07-05 04:52:00	470.037	545.5	26.1	45.3833
2022-07-05 04:53:00	468.211	546.5	26.15	45
2022-07-05 04:54:00	466.728	549.167	26.0833	44.9167
2022-07-05 04:55:00	467.625	548.5	26.0167	44.9833
2022-07-05 04:56:00	469.179	547	26.1333	44.4833
2022-07-05 04:57:00	470.68	546.5	26.1833	44.55
2022-07-05 04:58:00	471.123	544.667	26.2	44.6667
2022-07-05 04:59:00	470.836	546.167	26.15	44.7833
2022-07-05 05:00:00	470.775	547.333	26.1333	44.8167
2022-07-05 05:01:00	471.56	544.333	26.2	44.3167
2022-07-05 05:02:00	471.439	542.333	26.2	44.4
2022-07-05 05:03:00	471.156	539.5	26.0667	44.7333
2022-07-05 05:04:00	469.608	537.167	26.1333	45
2022-07-05 05:05:00	468.983	542.333	26.2	45.35
2022-07-05 05:06:00	468.684	544	26.1833	45.1
2022-07-05 05:07:00	468.078	545.167	26.2	45.2833
2022-07-05 05:08:00	468.066	545.667	26.1833	44.75
2022-07-05 05:09:00	467.702	542.833	26.1333	44.7
2022-07-05 05:10:00	468.342	540.833	25.9333	45.55
2022-07-05 05:11:00	471.931	542.5	25.9833	45.3333
2022-07-05 05:12:00	472.601	542.833	25.95	45.5333
2022-07-05 05:13:00	472.777	541.5	25.9833	45.2333
2022-07-05 05:14:00	472.191	540.833	25.8167	45.75
2022-07-05 05:15:00	469.351	539.5	25.7833	46.4667
2022-07-05 05:16:00	467.38	539.333	25.8667	46.3167
2022-07-05 05:17:00	467.854	539.667	25.9	45.9
2022-07-05 05:18:00	467.699	540.333	25.9	45.75
2022-07-05 05:19:00	466.176	540.833	25.9	46.0667
2022-07-05 05:20:00	465.727	540.167	25.8833	46.7333
2022-07-05 05:21:00	464.823	543.333	25.8667	46.2
2022-07-05 05:22:00	464.958	546.5	25.85	46.0667
2022-07-05 05:23:00	464.916	545.167	25.9167	45.8333
2022-07-05 05:24:00	464.727	544	26	45.7333
2022-07-05 05:25:00	463.962	543.167	26	45.7667
2022-07-05 05:26:00	464.319	543.5	26	45.6167
2022-07-05 05:27:00	464.366	544.167	26	45.8167
2022-07-05 05:28:00	464.371	545.833	26	46.0833
2022-07-05 05:29:00	464.987	545.167	26.0167	45.8333
2022-07-05 05:30:00	464.816	543.333	26.0333	45.7833
2022-07-05 05:31:00	463.613	543	26	46.0167
2022-07-05 05:32:00	463.443	540.833	26	46.2667
2022-07-05 05:33:00	463.406	540.5	26	46.1167
2022-07-05 05:34:00	463.961	539	26	46.1
2022-07-05 05:35:00	464.437	540.667	26	45.95
2022-07-05 05:36:00	465.006	541.667	26	45.65
2022-07-05 05:37:00	466.282	541.167	26	45.75
2022-07-05 05:38:00	466.999	540.833	26	45.7
2022-07-05 05:39:00	466.704	538.5	25.9667	46.0167
2022-07-05 05:40:00	467.023	538.167	26	46.2
2022-07-05 05:41:00	467.431	541.833	26	46.2833
2022-07-05 05:42:00	467.553	545.667	26	46.45
2022-07-05 05:43:00	466.181	550.5	26	46.4167
2022-07-05 05:44:00	465.842	551	25.9	47.7
2022-07-05 05:45:00	465.895	548.5	25.8167	48.35
2022-07-05 05:46:00	466.175	545	25.8167	47.9833
2022-07-05 05:47:00	465.515	544.833	25.7333	48.1333
2022-07-05 05:48:00	465.833	543.167	25.7333	47.5333
2022-07-05 05:49:00	467.284	541.833	25.8	47.5167
2022-07-05 05:50:00	467.151	541.667	25.8	47.35
2022-07-05 05:51:00	466.756	541.167	25.8667	46.8667
2022-07-05 05:52:00	467.026	541.333	25.9	46.9167
2022-07-05 05:53:00	466.439	542	25.9	47.0333
2022-07-05 05:54:00	466.143	541.667	25.9	46.9167
2022-07-05 05:55:00	466.149	543.667	25.85	47.7
2022-07-05 05:56:00	467.219	542.5	25.9	47.7333
2022-07-05 05:57:00	467.904	542	25.9	47.4833
2022-07-05 05:58:00	468.018	543.667	25.85	47.9
2022-07-05 05:59:00	468.042	543.667	25.8833	47.6333
2022-07-05 06:00:00	468.101	542.667	25.8833	47.3333
2022-07-05 06:01:00	469.857	541.667	25.9	47.1167
2022-07-05 06:02:00	468.398	543	25.9	47.08
2022-07-05 06:03:00	467.978	544.167	25.9833	46.9833
2022-07-05 06:04:00	467.306	543.5	26	46.8167
2022-07-05 06:05:00	466.771	542.167	25.9833	47.4167
2022-07-05 06:06:00	466.214	540.667	26	47.15
2022-07-05 06:07:00	465.886	542.167	25.9333	47.6
2022-07-05 06:08:00	465.448	543.5	25.85	47.9167
2022-07-05 06:09:00	465.017	543	25.8	47.6667
2022-07-05 06:10:00	465.891	538.5	25.6167	48.1667
2022-07-05 06:11:00	468.789	534.333	25.5167	48.8167
2022-07-05 06:12:00	468.204	534.333	25.4667	48.4833
2022-07-05 06:13:00	464.581	533.667	25.4833	48.1167
2022-07-05 06:14:00	464.186	533	25.35	48.5167
2022-07-05 06:15:00	463.186	532	25.2333	48.8167
2022-07-05 06:16:00	462.628	526.833	25.1667	48.8167
2022-07-05 06:17:00	462.643	530.833	25.3	48.3833
2022-07-05 06:18:00	462.463	528	25.3167	48.05
2022-07-05 06:19:00	462.438	527.167	25.0833	48.5
2022-07-05 06:20:00	461.282	526.333	24.9333	49.3333
2022-07-05 06:21:00	463.818	523.5	24.9	49.7667
2022-07-05 06:22:00	462.12	527.5	25.0333	49.55
2022-07-05 06:23:00	462.814	533.833	25.2167	49.0333
2022-07-05 06:24:00	461.352	532.333	25.4	48.8833
2022-07-05 06:25:00	461.651	533.5	25.3167	49.7833
2022-07-05 06:26:00	460.657	530.5	25.2	49.9333
2022-07-05 06:27:00	460.987	529.5	25.4	49.5833
2022-07-05 06:28:00	460.459	527.333	25.2667	50.0667
2022-07-05 06:29:00	460.066	525.667	25.35	49.8667
2022-07-05 06:30:00	460.028	526.5	25.4167	49.5833
2022-07-05 06:31:00	460.146	528.833	25.4333	49.5167
2022-07-05 06:32:00	459.838	529.667	25.5333	48.4167
2022-07-05 06:33:00	459.592	530.5	25.6	48.5833
2022-07-05 06:34:00	463.498	533	25.6167	49.15
2022-07-05 06:35:00	468.749	533.833	25.6833	48.5333
2022-07-05 06:36:00	472.731	533	25.7	48.0167
2022-07-05 06:37:00	468.158	531.667	25.65	48.5833
2022-07-05 06:38:00	462.565	532.833	25.6333	48.8333
2022-07-05 06:39:00	462.945	529.333	25.4667	50
2022-07-05 06:40:00	462.912	529.167	25.6	48.8167
2022-07-05 06:41:00	461.853	532	25.5667	49.2
2022-07-05 06:42:00	465.721	533.5	25.6	49.6167
2022-07-05 06:43:00	464.987	536.167	25.75	49
2022-07-05 06:44:00	468.285	540	25.8	48.7833
2022-07-05 06:45:00	469.288	541.5	25.7833	48.7667
2022-07-05 06:46:00	468.903	541	25.8	49.2667
2022-07-05 06:47:00	459.296	539.667	25.7833	49.5333
2022-07-05 06:48:00	456.618	539	25.8333	49.7333
2022-07-05 06:49:00	457.587	541.833	25.65	49.7333
2022-07-05 06:50:00	459.958	538.167	25.7833	49.4667
2022-07-05 06:51:00	465.879	538.167	25.7	49.7167
2022-07-05 06:52:00	465.491	528.5	25.6667	50.55
2022-07-05 06:53:00	459.439	536.167	25.7333	50.7167
2022-07-05 06:54:00	462.865	538.333	25.7667	50.8667
2022-07-05 06:55:00	460.658	540.167	25.8333	51.2167
2022-07-05 06:56:00	454.64	535.167	25.75	51.5667
2022-07-05 06:57:00	454.78	534.5	25.8667	51.1333
2022-07-05 06:58:00	456.037	531.667	25.9833	50.8333
2022-07-05 06:59:00	451.418	532.833	26	50.8833
2022-07-05 07:00:00	454.817	532.833	25.8333	51.2167
2022-07-05 07:01:00	456.256	530.5	25.7833	51.25
2022-07-05 07:02:00	457.887	529.167	25.75	51.0667
2022-07-05 07:03:00	453.867	528.667	25.8	51.3333
2022-07-05 07:04:00	458.42	532.5	25.8833	50.85
2022-07-05 07:05:00	454.59	532.167	26.0833	50.9333
2022-07-05 07:06:00	453.627	533.167	25.8833	51.5667
2022-07-05 07:07:00	454.779	529.167	25.8333	51.4167
2022-07-05 07:08:00	455.348	532.167	25.9833	51.05
2022-07-05 07:09:00	454.406	534.667	25.9667	51.4167
2022-07-05 07:10:00	452.383	532.167	25.65	51.8167
2022-07-05 07:11:00	452.428	534.5	25.65	52.0167
2022-07-05 07:12:00	452.526	537.5	25.7	51.6167
2022-07-05 07:13:00	454.877	535.167	25.55	51.6333
2022-07-05 07:14:00	452.011	535.5	25.65	51.5167
2022-07-05 07:15:00	448.76	538.167	25.9667	50.7833
2022-07-05 07:16:00	446.468	536.667	26.2	50.4167
2022-07-05 07:17:00	449.952	538.5	26.3833	49.75
2022-07-05 07:18:00	450.046	539.667	26.55	48.9833
2022-07-05 07:19:00	450.977	539.167	26.6667	49.0333
2022-07-05 07:20:00	448.517	540.167	26.6667	48.8
2022-07-05 07:21:00	451.911	536.667	26.45	49.85
2022-07-05 07:22:00	452.358	536.5	26.35	50.65
2022-07-05 07:23:00	451.324	536.167	26.4167	50.3333
2022-07-05 07:24:00	449.419	540	26.7	49.85
2022-07-05 07:25:00	452.641	541.5	26.9	49.1167
2022-07-05 07:26:00	450.705	540	27.0667	48.4
2022-07-05 07:27:00	448.045	539.5	27.1333	48.4
2022-07-05 07:28:00	446.828	540.667	27.1	48.5667
2022-07-05 07:29:00	449.258	539	27.1	48.5667
2022-07-05 07:30:00	454.885	538.333	27.2833	48.1
2022-07-05 07:31:00	460.838	535.833	27.4	47.7667
2022-07-05 07:32:00	456.979	535.667	27.45	48.0667
2022-07-05 07:33:00	454.931	536.833	27.4667	47.5667
2022-07-05 07:34:00	456.689	535	27.55	47.4333
2022-07-05 07:35:00	451.702	533.5	27.6833	47.1833
2022-07-05 07:36:00	451.985	533.833	27.7667	47.6
2022-07-05 07:37:00	447.757	537.5	27.8	47.25
2022-07-05 07:38:00	447.713	538.333	27.9	46.95
2022-07-05 07:39:00	446.868	539	27.9833	47.1167
2022-07-05 07:40:00	445.213	538.5	28.0667	46.7
2022-07-05 07:41:00	448.749	538.5	28.1	46.6833
2022-07-05 07:42:00	448.277	537.333	28.1833	46.8
2022-07-05 07:43:00	446.159	537.167	28.2	45.5167
2022-07-05 07:44:00	446.745	534.333	28.3	45.2833
2022-07-05 07:45:00	443.423	532.4	28.3	45.7
2022-07-05 07:46:00	444.896	529.333	28.2833	45.6833
2022-07-05 07:47:00	443.11	526.667	28.3833	46.0833
2022-07-05 07:48:00	441.334	525.167	28.4667	45.7
2022-07-05 07:49:00	441.82	525	28.5	45.6
2022-07-05 07:50:00	442.903	526	28.4167	45.6167
2022-07-05 07:51:00	442.946	526	28.4833	45.5667
2022-07-05 07:52:00	444.929	519.333	28.45	46.15
2022-07-05 07:53:00	453.518	521.167	28.4667	46.3
2022-07-05 07:54:00	448.984	520	28.5833	46.3333
2022-07-05 07:55:00	449.656	522.333	28.7167	46.5667
2022-07-05 07:56:00	449.739	522.833	28.7167	46.55
2022-07-05 07:57:00	446.284	522.167	28.7833	46.5667
2022-07-05 07:58:00	445.148	524.333	28.9333	46.5
2022-07-05 07:59:00	445.725	525.167	28.9667	46.5333
2022-07-05 08:00:00	441.01	524.167	29.0333	46.4
2022-07-05 08:01:00	442.518	524.833	29.0667	45.4167
2022-07-05 08:02:00	443.671	521.167	29.1333	45.4667
2022-07-05 08:03:00	446.744	521.333	29.2167	45.3167
2022-07-05 08:04:00	446.363	524.5	29.05	45.5667
2022-07-05 08:05:00	441.323	507.667	28.4833	47.65
2022-07-05 08:06:00	440.672	505.167	28.6667	47.6333
2022-07-05 08:07:00	440.627	502.833	28.7667	47.35
2022-07-05 08:08:00	436.582	517.5	28.85	47.0333
2022-07-05 08:09:00	435.071	507.667	28.6333	47.9333
2022-07-05 08:10:00	435.867	513.167	28.85	47.4167
2022-07-05 08:11:00	437.132	522.5	28.9	47.6333
2022-07-05 08:12:00	433.34	518	28.6833	48.5167
2022-07-05 08:13:00	432.355	502.167	28.9167	48.0333
2022-07-05 08:14:00	434.282	517.667	28.75	48.6167
2022-07-05 08:15:00	438.888	512.833	28.45	49.9833
2022-07-05 08:16:00	440.432	513.833	28.65	50.2667
2022-07-05 08:17:00	438.621	517.167	28.9667	48.8667
2022-07-05 08:18:00	437.325	522.333	29.1833	48.3833
2022-07-05 08:19:00	435.941	525.833	29.3333	47.9
2022-07-05 08:20:00	435.681	525.667	29.4333	48.0833
2022-07-05 08:21:00	437.207	522	29.3833	48.5333
2022-07-05 08:22:00	438.026	514.667	29.3667	48.3167
2022-07-05 08:23:00	438.183	513.833	29.5	47.8833
2022-07-05 08:24:00	436.771	515.667	29.7	47.4833
2022-07-05 08:25:00	434.978	515.833	29.3667	48.2833
2022-07-05 08:26:00	434.129	500	29.6333	47.85
2022-07-05 08:27:00	434.204	510.167	29.5333	48.2333
2022-07-05 08:28:00	436.141	511	29.75	47.9333
2022-07-05 08:29:00	452.965	512.667	29.9167	47.6
2022-07-05 08:30:00	443.046	514.333	29.9667	46.6167
2022-07-05 08:31:00	441.567	515.833	30	46.5333
2022-07-05 08:32:00	438.011	515.167	30.1167	47.1333
2022-07-05 08:33:00	436.318	515.5	30.1333	46.9833
2022-07-05 08:34:00	433.078	512.333	30.1167	46.9
2022-07-05 08:35:00	427.984	508.167	30.05	47.4667
2022-07-05 08:36:00	426.229	508.167	30.25	46.7333
2022-07-05 08:37:00	425.996	510.667	30.2833	46.9
2022-07-05 08:38:00	426.204	512.333	30	47.9167
2022-07-05 08:39:00	426.664	511.333	30.05	48.0333
2022-07-05 08:40:00	425.415	497.167	30.0667	47.8333
2022-07-05 08:41:00	424.279	510.667	30.25	47.8
2022-07-05 08:42:00	424.214	504.667	30.1333	48.5833
2022-07-05 08:43:00	424.269	499.167	30.3667	47.9167
2022-07-05 08:44:00	424.366	505.333	30.4833	47.0833
2022-07-05 08:45:00	427.49	506.167	30.5667	46.6667
2022-07-05 08:46:00	424.905	506.167	30.6333	46.5667
2022-07-05 08:47:00	423.964	475.5	30.2	48.3333
2022-07-05 08:48:00	424.07	478.5	30.4833	47.75
2022-07-05 08:49:00	424.129	495.167	30.6833	47.1333
2022-07-05 08:50:00	428.982	503	30.8	47.1833
2022-07-05 08:51:00	427.964	501	30.5667	48.7167
2022-07-05 08:52:00	428.961	484	30.4333	49.1667
2022-07-05 08:53:00	428.769	493.5	30.3667	49.7833
2022-07-05 08:54:00	430.28	483.5	30.6167	49.0833
2022-07-05 08:55:00	430.301	488	30.7	48.8333
2022-07-05 08:56:00	430.689	475	30.6667	49.15
2022-07-05 08:57:00	428.492	494.833	30.7167	48.7167
2022-07-05 08:58:00	429.393	500.833	30.8667	48.1667
2022-07-05 08:59:00	431.827	504.667	30.95	48.0333
2022-07-05 09:00:00	430.935	505.167	31.0833	48
2022-07-05 09:01:00	429.668	500.833	31.0833	48.15
2022-07-05 09:02:00	427.323	498.833	31.1	48.5167
2022-07-05 09:03:00	424.694	498.833	30.95	49.3833
2022-07-05 09:04:00	424.711	499.833	31.0167	50.05
2022-07-05 09:05:00	427.798	494.167	30.9667	50.4333
2022-07-05 09:06:00	428.065	485.333	31.1667	49.6
2022-07-05 09:07:00	429.851	500.667	31.2833	49.0333
2022-07-05 09:08:00	429.011	497.167	31.3833	48.3833
2022-07-05 09:09:00	428.299	505	30.9	49.8
2022-07-05 09:10:00	426.587	489	30.9	50.3833
2022-07-05 09:11:00	426.473	508.833	31.2	49.5333
2022-07-05 09:12:00	424.903	491.667	31.1333	49.3667
2022-07-05 09:13:00	424.159	496.5	31.1	48.95
2022-07-05 09:14:00	425.331	497.5	31.2	48.2667
2022-07-05 09:15:00	426.594	497.333	31.1833	48.2167
2022-07-05 09:16:00	426.946	501.167	31.2333	48.9167
2022-07-05 09:17:00	426.933	502.167	31.1833	49.2667
2022-07-05 09:18:00	426.342	502.5	31.2333	49.6
2022-07-05 09:19:00	428.283	504.333	31.35	49.2333
2022-07-05 09:20:00	428.527	507	31.5333	47.85
2022-07-05 09:21:00	429.061	507	31.65	47.4167
2022-07-05 09:22:00	430.428	506.333	31.8	47.3833
2022-07-05 09:23:00	428.838	508.667	31.8333	47.2
2022-07-05 09:24:00	427.855	525.5	31.7	47.6833
2022-07-05 09:25:00	429.362	462.4	31.24	49.34
2022-07-05 09:26:00	429.881	501.833	31.45	48.9167
2022-07-05 09:27:00	434.225	499.667	30.8833	50.7667
2022-07-05 09:28:00	433.192	512	30.95	50.8833
2022-07-05 09:29:00	432.086	501.333	31.2167	50.7333
2022-07-05 09:30:00	433.671	465.667	30.9167	51.7
2022-07-05 09:31:00	433.314	482.667	30.7833	51.6667
2022-07-05 09:32:00	431.961	463.667	30.9833	50.7
2022-07-05 09:33:00	432.201	488.833	31.2167	49.4
2022-07-05 09:34:00	431.016	481.833	31.1667	50.1667
2022-07-05 09:35:00	432.686	485.833	31	51.1333
2022-07-05 09:36:00	431.089	493.5	30.7167	52.0167
2022-07-05 09:37:00	430.107	484.5	30.85	51.4833
2022-07-05 09:38:00	430.348	496.833	30.7333	51.3667
2022-07-05 09:39:00	432.019	491.333	30.6833	51.0167
2022-07-05 09:40:00	432.326	501.333	30.65	51.1833
2022-07-05 09:41:00	432.798	498	30.65	51.0667
2022-07-05 09:42:00	431.362	492.833	30.9	50.7833
2022-07-05 09:43:00	431.048	499	31.25	49.85
2022-07-05 09:44:00	430.277	494	31.5333	49.2
2022-07-05 09:45:00	431.072	499.333	31.8	48.8167
2022-07-05 09:46:00	430.588	496.5	31.9333	48.5167
2022-07-05 09:47:00	431.762	497.667	31.75	49.4
2022-07-05 09:48:00	432.109	493.5	31.65	50.6333
2022-07-05 09:49:00	433.039	490.167	31.7	49.7667
2022-07-05 09:50:00	431.605	490.333	31.65	49.5333
2022-07-05 09:51:00	429.993	494.167	31.7833	48.7833
2022-07-05 09:52:00	429.858	494	32.0833	47.4167
2022-07-05 09:53:00	432.083	499.833	32.4	45.9833
2022-07-05 09:54:00	431.63	489.167	32.4	45.8333
2022-07-05 09:55:00	431.343	482.167	32.65	45.45
2022-07-05 09:56:00	429.229	490.333	32.4667	46.4167
2022-07-05 09:57:00	429.904	461.167	32.1167	46.8833
2022-07-05 09:58:00	430.105	485.5	31.8	47.6333
2022-07-05 09:59:00	432.286	489	31.6333	48.3833
2022-07-05 10:00:00	428.845	481.167	31.8167	48.3333
2022-07-05 10:01:00	429.034	492.167	32.3167	47.1
2022-07-05 10:02:00	429.844	498.333	32.3333	46.9667
2022-07-05 10:03:00	440.659	471.167	32.45	47.4833
2022-07-05 10:04:00	432.336	497.5	32.7167	47.0833
2022-07-05 10:05:00	429.624	499.667	32.8667	46.4167
2022-07-05 10:06:00	427.757	497.5	32.8167	46.2167
2022-07-05 10:07:00	429.151	493.667	32.8667	45.6
2022-07-05 10:08:00	428.804	495.833	32.5333	46.2667
2022-07-05 10:09:00	430.641	478.667	31.85	48.4167
2022-07-05 10:10:00	428.849	492.333	31.9667	48.7333
2022-07-05 10:11:00	427.481	500.667	32.3	48.1333
2022-07-05 10:12:00	430.837	503.167	32.1667	48.1667
2022-07-05 10:13:00	428.831	495.333	32.4	47.55
2022-07-05 10:14:00	428.409	503.833	32.3167	47.5
2022-07-05 10:15:00	426.685	484.833	31.9667	48.8333
2022-07-05 10:16:00	425.862	483.833	32.25	47.8167
2022-07-05 10:17:00	426.203	494.833	32.3	48.85
2022-07-05 10:18:00	423.396	487.667	32.3833	48.1
2022-07-05 10:19:00	422.262	494.167	32.4333	46.8833
2022-07-05 10:20:00	422.101	492	32.0667	48.2
2022-07-05 10:21:00	422.576	490.167	32.15	47.6167
2022-07-05 10:22:00	422.979	490.5	32.3333	47.4
2022-07-05 10:23:00	423.062	494	32.6	47.0667
2022-07-05 10:24:00	424.774	492.833	32.85	46.4167
2022-07-05 10:25:00	426.152	497.833	33.1	45.5333
2022-07-05 10:26:00	426.413	497.333	33.3	45.1
2022-07-05 10:27:00	427.18	496	33.3667	43.9333
2022-07-05 10:28:00	428.429	415.5	33.2833	43.9833
2022-07-05 10:29:00	427.927	481.5	33.4	44.95
2022-07-05 10:30:00	427.627	485.167	33.6	43.9833
2022-07-05 10:31:00	426.847	497	33.7	43.0167
2022-07-05 10:32:00	425.134	503.333	33.8667	42.2667
2022-07-05 10:33:00	426.632	502.5	34.0167	42.1167
2022-07-05 10:34:00	427.642	497	34.1167	42.5167
2022-07-05 10:35:00	423.657	495	34.2333	42.5667
2022-07-05 10:36:00	422.746	484.667	34.1167	43.1333
2022-07-05 10:37:00	423.642	478	34.1333	43.1333
2022-07-05 10:38:00	422.853	478.5	34.1167	43.3667
2022-07-05 10:39:00	422.341	483.333	33.5	44.0667
2022-07-05 10:40:00	422.11	462.167	32.9333	45.6167
2022-07-05 10:41:00	422.178	471.333	33.0167	45.8167
2022-07-05 10:42:00	422.585	488.667	33.3833	44.4
2022-07-05 10:43:00	423.457	502.833	33.3333	44.3333
2022-07-05 10:44:00	424.694	484.5	33.1167	44.9333
2022-07-05 10:45:00	426.834	486.667	33	44.7833
2022-07-05 10:46:00	427.728	492.5	32.85	45.2833
2022-07-05 10:47:00	427.341	493.667	33.0833	44.5333
2022-07-05 10:48:00	425.572	498.333	33.5833	43.3
2022-07-05 10:49:00	425.578	496.167	33.6	43.2667
2022-07-05 10:50:00	423.618	477.833	33.5333	43.25
2022-07-05 10:51:00	427.091	503.667	34	41.7167
2022-07-05 10:52:00	425.921	493.5	33.7833	42.65
2022-07-05 10:53:00	423.449	503.167	33.5167	43.25
2022-07-05 10:54:00	423.711	491	33.5667	42.3
2022-07-05 10:55:00	424.209	499.333	33.9833	40.6833
2022-07-05 10:56:00	424.173	456.667	34.1167	40.7667
2022-07-05 10:57:00	425.875	498.167	34.5333	39.2333
2022-07-05 10:58:00	426.242	498.333	34.5	39.0167
2022-07-05 10:59:00	426.116	486.5	33.9833	40.4167
2022-07-05 11:00:00	425.234	463.833	34	40.7667
2022-07-05 11:01:00	425.144	482.833	34.3833	40.2
2022-07-05 11:02:00	424.707	490.167	34.4833	40.9333
2022-07-05 11:03:00	426.204	507.5	34.45	40.4667
2022-07-05 11:04:00	425.54	483.5	34.4167	41.2
2022-07-05 11:05:00	423.571	495.833	34.65	39.7333
2022-07-05 11:06:00	424.263	501.833	34.8667	39.3667
2022-07-05 11:07:00	424.46	462.667	34.7333	40.2333
2022-07-05 11:08:00	426.567	473.167	34.9833	38.3833
2022-07-05 11:09:00	427.889	477.167	34.8833	39.0667
2022-07-05 11:10:00	425.208	468.667	34.9167	38.6167
2022-07-05 11:11:00	425.452	486.833	35.1	38.1333
2022-07-05 11:12:00	424.686	480.5	34.8667	39.1833
2022-07-05 11:13:00	423.43	490.167	34.95	38.3333
2022-07-05 11:14:00	426.209	418.5	34.8333	37.3167
2022-07-05 11:15:00	426.466	490.833	35.2333	35.95
2022-07-05 11:16:00	425.401	489.833	34.7667	36.7833
2022-07-05 11:17:00	424.128	463	34.38	37.5
2022-07-05 11:18:00	423.887	459.5	34.9667	36.6
2022-07-05 11:19:00	424.21	462.833	35.0667	37.05
2022-07-05 11:20:00	424.24	466	34.95	37.2333
2022-07-05 11:21:00	424.197	475.5	34.6833	39.0667
2022-07-05 11:22:00	424.533	470.833	34.3333	38.8333
2022-07-05 11:23:00	424.088	474.5	34.7	39.4333
2022-07-05 11:24:00	424.876	461.833	34.9667	38.5167
2022-07-05 11:25:00	426.479	483.5	35.4	36.9833
2022-07-05 11:26:00	424.399	490.5	35.75	36.5667
2022-07-05 11:27:00	423.762	493.167	35.7333	37.05
2022-07-05 11:28:00	424.757	453.167	35.6667	38.3833
2022-07-05 11:29:00	425.858	488	35.6667	37.3167
2022-07-05 11:30:00	425.503	450.833	35.8833	36.6333
2022-07-05 11:31:00	424.638	486.833	36.2667	35.0833
2022-07-05 11:32:00	424.383	506.167	36.0833	36.4833
2022-07-05 11:33:00	424.203	466.333	35.3333	37.6
2022-07-05 11:34:00	424.461	479.5	35.4333	37.3167
2022-07-05 11:35:00	425.716	498.5	35.2167	37.4667
2022-07-05 11:36:00	425.243	500	35.0833	38.35
2022-07-05 11:37:00	424.825	463.5	35.3333	37.6833
2022-07-05 11:38:00	424.729	491	35.5833	38.0833
2022-07-05 11:39:00	423.438	487.333	35.3667	38.45
2022-07-05 11:40:00	422.988	479.333	35.7	37.9333
2022-07-05 11:41:00	423.599	489.167	36.1333	37.4833
2022-07-05 11:42:00	423.176	489.333	36.3167	37.4
2022-07-05 11:43:00	422.871	489.667	36.6667	35.4667
2022-07-05 11:44:00	423.337	482.5	36.75	35
2022-07-05 11:45:00	422.598	480.667	36.5667	35.1333
2022-07-05 11:46:00	422.437	470.5	35.95	36.5
2022-07-05 11:47:00	424.195	492.833	36.3	36.0167
2022-07-05 11:48:00	425.019	479.333	36.3	35.65
2022-07-05 11:49:00	423.916	488.833	36.6833	34.5
2022-07-05 11:50:00	423.383	486.333	36.7	33.6333
2022-07-05 11:51:00	422.49	485.667	36.55	35.25
2022-07-05 11:52:00	422.32	469.833	36.2667	36.3667
2022-07-05 11:53:00	422.378	457	36.1333	36.6833
2022-07-05 11:54:00	422.582	473.333	36.5833	35.1667
2022-07-05 11:55:00	422.627	483.5	37.0667	33.6833
2022-07-05 11:56:00	422.706	482.5	37.4333	33.0333
2022-07-05 11:57:00	424.488	479.167	36.6833	34.35
2022-07-05 11:58:00	425.037	440.833	36.6167	34.9167
2022-07-05 11:59:00	425.576	466.167	36.9333	34.2667
2022-07-05 12:00:00	423.971	485.167	37.1667	33.2333
2022-07-05 12:01:00	422.753	486.167	37.6	32.6333
2022-07-05 12:02:00	422.689	474.333	37.65	32.5
2022-07-05 12:03:00	424.22	455.333	37.8	32.6333
2022-07-05 12:04:00	423.613	479.833	37.6833	33.2833
2022-07-05 12:05:00	425.076	476.5	37.3333	33.2333
2022-07-05 12:06:00	423.807	499.833	37.35	32.6667
2022-07-05 12:07:00	423.538	453.5	37.3167	33.2667
2022-07-05 12:08:00	423.69	463.833	37.4167	32.9
2022-07-05 12:09:00	423.832	467.833	37.4833	34.3833
2022-07-05 12:10:00	424.08	481.333	37.7167	32.45
2022-07-05 12:11:00	423.841	498.5	37.4667	33.5
2022-07-05 12:12:00	424.282	472.167	36.55	34.2167
2022-07-05 12:13:00	424.944	459.833	36.2833	35.3667
2022-07-05 12:14:00	424.857	480.167	36.25	34.9667
2022-07-05 12:15:00	422.765	480.667	36.2833	34.9
2022-07-05 12:16:00	422.578	485.833	36.2667	34.4833
2022-07-05 12:17:00	424.056	467.333	36.6167	34.8167
2022-07-05 12:18:00	423.495	496	36.4833	34.85
2022-07-05 12:19:00	422.574	469.5	36.5	35.4
2022-07-05 12:20:00	422.356	469.833	36.6833	34.9333
2022-07-05 12:21:00	422.044	480.833	36.5167	34.8
2022-07-05 12:22:00	422.364	483.5	36.55	34.1
2022-07-05 12:23:00	423.724	485.667	36.4667	35.5333
2022-07-05 12:24:00	424.825	494.5	36.5667	35.1167
2022-07-05 12:25:00	424.195	476.667	36.8	33.55
2022-07-05 12:26:00	423.686	493.333	37.0833	33.4
2022-07-05 12:27:00	422.557	496	36.8333	33.1833
2022-07-05 12:28:00	422.445	480.833	36.8	33.5833
2022-07-05 12:29:00	422.775	483.667	36.9833	33.8667
2022-07-05 12:30:00	424.239	497.333	37.0333	33.05
2022-07-05 12:31:00	424.214	477.333	37.2833	33.3167
2022-07-05 12:32:00	422.82	477	37.5667	34.5
2022-07-05 12:33:00	423.033	480.5	37.1167	34.0667
2022-07-05 12:34:00	423.208	479.833	36.95	33.9833
2022-07-05 12:35:00	423.143	481.833	36.6667	34.6667
2022-07-05 12:36:00	422.389	485.833	36.5833	34.6
2022-07-05 12:37:00	421.845	482.333	36.5833	34.3833
2022-07-05 12:38:00	422.808	485.5	36.95	33.5
2022-07-05 12:39:00	422.345	498	37.1167	33.3
2022-07-05 12:40:00	422.474	467.833	36.9833	34.1167
2022-07-05 12:41:00	422.69	502.5	36.6667	34.3167
2022-07-05 12:42:00	423.069	477.5	36.7333	34.2667
2022-07-05 12:43:00	422.109	486.167	36.95	34.5833
2022-07-05 12:44:00	421.289	481	37.3333	33.2833
2022-07-05 12:45:00	422.419	498.333	37.05	33.35
2022-07-05 12:46:00	424.88	481.667	36.7	33.6667
2022-07-05 12:47:00	423.902	485.5	36.8167	33.1
2022-07-05 12:48:00	424.159	484	36.95	33.2833
2022-07-05 12:49:00	428.137	488.167	37.0333	34.0667
2022-07-05 12:50:00	424.652	487.333	36.8833	34.35
2022-07-05 12:51:00	426.73	486.5	37.1667	34.15
2022-07-05 12:52:00	428.72	494.2	37.64	33.94
2022-07-05 12:53:00	425.589	479	37.8	32.8833
2022-07-05 12:54:00	423.266	487.667	38.2	32.8667
2022-07-05 12:55:00	423.283	510.333	37.6167	32.4167
2022-07-05 12:56:00	424.537	461.667	37.4167	32.6
2022-07-05 12:57:00	425.075	466.167	37.05	33.0667
2022-07-05 12:58:00	426.761	458.667	37.2833	33.6
2022-07-05 12:59:00	429.004	488.667	37.4167	33.2333
2022-07-05 13:00:00	428.309	446.167	37.4333	33.55
2022-07-05 13:01:00	427.206	470	37.7167	32.9
2022-07-05 13:02:00	428.171	483.5	38.1667	31.4167
2022-07-05 13:03:00	424.795	490.5	38.4	30.9
2022-07-05 13:04:00	424.368	482.333	38.2167	32.0333
2022-07-05 13:05:00	424.684	482.333	37.9167	32.0667
2022-07-05 13:06:00	423.257	477.5	37.8167	32.4833
2022-07-05 13:07:00	422.009	482.333	37.65	32.5
2022-07-05 13:08:00	423.638	460.167	37.55	32.9333
2022-07-05 13:09:00	423.493	475.833	37.75	32.9167
2022-07-05 13:10:00	422.828	484.5	37.7167	31.8667
2022-07-05 13:11:00	423.514	483.167	37.8	31
2022-07-05 13:12:00	424.081	481.667	37.8	32.4667
2022-07-05 13:13:00	422.342	496.333	37.7167	31.8
2022-07-05 13:14:00	422.308	483.5	37.5167	31.5833
2022-07-05 13:15:00	421.691	487.167	37.0833	31.8833
2022-07-05 13:16:00	422.213	490.5	37.2333	31.9833
2022-07-05 13:17:00	422.958	527	37.2	31.95
2022-07-05 13:18:00	421.242	500	36.8833	32.6167
2022-07-05 13:19:00	420.686	483.333	37.2167	33.0167
2022-07-05 13:20:00	419.842	490.667	37.1	32.4667
2022-07-05 13:21:00	420.908	477.5	37.4167	32.0167
2022-07-05 13:22:00	421.063	475.333	37.45	31.65
2022-07-05 13:23:00	422.45	496	37.3167	31.6167
2022-07-05 13:24:00	421.208	487.5	37.1333	32.1
2022-07-05 13:25:00	421.125	469.667	37.7167	30.4333
2022-07-05 13:26:00	421.834	507.5	37.75	30
2022-07-05 13:27:00	421.317	472.333	37.5667	29.2333
2022-07-05 13:28:00	420.246	467.333	37.7833	29.9167
2022-07-05 13:29:00	419.465	467.833	38.05	29.4667
2022-07-05 13:30:00	419.543	499.333	38.0333	30.0333
2022-07-05 13:31:00	419.446	498.5	37.9667	30
2022-07-05 13:32:00	418.867	479.167	37.8	30.6833
2022-07-05 13:33:00	419.354	497.333	38	30.05
2022-07-05 13:34:00	419.051	453.833	37.85	30.4167
2022-07-05 13:35:00	419.738	489	37.85	31.2833
2022-07-05 13:36:00	420.008	482	37.8833	31.2
2022-07-05 13:37:00	420.762	493.333	37.7333	31
2022-07-05 13:38:00	419.866	487.667	37.9167	30.4667
2022-07-05 13:39:00	419.492	508.5	37.8833	29.9667
2022-07-05 13:40:00	421.947	480.833	37.85	31.2167
2022-07-05 13:41:00	421.794	489.667	38.3833	30
2022-07-05 13:42:00	420.936	471.833	38.4167	30.1667
2022-07-05 13:43:00	422.138	497	38.6667	29.8667
2022-07-05 13:44:00	419.222	489.333	38	29.7333
2022-07-05 13:45:00	420.437	476.833	37.5167	30.25
2022-07-05 13:46:00	419.248	468.5	37.8667	30.55
2022-07-05 13:47:00	417.897	488	38.1667	30.2
2022-07-05 13:48:00	418.125	486.667	38.3833	29.7167
2022-07-05 13:49:00	418.776	496.5	38.2333	30.2833
2022-07-05 13:50:00	420.002	506.333	38	30.4333
2022-07-05 13:51:00	418.863	474.667	38.0667	31.1
2022-07-05 13:52:00	419.542	494.167	38.3333	31.5667
2022-07-05 13:53:00	418.524	494.333	38.0167	31.6833
2022-07-05 13:54:00	419.333	475.5	38.3333	31.05
2022-07-05 13:55:00	420.163	510.667	38.6167	30.7167
2022-07-05 13:56:00	420.095	473.167	38.25	30.9
2022-07-05 13:57:00	420.59	486.167	38.7667	30.6
2022-07-05 13:58:00	420.147	482.5	38.7667	30.0167
2022-07-05 13:59:00	420.052	469.5	38.7	30.8167
2022-07-05 14:00:00	419.121	490.167	38.75	30.1333
2022-07-05 14:01:00	419.424	487.5	38.8167	30.0333
2022-07-05 14:02:00	420.695	501.833	39.35	28.3667
2022-07-05 14:03:00	419.54	497.167	39.35	29.1167
2022-07-05 14:04:00	419.384	522.833	38.7167	29.4333
2022-07-05 14:05:00	422.028	496.667	38.3333	29.6
2022-07-05 14:06:00	418.468	501	38.9	29.3833
2022-07-05 14:07:00	419.977	494	39.0833	29.4333
2022-07-05 14:08:00	420.903	495	39.0333	29.4833
2022-07-05 14:09:00	422.439	491.5	38.7667	30
2022-07-05 14:10:00	420.848	494.833	38.55	29.6333
2022-07-05 14:11:00	420.633	494.833	38.65	30.0667
2022-07-05 14:12:00	419.538	494.833	38.7333	29.6667
2022-07-05 14:13:00	418.081	484.333	38.4	29.6333
2022-07-05 14:14:00	417.778	463.5	38.05	29.55
2022-07-05 14:15:00	418.689	479	38.15	29.3333
2022-07-05 14:16:00	418.339	495.167	38.2	29.9667
2022-07-05 14:17:00	418.833	494.5	38.5667	30.0167
2022-07-05 14:18:00	418.186	511.667	38.7	29.7667
2022-07-05 14:19:00	418.819	506	39.05	29.2
2022-07-05 14:20:00	419.326	503.833	39.1667	29.3333
2022-07-05 14:21:00	418.202	499.5	38.9	29.0833
2022-07-05 14:22:00	418.549	503	38.6167	29.25
2022-07-05 14:23:00	418.607	499	38.3	29.25
2022-07-05 14:24:00	418.242	496.833	38.0667	28.9333
2022-07-05 14:25:00	418.375	500.6	38.08	28.7
2022-07-05 14:26:00	417.105	508	37.95	29
2022-07-05 14:27:00	417.893	492.333	38.0167	29.0833
2022-07-05 14:28:00	418.884	501	37.9	28.4
2022-07-05 14:29:00	417.757	497.333	38.0167	28.6667
2022-07-05 14:30:00	416.839	501.333	37.6833	28.8167
2022-07-05 14:31:00	417.626	499.833	37.6833	29.35
2022-07-05 14:32:00	417.715	502.833	38.05	29.45
2022-07-05 14:33:00	417.834	505.333	38.5667	27.9
2022-07-05 14:34:00	418.21	501.333	38.7833	28.4
2022-07-05 14:35:00	418.239	505	38.75	28.4833
2022-07-05 14:36:00	418.529	488.5	38.1833	28.8667
2022-07-05 14:37:00	419.577	490.833	38.4167	29.2833
2022-07-05 14:38:00	419.666	501.667	38.9833	27.1667
2022-07-05 14:39:00	420.079	505.833	39.1	26.65
2022-07-05 14:40:00	420.682	500.5	39	28.1
2022-07-05 14:41:00	421.308	491.667	38.45	28.85
2022-07-05 14:42:00	421.12	479	38.2	28.5333
2022-07-05 14:43:00	421.226	489.833	37.9333	29.7667
2022-07-05 14:44:00	419.385	479.333	38	29.8667
2022-07-05 14:45:00	419.69	526.833	37.95	29.8167
2022-07-05 14:46:00	420.318	476.833	38.0333	30.2
2022-07-05 14:47:00	419.753	487.833	38.15	29.5333
2022-07-05 14:48:00	419.819	500.5	38.55	28.3
2022-07-05 14:49:00	419.682	499.833	38.7167	28.6167
2022-07-05 14:50:00	419.695	503.333	38.7667	28.9
2022-07-05 14:51:00	418.298	484	38.4167	30.0833
2022-07-05 14:52:00	418.769	500.333	38.4167	28.6167
2022-07-05 14:53:00	418.846	491.333	38.7667	28.45
2022-07-05 14:54:00	420.003	491.833	38.8833	28.6167
2022-07-05 14:55:00	419.579	497.167	38.6833	28.9667
2022-07-05 14:56:00	420.984	496.833	38.8333	29.6333
2022-07-05 14:57:00	422.028	494.833	38.85	29.2833
2022-07-05 14:58:00	420.671	509.333	38.4333	29.0167
2022-07-05 14:59:00	421.38	491	38.5333	28.85
2022-07-05 15:00:00	421.077	516.833	38.65	29.2667
2022-07-05 15:01:00	421.283	522.667	38.15	30.35
2022-07-05 15:02:00	421.834	463.5	38.1833	29.45
2022-07-05 15:03:00	420.918	506.667	38.0333	28.9167
2022-07-05 15:04:00	419.65	518.333	37.9	30.05
2022-07-05 15:05:00	421.16	501.667	38.1167	29
2022-07-05 15:06:00	421.573	490.667	37.8	29.5167
2022-07-05 15:07:00	423.843	491	37.9667	28.8167
2022-07-05 15:08:00	423.782	499.167	37.7	28.9333
2022-07-05 15:09:00	423.044	494.833	37.5167	29.3167
2022-07-05 15:10:00	424.461	485.833	37.4333	28.9667
2022-07-05 15:11:00	422.962	486.167	37.5667	28.85
2022-07-05 15:12:00	423.375	500.5	37.6	29.1
2022-07-05 15:13:00	422.565	498.167	37.5333	29.3333
2022-07-05 15:14:00	422.061	507.5	37.2833	29.2167
2022-07-05 15:15:00	421.521	507.667	37.3167	29.4833
2022-07-05 15:16:00	422.777	497	37.3333	29.3167
2022-07-05 15:17:00	422.755	473	37.5667	28.2333
2022-07-05 15:18:00	422.56	490	37.6	29.05
2022-07-05 15:19:00	421.8	502.167	37.6333	29.4667
2022-07-05 15:20:00	421.369	501.167	37.6167	29.3833
2022-07-05 15:21:00	422.265	502	37.4667	29.3
2022-07-05 15:22:00	421.454	506.5	37.2167	29.8167
2022-07-05 15:23:00	420.775	491.667	37.2833	29.8333
2022-07-05 15:24:00	420.295	512.667	37.5167	29.6667
2022-07-05 15:25:00	420.91	509.333	37.4333	29.4167
2022-07-05 15:26:00	421.627	488.5	37.3333	29.1167
2022-07-05 15:27:00	423.342	522	37.1167	29.2667
2022-07-05 15:28:00	422.494	474	36.75	29.6667
2022-07-05 15:29:00	421.547	492.833	36.8667	29.9167
2022-07-05 15:30:00	421.628	504.667	37.0667	30.55
2022-07-05 15:31:00	422.252	469.833	37.2	29.6333
2022-07-05 15:32:00	422.696	489.833	37.1833	29.0667
2022-07-05 15:33:00	422.269	487.5	37.25	28.8167
2022-07-05 15:34:00	422.015	523	36.9333	29.1333
2022-07-05 15:35:00	420.179	493.833	36.9667	29.6833
2022-07-05 15:36:00	420.929	501.167	37.25	29.05
2022-07-05 15:37:00	421.588	488.5	37.25	28.9
2022-07-05 15:38:00	422.881	491.667	37.4167	28.3167
2022-07-05 15:39:00	422.43	497.333	37.25	29.25
2022-07-05 15:40:00	421.237	490.667	37.3	28.9667
2022-07-05 15:41:00	420.561	485.667	37.2167	29.2167
2022-07-05 15:42:00	420.84	492	37.4667	28.7667
2022-07-05 15:43:00	421.413	498.167	37.3667	28.7833
2022-07-05 15:44:00	421.113	494	37.3333	29.1833
2022-07-05 15:45:00	421.951	497.833	37.1167	28.8667
2022-07-05 15:46:00	423.159	498.333	37.1833	28.9167
2022-07-05 15:47:00	420.761	497.667	37.2	28.6667
2022-07-05 15:48:00	422.443	522.667	36.95	29.7167
2022-07-05 15:49:00	421.764	500	37.2167	28.9667
2022-07-05 15:50:00	421.406	521.833	37.0333	29.4667
2022-07-05 15:51:00	420.154	495.333	37	29.6167
2022-07-05 15:52:00	419.785	492.667	37.2833	29.2667
2022-07-05 15:53:00	420.757	492.667	37.3	29.35
2022-07-05 15:54:00	420.406	530.667	37.2167	29.9167
2022-07-05 15:55:00	420.319	469.5	37.0833	29.6167
2022-07-05 15:56:00	419.975	491.667	37.4167	29.6333
2022-07-05 15:57:00	420.076	496.333	37.5	29.7667
2022-07-05 15:58:00	421.364	493	37.3	29.2833
2022-07-05 15:59:00	420.706	488.4	37.12	29.34
2022-07-05 16:00:00	422.12	472.667	37.1833	29.6667
2022-07-05 16:01:00	425.286	492	37.2	30.2667
2022-07-05 16:02:00	425.206	491.833	37.3	30.1167
2022-07-05 16:03:00	427.142	502.333	37.2	30.3333
2022-07-05 16:04:00	428.723	508.333	36.9833	30.4167
2022-07-05 16:05:00	428.092	481.833	37.0833	30.0333
2022-07-05 16:06:00	424.918	493.333	37.1333	30.1167
2022-07-05 16:07:00	424.867	512.167	36.8833	30.1833
2022-07-05 16:08:00	421.147	493.5	36.95	30.3
2022-07-05 16:09:00	421.467	486	37	29.9667
2022-07-05 16:10:00	422.027	495.167	37.0167	30.2
2022-07-05 16:11:00	420.634	496.833	37.0667	30.6167
2022-07-05 16:12:00	420.599	506.5	37.2667	30.1333
2022-07-05 16:13:00	424.224	507.333	37.3333	30.2667
2022-07-05 16:14:00	425.461	501.833	37.3833	29.7667
2022-07-05 16:15:00	424.284	513.5	37.2	29.45
2022-07-05 16:16:00	424.855	497.667	37.1	29.5
2022-07-05 16:17:00	424.376	502.333	36.95	30.35
2022-07-05 16:18:00	423.322	496.667	36.8167	29.7167
2022-07-05 16:19:00	422.189	493.833	36.55	30.7
2022-07-05 16:20:00	422.717	503.667	36.4667	30.5167
2022-07-05 16:21:00	421.093	497.5	36.4333	30.45
2022-07-05 16:22:00	420.538	499	36.6667	30.95
2022-07-05 16:23:00	421.773	501.667	37.0333	30.05
2022-07-05 16:24:00	423.403	501.167	37.0333	30.1
2022-07-05 16:25:00	423.159	488.333	36.9833	30.8
2022-07-05 16:26:00	421.493	493.833	37.1333	30.6667
2022-07-05 16:27:00	420.251	499	37.1167	30.45
2022-07-05 16:28:00	420.825	498.667	36.9833	30.2833
2022-07-05 16:29:00	421.841	497.667	37.0667	29.9333
2022-07-05 16:30:00	421.561	497	37.1667	29.7667
2022-07-05 16:31:00	421.743	478.833	36.7667	30.7833
2022-07-05 16:32:00	420.148	479.333	36.9	30.45
2022-07-05 16:33:00	419.882	481.333	36.95	31.0667
2022-07-05 16:34:00	419.769	495.167	36.9	31.2
2022-07-05 16:35:00	419.974	482.333	36.8	31.3833
2022-07-05 16:36:00	420.085	488.833	36.6333	31.45
2022-07-05 16:37:00	421.343	489	36.3	31.9833
2022-07-05 16:38:00	422.314	486.667	36.5	32.2333
2022-07-05 16:39:00	421.778	488.833	36.75	31.65
2022-07-05 16:40:00	421.562	487	36.65	31.3667
2022-07-05 16:41:00	422.189	493	36.8667	31.7833
2022-07-05 16:42:00	422.984	501.333	36.7167	31.2667
2022-07-05 16:43:00	422.019	485	36.65	31.6167
2022-07-05 16:44:00	422.592	486	36.9667	30.25
2022-07-05 16:45:00	424.815	494	36.85	31.9667
2022-07-05 16:46:00	423.076	494.5	36.7667	31
2022-07-05 16:47:00	422.644	504.333	36.3167	31.6167
2022-07-05 16:48:00	422.023	494.167	36.4	31.4333
2022-07-05 16:49:00	423.421	496.5	36.4667	31.4333
2022-07-05 16:50:00	425.057	497.167	36.3833	31.1833
2022-07-05 16:51:00	426.85	497.333	36.4667	31.6333
2022-07-05 16:52:00	423.53	507.167	36.4167	31.6333
2022-07-05 16:53:00	426.096	502.5	36.3833	32.5333
2022-07-05 16:54:00	431.523	498.667	36.4333	31.95
2022-07-05 16:55:00	431.611	500.5	36.6667	31.3167
2022-07-05 16:56:00	432.522	496.167	36.6667	31.8167
2022-07-05 16:57:00	426.512	494.333	36.45	31.3833
2022-07-05 16:58:00	422.794	493	36.55	32.4167
2022-07-05 16:59:00	423.316	510.167	36.5667	32.8167
2022-07-05 17:00:00	424.13	501	36.75	31.9167
2022-07-05 17:01:00	424.134	504	36.9	30.6833
2022-07-05 17:02:00	423.698	498.833	36.6	32.0667
2022-07-05 17:03:00	425.899	501.333	36.25	32.05
2022-07-05 17:04:00	426.582	492.5	36.35	32.4167
2022-07-05 17:05:00	425.436	496.167	36.45	32.5333
2022-07-05 17:06:00	421.689	504.333	36.4833	31.9167
2022-07-05 17:07:00	422.226	515.5	36.1167	33
2022-07-05 17:08:00	424.431	505.333	36.1167	33.2167
2022-07-05 17:09:00	423.799	484.833	36.3333	32.35
2022-07-05 17:10:00	423.833	504.333	36.4833	32.5
2022-07-05 17:11:00	424.598	506	36.6667	32.1833
2022-07-05 17:12:00	426.016	512.5	36.6667	32
2022-07-05 17:13:00	426.471	504.833	36.7667	31.1833
2022-07-05 17:14:00	427.088	503.333	36.6167	32
2022-07-05 17:15:00	427.865	473	36.45	32.1167
2022-07-05 17:16:00	425.547	495.5	36.35	32.3667
2022-07-05 17:17:00	426.72	506	36.1667	32.6667
2022-07-05 17:18:00	427.051	499.667	36.3	33.0167
2022-07-05 17:19:00	425.437	500.333	36.4667	32.95
2022-07-05 17:20:00	423.316	507.167	36.65	33.2
2022-07-05 17:21:00	424.862	508.333	36.6333	32.4333
2022-07-05 17:22:00	428.7	504.667	36.4167	32.4
2022-07-05 17:23:00	428.944	499.667	36.4667	32.7
2022-07-05 17:24:00	424.254	502.833	36.5833	32.1
2022-07-05 17:25:00	422.403	504.833	36.65	31.8833
2022-07-05 17:26:00	422.549	507.5	36.5	32.2833
2022-07-05 17:27:00	423.874	508.333	36.3333	32.1167
2022-07-05 17:28:00	424.542	505.167	36.3333	31.8667
2022-07-05 17:29:00	421.555	505	36.2333	31.75
2022-07-05 17:30:00	422.685	506.333	36.1667	32
2022-07-05 17:31:00	424.159	500.833	36.25	31.9333
2022-07-05 17:32:00	423.026	505.833	36.3	32.1667
2022-07-05 17:33:00	424.654	503.167	36.3	32.65
2022-07-05 17:34:00	427.893	498.8	36.44	31.52
2022-07-05 17:35:00	426.555	508.667	36.6	31.0333
2022-07-05 17:36:00	429.385	503.833	36.4167	32.2
2022-07-05 17:37:00	428.271	502.667	36.35	32.6833
2022-07-05 17:38:00	425.57	494.833	36.4333	32.75
2022-07-05 17:39:00	423.99	501.833	36.3833	33.1
2022-07-05 17:40:00	423.769	499.667	36.4167	33
2022-07-05 17:41:00	424.89	506.333	36.5	32.8
2022-07-05 17:42:00	422.79	510.333	36.5833	32.4667
2022-07-05 17:43:00	420.481	506.167	36.5833	32.1
2022-07-05 17:44:00	420.038	495.833	36.5833	32.0167
2022-07-05 17:45:00	420.258	496.833	36.6833	32.2333
2022-07-05 17:46:00	421.294	492.667	36.7333	31.75
2022-07-05 17:47:00	423.364	509.333	36.6833	31.6
2022-07-05 17:48:00	421.901	497.333	36.4333	31.95
2022-07-05 17:49:00	422.761	515	36.3333	32.3167
2022-07-05 17:50:00	423.383	498.333	36.1	32.7667
2022-07-05 17:51:00	422.55	494.333	36.3	32.8167
2022-07-05 17:52:00	422.098	502.833	36.45	32.6833
2022-07-05 17:53:00	422.308	501.5	36.1833	32.6333
2022-07-05 17:54:00	422.942	497.333	36.2333	32.6667
2022-07-05 17:55:00	423.529	502.5	36.1333	33.3667
2022-07-05 17:56:00	423.097	506.167	36.0833	33.6667
2022-07-05 17:57:00	421.659	510.333	36.1833	32.8
2022-07-05 17:58:00	422.464	511	36.35	33.6
2022-07-05 17:59:00	423.353	514.167	36.4167	33.2667
2022-07-05 18:00:00	420.82	514.333	36.4167	32.7833
2022-07-05 18:01:00	421.019	485.333	36.25	32.8167
2022-07-05 18:02:00	421.198	501.167	36.1167	33.3667
2022-07-05 18:03:00	422.262	505.667	36.1667	33.8167
2022-07-05 18:04:00	423.089	501.333	36.1167	33.4667
2022-07-05 18:05:00	424.161	521.167	35.9667	34.15
2022-07-05 18:06:00	422.46	495.667	35.9833	34.1833
2022-07-05 18:07:00	422.328	489.333	36.1333	34.4333
2022-07-05 18:08:00	422.092	509.167	36.0833	34.5667
2022-07-05 18:09:00	422.132	509.167	36.2333	34.85
2022-07-05 18:10:00	420.472	479.833	36.2167	34.6833
2022-07-05 18:11:00	420.678	498.167	36.5333	34.1167
2022-07-05 18:12:00	421.51	515.167	36.4	34.9833
2022-07-05 18:13:00	424.097	500.333	36.0667	34.7667
2022-07-05 18:14:00	423.272	485.333	36.1	35.0667
2022-07-05 18:15:00	421.674	531.333	35.8	35.75
2022-07-05 18:16:00	422.467	505.5	35.7333	36.2667
2022-07-05 18:17:00	423.989	506.5	35.9833	35.7
2022-07-05 18:18:00	422.54	504.667	36.0333	35.4333
2022-07-05 18:19:00	420.576	499	35.85	35.6833
2022-07-05 18:20:00	421.096	494	35.6667	35.6833
2022-07-05 18:21:00	421.19	497.167	35.6667	35.75
2022-07-05 18:22:00	420.465	494.833	35.8167	35.4667
2022-07-05 18:23:00	420.086	502.167	35.65	35.7833
2022-07-05 18:24:00	421.691	490.333	35.4167	36.2333
2022-07-05 18:25:00	421.454	489.5	35.4	36.5
2022-07-05 18:26:00	420.851	494.833	35.6833	36.3167
2022-07-05 18:27:00	421.841	485.833	35.5167	36.4833
2022-07-05 18:28:00	422.518	502.333	35.65	36.3167
2022-07-05 18:29:00	423.588	501.167	36.0167	35.7333
2022-07-05 18:30:00	422.605	498.5	36.1333	34.95
2022-07-05 18:31:00	421.551	519.167	35.7333	35.85
2022-07-05 18:32:00	421.104	493.167	35.35	36.4833
2022-07-05 18:33:00	422.227	501.833	35.4	36.3833
[truncated: 8,668 more rows]
