# Supplementary material for: Development and machine learning-based calibration of low-cost multiparametric stations for the measurement of CO2 and CH4 in air
Source: Heliyon. 2024 Apr 24;10(9):e29772. doi: 10.1016/j.heliyon.2024.e29772 (PMC11076643; doi:10.1016/j.heliyon.2024.e29772)
Supplement: Multimedia component 6 [file mmc6.xlsx]

## Sheet: Foglio1
Date	CO2_Picarro	CO2_stationM	T	RH
2023-02-17 10:45:00	416.277	367	12.5	52.5
2023-02-17 10:46:00	412.27	368	12.5	53.35
2023-02-17 10:47:00	414.137	397	12.6	52.65
2023-02-17 10:48:00	412.425	382.5	12.6	52.25
2023-02-17 10:49:00	411.33	374.5	12.6	52.75
2023-02-17 10:50:00	408.773	370	12.6	52.45
2023-02-17 10:51:00	410.412	373	12.6	52.7
2023-02-17 10:52:00	411.34	370.5	12.7	53
2023-02-17 10:53:00	416.066	369.5	12.7	52.75
2023-02-17 10:54:00	449.018	370.5	12.7	51.45
2023-02-17 10:55:00	412.173	372	12.7	50.7
2023-02-17 10:56:00	410.591	368.5	12.7	51.3
2023-02-17 10:57:00	409.337	363.5	12.75	51.15
2023-02-17 10:58:00	417.566	362.5	12.95	51.3
2023-02-17 10:59:00	422.286	370	12.9	50.75
2023-02-17 11:00:00	415.788	369	12.9	50.95
2023-02-17 11:01:00	413.104	367.5	13	51.5
2023-02-17 11:02:00	410.583	368	12.95	51.3
2023-02-17 11:03:00	409.21	366	13	51.2
2023-02-17 11:04:00	408.13	366.5	13.1	51.95
2023-02-17 11:05:00	419.135	367	13.1	51.5
2023-02-17 11:06:00	413.144	369	13.25	51.7
2023-02-17 11:07:00	409.568	375.5	13.35	51.15
2023-02-17 11:08:00	414.974	380.5	13.45	50.55
2023-02-17 11:09:00	414.94	382.5	13.5	49.95
2023-02-17 11:10:00	413.774	376	13.55	49.1
2023-02-17 11:11:00	417.351	371	13.5	48.95
2023-02-17 11:12:00	415.175	366	13.55	49.45
2023-02-17 11:13:00	424.911	362.5	13.55	49.5
2023-02-17 11:14:00	420.26	360.5	13.6	48.5
2023-02-17 11:15:00	421.045	360.5	13.55	47.9
2023-02-17 11:16:00	435.503	362	13.5	48
2023-02-17 11:17:00	412.536	362	13.5	48.3
2023-02-17 11:18:00	409.592	365	13.55	47.45
2023-02-17 11:19:00	414.883	361	13.6	48.05
2023-02-17 11:20:00	412.164	358	13.65	48.75
2023-02-17 11:21:00	407.648	364	13.75	47.75
2023-02-17 11:22:00	409.898	365	13.8	47.55
2023-02-17 11:23:00	409.86	358	13.9	48.15
2023-02-17 11:24:00	414.182	359	13.9333	47.9333
2023-02-17 11:25:00	413.888	356.5	13.9	47.35
2023-02-17 11:26:00	407.092	358	14	47.4
2023-02-17 11:27:00	408.514	358	14.1	47.75
2023-02-17 11:28:00	412.207	358	14.15	47.85
2023-02-17 11:29:00	407.561	359.5	14.2	47.1
2023-02-17 11:30:00	412.19	360.5	14.35	47.45
2023-02-17 11:31:00	408.7	363	14.4	46.9
2023-02-17 11:32:00	406.565	361	14.55	46.8
2023-02-17 11:33:00	408.847	358.5	14.7	45.8
2023-02-17 11:34:00	414.968	363	14.85	45.75
2023-02-17 11:35:00	413.482	368.5	14.95	45.85
2023-02-17 11:36:00	410.828	372	15.05	45
2023-02-17 11:37:00	413.038	363.5	15.15	44.85
2023-02-17 11:38:00	413.076	361.5	15.05	45
2023-02-17 11:39:00	413.094	363.5	15	45
2023-02-17 11:40:00	406.69	354	15.2	45.3
2023-02-17 11:41:00	410.077	367.5	15.3	45.1
2023-02-17 11:42:00	409.589	370	15.35	44.5
2023-02-17 11:43:00	413.566	362	15.15	44.35
2023-02-17 11:44:00	409.037	355	15	44.55
2023-02-17 11:45:00	409.891	358	14.85	44.5
2023-02-17 11:46:00	417.677	354	14.7	45.2
2023-02-17 11:47:00	407.378	352.5	14.75	45.65
2023-02-17 11:48:00	430.269	363.5	14.8	46.3
2023-02-17 11:49:00	424.311	367	14.7	45.7
2023-02-07 09:40:00	468.295	300.167	9.68333	35.4333
2023-02-07 09:41:00	464.294	385.333	9.86667	35.0333
2023-02-07 09:42:00	458.851	437.333	10	33.9833
2023-02-07 09:43:00	438.119	433.167	9.76667	34.4167
2023-02-07 09:44:00	444.727	423.833	10.25	34.0333
2023-02-07 09:45:00	484.526	449.5	10.8	33.7833
2023-02-07 09:46:00	467.865	466.833	9.98333	33.6833
2023-02-07 09:47:00	433.871	400.833	9.45	35.1667
2023-02-07 09:48:00	430.142	389.333	9.06667	36.15
2023-02-07 09:49:00	436.475	428	8.91667	36.1667
2023-02-07 09:50:00	439.641	404.667	8.8	37.3
2023-02-07 09:51:00	474.192	475	9.25	38.7167
2023-02-07 09:52:00	507.046	489.5	9.4	36.1167
2023-02-07 09:53:00	455.322	420.667	9.73333	35.1667
2023-02-07 09:54:00	444.452	442	9.35	35.3
2023-02-07 09:55:00	444.988	430.5	9	37.15
2023-02-07 09:56:00	440.503	428.833	8.21667	37.1833
2023-02-07 09:57:00	431.412	386.167	8.5	37.1
2023-02-07 09:58:00	436.92	410.333	8.7	36.2167
2023-02-07 09:59:00	433.635	419	8.65	36.15
2023-02-07 10:00:00	435.695	419.833	8.45	38.3
2023-02-07 10:01:00	486.197	439.167	9.21667	38.3333
2023-02-07 10:02:00	497.985	455.333	9.6	36.4333
2023-02-07 10:03:00	484.513	454.167	9.13333	36.5333
2023-02-07 10:04:00	450.589	396.333	9.26667	35.8333
2023-02-07 10:05:00	453.132	403.167	9.26667	36.2667
2023-02-07 10:06:00	441.3	409.667	8.85	36.2333
2023-02-07 10:07:00	445.628	424.833	8.95	36.7333
2023-02-07 10:08:00	444.498	413.167	9.01667	36.1333
2023-02-07 10:09:00	453.348	440.5	8.95	36.4667
2023-02-07 10:10:00	445.882	433.333	9.28333	35.1333
2023-02-07 10:11:00	475.136	492.167	9.16667	39.85
2023-02-07 10:12:00	575.571	541.333	8.95	39.35
2023-02-07 10:13:00	478.684	415.667	8.55	37.1167
2023-02-07 10:14:00	428.81	394.167	8.23333	37.4833
2023-02-07 10:15:00	440.891	402	8.53333	38.6333
2023-02-07 10:16:00	477.902	423.333	8.88333	37.8167
2023-02-07 10:17:00	507.174	471.5	9.5	36.6833
2023-02-07 10:18:00	483.626	418.5	9.66667	37.5167
2023-02-07 10:19:00	521.139	509.333	9.35	39.45
2023-02-07 10:20:00	488.469	443.833	8.63333	37.8167
2023-02-07 10:21:00	436.797	347.5	8.65	37.65
2023-02-07 10:22:00	439.554	405.333	8.48333	38.8833
2023-02-07 10:23:00	474.283	450.5	8.7	38.8333
2023-02-07 10:24:00	454.292	437.667	8.16667	39.0167
2023-02-07 10:25:00	445.616	413.833	8.3	39.8333
2023-02-07 10:26:00	454.586	428.833	8.01667	39.6167
2023-02-07 10:27:00	440.345	405.333	8.08333	39.6167
2023-02-07 10:28:00	430.44	416	7.75	40.0667
2023-02-07 10:29:00	430.095	410	7.5	40.4167
2023-02-07 10:30:00	430.811	395.429	7.15714	41.6286
2023-02-07 10:31:00	438.734	383.167	7.46667	40.4333
2023-02-07 10:32:00	456.533	405.5	8.5	39.6333
2023-02-07 10:33:00	505.27	463.667	9.4	38.1333
2023-02-07 10:34:00	485.711	448.833	9.28333	37.5333
2023-02-07 10:35:00	485.626	472.667	8.61667	40.3333
2023-02-07 10:36:00	480.106	420.167	8.38333	39.9167
2023-02-07 10:37:00	474.788	420	8.3	41.5667
2023-02-07 10:38:00	510.947	459.167	8.05	44.6167
2023-02-07 10:39:00	575.966	508.333	7.98333	43.1167
2023-02-07 10:40:00	498.732	390.5	7.68333	40.2167
2023-02-07 10:41:00	442.669	377.5	8.03333	39.45
2023-02-07 10:42:00	433.854	418.167	7.81667	39.3667
2023-02-07 10:43:00	433.042	375.333	7.93333	39.4667
2023-02-07 10:44:00	431.532	377.5	8.23333	38.5333
2023-02-07 10:45:00	432.604	381.333	8.66667	38.5167
2023-01-26 13:51:00	539.021	468.5	15.3667	48.5667
2023-01-26 13:52:00	614.261	466	14.8	52.1667
2023-01-26 13:53:00	486.339	493.833	13.6667	54.5
2023-01-26 13:54:00	449.578	360	13.4667	56.1
2023-01-26 13:55:00	456.267	417.333	13.6833	55.9
2023-01-26 13:56:00	460.935	488.5	13.4	56.6167
2023-01-26 13:57:00	464.932	439.5	13.2	57.75
2023-01-26 13:58:00	464.834	462.833	12.7333	58.7167
2023-01-26 13:59:00	466.632	375.833	12.8667	59.7
2023-01-26 14:00:00	467.011	393.167	13.9167	55.4833
2023-01-26 14:01:00	448.862	433.667	14.15	53.6
2023-01-26 14:02:00	445.864	506.333	13.3333	56.0667
2023-01-26 14:03:00	453.182	382.333	13.1833	59.5333
2023-01-26 14:04:00	461.683	418.667	13.2333	58.7833
2023-01-26 14:05:00	454.902	411.167	13.1833	58.4333
2023-01-26 14:06:00	442.547	428.833	13	57.5167
2023-01-26 14:07:00	442.243	442.333	12.5667	58.7333
2023-01-26 14:08:00	447.016	399	12.3667	59.8167
2023-01-26 14:09:00	446.558	407.167	12.7167	59.7167
2023-01-26 14:10:00	461.786	458.667	13.2333	59.4333
2023-01-26 14:11:00	476.466	433.333	13.6	57.45
2023-01-26 14:12:00	458.583	428.167	13.7167	56.5333
2023-01-26 14:13:00	453.535	445.5	13.8667	56.9
2023-01-26 14:14:00	463.326	452.833	13.8	56.4833
2023-01-26 14:15:00	458.745	397.333	13.9833	55.4167
2023-01-26 14:16:00	447.21	449.5	14.4167	54.1
2023-01-26 14:17:00	444.324	470.167	14.5167	54.3833
2023-01-26 14:18:00	441.33	400.5	14.9	53.0667
2023-01-26 14:19:00	452.863	429.833	15.2333	53.5
2023-01-26 14:20:00	470.531	524.5	15.4167	51.6167
2023-01-26 14:21:00	448.58	406.167	15.5	49.0833
2023-01-26 14:22:00	437.579	376.833	15.9	48.9833
2023-01-26 14:23:00	446.05	507.167	15.6833	49.35
2023-01-26 14:24:00	457.802	362.333	15.8833	49.2333
2023-01-26 14:25:00	464.22	388.5	16.0667	48.7167
2023-01-26 14:26:00	467.588	458	16.3333	47.35
2023-01-26 14:27:00	461.975	391.167	16.5667	47.9167
2023-01-26 14:28:00	454.07	451	17.1	46.6667
2023-01-26 14:29:00	445.025	403.167	17.35	46.2167
2023-01-26 14:30:00	451.945	413.333	17.8167	46.6333
2023-01-26 14:31:00	459.493	455	18.2333	44.4
2023-01-26 14:32:00	446.832	404	19	43.6
2023-01-26 14:33:00	451.983	538.167	19.7	42.3
2023-01-26 14:34:00	452.606	479	19.2833	41.3167
2023-01-26 14:35:00	447.62	463.333	19.3333	41.4167
2023-01-26 14:36:00	448.329	446	19.5667	41.95
2023-01-26 14:37:00	447.228	469.833	19.3667	41.4833
2023-01-26 14:38:00	434.792	430.667	19.3	41.9
2023-01-26 14:39:00	442.651	431	18.75	42.9667
2023-01-26 14:40:00	447.551	427.5	19.1	42.7333
2023-01-26 14:41:00	459.541	539.667	19.6	42.0833
2023-01-26 14:42:00	462.433	422	19.8667	41.2
2023-01-26 14:43:00	453.147	419.167	20.6667	39.9667
2023-01-26 14:44:00	455.839	448.833	20.9167	38.5833
2023-01-26 14:45:00	445.721	504.167	19.9667	39.35
2023-01-26 14:46:00	445.711	383.333	19.9667	40.9333
2023-01-26 14:47:00	455.576	452	20.4833	39.3167
2023-01-26 14:48:00	467.398	480	20.6333	39.5
2023-01-26 14:49:00	456.419	501.167	20.6833	38.9
2023-01-26 14:50:00	446.908	408	20.1667	40.45
2023-01-26 14:51:00	443.476	393.333	19.9	39.2
2023-01-26 14:52:00	435.327	340.5	20.75	38.1667
2023-01-26 14:53:00	447.073	604	20.8167	38.05
2023-01-26 14:54:00	446.996	441.667	20.3667	39.4833
2023-01-26 14:55:00	442.374	352.5	20.6667	38.7333
2023-01-26 14:56:00	438.937	436.667	20.0167	39.5
2023-01-26 14:57:00	438.146	524.5	20.0833	39.2667
2023-01-26 14:58:00	440.585	426.167	19.1333	41.2
2023-01-26 14:59:00	441.362	410.333	19	41.6833
2023-01-26 15:00:00	446.501	440	18.4667	42.8667
2023-01-26 15:01:00	457.734	435.333	17.75	44.6333
2023-01-26 15:02:00	458.071	401.667	17.0333	44.7833
2023-01-26 15:03:00	456.546	349.333	17.0667	46.5333
2023-01-26 15:04:00	466.042	470	17.3667	45.9167
2023-01-26 15:05:00	454.766	486.167	17.15	45.2167
2023-01-26 15:06:00	443.255	478.167	16.8333	46.0167
2023-01-26 15:07:00	442.057	390	16.3833	48.0833
2023-01-26 15:08:00	449.065	459.167	16.3833	48.1167
2023-01-26 15:09:00	450.83	285.833	16.8333	47.9333
2023-01-26 15:10:00	457.875	607.333	17.1	46.0167
2023-01-26 15:11:00	452.116	413.167	17.0167	46.7667
2023-01-26 15:12:00	470.153	489.833	17.1	46.4833
2023-01-26 15:13:00	453.561	412.667	16.9167	45.6
2023-01-26 15:14:00	440.572	446.167	16.9333	45.4667
2023-01-26 15:15:00	440.872	430.667	17.15	45.5
2023-01-26 15:16:00	452.557	365.333	17.6167	44.5167
2022-07-04 10:57:00	429.952	412.833	31.2167	47.0667
2022-07-04 10:58:00	427.767	416	31.3	45.7167
2022-07-04 10:59:00	427.793	414.833	31.4	44.4833
2022-07-04 11:00:00	429.259	412.667	31.6	46.4667
2022-07-04 11:01:00	431.088	513	31.8333	46.35
2022-07-04 11:02:00	428.267	659.833	32.1	47.5
2022-07-04 11:03:00	424.571	455.333	32.3833	43.2333
2022-07-04 11:04:00	425.891	391.833	32.6333	42.5
2022-07-04 11:05:00	427.425	375	32.85	41.2667
2022-07-04 11:06:00	428.793	367.667	33.0333	42.5667
2022-07-04 11:07:00	428.373	370.167	33.2	42.4667
2022-07-04 11:08:00	428.352	411.833	33.35	42.7333
2022-07-04 11:09:00	428.116	423.5	33.4	41.5
2022-07-04 11:10:00	428.809	370.667	33.5167	40.8167
2022-07-04 11:11:00	428.534	368.167	33.6667	39.2833
2022-07-04 11:12:00	428.471	370.333	33.8167	38.0667
2022-07-04 11:13:00	427.613	371.167	33.95	37.3667
2022-07-04 11:14:00	427.691	377.667	34.0167	37.8333
2022-07-04 11:15:00	429.774	373.333	34.15	37.0667
2022-07-04 11:16:00	430.845	372.167	34.2167	36.75
2022-07-04 11:17:00	429.909	369.833	34.2667	37.6333
2022-07-04 11:18:00	427.749	365.5	34.3	40.3333
2022-07-04 11:19:00	424.393	364.667	34.45	42.25
2022-07-04 11:20:00	424.817	366.333	34.4333	40.5833
2022-07-04 11:21:00	425.891	365.333	34.5	41.05
2022-07-04 11:22:00	427.958	366.333	34.6	41.2667
2022-07-04 11:23:00	428.063	367.333	34.65	40.6333
2022-07-04 11:24:00	426.406	369	34.8167	39.2167
2022-07-04 11:25:00	425.431	368.333	34.9167	39.55
2022-07-04 11:26:00	428.785	367.667	35.0667	37.1833
2022-07-04 11:27:00	428.864	368.167	35.1333	36.05
2022-07-04 11:28:00	428.9	368.833	35.1167	39.55
2022-07-04 11:29:00	424.857	366.833	35.2667	39.3
2022-07-04 11:30:00	423.962	368.667	35.3833	36.5167
2022-07-04 11:31:00	421.95	370.167	35.4667	37.3333
2022-07-04 11:32:00	421.5	371.5	35.5333	35.0667
2022-07-04 11:33:00	421.925	371.833	35.6	34.7167
2022-07-04 11:34:00	424.774	372.333	35.6667	34.8333
2022-07-04 11:35:00	424.656	370	35.7167	34.2667
2022-07-04 11:36:00	424.764	370.167	35.7833	34.3333
2022-07-04 11:37:00	423.181	370.333	35.7667	35.2
2022-07-04 11:38:00	425.083	370.167	35.8167	37.9
2022-07-04 11:39:00	428.361	369	35.9	38.4833
2022-07-04 11:40:00	424.585	367.833	35.8667	37.0333
2022-07-04 11:41:00	424.219	369.333	35.9333	37.1833
2022-07-04 11:42:00	427.34	373.833	35.9833	35.2333
2022-07-04 11:43:00	427.249	375.333	36.1167	35.1
2022-07-04 11:44:00	426.415	373.333	36.1667	38.6833
2022-07-04 11:45:00	426.216	371.5	36.3167	35.4
2022-07-04 11:46:00	426.883	371.833	36.4	33.4167
2022-07-04 11:47:00	426.217	369	36.4667	33.2167
2022-07-04 11:48:00	424.988	368.333	36.5	35.3
2022-07-04 11:49:00	423.362	371	36.6	36.2
2022-07-04 11:50:00	422.865	373.333	36.7333	35.9667
2022-07-04 11:51:00	422.525	373.333	36.7833	36.4667
2022-07-04 11:52:00	422.511	371.833	36.6	35.4167
2022-07-04 11:53:00	423.675	365.167	36.3333	36.3833
2022-07-04 11:54:00	423.497	361.5	36.5333	34.8333
2022-07-04 11:55:00	422.846	363.5	36.6167	35.0167
2022-07-04 11:56:00	422.276	367.333	36.7	35.6
2022-07-04 11:57:00	423.288	371.167	36.8833	30.55
2022-07-04 11:58:00	423.925	370.5	36.9833	31.2167
2022-07-04 11:59:00	425.767	366.667	36.8333	35.1667
2022-07-04 12:00:00	424.896	365.333	36.95	33.7333
2022-07-04 12:01:00	425.802	362.833	37.0167	34.7167
2022-07-04 12:02:00	427.897	359.333	37.1333	34.4667
2022-07-04 12:03:00	424.24	359.667	37.15	35.65
2022-07-04 12:04:00	422.108	357.167	37.1833	34.2667
2022-07-04 12:05:00	423.958	354	37.3333	33.8833
2022-07-04 12:06:00	424.499	352.833	37.5	33.9333
2022-07-04 12:07:00	426.197	355.5	37.6667	33.35
2022-07-04 12:08:00	425.725	359	37.7167	33.5
2022-07-04 12:09:00	427.012	360.667	37.8167	32.1333
2022-07-04 12:10:00	425.17	361.5	37.8833	33.3167
2022-07-04 12:11:00	424.314	362.833	37.9333	32.9667
2022-07-04 12:12:00	422.421	362.667	37.8833	32.7833
2022-07-04 12:13:00	421.103	364	37.9667	31.4833
2022-07-04 12:14:00	420.244	363.5	38.0667	30.05
2022-07-04 12:15:00	420.334	364.333	38.15	29.6333
2022-07-04 12:16:00	421.053	365.667	38.15	31.6667
2022-07-04 12:17:00	423.934	365.167	38.2167	32.25
2022-07-04 12:18:00	423.03	366.167	38.2333	31.8333
2022-07-04 12:19:00	424.194	366.167	38.3	31.1333
2022-07-04 12:20:00	423.32	364.5	38.35	31.05
2022-07-04 12:21:00	425.082	364.167	38.5333	29.3833
2022-07-04 12:22:00	424.397	364.333	38.5833	31.4
2022-07-04 12:23:00	423.076	360.667	38.4167	31.7167
2022-07-04 12:24:00	422.997	361.833	38.5167	30.5
2022-07-04 12:25:00	421.287	363.333	38.3167	30.9667
2022-07-04 12:26:00	421.517	359.833	37.9	31.7333
2022-07-04 12:27:00	421.988	357.667	37.8	31.7833
2022-07-04 12:28:00	423.527	364.833	37.7833	32.1167
2022-07-04 12:29:00	424.72	359	38.0833	30.95
2022-07-04 12:30:00	424.598	362	38.35	31.1
2022-07-04 12:31:00	423.839	363.333	38.5167	28.7
2022-07-04 12:32:00	423.649	361.167	38.6333	27.3333
2022-07-04 12:33:00	424.797	360.833	38.7667	27.3667
2022-07-04 12:34:00	424.876	359.5	38.7833	28.85
2022-07-04 12:35:00	425.533	358	38.6167	27.6167
2022-07-04 12:36:00	424.169	358.833	38.75	29.7333
2022-07-04 12:37:00	424.591	360	38.9	30.6667
2022-07-04 12:38:00	425.246	356.833	38.95	30.6333
2022-07-04 12:39:00	422.697	356.833	39.0833	28.0667
2022-07-04 12:40:00	419.731	362	38.95	28.1833
2022-07-04 12:41:00	419.213	361.333	39.15	27.6333
2022-07-04 12:42:00	419.808	359.167	38.9167	28.5667
2022-07-04 12:43:00	420.89	358	39.1667	26.2333
2022-07-04 12:44:00	422.733	354.5	39.15	27.1
2022-07-04 12:45:00	421.838	351	38.8333	28.5833
2022-07-04 12:46:00	422.936	346	38.85	28.8333
2022-07-04 12:47:00	424.731	348.667	38.9333	28.3333
2022-07-04 12:48:00	425.813	350.167	38.9833	26.55
2022-07-04 12:49:00	425.384	352.333	38.9833	28.8167
2022-07-04 12:50:00	426.038	349.667	38.8833	29.0333
2022-07-04 12:51:00	427.993	352.667	38.7833	29
2022-07-04 12:52:00	426.978	351	38.6	26.5833
2022-07-04 12:53:00	425.223	355.833	38.65	26.85
2022-07-04 12:54:00	426.42	358.833	38.9167	27.1333
2022-07-04 12:55:00	426.453	359.5	39	28.8
2022-07-04 12:56:00	425.587	359.333	39.0667	29.0167
2022-07-04 12:57:00	425.408	359	39.1667	26.2
2022-07-04 12:58:00	425.759	359.667	39.2167	24.6333
2022-07-04 12:59:00	425.98	359.167	39.3167	23.5833
2022-07-04 13:00:00	425.051	358.333	39.45	24.2167
2022-07-04 13:01:00	426.562	357.5	39.5333	26.1833
2022-07-04 13:02:00	426.59	356.833	39.6833	25.2
2022-07-04 13:03:00	424.558	356.833	39.8667	23.4167
2022-07-04 13:04:00	425.415	357.167	39.9667	23.5833
2022-07-04 13:05:00	425.639	358.333	40.0667	21.9667
2022-07-04 13:06:00	427.32	356.667	39.8833	22.7833
2022-07-04 13:07:00	426.928	356	39.5667	22.75
2022-07-04 13:08:00	426.595	354	39.5833	22.4667
2022-07-04 13:09:00	427.527	353	39.85	20.8833
2022-07-04 13:10:00	430.322	357.167	39.6667	22.3
2022-07-04 13:11:00	429.944	355	39.7833	22.4833
2022-07-04 13:12:00	426.265	358.5	39.9	22.3667
2022-07-04 13:13:00	427.207	356.5	39.8833	22.8667
2022-07-04 13:14:00	429.69	355.333	39.6667	24.8167
2022-07-04 13:15:00	428.719	354.833	39.7167	24.5833
2022-07-04 13:16:00	429.293	356.667	39.9333	24.55
2022-07-04 13:17:00	425.99	357.667	40.0167	23.7
2022-07-04 13:18:00	428.143	358.333	40.05	23.0667
2022-07-04 13:19:00	427.779	352.167	39.7333	23.7333
2022-07-04 13:20:00	425.334	349.167	39.9167	21.9
2022-07-04 13:21:00	426.438	349	39.6833	23.2667
2022-07-04 13:22:00	425.933	345.167	39.5833	23.3333
2022-07-04 13:23:00	425.201	346.667	39.4	24.2667
2022-07-04 13:24:00	425.813	348.667	39.5333	23.7
2022-07-04 13:25:00	426.102	349.667	39.8167	24.0833
2022-07-04 13:26:00	426.057	347.833	40.05	22.95
2022-07-04 13:27:00	427.305	348.667	40.0333	23.2333
2022-07-04 13:28:00	428.601	350.333	39.9	23.8667
2022-07-04 13:29:00	427.042	350.333	40.2333	23.0167
2022-07-04 13:30:00	426.774	352.333	40.4167	21.95
2022-07-04 13:31:00	426.776	353.167	40.4	24.4833
2022-07-04 13:32:00	426.445	352	40.3	21.9333
2022-07-04 13:33:00	425.863	349.667	40.5	23.0667
2022-07-04 13:34:00	424.761	353.333	40.05	23.0167
2022-07-04 13:35:00	425.948	345.5	39.65	22.5167
2022-07-04 13:36:00	426.508	347.333	39.7333	21.9333
2022-07-04 13:37:00	425.977	356.5	39.9333	22.4167
2022-07-04 13:38:00	426.408	357.333	40.1333	22
2022-07-04 13:39:00	427.65	357.667	40.25	22.6167
2022-07-04 13:40:00	425.177	357.167	40.3	23.2833
2022-07-04 13:41:00	425.914	356.333	40.5333	22.9333
2022-07-04 13:42:00	426.018	357	40.4333	23.3333
2022-07-04 13:43:00	425.309	354.833	40.35	23.4667
2022-07-04 13:44:00	424.812	354.833	40.4167	24.6167
2022-07-04 13:45:00	426.977	355.833	40.4	24.35
2022-07-04 13:46:00	426.612	358.667	40.4667	22.9333
2022-07-04 13:47:00	424.706	361.833	40.7667	21.6833
2022-07-04 13:48:00	424.831	363.667	40.8167	23.3667
2022-07-04 13:49:00	425.076	358	40.6833	23.3333
2022-07-04 13:50:00	424.032	351.333	40.65	23.45
2022-07-04 13:51:00	427.207	353.5	40.7	23.9167
2022-07-04 13:52:00	424.729	351.833	40.9667	23.5333
2022-07-04 13:53:00	424.608	353	40.9833	25.25
2022-07-04 13:54:00	423.437	356.333	41.2333	23.0667
2022-07-04 13:55:00	424.277	356.833	41.2833	22.4667
2022-07-04 13:56:00	424.61	351.833	41.2833	23.85
2022-07-04 13:57:00	429.378	349.833	41.5333	22.3333
2022-07-04 13:58:00	425.381	349	41.5	21.85
2022-07-04 13:59:00	425.468	350.667	41.5833	21.55
2022-07-04 14:00:00	426.059	356.167	41.6167	22.5167
2022-07-04 14:01:00	425.755	337.5	41.15	24.25
2022-07-04 14:02:00	425.182	327.167	41.2167	23.2167
2022-07-04 14:03:00	424.291	346	41.5667	24.05
2022-07-04 14:04:00	423.903	355.333	41.75	21.65
2022-07-04 14:05:00	423.313	355.667	41.8333	23.7667
2022-07-04 14:06:00	423.975	356.667	41.95	22.8167
2022-07-04 14:07:00	426.644	358	42.1167	23.3167
2022-07-04 14:08:00	425.737	357.833	41.9833	23.3333
2022-07-04 14:09:00	425.67	353.167	41.95	24.2167
2022-07-04 14:10:00	424.194	352.571	42	23.3429
2022-07-04 14:11:00	428.082	353.167	42.0667	22.4833
2022-07-04 14:12:00	430.649	356	42.0833	23.3
2022-07-04 14:13:00	428.295	352.5	41.8333	24.6333
2022-07-04 14:14:00	426.049	347	41.7667	22.85
2022-07-04 14:15:00	427.458	350.167	41.9	21.75
2022-07-04 14:16:00	427.957	344.833	41.4167	24.5
2022-07-04 14:17:00	425.363	340.167	41.3333	24.8667
2022-07-04 14:18:00	426.626	346.5	41.1833	25.1167
2022-07-04 14:19:00	426.902	347.667	40.7667	25.6833
2022-07-04 14:20:00	430.352	346.667	40.8167	26.25
2022-07-04 14:21:00	427.141	354	41.05	25.1833
2022-07-04 14:22:00	424.352	354.333	41.2333	24.9167
2022-07-04 14:23:00	425.502	355.5	41.35	23.65
2022-07-04 14:24:00	423.252	358.333	41.4	21.8833
2022-07-04 14:25:00	423.386	356.333	41.5833	22.9833
2022-07-04 14:26:00	423.784	353.833	41.6667	24.5167
2022-07-04 14:27:00	423.484	353.167	41.6167	24.25
2022-07-04 14:28:00	422.932	354.5	41.6833	23.4
2022-07-04 14:29:00	421.855	355.5	41.7167	22.5167
2022-07-04 14:30:00	421.66	354.167	41.7167	23.0667
2022-07-04 14:31:00	422.611	351.333	41.65	24.5667
2022-07-04 14:32:00	424.313	350	41.1333	24.7667
2022-07-04 14:33:00	424.023	350.333	41.2833	24.7667
2022-07-04 14:34:00	424.026	350.5	41.1667	25.7
2022-07-04 14:35:00	422.157	357.667	41.3333	24.3667
2022-07-04 14:36:00	423.67	362	41.3167	24.0667
2022-07-04 14:37:00	426.239	360.833	41.2	24.3667
2022-07-04 14:38:00	426.875	361.333	41.2	25.3833
2022-07-04 14:39:00	424.872	362.667	41.3667	23.6
2022-07-04 14:40:00	423.762	362	41.4	22.3667
2022-07-04 14:41:00	424.848	358	40.9667	24.2167
2022-07-04 14:42:00	422.675	354.833	40.75	25.3167
2022-07-04 14:43:00	422.161	358	40.5	24.9333
2022-07-04 14:44:00	422.858	359.833	40.8	23.6667
2022-07-04 14:45:00	422.494	363	40.9333	24.4
2022-07-04 14:46:00	423.467	361.667	40.9833	25.1333
2022-07-04 14:47:00	421.51	363.833	41	24.2833
2022-07-04 14:48:00	421.08	359.5	41.0833	23.7
2022-07-04 14:49:00	421.116	353.5	40.85	23.8833
2022-07-04 14:50:00	422.286	358	40.9333	23.1833
2022-07-04 14:51:00	423.357	364.667	40.7333	23.9667
2022-07-04 14:52:00	424.009	356.5	40.2667	24.4833
2022-07-04 14:53:00	423.321	360.833	40.3167	25.5667
2022-07-04 14:54:00	422.539	364	40.65	23.4833
2022-07-04 14:55:00	426.23	363.667	40.35	25
2022-07-04 14:56:00	426.829	361.167	40.0333	24.7833
2022-07-04 14:57:00	425.362	361.667	39.8833	25.0167
2022-07-04 14:58:00	424.408	357.833	40	24.5833
2022-07-04 14:59:00	422.623	354.833	40.0333	25.2
2022-07-04 15:00:00	423.033	357.167	39.8833	25.1
2022-07-04 15:01:00	426.147	349	39.5333	25.35
2022-07-04 15:02:00	425.7	353.5	39.3833	25.8667
2022-07-04 15:03:00	424.137	351	39.6333	26.4
2022-07-04 15:04:00	428.663	362.5	39.9	25.5167
2022-07-04 15:05:00	426.786	363.333	40.0167	24.5333
2022-07-04 15:06:00	424.036	365	40.1167	25.5
2022-07-04 15:07:00	424.565	364.667	39.8333	25.5333
2022-07-04 15:08:00	424.423	356.167	39.8833	25.0333
2022-07-04 15:09:00	422.54	358.333	40.1	25.0333
2022-07-04 15:10:00	422.113	366.167	40.1667	25.35
2022-07-04 15:11:00	421.53	367.333	39.9667	24.2667
2022-07-04 15:12:00	421.12	360.167	39.85	23.55
2022-07-04 15:13:00	421.75	358.5	40.0333	24.5167
2022-07-04 15:14:00	423.295	359.833	39.9667	25.45
2022-07-04 15:15:00	425.162	343.833	39.5667	24.1
2022-07-04 15:16:00	425.234	343.833	39.3667	24.5
2022-07-04 15:17:00	424.825	348	39.1167	24.4
2022-07-04 15:18:00	422.97	342.333	38.75	24.55
2022-07-04 15:19:00	422.051	349.333	38.9167	25.35
2022-07-04 15:20:00	421.918	355.167	38.8833	25.5667
2022-07-04 15:21:00	421.908	355.833	39.05	25.2833
2022-07-04 15:22:00	421.458	360.167	39	25.75
2022-07-04 15:23:00	422.354	351.333	38.75	25.2167
2022-07-04 15:24:00	423.322	348.333	38.7667	24.7667
2022-07-04 15:25:00	421.405	346.167	38.6333	24.9
2022-07-04 15:26:00	423.013	347.167	38.5	26.1667
2022-07-04 15:27:00	422.207	350.333	38.4667	25.4167
2022-07-04 15:28:00	420.495	348.167	38.4	25.7333
2022-07-04 15:29:00	419.729	351.333	38.25	25.55
2022-07-04 15:30:00	421.128	345.167	38.05	26.45
2022-07-04 15:31:00	422.263	348.667	38.3167	26.45
2022-07-04 15:32:00	421.077	352.667	38.2667	26.6667
2022-07-04 15:33:00	421.474	345.333	38.25	26.85
2022-07-04 15:34:00	419.954	340.167	38.3	24.7167
2022-07-04 15:35:00	420.262	343	38.2667	24.6667
2022-07-04 15:36:00	420.015	346.833	38.2333	24.85
2022-07-04 15:37:00	421.074	347.667	38.2333	24.5333
2022-07-04 15:38:00	421.131	346.333	38.1833	24.6
2022-07-04 15:39:00	419.966	341.667	38.05	25.4167
2022-07-04 15:40:00	419.924	343.833	38	24.95
2022-07-04 15:41:00	421.328	348.167	37.8	25.0833
2022-07-04 15:42:00	421.715	348.667	37.65	24.9667
2022-07-04 15:43:00	420.438	353.333	37.8	24.7
2022-07-04 15:44:00	421.464	357	37.7667	25.1333
2022-07-04 15:45:00	420.205	354.167	37.6667	26.7333
2022-07-04 15:46:00	420.006	357.667	37.9667	26.5333
2022-07-04 15:47:00	421.147	361.333	37.65	27.1
2022-07-04 15:48:00	420.388	356.667	37.6167	26.5667
2022-07-04 15:49:00	419.498	353.167	37.8	26.5833
2022-07-04 15:50:00	420.273	359.333	37.8833	26.9833
2022-07-04 15:51:00	421.262	359.333	37.95	27.0333
2022-07-04 15:52:00	420.794	359.167	37.9833	26.2833
2022-07-04 15:53:00	419.864	356.833	37.95	27.15
2022-07-04 15:54:00	420.635	350	37.8	25.5167
2022-07-04 15:55:00	420.719	346.167	37.7833	25.5667
2022-07-04 15:56:00	421.5	352.333	37.9667	26.0167
2022-07-04 15:57:00	421.867	355.5	37.9167	26.1
2022-07-04 15:58:00	421.817	358.5	38.0833	26.8333
2022-07-04 15:59:00	421.659	360.833	38.0667	26
2022-07-04 16:00:00	421.706	351.5	37.8	25.5667
2022-07-04 16:01:00	421.227	346.333	37.8167	25.95
2022-07-04 16:02:00	420.678	346.5	37.8	25.4167
2022-07-04 16:03:00	421.468	348.5	37.7333	25.2667
2022-07-04 16:04:00	422.028	346	37.5167	25.2333
2022-07-04 16:05:00	422.174	344.667	37.4833	24.4667
2022-07-04 16:06:00	422.594	346.5	37.5667	24.1667
2022-07-04 16:07:00	422.803	351	37.3167	23.9333
2022-07-04 16:08:00	421.599	348.5	37.4667	24.7167
2022-07-04 16:09:00	420.336	353.167	37.5667	24.9167
2022-07-04 16:10:00	419.953	351.833	37.6	25.4833
2022-07-04 16:11:00	419.681	355	37.5667	26.0833
2022-07-04 16:12:00	420.181	355.333	37.3	25.05
2022-07-04 16:13:00	421.943	352	37.25	23.9167
2022-07-04 16:14:00	421.476	348.5	37.2833	24.1833
2022-07-04 16:15:00	420.208	351.667	37.2333	24.1333
2022-07-04 16:16:00	420.204	355.667	37.2833	24.2333
2022-07-04 16:17:00	420.93	358.167	37.2	24.1667
2022-07-04 16:18:00	419.98	358.5	37.2167	24.5333
2022-07-04 16:19:00	420.309	359.833	37.3167	24.75
2022-07-04 16:20:00	420.701	359	37.3	25.1167
2022-07-04 16:21:00	420.654	358.667	37.3333	25.2667
2022-07-04 16:22:00	420.646	358.833	37.1833	24.3
2022-07-04 16:23:00	421.206	355	37.1	24.6333
2022-07-04 16:24:00	420.143	356.833	37.1	24.9667
2022-07-04 16:25:00	420.925	352	37.0333	24.75
2022-07-04 16:26:00	421.007	355	37.3	24.2167
2022-07-04 16:27:00	421.982	356.167	37.0333	24.9333
2022-07-04 16:28:00	421.577	353.333	37.1667	24.8333
2022-07-04 16:29:00	420.676	355	37.1	25.0667
2022-07-04 16:30:00	421.105	358	36.9667	24.45
2022-07-04 16:31:00	422.049	358.667	36.9667	23.7333
2022-07-04 16:32:00	421.525	357.167	36.9333	24.45
2022-07-04 16:33:00	420.598	354.667	36.9833	24
2022-07-04 16:34:00	421.063	356.333	36.9	23.9667
2022-07-04 16:35:00	420.128	358.5	36.9333	24.7333
2022-07-04 16:36:00	419.253	361.833	37	24.5667
2022-07-04 16:37:00	418.67	359.333	37.05	25.1333
2022-07-04 16:38:00	418.881	358.5	37.1833	24.2667
2022-07-04 16:39:00	418.988	358.833	37.2667	25.0667
2022-07-04 16:40:00	419.411	356.5	37.15	23.7833
2022-07-04 16:41:00	419.798	357.167	37.05	23.6667
2022-07-04 16:42:00	420.903	356.667	37.1333	24.7667
2022-07-04 16:43:00	420.512	352	36.9333	23.7167
2022-07-04 16:44:00	420.842	353	37.0333	24.2167
2022-07-04 16:45:00	421.511	357.667	37.1167	24.9
2022-07-04 16:46:00	422.211	357.833	37.0833	24.9333
2022-07-04 16:47:00	420.679	354.5	37.0333	24.9
2022-07-04 16:48:00	420.969	351.667	37.05	24.2167
2022-07-04 16:49:00	419.855	350.667	37.1167	25.3167
2022-07-04 16:50:00	420.49	348.667	37.1833	25.7333
2022-07-04 16:51:00	420.041	349	37.3	25.8667
2022-07-04 16:52:00	419.136	346.667	37.2667	25.8667
2022-07-04 16:53:00	419.724	346.333	37.3667	24.35
2022-07-04 16:54:00	420.652	345	37.3167	23.6833
2022-07-04 16:55:00	420.607	341	37.35	25.25
2022-07-04 16:56:00	431.783	343.167	37.2167	24.8667
2022-07-04 16:57:00	434.579	341.5	37.2833	25.0833
2022-07-04 16:58:00	422.67	343.667	37.2667	25.05
2022-07-04 16:59:00	423.402	345.833	37.2833	24.85
2022-07-04 17:00:00	421.921	343.333	37.2833	25.3333
2022-07-04 17:01:00	422.812	346.5	37.4	25.5
2022-07-04 17:02:00	420.844	348.167	37.5	25.0833
2022-07-04 17:03:00	422.128	348.5	37.3167	24.6667
2022-07-04 17:04:00	424.466	347.833	37.3333	24.2
2022-07-04 17:05:00	423.161	347.5	37.2	24.45
2022-07-04 17:06:00	421.993	346.5	37.3	24.7
2022-07-04 17:07:00	421.258	349.833	37.3167	26.2333
2022-07-04 17:08:00	421.606	351.167	37.4167	25.65
2022-07-04 17:09:00	421.25	352.667	37.3667	25.8167
2022-07-04 17:10:00	421.926	351.333	37.2667	25.1667
2022-07-04 17:11:00	421.878	347.667	37.3667	25.3667
2022-07-04 17:12:00	424.492	348.333	37.3667	25.4667
2022-07-04 17:13:00	422.467	348.167	37.2667	24.8167
2022-07-04 17:14:00	422.715	345.333	37.1833	24.8667
2022-07-04 17:15:00	421.306	342.833	37.1667	24.6833
2022-07-04 17:16:00	421.071	341	37.1667	24.8333
2022-07-04 17:17:00	420.411	342.667	37.15	25.15
2022-07-04 17:18:00	420.408	345	37.3667	25.5167
2022-07-04 17:19:00	420.058	347	37.3	25.3333
2022-07-04 17:20:00	420.288	346.833	37.2833	24.4
2022-07-04 17:21:00	420.143	350.667	37.3333	25.7667
2022-07-04 17:22:00	420.569	352.833	37.2667	26.3167
2022-07-04 17:23:00	420.54	349.333	37.2833	25.6833
2022-07-04 17:24:00	420.406	350	37.1833	24.8167
2022-07-04 17:25:00	420.458	344.667	37.3	25.05
2022-07-04 17:26:00	421.023	348.833	37.3167	26.2167
2022-07-04 17:27:00	421.729	349.667	37.35	25.2667
2022-07-04 17:28:00	421.47	349.5	37.3167	25.1
2022-07-04 17:29:00	421.495	348.667	37.3667	25.6833
2022-07-04 17:30:00	420.586	348	37.2833	24.9333
2022-07-04 17:31:00	420.778	345.429	37.1857	24.5286
2022-07-04 17:32:00	420.506	347.5	37.15	24.4167
2022-07-04 17:33:00	420.637	346.5	37.1667	24.5667
2022-07-04 17:34:00	421.128	345.667	37.1667	24.8333
2022-07-04 17:35:00	420.947	347.167	37.0833	25.0833
2022-07-04 17:36:00	420.023	347.333	37.1167	25.6833
2022-07-04 17:37:00	420.059	349.167	37.1	25.4333
2022-07-04 17:38:00	420.457	352.667	37.1833	25.45
2022-07-04 17:39:00	421.074	353.667	37.2833	26.1833
2022-07-04 17:40:00	421.187	353.667	37.3833	25.7333
2022-07-04 17:41:00	421.003	354.167	37.3833	26.7667
2022-07-04 17:42:00	420.782	354	37.3	25.6167
2022-07-04 17:43:00	421.296	353.167	37.2667	26.25
2022-07-04 17:44:00	421.591	347.5	37.15	25.7
2022-07-04 17:45:00	421.425	346.667	37.1167	26.1167
2022-07-04 17:46:00	421.069	344.5	37.05	25.55
2022-07-04 17:47:00	420.836	347.667	37.2	25.6
2022-07-04 17:48:00	421.541	348.667	37.2667	25.7
2022-07-04 17:49:00	420.746	344.333	37.05	26.3667
2022-07-04 17:50:00	421.22	345.333	37.2333	26.55
2022-07-04 17:51:00	420.419	346.667	37.2167	26
2022-07-04 17:52:00	421.29	351.667	37.2667	25.4667
2022-07-04 17:53:00	422.813	350.833	37.1167	25.8833
2022-07-04 17:54:00	423.831	351.833	37.25	25.1167
2022-07-04 17:55:00	427.005	352	37.2167	24.9
2022-07-04 17:56:00	424.679	350.333	37.2833	26.3667
2022-07-04 17:57:00	422.859	349	37.3333	26.5667
2022-07-04 17:58:00	421.858	348.667	37.3833	26.7333
2022-07-04 17:59:00	420.629	350	37.4	25.8333
2022-07-04 18:00:00	420.853	343.333	37.2667	26.2
2022-07-04 18:01:00	421.46	339.5	37.2	26
2022-07-04 18:02:00	422.068	335.667	37.0833	25.5
2022-07-04 18:03:00	421.676	334	37.1833	25.6167
2022-07-04 18:04:00	422.587	343.667	37.1333	25.6167
2022-07-04 18:05:00	421.278	343.5	36.9	26.0333
2022-07-04 18:06:00	420.635	339.333	36.9333	25.75
2022-07-04 18:07:00	421.13	341.167	36.9333	25.45
2022-07-04 18:08:00	420.497	343.833	36.8	25.8
2022-07-04 18:09:00	422.337	336	36.7	25.9333
2022-07-04 18:10:00	422.484	338.667	36.85	26.2167
2022-07-04 18:11:00	421.785	341	36.75	25.8667
2022-07-04 18:12:00	421.665	341.5	36.55	25.3167
2022-07-04 18:13:00	422.199	340.167	36.4333	25.5667
2022-07-04 18:14:00	421.296	339.667	36.2667	25.7167
2022-07-04 18:15:00	422.103	329.333	36.1833	25.5667
2022-07-04 18:16:00	422.58	332.833	36.3167	25.55
2022-07-04 18:17:00	424.022	339.667	36.2	25.9333
2022-07-04 18:18:00	423.719	343.167	36.0667	25.7333
2022-07-04 18:19:00	422.819	345.167	36.0667	25.9
2022-07-04 18:20:00	423.421	344.667	36.0667	26.4333
2022-07-04 18:21:00	425.15	345.667	36.2	26.3
2022-07-04 18:22:00	425.77	347.5	36.1	26.5833
2022-07-04 18:23:00	426.872	345.667	36.1167	26.0667
2022-07-04 18:24:00	429.76	347.167	36.25	26.2667
2022-07-04 18:25:00	424.767	348.167	36.0833	26.4
2022-07-04 18:26:00	422.668	348.5	36.0667	26.15
2022-07-04 18:27:00	426.303	353.333	36.0167	26.2333
2022-07-04 18:28:00	429.347	350	36.0167	26.2667
2022-07-04 18:29:00	427.836	347.833	36	26.0333
2022-07-04 18:30:00	428.92	349.667	35.9333	25.85
2022-07-04 18:31:00	432.026	346.667	35.8333	26.0667
2022-07-04 18:32:00	430.874	346.667	35.7	26.15
2022-07-04 18:33:00	430.841	348.667	35.7	26.55
2022-07-04 18:34:00	430.143	352.667	35.7167	26.5333
2022-07-04 18:35:00	429.902	353	35.7167	26.2
2022-07-04 18:36:00	425.957	358	35.65	25.9167
2022-07-04 18:37:00	427.795	362.5	35.6667	26.45
2022-07-04 18:38:00	428.591	358.833	35.65	26.9167
2022-07-04 18:39:00	427.075	361.5	35.5333	26.8833
2022-07-04 18:40:00	425.038	359.667	35.4667	26.65
2022-07-04 18:41:00	423.054	355.833	35.4	26.3
2022-07-04 18:42:00	422.419	350.833	35.4833	26.5833
2022-07-04 18:43:00	423.115	350.833	35.45	26.8667
2022-07-04 18:44:00	424.577	351	35.5667	26.9333
2022-07-04 18:45:00	427.614	352	35.3167	26.3833
2022-07-04 18:46:00	428.689	350	35.2333	26.6167
2022-07-04 18:47:00	425.396	352.833	35.25	27.3667
2022-07-04 18:48:00	424.454	356.333	35.3833	27.4667
2022-07-04 18:49:00	423.235	357.333	35.2	26.9167
2022-07-04 18:50:00	423.666	352	35.1167	27.0833
2022-07-04 18:51:00	422.678	353.833	35.1333	27.3333
2022-07-04 18:52:00	422.954	357.667	34.95	27.2333
2022-07-04 18:53:00	423.335	359.5	34.95	26.4333
2022-07-04 18:54:00	423.729	360.333	34.8667	26.3
2022-07-04 18:55:00	423.076	357	34.95	26.5833
2022-07-04 18:56:00	422.937	361.833	34.85	27.3333
2022-07-04 18:57:00	422.426	360.333	34.9833	27.1667
2022-07-04 18:58:00	422.524	359.5	35.0333	27.4167
2022-07-04 18:59:00	424.431	359.5	34.95	27.15
2022-07-04 19:00:00	422.988	357	34.8833	26.9333
2022-07-04 19:01:00	422.851	349.333	34.7	27.0167
2022-07-04 19:02:00	423.55	351.833	34.75	27.1333
2022-07-04 19:03:00	422.345	355.5	34.8667	27.4833
2022-07-04 19:04:00	421.903	358.5	35.05	27.4667
2022-07-04 19:05:00	424.254	359.5	34.9833	27.85
2022-07-04 19:06:00	423.818	354.5	34.85	27.3
2022-07-04 19:07:00	423.292	352.5	35.0167	27.15
2022-07-04 19:08:00	422.887	353.667	34.9667	28.1
2022-07-04 19:09:00	422.279	353.5	34.9833	27.95
2022-07-04 19:10:00	422.341	355.167	35.05	28.9
2022-07-04 19:11:00	422.47	358.167	34.9833	28.7
2022-07-04 19:12:00	421.982	358.833	35.0833	27.9167
2022-07-04 19:13:00	421.849	355.667	35.1	27.5833
2022-07-04 19:14:00	421.415	357	35.1667	28.4667
2022-07-04 19:15:00	420.955	357.167	35.0333	28.7333
2022-07-04 19:16:00	421.319	356.833	35.0333	29.4333
2022-07-04 19:17:00	422.207	357.5	35.15	28.4
2022-07-04 19:18:00	422.262	360	35.1833	28.6667
2022-07-04 19:19:00	422.195	361.833	35.0167	28.3833
2022-07-04 19:20:00	421.26	355	34.6667	28.6167
2022-07-04 19:21:00	421.113	353.333	34.7167	29.45
2022-07-04 19:22:00	421.483	357	34.9333	29.1833
2022-07-04 19:23:00	422.325	363	35.0833	28.7333
2022-07-04 19:24:00	422.806	360.5	34.9333	30.35
2022-07-04 19:25:00	422.285	359.833	35.05	29.2
2022-07-04 19:26:00	422.091	360	35.0167	29.45
2022-07-04 19:27:00	422.565	361.333	34.9333	29.5667
2022-07-04 19:28:00	422.987	359.833	34.8833	30.0667
2022-07-04 19:29:00	423.05	360	34.8833	30.1833
2022-07-04 19:30:00	423.793	357.833	34.75	30.05
2022-07-04 19:31:00	423.608	355	34.6167	29.3833
2022-07-04 19:32:00	423.71	353.333	34.7	29.4833
2022-07-04 19:33:00	424.964	354	34.8167	29.4333
2022-07-04 19:34:00	423.847	354	34.8333	29.5
2022-07-04 19:35:00	424.032	355	34.7833	29.5333
2022-07-04 19:36:00	424.249	337.667	34.4833	29.4667
2022-07-04 19:37:00	425.145	343	34.4667	29.8167
2022-07-04 19:38:00	423.343	341.333	34.4167	30.3667
2022-07-04 19:39:00	423.753	347.167	34.55	30.1667
2022-07-04 19:40:00	425.598	352.5	34.6	30.1167
2022-07-04 19:41:00	424.197	354.667	34.4	30.75
2022-07-04 19:42:00	424.217	350.5	33.95	30.75
2022-07-04 19:43:00	424.646	341.667	33.7	30.9
2022-07-04 19:44:00	424.682	344	33.8833	30.55
2022-07-04 19:45:00	425.173	350.833	33.8	31.0833
2022-07-04 19:46:00	425.614	350.833	33.7833	30.75
2022-07-04 19:47:00	426.573	349.667	33.7833	30.85
2022-07-04 19:48:00	426.169	349.333	33.4833	31.0833
2022-07-04 19:49:00	426.068	345.167	33.2833	31.25
2022-07-04 19:50:00	423.931	345.833	33.2833	31.2333
2022-07-04 19:51:00	424.982	351	33.25	31.2167
2022-07-04 19:52:00	425.881	350.667	33.1667	31.05
2022-07-04 19:53:00	428.61	347.167	33.0833	31.1667
2022-07-04 19:54:00	431.055	344.167	33.0167	31.0833
2022-07-04 19:55:00	431.663	344.833	32.9667	30.9
2022-07-04 19:56:00	429.065	347	33.0167	31.25
2022-07-04 19:57:00	429.648	346.5	32.9167	30.9833
2022-07-04 19:58:00	426.361	346.167	32.75	30.8
2022-07-04 19:59:00	424.855	348.667	32.9	30.6333
2022-07-04 20:00:00	425.26	351	32.9833	30.6833
2022-07-04 20:01:00	425.229	351.667	32.95	30.7667
2022-07-04 20:02:00	424.166	349.167	32.9167	30.7667
2022-07-04 20:03:00	424.003	349.333	32.7667	30.7167
2022-07-04 20:04:00	424.737	349.667	32.7	30.7833
2022-07-04 20:05:00	424.269	347.5	32.6833	30.8833
2022-07-04 20:06:00	425.707	344.833	32.6167	30.7
2022-07-04 20:07:00	427.088	346.167	32.4333	30.6
2022-07-04 20:08:00	427.795	345.5	32.3667	30.85
2022-07-04 20:09:00	427.189	347.167	32.3833	30.8333
2022-07-04 20:10:00	425.892	346.5	32.3167	30.6833
2022-07-04 20:11:00	426.755	349	32.45	30.9
2022-07-04 20:12:00	425.492	350	32.45	30.95
2022-07-04 20:13:00	425.289	347.667	32.3167	30.7833
2022-07-04 20:14:00	424.247	344	32.4	30.9333
2022-07-04 20:15:00	425.849	343.833	32.3167	30.8667
2022-07-04 20:16:00	424.923	338	32.35	30.9333
2022-07-04 20:17:00	426.137	338.833	32.35	30.7667
2022-07-04 20:18:00	427.709	344.667	32.2	31.0667
2022-07-04 20:19:00	428.58	344.667	32.2167	31.5
2022-07-04 20:20:00	427.934	348.5	32.25	31.6833
2022-07-04 20:21:00	429.75	353.5	32.2667	32
2022-07-04 20:22:00	428.524	355.167	32.35	31.8333
2022-07-04 20:23:00	426.915	356	32.1167	31.7833
2022-07-04 20:24:00	426.759	351.167	32.25	31.6667
2022-07-04 20:25:00	427.818	350.333	32.3167	32.1333
2022-07-04 20:26:00	429.223	350.667	32.3333	32.1167
2022-07-04 20:27:00	427.539	352.833	32.3833	32.2667
2022-07-04 20:28:00	430.477	353.667	32.2333	32.1833
2022-07-04 20:29:00	434.158	351.667	32.2167	31.7667
2022-07-04 20:30:00	432.915	353.167	32.3167	32.2667
2022-07-04 20:31:00	430.472	355.167	32.3167	32.4
2022-07-04 20:32:00	429.832	353.833	32.3	32.4833
2022-07-04 20:33:00	429.413	354.833	32.4333	32.2167
2022-07-04 20:34:00	431.268	357	32.5333	32.2
2022-07-04 20:35:00	432.2	358.333	32.5833	31.8
2022-07-04 20:36:00	434.017	356.667	32.5667	31.65
2022-07-04 20:37:00	433.723	355.833	32.5333	32.3333
2022-07-04 20:38:00	437.025	359	32.5833	31.9667
2022-07-04 20:39:00	439.756	356.833	32.5667	31.5667
2022-07-04 20:40:00	440.329	355	32.5667	31.5167
2022-07-04 20:41:00	439.607	355.167	32.7167	31.25
2022-07-04 20:42:00	431.296	353.833	32.7333	30.8833
2022-07-04 20:43:00	435.594	351.5	32.7833	32.6833
2022-07-04 20:44:00	436.808	352.667	32.6667	32.6667
2022-07-04 20:45:00	437.181	353.5	32.7333	33.0167
2022-07-04 20:46:00	437.865	355.167	32.7667	31.1833
2022-07-04 20:47:00	437.983	354.5	32.8	31.4667
2022-07-04 20:48:00	437.22	355	32.8	32.3167
2022-07-04 20:49:00	439.549	358	32.85	32.4333
2022-07-04 20:50:00	437.186	355.5	32.7333	32.1833
2022-07-04 20:51:00	435.412	354.333	32.7167	32.2
2022-07-04 20:52:00	436.161	355.286	32.6429	32.4286
2022-07-04 20:53:00	440.131	356	32.62	32.12
2022-07-04 20:54:00	439.383	355.333	32.6	31.5667
2022-07-04 20:55:00	440.115	355.333	32.5	31.4833
2022-07-04 20:56:00	437.25	354.571	32.5143	31.7429
2022-07-04 20:57:00	439.891	353.167	32.4833	31.7667
2022-07-04 20:58:00	434.751	354.833	32.6	32.0667
2022-07-04 20:59:00	430.843	355.333	32.45	31.8667
2022-07-04 21:00:00	431.529	356.667	32.5	31.9833
2022-07-04 21:01:00	432.487	358.833	32.5667	31.8167
2022-07-04 21:02:00	432.66	360.667	32.5	31.9333
2022-07-04 21:03:00	432.171	359.5	32.45	31.6333
2022-07-04 21:04:00	433.041	356	32.3	31.75
2022-07-04 21:05:00	433.32	358.667	32.45	32.1667
2022-07-04 21:06:00	436.368	359.5	32.3833	32.4333
2022-07-04 21:07:00	437.633	359.333	32.3667	32.25
2022-07-04 21:08:00	438.284	363	32.35	32.3333
2022-07-04 21:09:00	438.013	359.5	32.3	32.0833
2022-07-04 21:10:00	435.647	357	32.35	32.6
2022-07-04 21:11:00	433.897	358	32.25	32.3667
2022-07-04 21:12:00	433.266	358.333	32.25	32.5167
2022-07-04 21:13:00	435.978	357.833	32.2667	32.55
2022-07-04 21:14:00	436.481	361.833	32.4	33.0167
2022-07-04 21:15:00	436.036	363.833	32.4833	32.6
2022-07-04 21:16:00	434.872	364.833	32.4667	31.2
2022-07-04 21:17:00	433.364	361.333	32.4667	31.6667
2022-07-04 21:18:00	433.675	359.167	32.4833	32.25
2022-07-04 21:19:00	435.079	356.333	32.4667	33.05
2022-07-04 21:20:00	436.651	361.5	32.4833	31.75
2022-07-04 21:21:00	439.848	360.667	32.4	31.7167
2022-07-04 21:22:00	441.877	362	32.4	32.0833
2022-07-04 21:23:00	441.672	360.667	32.4	32.25
2022-07-04 21:24:00	444.184	363.5	32.4167	32.6833
2022-07-04 21:25:00	442.436	361.667	32.5	32.5
2022-07-04 21:26:00	440.232	361.833	32.5	33.45
2022-07-04 21:27:00	441.194	364	32.5	32.7833
2022-07-04 21:28:00	444.328	362.5	32.5	32.6667
2022-07-04 21:29:00	443.919	361.167	32.5333	32.7833
2022-07-04 21:30:00	443.534	359.5	32.4833	33.45
2022-07-04 21:31:00	443.671	358.833	32.4333	33.6
2022-07-04 21:32:00	444.111	363.167	32.5	33.3667
2022-07-04 21:33:00	444.03	365.5	32.5167	33.6
2022-07-04 21:34:00	444.578	367.5	32.5	33.6
2022-07-04 21:35:00	444.481	370.667	32.55	33.0333
2022-07-04 21:36:00	443.833	370.833	32.55	33
2022-07-04 21:37:00	445.42	367.333	32.5	33.0333
2022-07-04 21:38:00	448.908	362.167	32.4	33.1
2022-07-04 21:39:00	451.387	361.833	32.4833	33.0333
2022-07-04 21:40:00	450.945	361.667	32.35	33.5833
2022-07-04 21:41:00	450.703	364.667	32.3667	33.4667
2022-07-04 21:42:00	450.747	363.833	32.3667	33.8167
2022-07-04 21:43:00	449.141	363.667	32.4	34.4333
2022-07-04 21:44:00	442.252	364.5	32.3667	33.8167
2022-07-04 21:45:00	439.58	363.833	32.3	33.8667
2022-07-04 21:46:00	438.726	363.667	32.3	34.0833
2022-07-04 21:47:00	441.11	364.333	32.3167	34
2022-07-04 21:48:00	441.651	364.5	32.1833	34.5667
2022-07-04 21:49:00	441.065	366.667	32.2	34.0667
2022-07-04 21:50:00	438.968	363.333	32.0333	35.1667
2022-07-04 21:51:00	438.585	367.167	32.1	35.4667
2022-07-04 21:52:00	438.213	369.833	32.0833	35.05
2022-07-04 21:53:00	438.443	369	32.1	35.1167
2022-07-04 21:54:00	439.849	368.833	32.1167	35.1833
2022-07-04 21:55:00	442.238	364.167	32.1	34.8333
2022-07-04 21:56:00	443.973	365.833	32.1	35.2833
2022-07-04 21:57:00	442.178	366.333	32.05	35.3333
2022-07-04 21:58:00	441.781	367	32.1	35.1167
2022-07-04 21:59:00	439.458	365.5	32.1	34.8333
2022-07-04 22:00:00	439.679	364.5	32.0667	34.6333
2022-07-04 22:01:00	440.29	365.167	32.1	34.6667
2022-07-04 22:02:00	438.898	363.5	32.0333	34.6167
2022-07-04 22:03:00	439.734	365.833	32.1	34.8167
2022-07-04 22:04:00	439.587	366.5	32.1	34.5167
2022-07-04 22:05:00	438.055	365.667	32.0667	34.5167
2022-07-04 22:06:00	438.536	364.833	31.95	35.3833
2022-07-04 22:07:00	440.7	363.333	31.8833	35.75
2022-07-04 22:08:00	443.611	367.333	31.85	35.8667
2022-07-04 22:09:00	444.54	370.333	31.8833	35.7167
2022-07-04 22:10:00	444.693	372.333	31.8833	35.7
2022-07-04 22:11:00	443.923	369.833	31.7667	35.5833
2022-07-04 22:12:00	444.795	368.333	31.7167	35.4167
2022-07-04 22:13:00	447.587	369.667	31.8	34.9333
2022-07-04 22:14:00	448.626	369.167	31.8	35.2833
2022-07-04 22:15:00	449.335	367.5	31.7667	36.05
2022-07-04 22:16:00	445.072	364.5	31.5833	36.2833
2022-07-04 22:17:00	445.329	362.833	31.6	35.95
2022-07-04 22:18:00	445.707	363.667	31.6333	36.5
2022-07-04 22:19:00	446.852	364.333	31.6167	36.3667
2022-07-04 22:20:00	445.964	362.5	31.5333	36.5333
2022-07-04 22:21:00	446.926	362.5	31.5	36.4833
2022-07-04 22:22:00	448.409	364.5	31.5	36.2167
2022-07-04 22:23:00	450.241	367.667	31.55	36.2
2022-07-04 22:24:00	449.915	371.333	31.6	36.2833
2022-07-04 22:25:00	450.975	372.833	31.6	35.8167
2022-07-04 22:26:00	450.536	369.333	31.6	35.9167
2022-07-04 22:27:00	448.406	367.333	31.6	36.2
2022-07-04 22:28:00	453.149	368.5	31.6	36.2833
2022-07-04 22:29:00	455.747	371.5	31.6	35.8833
2022-07-04 22:30:00	453.589	374	31.6	36.2
2022-07-04 22:31:00	450.989	379.333	31.55	37.0667
2022-07-04 22:32:00	450.567	382.833	31.4667	37.7833
2022-07-04 22:33:00	449.99	381.333	31.3333	37.6833
2022-07-04 22:34:00	454.457	376.833	31.1833	38.0167
2022-07-04 22:35:00	455.558	374.833	31.1	38.1667
2022-07-04 22:36:00	453.723	374.833	31.1	37.5667
2022-07-04 22:37:00	450.94	374.833	31.1167	37.2333
2022-07-04 22:38:00	451.196	375.167	31.2	37.0667
2022-07-04 22:39:00	451.833	372.667	31.0833	37.0667
2022-07-04 22:40:00	451.72	371.333	31.1	36.9
2022-07-04 22:41:00	451.646	372.333	31.2	36.55
2022-07-04 22:42:00	451.369	371.833	31.1833	36.7
2022-07-04 22:43:00	452.167	371	31.1	37.1333
2022-07-04 22:44:00	451.008	369.667	31.1	36.55
2022-07-04 22:45:00	450.417	369.833	31.1	36.6333
2022-07-04 22:46:00	451.265	368.833	31.1	36.6167
2022-07-04 22:47:00	454.296	367.5	31.1	36.25
2022-07-04 22:48:00	453.675	369.5	31.1	36.2333
2022-07-04 22:49:00	451.054	370.5	31.1	36.6167
2022-07-04 22:50:00	449.851	373.333	31.1	37.15
2022-07-04 22:51:00	449.056	371.5	31.0667	37.6333
2022-07-04 22:52:00	449.483	369.667	31.0333	37.5333
2022-07-04 22:53:00	448.961	366.333	30.9667	37.7833
2022-07-04 22:54:00	448.259	365	30.9667	37.35
2022-07-04 22:55:00	448.445	361.833	30.7667	37.9667
2022-07-04 22:56:00	448.515	358.833	30.75	37.4833
2022-07-04 22:57:00	449.504	360	30.7833	37.8833
2022-07-04 22:58:00	450.879	359.167	30.7833	37.8667
2022-07-04 22:59:00	451.555	357.833	30.7167	37.7
2022-07-04 23:00:00	451.683	357.333	30.6667	37.25
2022-07-04 23:01:00	452.257	361.167	30.7	37.4333
2022-07-04 23:02:00	453.368	364.333	30.7167	38.2667
2022-07-04 23:03:00	454.666	367	30.7333	38.2833
2022-07-04 23:04:00	455.659	370.667	30.8	38.0833
2022-07-04 23:05:00	454.815	371.667	30.8	38.0333
2022-07-04 23:06:00	455.749	372.167	30.8	37.8333
2022-07-04 23:07:00	456.674	370.167	30.8	37.9167
2022-07-04 23:08:00	457.159	367.833	30.7	38.5333
2022-07-04 23:09:00	457.178	370	30.7	38.3833
2022-07-04 23:10:00	457.13	369.833	30.7	38.2333
2022-07-04 23:11:00	459.058	368.167	30.7	38
2022-07-04 23:12:00	459.653	367	30.7	37.7667
2022-07-04 23:13:00	459.687	365.667	30.6167	37.4333
2022-07-04 23:14:00	461.159	368.167	30.6	37.8
2022-07-04 23:15:00	461.554	372.167	30.6	37.9167
2022-07-04 23:16:00	461.667	374.333	30.5833	38.1
2022-07-04 23:17:00	459.4	375.833	30.5833	38.35
2022-07-04 23:18:00	457.607	376.5	30.5	38.55
2022-07-04 23:19:00	455.745	374.833	30.55	38.3833
2022-07-04 23:20:00	455.565	373.833	30.5	38.05
2022-07-04 23:21:00	456.275	372.833	30.4833	37.6
2022-07-04 23:22:00	456.585	370.833	30.4	37.95
2022-07-04 23:23:00	456.178	368.167	30.2833	38.9167
2022-07-04 23:24:00	455.933	366.667	30.1667	39.4167
2022-07-04 23:25:00	456.891	373.5	30.2	39.1833
2022-07-04 23:26:00	458.982	376.667	30.1833	39.8
2022-07-04 23:27:00	459.715	377.833	30.1333	39.7333
2022-07-04 23:28:00	459.292	376.833	30.15	39.1833
2022-07-04 23:29:00	457.564	373.5	30.0833	39.7667
2022-07-04 23:30:00	456.41	373.5	30.0833	39.7
2022-07-04 23:31:00	456.021	369.167	29.95	39.7167
2022-07-04 23:32:00	457.351	368	29.9167	39.4
2022-07-04 23:33:00	458.539	370.333	29.95	39.4
2022-07-04 23:34:00	457.717	370.333	29.9	39.3
2022-07-04 23:35:00	457.656	371	29.9167	39.3167
2022-07-04 23:36:00	460.605	368.333	29.9	39.4833
2022-07-04 23:37:00	462.034	368.5	29.9	39.3167
2022-07-04 23:38:00	461.338	362.333	29.7833	39.5667
2022-07-04 23:39:00	460.022	361	29.7333	39.6333
2022-07-04 23:40:00	459.076	362.333	29.7	40.1167
2022-07-04 23:41:00	457.78	363	29.65	40.05
2022-07-04 23:42:00	458.065	362.5	29.4	40.3333
2022-07-04 23:43:00	458.67	364.167	29.3833	40.2833
2022-07-04 23:44:00	458.755	364.5	29.35	40.2333
2022-07-04 23:45:00	457.687	363.167	29.2333	40.5667
2022-07-04 23:46:00	458.285	363.5	29.3	40.2833
2022-07-04 23:47:00	458.308	365	29.2833	40.3333
2022-07-04 23:48:00	458.445	367.167	29.25	40.25
2022-07-04 23:49:00	460.477	369.333	29.2333	40.55
2022-07-04 23:50:00	460.979	370.167	29.2333	40.4333
2022-07-04 23:51:00	462.066	372.167	29.3333	40.5
2022-07-04 23:52:00	465.357	370.833	29.2833	41.1
2022-07-04 23:53:00	463.271	372.667	29.2667	40.9
2022-07-04 23:54:00	463.142	370.167	29.1667	41.0833
2022-07-04 23:55:00	462.568	370.5	29.15	40.8833
2022-07-04 23:56:00	463.793	369.833	29.1167	41.6167
2022-07-04 23:57:00	462.531	370.333	29.1167	41.15
2022-07-04 23:58:00	462.783	371.333	29.2	41.1833
2022-07-04 23:59:00	461.433	369.167	29.2	40.9667
2022-07-05	462.43	372.333	29.1833	41.4
2022-07-05 00:01:00	462.121	372.333	29.2	41.1167
2022-07-05 00:02:00	461.831	374	29.2	40.6833
2022-07-05 00:03:00	460.396	372.333	29.2	40.6333
2022-07-05 00:04:00	460.534	374.333	29.2	40.6833
2022-07-05 00:05:00	462.302	378.667	29.2	40.9167
2022-07-05 00:06:00	462.694	380.167	29.2	41.55
2022-07-05 00:07:00	461.52	379.167	29.2	41.3833
2022-07-05 00:08:00	461.897	378.833	29.1833	41.45
2022-07-05 00:09:00	462.038	381	29.2	41.6
2022-07-05 00:10:00	459.788	384.167	29.1667	41.3833
2022-07-05 00:11:00	460.977	384	29.1833	41.1167
2022-07-05 00:12:00	463.509	380.667	29.1167	40.8833
2022-07-05 00:13:00	464.39	379	29.0333	41.2
2022-07-05 00:14:00	464.112	375.833	29	41.3667
2022-07-05 00:15:00	464.891	375.667	28.95	41.8167
2022-07-05 00:16:00	467.333	372.333	28.85	42.3167
2022-07-05 00:17:00	471.683	372.333	28.8667	42.05
2022-07-05 00:18:00	471.537	375.5	28.8167	42
2022-07-05 00:19:00	471.683	377.333	28.8667	41.9833
2022-07-05 00:20:00	467.528	379	28.9	42.5833
2022-07-05 00:21:00	469.411	377.833	28.85	42.4833
2022-07-05 00:22:00	473.072	378.5	28.8	42.5333
2022-07-05 00:23:00	473.488	378.667	28.7667	42.3333
2022-07-05 00:24:00	473.534	377.167	28.7167	42.45
2022-07-05 00:25:00	471.936	376.167	28.8	42.1833
2022-07-05 00:26:00	472.42	377.333	28.7667	42.1333
2022-07-05 00:27:00	471.292	375.333	28.7	42.3833
2022-07-05 00:28:00	468.384	379.5	28.6667	42.6333
2022-07-05 00:29:00	467.127	378.833	28.6	43.0333
2022-07-05 00:30:00	464.469	381.667	28.5833	43.15
2022-07-05 00:31:00	461.646	381	28.4833	43.0667
2022-07-05 00:32:00	462.31	385.5	28.5333	42.4833
2022-07-05 00:33:00	463.11	385.833	28.5	42.0667
2022-07-05 00:34:00	464.884	387.167	28.5833	41.8833
2022-07-05 00:35:00	467.142	389	28.6	42.5
2022-07-05 00:36:00	468.398	388.833	28.6	42.4667
2022-07-05 00:37:00	469.707	383.167	28.5	42.4
2022-07-05 00:38:00	469.238	382	28.5	42.65
2022-07-05 00:39:00	470.844	382.333	28.5	42.95
2022-07-05 00:40:00	474.653	382.167	28.5167	42.8667
2022-07-05 00:41:00	476.082	382.833	28.5833	42.95
2022-07-05 00:42:00	476.471	377.833	28.5	43.55
2022-07-05 00:43:00	477.42	378.5	28.5	43.2167
2022-07-05 00:44:00	472.17	375.333	28.5	43.4833
2022-07-05 00:45:00	470.294	375.833	28.5	43.45
2022-07-05 00:46:00	471.537	377.333	28.4833	43.15
2022-07-05 00:47:00	466.156	377.333	28.4667	42.8667
2022-07-05 00:48:00	464.59	377.833	28.3833	43
2022-07-05 00:49:00	465.547	380.5	28.4	42.8
2022-07-05 00:50:00	470.408	376.833	28.35	43.35
2022-07-05 00:51:00	480.642	379	28.3333	43.45
2022-07-05 00:52:00	478.227	380.833	28.3167	43.15
2022-07-05 00:53:00	478.108	378.667	28.2167	43.5333
2022-07-05 00:54:00	474.504	379.167	28.2333	43.6167
2022-07-05 00:55:00	471.508	381.333	28.15	43.8167
2022-07-05 00:56:00	471.958	383.333	28.1333	43.7333
2022-07-05 00:57:00	471.138	383.333	28.1167	43.7667
2022-07-05 00:58:00	471.694	380.667	28.05	43.75
2022-07-05 00:59:00	472.843	379.667	28.0167	43.7
2022-07-05 01:00:00	471.542	381.167	28.0833	43.45
2022-07-05 01:01:00	466.281	379.5	28.0167	43.6
2022-07-05 01:02:00	465.706	381.667	28.0833	43.75
2022-07-05 01:03:00	467.271	384.167	28.0667	43.3333
2022-07-05 01:04:00	462.002	382.667	28.0333	43.15
2022-07-05 01:05:00	458.989	381.667	28.0833	42.7833
2022-07-05 01:06:00	459.694	383	28.0833	42.8667
2022-07-05 01:07:00	461.453	384.833	28.1	43.2667
2022-07-05 01:08:00	464.227	388.667	28.05	43.2
2022-07-05 01:09:00	462.927	388.667	28.0667	43.5
2022-07-05 01:10:00	462.903	390	28.1	44.75
2022-07-05 01:11:00	463.562	390.333	28.1	43.85
2022-07-05 01:12:00	462.495	391.167	28.0833	43.6
2022-07-05 01:13:00	460.356	390.833	28.0167	43.6333
2022-07-05 01:14:00	459.816	392	28.0167	43.4167
2022-07-05 01:15:00	458.052	392.833	28.0167	43.45
2022-07-05 01:16:00	458.441	395.333	28	43.15
2022-07-05 01:17:00	457.809	395.5	27.9	43.0833
2022-07-05 01:18:00	457.185	394	27.9	42.9167
2022-07-05 01:19:00	459.11	394.167	27.9	42.8833
2022-07-05 01:20:00	460.105	391.833	27.9	43.1167
2022-07-05 01:21:00	460.598	392.667	27.9333	43.3667
2022-07-05 01:22:00	458.489	394.667	28	44.1
2022-07-05 01:23:00	459.357	388.833	27.7667	44.4167
2022-07-05 01:24:00	460.767	388.333	27.8	44.2833
2022-07-05 01:25:00	459.272	388.167	27.8	44.3167
2022-07-05 01:26:00	459.255	386.833	27.8333	44.65
2022-07-05 01:27:00	459.628	386.833	27.85	44.7167
2022-07-05 01:28:00	459.863	388	27.8	44.3833
2022-07-05 01:29:00	459.427	386.167	27.8167	43.95
2022-07-05 01:30:00	459.73	385.5	27.8	43.8333
2022-07-05 01:31:00	458.815	386.167	27.8	44.0333
2022-07-05 01:32:00	460.487	386.833	27.8	44.1167
2022-07-05 01:33:00	461.832	387	27.8333	43.85
2022-07-05 01:34:00	462.015	389.5	27.7833	43.5167
2022-07-05 01:35:00	462.851	387.667	27.7	43.4
2022-07-05 01:36:00	463.969	383.833	27.7333	43.5
2022-07-05 01:37:00	462.981	384.333	27.7667	44.35
2022-07-05 01:38:00	461.118	386.833	27.7833	44.5667
2022-07-05 01:39:00	460.078	389.667	27.75	44
2022-07-05 01:40:00	460.898	387.167	27.75	44.4167
2022-07-05 01:41:00	460.479	383.5	27.7	44.5333
2022-07-05 01:42:00	459.979	382.333	27.6833	44.4
2022-07-05 01:43:00	458.639	382	27.6833	44.5333
2022-07-05 01:44:00	459.51	381.333	27.6	44.9833
2022-07-05 01:45:00	460.63	382.167	27.6	44.85
2022-07-05 01:46:00	462.028	382.667	27.5167	44.4333
2022-07-05 01:47:00	460.18	383.167	27.5667	44.4333
2022-07-05 01:48:00	459.785	387.5	27.5833	44.35
2022-07-05 01:49:00	458.191	390.833	27.55	44.1333
2022-07-05 01:50:00	457.839	392	27.5833	44.2
2022-07-05 01:51:00	459.547	391	27.6	44.4167
2022-07-05 01:52:00	460.538	392.833	27.6	44.3333
2022-07-05 01:53:00	462.026	390.167	27.5333	44.3667
2022-07-05 01:54:00	462.188	388.833	27.5	44.2833
2022-07-05 01:55:00	463.942	389.333	27.5167	44.2833
2022-07-05 01:56:00	467.691	390.667	27.5	44.2167
2022-07-05 01:57:00	467.643	389.333	27.5	44.8167
2022-07-05 01:58:00	467.741	386.5	27.4167	45.0333
2022-07-05 01:59:00	467.083	381.667	27.3667	44.5833
2022-07-05 02:00:00	470.244	383.167	27.4	44.1167
2022-07-05 02:01:00	471.128	381.333	27.4	44.5833
2022-07-05 02:02:00	472.382	381.333	27.4	44.9667
2022-07-05 02:03:00	471.71	381.833	27.2667	45.2167
2022-07-05 02:04:00	471.183	382.667	27.3167	44.95
2022-07-05 02:05:00	465.66	384.333	27.2833	45.1167
2022-07-05 02:06:00	462.385	382.833	27.3	45.0333
2022-07-05 02:07:00	461.159	382	27.3	44.75
2022-07-05 02:08:00	460.627	381.333	27.3	44.9
2022-07-05 02:09:00	461.158	377.667	27.2167	45.2667
2022-07-05 02:10:00	461.742	375.667	27.2	45.1167
2022-07-05 02:11:00	464.591	376.5	27.1333	45.1167
2022-07-05 02:12:00	462.793	377.667	27.1	44.95
2022-07-05 02:13:00	461.788	379.833	27.1667	45.1667
2022-07-05 02:14:00	462.622	378.167	27.0833	45.6167
2022-07-05 02:15:00	464.163	379	26.9667	45.5667
2022-07-05 02:16:00	465.302	380	26.9667	45.3167
2022-07-05 02:17:00	466.739	383.667	27.0667	45.3
2022-07-05 02:18:00	467.772	381.833	26.9833	45.4167
2022-07-05 02:19:00	468.001	376.333	26.9167	46.1
2022-07-05 02:20:00	467.764	373.5	26.8667	46.1833
2022-07-05 02:21:00	466.744	375	26.95	45.3667
2022-07-05 02:22:00	466.446	376.667	26.9833	45.1
2022-07-05 02:23:00	466.33	372.333	26.9667	45.5667
2022-07-05 02:24:00	467.267	370.167	26.8833	45.7667
2022-07-05 02:25:00	468.569	368.333	26.7	45.7
2022-07-05 02:26:00	470.974	369.167	26.8	45.35
2022-07-05 02:27:00	469.894	368.667	26.8333	45.7167
2022-07-05 02:28:00	470.606	371.167	26.8833	45.85
2022-07-05 02:29:00	469.432	368.833	26.85	45.8667
2022-07-05 02:30:00	469.52	368.5	26.8667	46.1167
2022-07-05 02:31:00	468.851	368.667	26.7333	46.15
2022-07-05 02:32:00	469.13	371.167	26.75	46.4667
2022-07-05 02:33:00	468.992	371	26.7	46.2667
2022-07-05 02:34:00	471.548	371.833	26.6667	46.6333
2022-07-05 02:35:00	468.363	371	26.6333	46.95
2022-07-05 02:36:00	467.414	371	26.5833	46.7833
2022-07-05 02:37:00	468.534	366.833	26.5	46.9167
2022-07-05 02:38:00	469.051	363.667	26.55	46.7
2022-07-05 02:39:00	469.167	365.833	26.6167	46.4167
2022-07-05 02:40:00	468.906	366.667	26.65	46.2333
2022-07-05 02:41:00	469.204	366.167	26.65	46.6333
2022-07-05 02:42:00	466.498	367.5	26.65	46.8
2022-07-05 02:43:00	468.316	367	26.6	47.1
2022-07-05 02:44:00	466.679	367.667	26.6167	46.9667
2022-07-05 02:45:00	464.93	369.5	26.7	46.9167
2022-07-05 02:46:00	465.62	371.5	26.7	47.3167
2022-07-05 02:47:00	463.798	378.667	26.7	46.9833
2022-07-05 02:48:00	462.47	372.833	26.5833	47.2
2022-07-05 02:49:00	462.899	370.667	26.4167	47.3
2022-07-05 02:50:00	465.424	372.167	26.45	47.0333
2022-07-05 02:51:00	466.812	377.5	26.5167	46.9167
2022-07-05 02:52:00	467.657	380.167	26.5667	47.3333
2022-07-05 02:53:00	466.83	378.167	26.6	47.25
2022-07-05 02:54:00	466.131	380	26.6	47.25
2022-07-05 02:55:00	468.25	379.333	26.5833	46.95
2022-07-05 02:56:00	467.209	376	26.6	46.75
2022-07-05 02:57:00	468.396	372.5	26.6	46.5
2022-07-05 02:58:00	469.809	372.667	26.6	47.0833
2022-07-05 02:59:00	470.37	374	26.5167	47.9167
2022-07-05 03:00:00	470.61	374	26.4833	47.1833
2022-07-05 03:01:00	470.551	369.333	26.4	46.5167
2022-07-05 03:02:00	469.968	365.333	26.3833	46.3167
2022-07-05 03:03:00	469.256	369.5	26.3167	46.85
2022-07-05 03:04:00	469.475	372	26.3833	46.6667
2022-07-05 03:05:00	469.322	372.167	26.3333	47.6833
2022-07-05 03:06:00	469.045	378.167	26.3167	47.05
2022-07-05 03:07:00	468.669	378.667	26.4	47.35
2022-07-05 03:08:00	471.168	378	26.4167	47.0333
2022-07-05 03:09:00	471.76	380	26.4167	46.5833
2022-07-05 03:10:00	473.378	381.5	26.4	46.5833
2022-07-05 03:11:00	474.789	382.5	26.4167	46.8833
2022-07-05 03:12:00	474.684	384.667	26.4333	46.9667
2022-07-05 03:13:00	473.344	384.5	26.4	46.6667
2022-07-05 03:14:00	471.231	386.333	26.4	46.5833
2022-07-05 03:15:00	470.27	388.167	26.4167	46.55
2022-07-05 03:16:00	471.55	386	26.45	46.45
2022-07-05 03:17:00	471.187	383.333	26.45	46.6
2022-07-05 03:18:00	467.26	381.714	26.4143	46.7571
2022-07-05 03:19:00	467.022	381.167	26.45	46.5
2022-07-05 03:20:00	469.539	378.333	26.4833	46.5667
2022-07-05 03:21:00	469.255	377.5	26.45	46.9
2022-07-05 03:22:00	471.866	379.5	26.4333	46.9
2022-07-05 03:23:00	472.257	381.333	26.4	46.6833
2022-07-05 03:24:00	472.639	382.167	26.4	46.8333
2022-07-05 03:25:00	472.429	381.167	26.4	46.9167
2022-07-05 03:26:00	471.026	380.667	26.4	47
2022-07-05 03:27:00	466.805	382.833	26.3667	46.6
2022-07-05 03:28:00	465.862	382.167	26.3	46.6833
2022-07-05 03:29:00	463.575	381.5	26.3	47.0167
2022-07-05 03:30:00	462.499	381.667	26.3	46.8
2022-07-05 03:31:00	461.537	381.667	26.2667	46.7167
2022-07-05 03:32:00	459.952	381.5	26.2	46.8167
2022-07-05 03:33:00	459.663	379.167	26.2	46.7667
2022-07-05 03:34:00	458.4	378	26.2	47.0667
2022-07-05 03:35:00	458.838	378.333	26.2	47.25
2022-07-05 03:36:00	460.09	378.667	26.2	47.35
2022-07-05 03:37:00	460.734	380.833	26.1833	47.35
2022-07-05 03:38:00	459.948	380.167	26.1	47.6333
2022-07-05 03:39:00	460.012	375.833	26.1	47.4833
2022-07-05 03:40:00	459.734	374	26.1	47.2833
2022-07-05 03:41:00	460.18	373.333	26.15	47.5667
2022-07-05 03:42:00	460.604	374	26.15	47.6833
2022-07-05 03:43:00	460.205	377	26.1667	47.7833
2022-07-05 03:44:00	461.141	379.833	26.2	47.75
2022-07-05 03:45:00	462.152	380.667	26.1833	47.8
2022-07-05 03:46:00	462.553	379.333	26.2	47.7167
2022-07-05 03:47:00	461.709	376.833	26.2	47.6333
2022-07-05 03:48:00	463.797	375.167	26.2	47.6167
2022-07-05 03:49:00	462.599	372.833	26.2	47.65
2022-07-05 03:50:00	461.562	373	26.2	47.8
2022-07-05 03:51:00	462.883	375.167	26.2	48.2667
2022-07-05 03:52:00	462.494	377	26.1167	48.2333
2022-07-05 03:53:00	462.552	376.667	26.1167	47.9167
2022-07-05 03:54:00	463.123	376.5	26.1	47.7833
2022-07-05 03:55:00	464.483	378.333	26.1	47.7167
2022-07-05 03:56:00	463.969	379.667	26.1	47.8
2022-07-05 03:57:00	462.738	379.667	26.1	48.05
2022-07-05 03:58:00	464.772	381	26.1	48.1667
2022-07-05 03:59:00	466.061	381	26.1	48.5333
2022-07-05 04:00:00	467.281	380.5	26.1	48.5833
2022-07-05 04:01:00	467.545	379.833	26.1333	48.1167
2022-07-05 04:02:00	469.642	377.167	26.1	48.35
2022-07-05 04:03:00	467.35	375.333	26	48.3
2022-07-05 04:04:00	465.165	376.333	25.85	48.4833
2022-07-05 04:05:00	464.273	374.5	25.7833	48.85
2022-07-05 04:06:00	466.075	374.667	25.7667	48.6333
2022-07-05 04:07:00	464.821	376.333	25.7167	48.4833
2022-07-05 04:08:00	463.273	375.833	25.75	48.2667
2022-07-05 04:09:00	462.385	377.333	25.8	48.3167
2022-07-05 04:10:00	462.967	376.667	25.8	48.55
2022-07-05 04:11:00	464.071	377.833	25.8167	48.9333
2022-07-05 04:12:00	464.553	380.333	25.8833	48.9333
2022-07-05 04:13:00	463.837	382	25.9	49.05
2022-07-05 04:14:00	464.628	382.5	25.9	48.9833
2022-07-05 04:15:00	465.329	382.667	25.9	48.7833
2022-07-05 04:16:00	463.276	383.5	25.9	49.9333
2022-07-05 04:17:00	462.991	385.167	25.9	50.0167
2022-07-05 04:18:00	462.282	385.833	25.9	49.8833
2022-07-05 04:19:00	461.61	389.167	25.9	49.4333
2022-07-05 04:20:00	461.265	386	25.8333	49.7333
2022-07-05 04:21:00	461.478	382.667	25.7667	50.1833
2022-07-05 04:22:00	460.814	383.167	25.8	49.6167
2022-07-05 04:23:00	461.842	379.833	25.7667	49.7667
2022-07-05 04:24:00	461.909	377.833	25.7333	49.4333
2022-07-05 04:25:00	463.23	376.167	25.6833	49.7833
2022-07-05 04:26:00	465.371	375.833	25.6833	49.45
2022-07-05 04:27:00	466.022	375.667	25.6167	49.5167
2022-07-05 04:28:00	467.929	373.5	25.45	49.0833
2022-07-05 04:29:00	471.503	369	25.3167	49.3833
2022-07-05 04:30:00	475.719	371.5	25.35	49.5833
2022-07-05 04:31:00	475.849	372.5	25.3333	49.25
2022-07-05 04:32:00	473.265	370.667	25.2833	49.4667
2022-07-05 04:33:00	470.86	370.5	25.2333	49.35
2022-07-05 04:34:00	470.792	368.667	25.2833	49.1167
2022-07-05 04:35:00	464.083	368.5	25.3167	49.15
2022-07-05 04:36:00	466.357	370.5	25.3167	49.3
2022-07-05 04:37:00	470.56	374.667	25.3167	49.4
2022-07-05 04:38:00	474.065	376.167	25.35	49.2167
2022-07-05 04:39:00	474.855	381.333	25.4	49.3
2022-07-05 04:40:00	474.58	378.667	25.35	49.8167
2022-07-05 04:41:00	473.9	380.333	25.3167	49.8667
2022-07-05 04:42:00	472.344	384.333	25.35	49.6833
2022-07-05 04:43:00	471.496	384.667	25.4	49.5333
2022-07-05 04:44:00	470.022	383.833	25.3667	49.5167
2022-07-05 04:45:00	475.26	383.167	25.4	49.5833
2022-07-05 04:46:00	477.747	381.5	25.4	49.5667
2022-07-05 04:47:00	482.767	380.667	25.4	49.1833
2022-07-05 04:48:00	481.389	380	25.3667	49.3667
2022-07-05 04:49:00	474.785	380.5	25.4	49.95
2022-07-05 04:50:00	469.821	380.5	25.4	50.15
2022-07-05 04:51:00	470.267	380.333	25.4	50.2167
2022-07-05 04:52:00	470.037	383.5	25.4	50.3167
2022-07-05 04:53:00	468.211	386.167	25.4167	49.6833
2022-07-05 04:54:00	466.728	384.833	25.35	49.9333
2022-07-05 04:55:00	467.625	383.333	25.3333	49.7667
2022-07-05 04:56:00	469.179	384.167	25.4	49.5333
2022-07-05 04:57:00	470.68	383.667	25.3333	49.6167
2022-07-05 04:58:00	471.123	382.833	25.4	49.8833
2022-07-05 04:59:00	470.836	384.333	25.4	50.0167
2022-07-05 05:00:00	470.775	383.833	25.3833	49.9333
2022-07-05 05:01:00	471.56	385.667	25.4	49.55
2022-07-05 05:02:00	471.439	386.167	25.4	49.5167
2022-07-05 05:03:00	471.156	384	25.3333	49.7667
2022-07-05 05:04:00	469.608	382.833	25.3	50.1667
2022-07-05 05:05:00	468.983	383.833	25.3667	50.3333
2022-07-05 05:06:00	468.684	382.5	25.3333	50.4
2022-07-05 05:07:00	468.078	380.833	25.3667	50.5
2022-07-05 05:08:00	468.066	378.667	25.3667	50.3667
2022-07-05 05:09:00	467.702	375.333	25.3167	50.4333
2022-07-05 05:10:00	468.342	373.167	25.3	50.5
2022-07-05 05:11:00	471.931	374.667	25.35	50.45
2022-07-05 05:12:00	472.601	376.167	25.3	50.5833
2022-07-05 05:13:00	472.777	376.5	25.3	50.5167
2022-07-05 05:14:00	472.191	373	25.25	50.9
2022-07-05 05:15:00	469.351	370.833	25.2	51.15
2022-07-05 05:16:00	467.38	369.833	25.2167	51.1667
2022-07-05 05:17:00	467.854	372.5	25.2167	51.1333
2022-07-05 05:18:00	467.699	374.167	25.3	51
2022-07-05 05:19:00	466.176	376.333	25.2833	51.2667
2022-07-05 05:20:00	465.727	374.5	25.3	51.3667
2022-07-05 05:21:00	464.823	374.5	25.2833	51
2022-07-05 05:22:00	464.958	375.667	25.25	50.8667
2022-07-05 05:23:00	464.916	375	25.2333	50.7333
2022-07-05 05:24:00	464.727	376	25.2833	50.6333
2022-07-05 05:25:00	463.962	374.5	25.2167	50.6
2022-07-05 05:26:00	464.319	373.833	25.2	50.65
2022-07-05 05:27:00	464.366	374.5	25.2	50.8833
2022-07-05 05:28:00	464.371	377.333	25.2	51
2022-07-05 05:29:00	464.987	378	25.2	50.9833
2022-07-05 05:30:00	464.816	377.167	25.2	51.05
2022-07-05 05:31:00	463.613	374.833	25.2	51.4333
2022-07-05 05:32:00	463.443	375.167	25.1833	51.3667
2022-07-05 05:33:00	463.406	374.833	25.1333	51.35
2022-07-05 05:34:00	463.961	376	25.1	51.4833
2022-07-05 05:35:00	464.437	376.333	25.1	51.3833
2022-07-05 05:36:00	465.006	379.833	25.1	51.1333
2022-07-05 05:37:00	466.282	382	25.1	51.1833
2022-07-05 05:38:00	466.999	381.333	25.1167	51.1
2022-07-05 05:39:00	466.704	382.833	25.1333	51.2167
2022-07-05 05:40:00	467.023	385	25.1667	51.6167
2022-07-05 05:41:00	467.431	390	25.15	51.7833
2022-07-05 05:42:00	467.553	392.167	25.2	51.8667
2022-07-05 05:43:00	466.181	392.667	25.1333	51.9333
2022-07-05 05:44:00	465.842	392.667	25.2	52.9833
2022-07-05 05:45:00	465.895	389.333	25.2	53.1333
2022-07-05 05:46:00	466.175	382.167	25.1	53.4833
2022-07-05 05:47:00	465.515	378.333	25.0667	53
2022-07-05 05:48:00	465.833	378.667	25.0667	52.5167
2022-07-05 05:49:00	467.284	380.5	25.1	52.7167
2022-07-05 05:50:00	467.151	382.5	25.0333	52.6333
2022-07-05 05:51:00	466.756	382.333	25.1	52.2833
2022-07-05 05:52:00	467.026	381.667	25.1	52.4667
2022-07-05 05:53:00	466.439	380	25.1	52.55
2022-07-05 05:54:00	466.143	380.167	25.1	52.4167
2022-07-05 05:55:00	466.149	378.667	25.1333	53.0333
2022-07-05 05:56:00	467.219	379.167	25.1	53
2022-07-05 05:57:00	467.904	380.167	25.15	52.9167
2022-07-05 05:58:00	468.018	381.833	25.1167	53.2167
2022-07-05 05:59:00	468.042	384.333	25.1167	52.9667
2022-07-05 06:00:00	468.101	384.667	25.1167	52.6167
2022-07-05 06:01:00	469.857	384.333	25.1167	52.4
2022-07-05 06:02:00	468.398	382	25.1	52.4
2022-07-05 06:03:00	467.978	379	25.15	52.4333
2022-07-05 06:04:00	467.306	377.5	25.1167	52.3
2022-07-05 06:05:00	466.771	375.167	25.1333	52.4833
2022-07-05 06:06:00	466.214	377.667	25.1167	52.6333
2022-07-05 06:07:00	465.886	378	25.1333	53.05
2022-07-05 06:08:00	465.448	380.833	25.1167	53.1
2022-07-05 06:09:00	465.017	381	25.0333	53.3333
2022-07-05 06:10:00	465.891	382.5	24.95	53.6333
2022-07-05 06:11:00	468.789	384	24.9667	53.1833
2022-07-05 06:12:00	468.204	384.333	24.9667	53.2
2022-07-05 06:13:00	464.581	386.5	24.9333	53.4833
2022-07-05 06:14:00	464.186	384	24.8833	53.2333
2022-07-05 06:15:00	463.186	382.167	24.7667	53.3833
2022-07-05 06:16:00	462.628	379.333	24.8	53.0333
2022-07-05 06:17:00	462.643	378.167	24.8167	53.1333
2022-07-05 06:18:00	462.463	376.333	24.7667	52.9
2022-07-05 06:19:00	462.438	373.667	24.6333	53.3167
2022-07-05 06:20:00	461.282	373.5	24.5667	53.6333
2022-07-05 06:21:00	463.818	374.667	24.6	53.6333
2022-07-05 06:22:00	462.12	376.833	24.7	53.55
2022-07-05 06:23:00	462.814	377.167	24.7167	53.5
2022-07-05 06:24:00	461.352	378.167	24.8	53.8333
2022-07-05 06:25:00	461.651	377.5	24.7	54.6833
2022-07-05 06:26:00	460.657	377.833	24.7	54.4833
2022-07-05 06:27:00	460.987	377.167	24.7	54.7833
2022-07-05 06:28:00	460.459	381	24.8	54.5333
2022-07-05 06:29:00	460.066	382.286	24.7571	54.8286
2022-07-05 06:30:00	460.028	379	24.7833	54.6
2022-07-05 06:31:00	460.146	380.667	24.7833	54.15
2022-07-05 06:32:00	459.838	379.333	24.8	53.7
2022-07-05 06:33:00	459.592	378	24.8667	54.1667
2022-07-05 06:34:00	463.498	377.833	24.8	54.5
2022-07-05 06:35:00	468.749	380.833	24.8333	54.1333
2022-07-05 06:36:00	472.731	379.667	24.8833	54.1333
2022-07-05 06:37:00	468.158	380.167	24.9	54.05
2022-07-05 06:38:00	462.565	379.667	24.8667	54.7833
2022-07-05 06:39:00	462.945	379	24.8667	54.5833
2022-07-05 06:40:00	462.912	380.833	24.9	54.05
2022-07-05 06:41:00	461.853	382	24.9	54.4333
2022-07-05 06:42:00	465.721	384.333	24.9667	54.2667
2022-07-05 06:43:00	464.987	384.833	25	54.1
2022-07-05 06:44:00	468.285	386.167	24.9833	54.5
2022-07-05 06:45:00	469.288	384.167	24.9833	54.65
2022-07-05 06:46:00	468.903	381.333	24.9333	54.9167
2022-07-05 06:47:00	459.296	381.167	25	54.7333
2022-07-05 06:48:00	456.618	379.833	24.9667	55.1
2022-07-05 06:49:00	457.587	377	24.9	54.9
2022-07-05 06:50:00	459.958	376.667	24.95	54.8167
2022-07-05 06:51:00	465.879	374.833	24.9333	55.2
2022-07-05 06:52:00	465.491	375.333	24.9	55.9333
2022-07-05 06:53:00	459.439	375.833	24.9667	55.8833
2022-07-05 06:54:00	462.865	376.333	25.0167	56.1667
2022-07-05 06:55:00	460.658	378.167	24.9833	56.6667
2022-07-05 06:56:00	454.64	377.833	24.95	56.6
2022-07-05 06:57:00	454.78	378	25.0667	56.4667
2022-07-05 06:58:00	456.037	378.667	25.1	56.3667
2022-07-05 06:59:00	451.418	378.833	25.0667	56.65
2022-07-05 07:00:00	454.817	377.333	25.0333	56.4667
2022-07-05 07:01:00	456.256	379.667	25.05	56.2333
2022-07-05 07:02:00	457.887	382.833	25.0667	56.3667
2022-07-05 07:03:00	453.867	381.5	25.0667	56.3333
2022-07-05 07:04:00	458.42	381	25.1333	56.3
2022-07-05 07:05:00	454.59	380	25.1333	56.8167
2022-07-05 07:06:00	453.627	378.5	25.0333	56.8667
2022-07-05 07:07:00	454.779	375.333	25.1	56.5667
2022-07-05 07:08:00	455.348	377.167	25.1833	56.45
2022-07-05 07:09:00	454.406	377.833	25.1	56.8
2022-07-05 07:10:00	452.383	376	25	56.8833
2022-07-05 07:11:00	452.428	375.333	25.1167	56.5
2022-07-05 07:12:00	452.526	375.333	25.0333	56.5667
2022-07-05 07:13:00	454.877	374.667	25.05	56.3667
2022-07-05 07:14:00	452.011	374.833	25.1333	56.0833
2022-07-05 07:15:00	448.76	377.333	25.1667	56.1167
2022-07-05 07:16:00	446.468	381.333	25.2833	56.0167
2022-07-05 07:17:00	449.952	383	25.35	55.6833
2022-07-05 07:18:00	450.046	384.833	25.4	55.4667
2022-07-05 07:19:00	450.977	383.167	25.4833	55.5667
2022-07-05 07:20:00	448.517	378.833	25.4333	55.5333
2022-07-05 07:21:00	451.911	375.167	25.4333	56
2022-07-05 07:22:00	452.358	376.5	25.3833	56.3167
2022-07-05 07:23:00	451.324	380.167	25.4333	56.2
2022-07-05 07:24:00	449.419	385.833	25.5833	55.95
2022-07-05 07:25:00	452.641	390.5	25.6833	55.5333
2022-07-05 07:26:00	450.705	389.667	25.75	55.2667
2022-07-05 07:27:00	448.045	383	25.7833	55.3833
2022-07-05 07:28:00	446.828	375.333	25.75	55.55
2022-07-05 07:29:00	449.258	376.667	25.8333	55.2333
2022-07-05 07:30:00	454.885	381.5	25.9167	55.0167
2022-07-05 07:31:00	460.838	381.167	25.9667	54.8
2022-07-05 07:32:00	456.979	384	26.0167	55.0167
2022-07-05 07:33:00	454.931	382.333	26.0667	54.5667
2022-07-05 07:34:00	456.689	382	26.1333	54.2833
2022-07-05 07:35:00	451.702	381.5	26.15	54.5
2022-07-05 07:36:00	451.985	381.333	26.2	54.5667
2022-07-05 07:37:00	447.757	381	26.25	54.4333
2022-07-05 07:38:00	447.713	380.167	26.3333	54.25
2022-07-05 07:39:00	446.868	381.167	26.4	54.35
2022-07-05 07:40:00	445.213	382.667	26.4167	53.5333
2022-07-05 07:41:00	448.749	381.333	26.4667	54.0167
2022-07-05 07:42:00	448.277	382.833	26.5	53.1167
2022-07-05 07:43:00	446.159	379.667	26.5	52.4
2022-07-05 07:44:00	446.745	375.667	26.55	52.6833
2022-07-05 07:45:00	443.423	376	26.6667	52.9667
2022-07-05 07:46:00	444.896	380	26.7167	53.2833
2022-07-05 07:47:00	443.11	379.833	26.7833	53.1833
2022-07-05 07:48:00	441.334	379.833	26.7167	53.05
2022-07-05 07:49:00	441.82	375.5	26.7333	53.4167
2022-07-05 07:50:00	442.903	375	26.8	53.1667
2022-07-05 07:51:00	442.946	375.833	26.8333	53.2167
2022-07-05 07:52:00	444.929	377.333	26.9167	53.6667
2022-07-05 07:53:00	453.518	380.833	27	53.5333
2022-07-05 07:54:00	448.984	382.833	27.0167	54.0167
2022-07-05 07:55:00	449.656	384	27.1	53.85
2022-07-05 07:56:00	449.739	381.5	27.1333	53.9
2022-07-05 07:57:00	446.284	378.833	27.2	54.0333
2022-07-05 07:58:00	445.148	381.167	27.25	54.1167
2022-07-05 07:59:00	445.725	378.833	27.2833	54.1167
2022-07-05 08:00:00	441.01	379.833	27.3	53.0333
2022-07-05 08:01:00	442.518	375.5	27.2833	52.9167
2022-07-05 08:02:00	443.671	374.833	27.3333	53.3333
2022-07-05 08:03:00	446.744	375.333	27.35	53.2667
2022-07-05 08:04:00	446.363	370.667	27.2333	53.8
2022-07-05 08:05:00	441.323	370	27.25	54.6167
2022-07-05 08:06:00	440.672	368.833	27.2833	54.4333
2022-07-05 08:07:00	440.627	369.667	27.3667	54.15
2022-07-05 08:08:00	436.582	369.667	27.3833	54.4667
2022-07-05 08:09:00	435.071	370.5	27.3833	54.4333
2022-07-05 08:10:00	435.867	374.167	27.5	54.4167
2022-07-05 08:11:00	437.132	376.5	27.5667	54.5
2022-07-05 08:12:00	433.34	371.333	27.5333	54.8833
2022-07-05 08:13:00	432.355	372	27.65	54.7667
2022-07-05 08:14:00	434.282	371.667	27.4333	55.5167
2022-07-05 08:15:00	438.888	368	27.45	56.15
2022-07-05 08:16:00	440.432	367	27.55	56.5833
2022-07-05 08:17:00	438.621	371.833	27.6333	55.9833
2022-07-05 08:18:00	437.325	376.667	27.7	55.4667
2022-07-05 08:19:00	435.941	375.833	27.8	55.5
2022-07-05 08:20:00	435.681	370.167	27.85	55.7
2022-07-05 08:21:00	437.207	369.333	27.85	55.8833
2022-07-05 08:22:00	438.026	367.833	27.9	55.5167
2022-07-05 08:23:00	438.183	367	27.9667	55.15
2022-07-05 08:24:00	436.771	368.333	28.0833	55.1333
2022-07-05 08:25:00	434.978	364.167	27.9667	55.3
2022-07-05 08:26:00	434.129	366.5	28.0667	55.2
2022-07-05 08:27:00	434.204	368	28.1333	55.45
2022-07-05 08:28:00	436.141	372.667	28.2	55.3167
2022-07-05 08:29:00	452.965	372.833	28.1833	54.9167
2022-07-05 08:30:00	443.046	371.333	28.2167	53.7833
2022-07-05 08:31:00	441.567	369.333	28.2667	54.5667
2022-07-05 08:32:00	438.011	372	28.3667	55.0333
2022-07-05 08:33:00	436.318	373.167	28.4167	54.7667
2022-07-05 08:34:00	433.078	370.167	28.3667	55.1333
2022-07-05 08:35:00	427.984	367.5	28.4	54.9667
2022-07-05 08:36:00	426.229	366.5	28.4833	54.3333
2022-07-05 08:37:00	425.996	364	28.4833	55.1167
2022-07-05 08:38:00	426.204	361.833	28.4833	55.5667
2022-07-05 08:39:00	426.664	359.5	28.5167	55.4833
2022-07-05 08:40:00	425.415	358.667	28.6167	54.85
2022-07-05 08:41:00	424.279	361.333	28.7	55.3
2022-07-05 08:42:00	424.214	361.833	28.7167	55.7
2022-07-05 08:43:00	424.269	360.833	28.7333	55.0167
2022-07-05 08:44:00	424.366	357.5	28.7333	54.65
2022-07-05 08:45:00	427.49	360	28.7333	54.6333
2022-07-05 08:46:00	424.905	359.333	28.75	54.7833
2022-07-05 08:47:00	423.964	359	28.6333	55.9667
2022-07-05 08:48:00	424.07	361.5	28.8167	55.2167
2022-07-05 08:49:00	424.129	359.5	28.8	55.25
2022-07-05 08:50:00	428.982	358.5	28.9167	55.5
2022-07-05 08:51:00	427.964	359.5	28.9	56.5833
2022-07-05 08:52:00	428.961	359.667	28.9833	56.3
2022-07-05 08:53:00	428.769	356.167	28.95	56.8833
2022-07-05 08:54:00	430.28	355.5	29.0667	56.4833
2022-07-05 08:55:00	430.301	356.5	29.1	56.45
2022-07-05 08:56:00	430.689	354.333	29.1667	56.2
2022-07-05 08:57:00	428.492	355.333	29.2	55.75
2022-07-05 08:58:00	429.393	355	29.2	55.7833
2022-07-05 08:59:00	431.827	357.5	29.2	56.05
2022-07-05 09:00:00	430.935	359.833	29.2	56.3
2022-07-05 09:01:00	429.668	359.167	29.2167	56.3667
2022-07-05 09:02:00	427.323	363.167	29.3	56.6667
2022-07-05 09:03:00	424.694	358.333	29.3667	57.0667
2022-07-05 09:04:00	424.711	355	29.35	57.95
2022-07-05 09:05:00	427.798	355	29.4167	57.85
2022-07-05 09:06:00	428.065	356.167	29.5	57.2
2022-07-05 09:07:00	429.851	355.5	29.6	56.5833
2022-07-05 09:08:00	429.011	354.667	29.5833	56.4833
2022-07-05 09:09:00	428.299	352.833	29.4167	57.3667
2022-07-05 09:10:00	426.587	351.667	29.55	57.2
2022-07-05 09:11:00	426.473	353.333	29.6833	56.6833
2022-07-05 09:12:00	424.903	354.5	29.6833	56.2667
2022-07-05 09:13:00	424.159	354.667	29.7	55.7333
2022-07-05 09:14:00	425.331	355.833	29.7	55.45
2022-07-05 09:15:00	426.594	354.667	29.6333	55.6667
2022-07-05 09:16:00	426.946	354.5	29.6	56.65
2022-07-05 09:17:00	426.933	355.333	29.6833	56.5167
2022-07-05 09:18:00	426.342	352.833	29.7	56.9167
2022-07-05 09:19:00	428.283	353.833	29.7667	56.3167
2022-07-05 09:20:00	428.527	353	29.8	55.4333
2022-07-05 09:21:00	429.061	353.667	29.8167	55.8
2022-07-05 09:22:00	430.428	356.333	29.8667	55.85
2022-07-05 09:23:00	428.838	358.833	29.95	55.4167
2022-07-05 09:24:00	427.855	364.833	29.8167	56.1
2022-07-05 09:25:00	429.362	366.5	29.8333	56.45
2022-07-05 09:26:00	429.881	362.167	29.6333	57.3333
2022-07-05 09:27:00	434.225	357.833	29.65	57.5833
2022-07-05 09:28:00	433.192	357.833	29.6667	57.6333
2022-07-05 09:29:00	432.086	356	29.8333	57.7667
2022-07-05 09:30:00	433.671	352.167	29.6833	58.1833
2022-07-05 09:31:00	433.314	350.333	29.7	57.65
2022-07-05 09:32:00	431.961	351.5	29.8667	56.7
2022-07-05 09:33:00	432.201	351.333	29.9333	56.2667
2022-07-05 09:34:00	431.016	352.333	29.8	57.6167
2022-07-05 09:35:00	432.686	353.333	29.85	57.3833
2022-07-05 09:36:00	431.089	350.167	29.7167	57.9833
2022-07-05 09:37:00	430.107	351.333	29.75	57.4667
2022-07-05 09:38:00	430.348	350.333	29.6167	57.4667
2022-07-05 09:39:00	432.019	352.333	29.65	57.05
2022-07-05 09:40:00	432.326	351	29.6429	57.1286
2022-07-05 09:41:00	432.798	348.5	29.6667	57.1
2022-07-05 09:42:00	431.362	348	29.8667	56.7667
2022-07-05 09:43:00	431.048	348	29.9333	56.6833
2022-07-05 09:44:00	430.277	348.167	30.0667	56.3667
2022-07-05 09:45:00	431.072	346.5	30.2	56.1333
2022-07-05 09:46:00	430.588	348.333	30.25	56.3667
2022-07-05 09:47:00	431.762	347	30.2667	56.9833
2022-07-05 09:48:00	432.109	345.667	30.2	57.6833
2022-07-05 09:49:00	433.039	345.833	30.3167	56.8333
2022-07-05 09:50:00	431.605	347	30.2667	56.45
2022-07-05 09:51:00	429.993	348	30.4167	55.7667
2022-07-05 09:52:00	429.858	351.333	30.5667	54.3667
2022-07-05 09:53:00	432.083	348.5	30.6667	53.4167
2022-07-05 09:54:00	431.63	350	30.7667	53.35
2022-07-05 09:55:00	431.343	350.333	30.8	53
2022-07-05 09:56:00	429.229	346.667	30.7333	53.9833
2022-07-05 09:57:00	429.904	343.5	30.6	54.4167
2022-07-05 09:58:00	430.105	340.167	30.55	54.3
2022-07-05 09:59:00	432.286	341.5	30.5833	54.7333
2022-07-05 10:00:00	428.845	342.167	30.7333	54.6333
2022-07-05 10:01:00	429.034	343	30.9	53.8667
2022-07-05 10:02:00	429.844	341.667	30.95	53.9333
2022-07-05 10:03:00	440.659	339.667	31.05	54
2022-07-05 10:04:00	432.336	339.333	31.15	53.9667
2022-07-05 10:05:00	429.624	338.833	31.1833	53.45
2022-07-05 10:06:00	427.757	339.833	31.1667	53.7667
2022-07-05 10:07:00	429.151	341	31.1667	52.85
2022-07-05 10:08:00	428.804	340.833	30.95	53.8833
2022-07-05 10:09:00	430.641	340.167	30.7833	54.8333
2022-07-05 10:10:00	428.849	339.333	30.9667	54.8667
2022-07-05 10:11:00	427.481	340.833	31.0833	54.4167
2022-07-05 10:12:00	430.837	337.833	31.0333	54.6167
2022-07-05 10:13:00	428.831	336	31.1833	54.1833
2022-07-05 10:14:00	428.409	337	31.0667	54.0333
2022-07-05 10:15:00	426.685	336.5	31.1167	54.4167
2022-07-05 10:16:00	425.862	339.833	31.1833	54.2833
2022-07-05 10:17:00	426.203	342.167	31.0667	55.45
2022-07-05 10:18:00	423.396	343.833	31.2333	53.9
2022-07-05 10:19:00	422.262	345.333	31.0833	54.1833
2022-07-05 10:20:00	422.101	346.5	31.0833	53.7333
2022-07-05 10:21:00	422.576	350.667	31.2167	53.7167
2022-07-05 10:22:00	422.979	352.167	31.2667	53.2833
2022-07-05 10:23:00	423.062	353.5	31.3667	53.75
2022-07-05 10:24:00	424.774	353.167	31.5333	52.4
2022-07-05 10:25:00	426.152	351.667	31.6	51.9167
2022-07-05 10:26:00	426.413	351.667	31.7167	51.95
2022-07-05 10:27:00	427.18	352.25	31.8	50.5
2022-07-05 10:28:00	428.429	371.167	34.4833	43.8333
2022-07-05 10:29:00	427.927	371	33.8167	46.25
2022-07-05 10:30:00	427.627	370	33.3	46.8667
2022-07-05 10:31:00	426.847	374.833	33.0167	47.2667
2022-07-05 10:32:00	425.134	377	32.7333	47.7667
2022-07-05 10:33:00	426.632	371.167	32.5667	48.5667
2022-07-05 10:34:00	427.642	365.167	32.4833	49.3333
2022-07-05 10:35:00	423.657	361.5	32.4667	49.95
2022-07-05 10:36:00	422.746	354.833	32.4	50.5667
2022-07-05 10:37:00	423.642	351.167	32.4333	49.8167
2022-07-05 10:38:00	422.853	352.167	32.35	51.1833
2022-07-05 10:39:00	422.341	352.5	32.1333	50.7
2022-07-05 10:40:00	422.11	350.667	32.0167	51.5
2022-07-05 10:41:00	422.178	353.167	32.1167	51.3333
2022-07-05 10:42:00	422.585	355.833	32.15	50.25
2022-07-05 10:43:00	423.457	356.167	32.15	50.45
2022-07-05 10:44:00	424.694	357.167	32.0833	50.6167
2022-07-05 10:45:00	426.834	359.429	31.9857	50.5
2022-07-05 10:46:00	427.728	359	32.1	50.3333
2022-07-05 10:47:00	427.341	354.833	32.2667	49.6333
2022-07-05 10:48:00	425.572	354	32.3333	49.65
2022-07-05 10:49:00	425.578	352.833	32.25	49.85
2022-07-05 10:50:00	423.618	351.833	32.4167	48.9167
2022-07-05 10:51:00	427.091	351.667	32.5667	48.1167
2022-07-05 10:52:00	425.921	353.333	32.5	49.1667
2022-07-05 10:53:00	423.449	354.5	32.35	48.9167
2022-07-05 10:54:00	423.711	355.833	32.5833	47.2833
2022-07-05 10:55:00	424.209	356.333	32.6167	46.95
2022-07-05 10:56:00	424.173	355.167	32.7333	46.4833
2022-07-05 10:57:00	425.875	357.667	32.85	45.8
2022-07-05 10:58:00	426.242	360.833	32.75	46.2667
2022-07-05 10:59:00	426.116	361.333	32.6167	46.7
2022-07-05 11:00:00	425.234	359.167	32.85	46.25
2022-07-05 11:01:00	425.144	362	32.9	47.1
2022-07-05 11:02:00	424.707	362	33.05	46.75
2022-07-05 11:03:00	426.204	358.5	33	47.0667
2022-07-05 11:04:00	425.54	357	33.1	46.65
2022-07-05 11:05:00	423.571	358	33.2	45.6
2022-07-05 11:06:00	424.263	359.667	33.1833	46.7833
2022-07-05 11:07:00	424.46	361	33.25	46.05
2022-07-05 11:08:00	426.567	359.167	33.3	44.8333
2022-07-05 11:09:00	427.889	358.333	33.25	45.75
2022-07-05 11:10:00	425.208	355.667	33.35	44.4833
2022-07-05 11:11:00	425.452	356.167	33.3833	45.6167
2022-07-05 11:12:00	424.686	356.5	33.35	45.7833
2022-07-05 11:13:00	423.43	357.5	33.4	44.55
2022-07-05 11:14:00	426.209	351.5	33.5	43.55
2022-07-05 11:15:00	426.466	351.167	33.6	42.1
2022-07-05 11:16:00	425.401	352.5	33.3333	43.0167
2022-07-05 11:17:00	424.128	350.5	33.55	42.5
2022-07-05 11:18:00	423.887	352	33.6833	42.7667
2022-07-05 11:19:00	424.21	352.167	33.65	42.85
2022-07-05 11:20:00	424.24	353.833	33.5667	43.2667
2022-07-05 11:21:00	424.197	356.167	33.4167	44.5167
2022-07-05 11:22:00	424.533	355	33.4667	44.35
2022-07-05 11:23:00	424.088	358.5	33.7333	45.2333
2022-07-05 11:24:00	424.876	359.5	33.8667	43.5333
2022-07-05 11:25:00	426.479	359.667	34.0167	42.9667
2022-07-05 11:26:00	424.399	361.833	34.1167	43.3667
2022-07-05 11:27:00	423.762	363	34	43.9833
2022-07-05 11:28:00	424.757	359.5	34.1	44.0667
2022-07-05 11:29:00	425.858	355.833	34.2167	43.05
2022-07-05 11:30:00	425.503	352.5	34.3667	42.1333
2022-07-05 11:31:00	424.638	352.167	34.4833	41.2333
2022-07-05 11:32:00	424.383	355.5	34.3	43.15
2022-07-05 11:33:00	424.203	351.167	34.25	43.4667
2022-07-05 11:34:00	424.461	351.667	34.25	42.95
2022-07-05 11:35:00	425.716	346	34.1333	43.3
2022-07-05 11:36:00	425.243	338.667	34.2	43.5167
2022-07-05 11:37:00	424.825	343.5	34.4	42.85
2022-07-05 11:38:00	424.729	347.833	34.3167	44.0667
2022-07-05 11:39:00	423.438	346.167	34.3333	44.3
2022-07-05 11:40:00	422.988	347	34.5833	43.5
2022-07-05 11:41:00	423.599	348.333	34.75	43.6833
2022-07-05 11:42:00	423.176	352.5	34.9167	42.6
2022-07-05 11:43:00	422.871	355.333	35.0333	41.6333
2022-07-05 11:44:00	423.337	355.5	35.1833	41.75
2022-07-05 11:45:00	422.598	355	35.0667	41.4833
2022-07-05 11:46:00	422.437	346.667	35.1167	41.9167
2022-07-05 11:47:00	424.195	349.833	35.2333	41.6167
2022-07-05 11:48:00	425.019	347.667	35.3333	41
2022-07-05 11:49:00	423.916	345.667	35.4333	39.6833
2022-07-05 11:50:00	423.383	345.833	35.4667	39.6667
2022-07-05 11:51:00	422.49	343.667	35.3833	40.85
2022-07-05 11:52:00	422.32	344.167	35.3	41.1667
2022-07-05 11:53:00	422.378	344.833	35.3667	41.6333
2022-07-05 11:54:00	422.582	348	35.5833	39.8833
2022-07-05 11:55:00	422.627	349	35.7667	38.5667
2022-07-05 11:56:00	422.706	351.167	35.7833	39.1167
2022-07-05 11:57:00	424.488	351.167	35.2833	40.2167
2022-07-05 11:58:00	425.037	349	35.65	39.6833
2022-07-05 11:59:00	425.576	349	35.7167	39.0667
2022-07-05 12:00:00	423.971	350.167	35.8833	38.2167
2022-07-05 12:01:00	422.753	350	36.0833	38.0667
2022-07-05 12:02:00	422.689	348.667	36.15	38.2833
2022-07-05 12:03:00	424.22	349.167	36.2667	38.2167
2022-07-05 12:04:00	423.613	353	36.15	39.2333
2022-07-05 12:05:00	425.076	354.167	36.2	38.1667
2022-07-05 12:06:00	423.807	354.667	36.0667	38.3667
2022-07-05 12:07:00	423.538	355.333	36.1667	37.55
2022-07-05 12:08:00	423.69	355.167	36.2833	38.4167
2022-07-05 12:09:00	423.832	353.667	36.4	38.8667
2022-07-05 12:10:00	424.08	354.667	36.5	37.2833
2022-07-05 12:11:00	423.841	355.333	36.2	38.55
2022-07-05 12:12:00	424.282	351.5	35.7667	38.8833
2022-07-05 12:13:00	424.944	347.333	35.6667	39.6
2022-07-05 12:14:00	424.857	344.333	35.85	39
2022-07-05 12:15:00	422.765	344.5	35.85	38.6
2022-07-05 12:16:00	422.578	346.333	35.8333	38.6667
2022-07-05 12:17:00	424.056	344.833	35.9833	38.9167
2022-07-05 12:18:00	423.495	344	35.8667	39.4167
2022-07-05 12:19:00	422.574	342.5	35.9333	39.3167
2022-07-05 12:20:00	422.356	343.167	35.9833	39.3
2022-07-05 12:21:00	422.044	344.167	35.9333	38.6
2022-07-05 12:22:00	422.364	340.833	35.9167	38.4667
2022-07-05 12:23:00	423.724	339.333	35.9833	39.55
2022-07-05 12:24:00	424.825	339.5	35.9167	38.9833
2022-07-05 12:25:00	424.195	337.5	36.1	37.7
2022-07-05 12:26:00	423.686	343.167	36.1833	37.9833
2022-07-05 12:27:00	422.557	340	36.1167	37.45
2022-07-05 12:28:00	422.445	339	36.1833	37.8167
2022-07-05 12:29:00	422.775	342.667	36.2833	37.9333
2022-07-05 12:30:00	424.239	345.667	36.4333	37.45
2022-07-05 12:31:00	424.214	343.667	36.6167	37.8833
2022-07-05 12:32:00	422.82	344.167	36.4833	39.35
2022-07-05 12:33:00	423.033	343	36.4	38.4333
2022-07-05 12:34:00	423.208	344.167	36.3333	38.0833
2022-07-05 12:35:00	423.143	343.167	36.35	38.05
2022-07-05 12:36:00	422.389	342.833	36.3167	38.0833
2022-07-05 12:37:00	421.845	340.833	36.3167	38.05
2022-07-05 12:38:00	422.808	341.333	36.6167	37.3333
2022-07-05 12:39:00	422.345	343.167	36.4667	37.55
2022-07-05 12:40:00	422.474	343.333	36.55	38.1
2022-07-05 12:41:00	422.69	340.333	36.2667	37.8333
2022-07-05 12:42:00	423.069	339.667	36.4833	38.1667
2022-07-05 12:43:00	422.109	342.167	36.5833	38.2
2022-07-05 12:44:00	421.289	342.833	36.7333	37.3667
2022-07-05 12:45:00	422.419	343.667	36.4833	37.1167
2022-07-05 12:46:00	424.88	341.333	36.5	36.9
2022-07-05 12:47:00	423.902	333.167	36.4833	36.9667
2022-07-05 12:48:00	424.159	337	36.6	37.35
2022-07-05 12:49:00	428.137	342.5	36.5167	37.9667
2022-07-05 12:50:00	424.652	337.667	36.6	38.15
2022-07-05 12:51:00	426.73	337.833	36.7833	37.9833
2022-07-05 12:52:00	428.72	342.167	37.0667	37.65
2022-07-05 12:53:00	425.589	345.667	37.2167	36.9333
2022-07-05 12:54:00	423.266	346.167	37.3667	37.15
2022-07-05 12:55:00	423.283	342.5	37.0833	36.1167
2022-07-05 12:56:00	424.537	337.833	37.0667	36.3333
2022-07-05 12:57:00	425.075	337.167	37.05	36.3667
2022-07-05 12:58:00	426.761	339.667	37.2333	36.75
2022-07-05 12:59:00	429.004	341.833	37.2	36.4167
2022-07-05 13:00:00	428.309	334	37.1833	37.5333
2022-07-05 13:01:00	427.206	337.333	37.5	36.1167
2022-07-05 13:02:00	428.171	338	37.7167	34.6667
2022-07-05 13:03:00	424.795	338	37.7333	35.0833
2022-07-05 13:04:00	424.368	338.333	37.75	35.7
2022-07-05 13:05:00	424.684	335.833	37.6167	35.65
2022-07-05 13:06:00	423.257	331.167	37.5833	36.1667
2022-07-05 13:07:00	422.009	329.833	37.3833	35.9833
2022-07-05 13:08:00	423.638	331.667	37.4833	36.0833
2022-07-05 13:09:00	423.493	334.833	37.55	36.4833
2022-07-05 13:10:00	422.828	337	37.6167	35.1833
2022-07-05 13:11:00	423.514	340.833	37.7167	34.6667
2022-07-05 13:12:00	424.081	340.167	37.7	35.8667
2022-07-05 13:13:00	422.342	335.167	37.5167	34.75
2022-07-05 13:14:00	422.308	338.167	37.4667	34.4833
2022-07-05 13:15:00	421.691	335	37.3167	34.0167
2022-07-05 13:16:00	422.213	332.333	37.4333	34.9
2022-07-05 13:17:00	422.958	333.5	37.0833	34.7667
2022-07-05 13:18:00	421.242	333.333	36.95	36.0667
2022-07-05 13:19:00	420.686	339.333	37	36.2333
2022-07-05 13:20:00	419.842	336.167	36.95	36.0167
2022-07-05 13:21:00	420.908	337.333	37.25	35.4
2022-07-05 13:22:00	421.063	338	37.0667	35.2
2022-07-05 13:23:00	422.45	336.167	37.0333	35.1167
2022-07-05 13:24:00	421.208	337.333	37.2333	34.5167
2022-07-05 13:25:00	421.125	341.5	37.4	33.85
2022-07-05 13:26:00	421.834	342.667	37.3333	32.75
2022-07-05 13:27:00	421.317	339.5	37.3667	32.9667
2022-07-05 13:28:00	420.246	339.833	37.5667	33.3833
2022-07-05 13:29:00	419.465	340.667	37.7	33.2667
2022-07-05 13:30:00	419.543	341.5	37.7667	33.2667
2022-07-05 13:31:00	419.446	342.5	37.65	33.3833
2022-07-05 13:32:00	418.867	338	37.8	33.6167
2022-07-05 13:33:00	419.354	339.333	37.9333	33.05
2022-07-05 13:34:00	419.051	338.333	37.85	33.6167
2022-07-05 13:35:00	419.738	337.5	37.8833	34
2022-07-05 13:36:00	420.008	341.5	37.8667	34.5
2022-07-05 13:37:00	420.762	342.333	37.8167	33.6833
2022-07-05 13:38:00	419.866	339.333	37.9167	33.35
2022-07-05 13:39:00	419.492	341.667	37.8667	33.1167
2022-07-05 13:40:00	421.947	336.333	38.0167	33.7833
2022-07-05 13:41:00	421.794	339.167	38.1833	33.4833
2022-07-05 13:42:00	420.936	338.333	38.3167	33.1333
2022-07-05 13:43:00	422.138	342.333	38.4333	33.1
2022-07-05 13:44:00	419.222	344.167	38.2	32.0333
2022-07-05 13:45:00	420.437	337.333	37.9833	32.6667
2022-07-05 13:46:00	419.248	334	38.25	33
2022-07-05 13:47:00	417.897	340.333	38.4333	32.5833
2022-07-05 13:48:00	418.125	341	38.4667	32.8667
2022-07-05 13:49:00	418.776	340.667	38.3167	33.1333
2022-07-05 13:50:00	420.002	337.5	38.1167	33.0833
2022-07-05 13:51:00	418.863	338	38.45	33.6333
2022-07-05 13:52:00	419.542	339	38.4167	34.2833
2022-07-05 13:53:00	418.524	340.833	38.4333	33.8833
2022-07-05 13:54:00	419.333	350.833	38.6667	33.3167
2022-07-05 13:55:00	420.163	355.5	38.6333	33.3667
2022-07-05 13:56:00	420.095	340.5	38.65	33.3
2022-07-05 13:57:00	420.59	350.833	38.8667	33.0667
2022-07-05 13:58:00	420.147	351.667	38.9167	32.7
2022-07-05 13:59:00	420.052	349.833	39	33.2667
2022-07-05 14:00:00	419.121	349.833	39.0667	32.8333
2022-07-05 14:01:00	419.424	343.833	39.25	31.65
2022-07-05 14:02:00	420.695	342.5	39.45	31.2
2022-07-05 14:03:00	419.54	343.167	39.3333	32.0333
2022-07-05 14:04:00	419.384	335.667	39.0167	31.55
2022-07-05 14:05:00	422.028	329	39.1167	31.4333
2022-07-05 14:06:00	418.468	333.5	39.3833	31.5667
2022-07-05 14:07:00	419.977	335.5	39.4167	31.75
2022-07-05 14:08:00	420.903	333.833	39.4333	31.75
2022-07-05 14:09:00	422.439	331.286	39.0571	32.2429
2022-07-05 14:10:00	420.848	326.333	38.9667	32.2333
2022-07-05 14:11:00	420.633	332.167	39.0833	32.6333
2022-07-05 14:12:00	419.538	337.667	39	32
2022-07-05 14:13:00	418.081	336.167	38.7167	31.65
2022-07-05 14:14:00	417.778	331	38.7833	31.5833
2022-07-05 14:15:00	418.689	338	38.9333	31.4833
2022-07-05 14:16:00	418.339	342.5	38.9	32
2022-07-05 14:17:00	418.833	339	39.1667	31.9833
2022-07-05 14:18:00	418.186	342.5	39.35	31.1333
2022-07-05 14:19:00	418.819	344.333	39.4333	31.2667
2022-07-05 14:20:00	419.326	347.667	39.35	31.9333
2022-07-05 14:21:00	418.202	344	39.2833	31.3333
2022-07-05 14:22:00	418.549	341.167	38.9167	31.5
2022-07-05 14:23:00	418.607	336.333	38.6833	31.5167
2022-07-05 14:24:00	418.242	335.333	38.5333	31.1667
2022-07-05 14:25:00	418.375	338.167	38.35	31.05
2022-07-05 14:26:00	417.105	341.167	38.2833	31.3333
2022-07-05 14:27:00	417.893	348.667	38.2667	31.4333
2022-07-05 14:28:00	418.884	347.833	38.2667	30.7333
2022-07-05 14:29:00	417.757	348.167	38.2	30.9667
2022-07-05 14:30:00	416.839	347.667	38.1167	31.1333
2022-07-05 14:31:00	417.626	346.333	38.1333	32.0167
2022-07-05 14:32:00	417.715	350.667	38.4	31.1833
2022-07-05 14:33:00	417.834	352.333	38.6	30.8333
2022-07-05 14:34:00	418.21	353.333	38.7667	31.5167
2022-07-05 14:35:00	418.239	353	38.4167	31.65
2022-07-05 14:36:00	418.529	348.667	38.1833	31.8167
2022-07-05 14:37:00	419.577	349.833	38.6	31.1333
2022-07-05 14:38:00	419.666	351.333	38.75	29.7833
2022-07-05 14:39:00	420.079	348.667	38.7667	30.5833
2022-07-05 14:40:00	420.682	351	38.65	31.25
2022-07-05 14:41:00	421.308	339.5	38.3	31.5167
2022-07-05 14:42:00	421.12	342.167	38.1833	31.7333
2022-07-05 14:43:00	421.226	330.667	38.0333	32.6333
2022-07-05 14:44:00	419.385	314.167	38.15	32.4833
2022-07-05 14:45:00	419.69	332.667	37.8833	33.0333
2022-07-05 14:46:00	420.318	332.833	37.9	32.8167
2022-07-05 14:47:00	419.753	336	38.0833	32.05
2022-07-05 14:48:00	419.819	342.5	38.25	31.5833
2022-07-05 14:49:00	419.682	341.667	38.3	31.9
2022-07-05 14:50:00	419.695	340.167	38.2167	33.2833
2022-07-05 14:51:00	418.298	339	38.1333	32.9
2022-07-05 14:52:00	418.769	336	38.0833	31.9667
2022-07-05 14:53:00	418.846	337.5	38.3333	32.15
2022-07-05 14:54:00	420.003	340.5	38.2667	31.9833
2022-07-05 14:55:00	419.579	338.833	38.2	32.9333
2022-07-05 14:56:00	420.984	340	38.3167	32.75
2022-07-05 14:57:00	422.028	339.333	38.2667	32.4833
2022-07-05 14:58:00	420.671	335	38	32.5167
2022-07-05 14:59:00	421.38	335	38.2333	32.3
2022-07-05 15:00:00	421.077	337.333	38.05	33.3
2022-07-05 15:01:00	421.283	337.667	37.6833	33.3
2022-07-05 15:02:00	421.834	339.833	37.85	32.6333
2022-07-05 15:03:00	420.918	342.333	37.6833	32.4667
2022-07-05 15:04:00	419.65	338.833	37.6333	33.5667
2022-07-05 15:05:00	421.16	337.333	37.5	32.6667
2022-07-05 15:06:00	421.573	335.333	37.45	33.0333
2022-07-05 15:07:00	423.843	337	37.3667	32.45
2022-07-05 15:08:00	423.782	334.667	37.2167	32.9167
2022-07-05 15:09:00	423.044	342.5	37.0667	32.6167
2022-07-05 15:10:00	424.461	341.5	37.0833	32.45
2022-07-05 15:11:00	422.962	341.167	36.9667	32.95
2022-07-05 15:12:00	423.375	338	36.9	33.1167
2022-07-05 15:13:00	422.565	343.333	37	32.85
2022-07-05 15:14:00	422.061	339	36.8167	33.1
2022-07-05 15:15:00	421.521	342.5	36.8	32.95
2022-07-05 15:16:00	422.777	343	36.8167	32.55
2022-07-05 15:17:00	422.755	347.5	37.0167	32.2333
2022-07-05 15:18:00	422.56	343.833	36.9333	33.1
2022-07-05 15:19:00	421.8	341.5	36.85	33.8167
2022-07-05 15:20:00	421.369	341.333	36.7167	33.4667
2022-07-05 15:21:00	422.265	341.667	36.65	33.7
2022-07-05 15:22:00	421.454	343	36.4667	33.85
2022-07-05 15:23:00	420.775	343.667	36.6333	33.7667
2022-07-05 15:24:00	420.295	346.5	36.6333	34.2833
2022-07-05 15:25:00	420.91	349.333	36.5333	33.3833
2022-07-05 15:26:00	421.627	341	36.6667	33.3167
2022-07-05 15:27:00	423.342	342	36.4333	33.0833
2022-07-05 15:28:00	422.494	336.167	36.2833	33.4167
2022-07-05 15:29:00	421.547	335.667	36.3167	34.0833
2022-07-05 15:30:00	421.628	338.667	36.3167	34.2833
2022-07-05 15:31:00	422.252	342.5	36.4833	33.5
2022-07-05 15:32:00	422.696	341.667	36.4167	33.2
2022-07-05 15:33:00	422.269	342.833	36.3	33.2333
2022-07-05 15:34:00	422.015	341.5	36.1667	33.2667
2022-07-05 15:35:00	420.179	345.167	36.35	33.25
2022-07-05 15:36:00	420.929	346.667	36.3333	33.5167
2022-07-05 15:37:00	421.588	344	36.4167	32.8167
2022-07-05 15:38:00	422.881	345.333	36.5167	32.8
2022-07-05 15:39:00	422.43	349.333	36.4333	33.6167
2022-07-05 15:40:00	421.237	345.333	36.4167	33.2
2022-07-05 15:41:00	420.561	343.667	36.3833	33.5
2022-07-05 15:42:00	420.84	344.167	36.4667	33.25
2022-07-05 15:43:00	421.413	345	36.5	32.8
2022-07-05 15:44:00	421.113	346.167	36.4	33.35
2022-07-05 15:45:00	421.951	340	36.3167	33.0667
2022-07-05 15:46:00	423.159	339.167	36.35	33.0167
2022-07-05 15:47:00	420.761	338.5	36.2333	33.2
2022-07-05 15:48:00	422.443	336.333	36.2167	33.6833
2022-07-05 15:49:00	421.764	337.167	36.4	33.45
2022-07-05 15:50:00	421.406	336.167	36.1333	33.5667
2022-07-05 15:51:00	420.154	335.667	36.3	33.65
2022-07-05 15:52:00	419.785	338.5	36.4	33.8167
2022-07-05 15:53:00	420.757	337.833	36.3	34.25
2022-07-05 15:54:00	420.406	339.667	36.1333	34.3
2022-07-05 15:55:00	420.319	338.167	36.25	33.8
2022-07-05 15:56:00	419.975	345.167	36.45	34.3
2022-07-05 15:57:00	420.076	347	36.3333	34.3833
2022-07-05 15:58:00	421.364	347.333	36.2167	33.8833
2022-07-05 15:59:00	420.706	345.333	36.1667	33.8667
2022-07-05 16:00:00	422.12	346	36.2167	34.3
2022-07-05 16:01:00	425.286	345.167	36.2333	34.5
2022-07-05 16:02:00	425.206	346.667	36.3	34.7833
2022-07-05 16:03:00	427.142	348.667	36.2167	34.6667
2022-07-05 16:04:00	428.723	349	36.1333	34.6667
2022-07-05 16:05:00	428.092	352.333	36.1333	34.55
2022-07-05 16:06:00	424.918	354.5	36.1167	34.45
2022-07-05 16:07:00	424.867	354.333	35.9833	34.6
2022-07-05 16:08:00	421.147	355.167	36.1	34.15
2022-07-05 16:09:00	421.467	350.333	36.0667	34.85
2022-07-05 16:10:00	422.027	348.333	36.05	34.6
2022-07-05 16:11:00	420.634	347.333	36.0667	35.3
2022-07-05 16:12:00	420.599	350.167	36.1833	34.6667
2022-07-05 16:13:00	424.224	351.333	36.2	35.0833
2022-07-05 16:14:00	425.461	349.5	36.1667	34.5667
2022-07-05 16:15:00	424.284	347.667	36.0167	34.05
2022-07-05 16:16:00	424.855	344.333	35.9667	34.4333
2022-07-05 16:17:00	424.376	346.5	35.8667	35.0833
2022-07-05 16:18:00	423.322	346.333	35.5833	34.8833
2022-07-05 16:19:00	422.189	348.333	35.4833	35.3167
2022-07-05 16:20:00	422.717	350.167	35.5	34.9167
2022-07-05 16:21:00	421.093	352.167	35.5667	35.0167
2022-07-05 16:22:00	420.538	353.333	35.8	34.95
2022-07-05 16:23:00	421.773	354.167	35.8833	34.7833
2022-07-05 16:24:00	423.403	353.167	35.8667	35
2022-07-05 16:25:00	423.159	352.667	35.9333	35.1667
2022-07-05 16:26:00	421.493	353.833	36	35.15
2022-07-05 16:27:00	420.251	352.833	35.9167	35.2333
2022-07-05 16:28:00	420.825	355.5	35.9667	34.9
2022-07-05 16:29:00	421.841	356.833	35.95	34.5167
2022-07-05 16:30:00	421.561	357.167	35.9333	34.65
2022-07-05 16:31:00	421.743	357	35.8833	35.0667
2022-07-05 16:32:00	420.148	356.5	35.9167	34.95
2022-07-05 16:33:00	419.882	353	35.8167	35.9667
2022-07-05 16:34:00	419.769	352	35.8833	36.05
2022-07-05 16:35:00	419.974	352.5	35.7833	36.25
2022-07-05 16:36:00	420.085	350	35.5833	35.9333
2022-07-05 16:37:00	421.343	351.5	35.5	37.0833
2022-07-05 16:38:00	422.314	351.833	35.6167	36.6167
[truncated: 9,078 more rows]
