# Supplementary material for: Development and machine learning-based calibration of low-cost multiparametric stations for the measurement of CO2 and CH4 in air
Source: Heliyon. 2024 Apr 24;10(9):e29772. doi: 10.1016/j.heliyon.2024.e29772 (PMC11076643; doi:10.1016/j.heliyon.2024.e29772)
Supplement: Multimedia component 8 [file mmc8.xlsx]

## Sheet: Foglio1
Data	CH4_Picarro	CH4_station1	Rs/R0	T	RH
2022-07-15 10:23:00	NA	66.1667	0.596344	38.65	26.85
2022-07-15 10:24:00	3.8987	66.3333	0.594826	38.7667	27.05
2022-07-15 10:25:00	4.23835	68	0.58005	38.9667	26.9833
2022-07-15 10:26:00	4.44324	69.8333	0.564612	39	26.6833
2022-07-15 10:27:00	5.49014	70.3333	0.560542	38.95	26.8
2022-07-15 10:28:00	4.52986	71.6667	0.549964	38.95	26.8667
2022-07-15 10:29:00	5.14397	69.6667	0.565982	39.0667	26.85
2022-07-15 10:30:00	12.6582	84	0.468041	38.95	26.9167
2022-07-15 10:31:00	8.44732	85	0.462441	39.1333	26.6333
2022-07-15 10:32:00	4.88589	76.5	0.514712	39.25	26.3833
2022-07-15 10:33:00	5.8652	73.8333	0.533591	39.3667	26.2833
2022-07-15 10:34:00	8.57829	79.5	0.494987	39.3	26.25
2022-07-15 10:35:00	5.20298	76.6667	0.513575	39.3	26.4333
2022-07-15 10:36:00	3.10578	69.1667	0.570132	39.3333	26.2167
2022-07-15 10:37:00	3.13537	69.8333	0.564612	39.3333	26.4667
2022-07-15 10:38:00	4.55517	70.3333	0.560542	39.4	26.4
2022-07-15 10:39:00	11.9066	80.1667	0.490804	39.3667	26.35
2022-07-15 10:40:00	16.2966	93.8333	0.418155	39.2833	26.7167
2022-07-15 10:41:00	5.72804	82.5	0.476697	39.4167	26.2667
2022-07-15 10:42:00	3.37583	73.3333	0.537283	39.5	26.6333
2022-07-15 10:43:00	3.02128	68.6667	0.574341	39.4667	26.55
2022-07-15 10:44:00	4.16121	69.1667	0.570132	39.4833	26.35
2022-07-15 10:45:00	2.74972	71	0.555203	39.4	26.1833
2022-07-15 10:46:00	2.60343	68.3333	0.577182	39.4	26.3167
2022-07-15 10:47:00	3.67489	69	0.571528	39.45	26.2333
2022-07-15 10:48:00	4.26486	71.6667	0.549964	39.5333	26.2
2022-07-15 10:49:00	2.87632	67.1667	0.587346	39.5667	26.0833
2022-07-15 10:50:00	4.11798	68.1667	0.578613	39.6167	26.6
2022-07-15 10:51:00	5.61464	72.3333	0.544822	39.65	26.2
2022-07-15 10:52:00	3.87176	70	0.563249	39.6333	26.0833
2022-07-15 10:53:00	2.68341	69.3333	0.568742	39.7167	25.8
2022-07-15 10:54:00	2.7623	68.6667	0.574341	39.7167	26
2022-07-15 10:55:00	3.04808	68.5	0.575758	39.6833	26.0167
2022-07-15 10:56:00	2.58594	68	0.58005	39.7167	25.9667
2022-07-15 10:57:00	5.99783	72	0.547381	39.8	25.8333
2022-07-15 10:58:00	7.53449	70.6667	0.55786	39.6667	25.85
2022-07-15 10:59:00	2.92462	69.5	0.567359	39.8333	25.75
2022-07-15 11:00:00	4.32967	69.8333	0.564612	39.9167	25.95
2022-07-15 11:01:00	3.92776	69.8333	0.564612	39.9833	25.7333
2022-07-15 11:02:00	2.80934	68.6667	0.574341	40.0333	25.4667
2022-07-15 11:03:00	3.9252	68.8333	0.572931	40.1	25.4333
2022-07-15 11:04:00	2.49924	70	0.563249	40	25.4
2022-07-15 11:05:00	2.68269	68.3333	0.577182	40.0667	25.5
2022-07-15 11:06:00	2.89722	67	0.588827	40.1333	25.5667
2022-07-15 11:07:00	5.6219	69.5	0.567359	40.2667	25.5333
2022-07-15 11:08:00	7.99408	78.3333	0.502478	40.3167	25.7333
2022-07-15 11:09:00	3.29822	74	0.532371	40.4	25.25
2022-07-15 11:10:00	2.58388	68.1667	0.578613	40.4	25
2022-07-15 11:11:00	2.7603	67.5	0.584406	40.4167	25.1167
2022-07-15 11:12:00	2.82646	67.6667	0.582947	40.3333	25.25
2022-07-15 11:13:00	6.32818	73.3333	0.537283	40.2333	25.4167
2022-07-15 11:14:00	2.92482	68.5	0.575758	40.2167	25.5167
2022-09-21 10:55:00	2.01953	45.3333	0.874074	28.8833	28.2333
2022-09-21 10:56:00	2.02012	45.8333	0.864452	28.9333	27.9167
2022-09-21 10:57:00	2.01937	47.8333	0.827973	29.1	28.2
2022-09-21 10:58:00	2.02101	46.3333	0.855037	29	28.1
2022-09-21 10:59:00	2.02443	44.6667	0.88724	29.1	28.4167
2022-09-21 11:00:00	2.02361	45.1667	0.877329	29.2333	28.05
2022-09-21 11:01:00	2.02108	44.6667	0.88724	29.4167	27.5667
2022-09-21 11:02:00	2.02123	45.1667	0.877329	29.4667	26.9833
2022-09-21 11:03:00	2.02661	45.3333	0.874074	29.5333	27.2833
2022-09-21 11:04:00	2.02468	44.6667	0.88724	29.7333	26.6333
2022-09-21 11:05:00	2.02238	44.1667	0.897374	29.7333	26.3667
2022-09-21 11:06:00	2.02221	44.1667	0.897374	29.5333	26.5
2022-09-21 11:07:00	2.02025	46.8333	0.845823	29.7	26.8333
2022-09-21 11:08:00	2.02382	45.1667	0.877329	29.8667	26.3
2022-09-21 11:09:00	2.02496	45.6667	0.867636	30.0667	26.3167
2022-09-21 11:10:00	2.02933	43.3333	0.914785	29.95	26.1667
2022-09-21 11:11:00	2.01943	43.1667	0.918348	30.1167	25.85
2022-09-21 11:12:00	2.01869	44.3333	0.893971	30.1667	25.6833
2022-09-21 11:13:00	2.02164	46.5	0.851944	30.2167	25.7167
2022-09-21 11:14:00	2.02269	44.5	0.890593	30.2667	25.6833
2022-09-21 11:15:00	2.02237	43.8333	0.904259	30.4	25.9667
2022-09-21 11:16:00	2.02175	46	0.861291	30.4833	25.65
2022-09-21 11:17:00	2.0251	46	0.861291	30.5333	26.55
2022-09-21 11:18:00	2.02354	45.5	0.870843	30.6833	25.9833
2022-09-21 11:19:00	2.02642	46	0.861291	30.8333	25.3
2022-09-21 11:20:00	2.02422	45.8333	0.864452	30.8	25.4
2022-09-21 11:21:00	2.01898	45.5	0.870843	30.8667	25.05
2022-09-21 11:22:00	2.02783	45.5	0.870843	30.8833	25.7667
2022-09-21 11:23:00	2.0272	46	0.861291	31.0167	25.8167
2022-09-21 11:24:00	2.02522	46	0.861291	31.1667	24.9667
2022-09-21 11:25:00	2.02382	44.8333	0.883912	31.25	24.35
2022-09-21 11:26:00	2.02138	44.6667	0.88724	31.25	24.25
2022-09-21 11:27:00	2.02218	42.5	0.932879	31.25	23.9333
2022-09-21 11:28:00	2.02059	45.6667	0.867636	31.25	23.7
2022-09-21 11:29:00	2.02099	46.8333	0.845823	31.2167	24.1333
2022-09-21 11:30:00	2.02209	45.8333	0.864452	31.4	24.5667
2022-09-21 11:31:00	2.02397	45	0.880608	31.45	25.1
2022-09-21 11:32:00	2.02607	46.1667	0.858153	31.5667	24.2833
2022-09-21 11:33:00	2.03074	45.1667	0.877329	31.5833	23.8333
2022-09-21 11:34:00	2.02397	45.8333	0.864452	31.5	23.3667
2022-09-21 11:35:00	2.02009	45.5	0.870843	31.4167	23.6667
2022-09-21 11:36:00	2.02033	46.3333	0.855037	31.4167	23.8667
2022-09-21 11:37:00	2.02043	45.1667	0.877329	31.5	24.5667
2022-09-21 11:38:00	2.02207	47	0.842795	31.4	24.8167
2022-09-21 11:39:00	2.02065	45	0.880608	31.5667	24.55
2022-09-21 11:40:00	2.02159	46.6667	0.848872	31.6667	23.65
2022-09-21 11:41:00	2.02137	46.6667	0.848872	31.7167	23.0167
2022-09-21 11:42:00	2.02316	44.1667	0.897374	31.7	22.85
2022-09-21 11:43:00	2.02282	44.5	0.890593	31.8167	23.0833
2022-09-21 11:44:00	2.02177	45.6667	0.867636	31.7167	23.3833
2022-09-21 11:45:00	2.02652	43	0.921939	31.9333	22.8167
2022-09-21 11:46:00	2.03023	44.5	0.890593	32.05	22.8333
2022-09-21 11:47:00	2.02967	45.8333	0.864452	32.1667	22.6667
2022-09-21 11:48:00	2.02313	45	0.880608	32.2833	22.8
2022-09-21 11:49:00	2.02953	45.1667	0.877329	32.3167	23.0667
2022-09-21 11:50:00	2.03469	46.1667	0.858153	32.4333	22.2167
2022-09-21 11:51:00	2.04288	45.1667	0.877329	32.4333	21.95
2022-09-21 11:52:00	2.03268	46.3333	0.855037	32.4167	22.25
2022-09-21 11:53:00	2.02907	43.8333	0.904259	32.4333	22.2
2022-09-21 11:54:00	2.02491	43.1667	0.918348	32.3833	22.1
2022-09-21 11:55:00	2.02486	44.5	0.890593	32.4	21.7667
2022-09-21 11:56:00	2.02201	45.6667	0.867636	32.4167	21.8667
2022-09-21 11:57:00	2.01886	45.6667	0.867636	32.4833	22.3167
2022-09-21 11:58:00	2.02324	45.8333	0.864452	32.5	22.25
2022-09-21 11:59:00	2.02841	45.8333	0.864452	32.65	22.4167
2022-09-21 12:00:00	2.02097	46	0.861291	32.7	21.5667
2022-09-21 12:01:00	2.02437	45.3333	0.874074	32.65	21.7333
2022-09-21 12:02:00	2.01939	45	0.880608	32.6833	21.8833
2022-09-21 12:03:00	2.02244	45.6667	0.867636	32.6167	21.9
2022-09-21 12:04:00	2.02301	43.8333	0.904259	32.7333	21.9
2022-09-21 12:05:00	2.02435	46.3333	0.855037	32.9167	21.6667
2022-09-21 12:06:00	2.0255	45.6667	0.867636	32.8667	21.65
2022-09-21 12:07:00	2.02233	46	0.861291	32.9	21.6667
2022-09-21 12:08:00	2.0223	44.6667	0.88724	32.6333	21.4167
2022-09-21 12:09:00	2.023	45.8333	0.864452	32.6667	21.3167
2022-09-21 12:10:00	2.01972	44.6667	0.88724	32.6333	21.3667
2022-09-21 12:11:00	2.02151	42.8333	0.925557	32.6333	21.25
2022-09-21 12:12:00	2.02	45.6667	0.867636	32.6833	21.3667
2022-09-21 12:13:00	2.01999	45.5	0.870843	32.9	21.15
2022-09-21 12:14:00	2.02147	45	0.880608	32.9333	20.8667
2022-09-21 12:15:00	2.0236	43.3333	0.914785	32.8833	21.25
2022-09-21 12:16:00	2.02082	44.6667	0.88724	33.0333	21.3833
2022-09-21 12:17:00	2.03006	45.1667	0.877329	33.1	21.9167
2022-09-21 12:18:00	2.02515	45.1667	0.877329	33.25	21.7167
2022-09-21 12:19:00	2.0231	47.5	0.83384	33.4167	21.05
2022-09-21 12:20:00	2.02008	47.3333	0.836804	33.4833	20.9833
2022-09-21 12:21:00	2.02225	45.1667	0.877329	33.4833	20.6667
2022-09-21 12:22:00	2.01839	46	0.861291	33.5167	20.4333
2022-09-21 12:23:00	2.01553	45.3333	0.874074	33.5	20.3833
2022-09-21 12:24:00	2.02082	43.8333	0.904259	33.5667	20.3667
2022-09-21 12:25:00	2.01899	46.6667	0.848872	33.6667	20.7833
2022-09-21 12:26:00	2.02023	46.6667	0.848872	33.7	21.55
2022-09-21 12:27:00	2.0188	44.6667	0.88724	33.7833	21.0833
2022-09-21 12:28:00	2.01947	45.3333	0.874074	33.9333	20.7
2022-09-21 12:29:00	2.01732	45.1667	0.877329	34	20.2833
2022-09-21 12:30:00	2.01745	46.1667	0.858153	34.1167	20.7667
2022-09-21 12:31:00	2.01858	47.6667	0.830896	34.2833	20.35
2022-09-21 12:32:00	2.02236	45.1667	0.877329	34.3333	20.3
2022-09-21 12:33:00	2.01904	46.8333	0.845823	34.35	20.4833
2022-09-21 12:34:00	2.01888	47	0.842795	34.3	20.6833
2022-09-21 12:35:00	2.01899	45	0.880608	34.35	20.1667
2022-09-21 12:36:00	2.02298	45	0.880608	34.4333	19.9333
2022-09-21 12:37:00	2.02084	47.1667	0.839789	34.4333	19.75
2022-09-21 12:38:00	2.02034	44.1667	0.897374	34.2833	19.75
2022-09-21 12:39:00	2.01932	46.6667	0.848872	34.2833	20.4667
2022-09-21 12:40:00	2.01577	45.5	0.870843	34.3167	19.9333
2022-09-21 12:41:00	2.02223	44.5	0.890593	34.5333	20.1833
2022-09-21 12:42:00	2.01898	45.1667	0.877329	34.4833	19.8
2022-09-21 12:43:00	2.01681	46.1667	0.858153	34.5833	20.2
2022-09-21 12:44:00	2.01645	45.3333	0.874074	34.2167	19.5833
2022-09-21 12:45:00	2.01634	44.8333	0.883912	34.35	19.85
2022-09-21 12:46:00	2.01655	45.8333	0.864452	34.6333	20.2
2022-09-21 12:47:00	2.02026	44	0.900804	34.8667	20.0333
2022-09-21 12:48:00	2.01665	45.5	0.870843	34.7833	19.5833
2022-09-21 12:49:00	2.0148	46	0.861291	34.8667	19.7
2022-09-21 12:50:00	2.01584	44.6667	0.88724	35.0167	19.7167
2022-09-21 12:51:00	2.01807	46.3333	0.855037	35.15	19.8
2022-09-21 12:52:00	2.0127	46.5	0.851944	35.1833	19.35
2022-09-21 12:53:00	2.01418	46.5	0.851944	34.9667	19.3667
2022-09-21 12:54:00	2.0191	47.5	0.83384	35.0167	19.7333
2022-09-21 12:55:00	2.01939	45.8333	0.864452	35.2167	19.8333
2022-09-21 12:56:00	2.01947	46.5	0.851944	35.3833	19.4
2022-09-21 12:57:00	2.01935	46.6667	0.848872	35.55	19.4333
2022-09-21 12:58:00	2.01661	47.8333	0.827973	35.5833	19.4167
2022-09-21 12:59:00	2.01786	47.8333	0.827973	35.6833	19.3
2022-09-21 13:00:00	2.01706	46.8333	0.845823	35.65	18.5667
2022-09-21 13:01:00	2.02255	47.6667	0.830896	35.4167	19.05
2022-09-21 13:02:00	2.02076	46	0.861291	35.25	19.4
2022-09-21 13:03:00	2.02426	47.3333	0.836804	35.45	19.9833
2022-09-21 13:04:00	2.02788	46.6667	0.848872	35.5333	19.8667
2022-09-21 13:05:00	2.02774	47.5	0.83384	35.5667	19.8
2022-09-21 13:06:00	2.0214	45.6667	0.867636	35.6333	19.5
2022-09-21 13:07:00	2.02268	48.8333	0.810854	35.8333	19.5333
2022-09-21 13:08:00	2.01893	47.8333	0.827973	35.8833	19.45
2022-09-21 13:09:00	2.02189	47.6667	0.830896	35.8833	19.2
2022-09-21 13:10:00	2.02238	48.3333	0.819325	35.8333	19.3167
2022-09-21 13:11:00	2.02152	48	0.82507	35.7	19.7
2022-09-21 13:12:00	2.02287	46.3333	0.855037	35.5333	19.7333
2022-09-21 13:13:00	2.01662	48.8333	0.810854	35.65	19.45
2022-09-21 13:14:00	2.01634	48	0.82507	35.6667	19.7167
2022-09-21 13:15:00	2.01916	48.6667	0.813659	35.8167	19.6833
2022-09-21 13:16:00	2.02184	49.3333	0.802555	35.9667	19.35
2022-09-21 13:17:00	2.02781	46.5	0.851944	36.25	19.0667
2022-09-21 13:18:00	2.01939	48.8333	0.810854	36.3667	18.8833
2022-09-21 13:19:00	2.01769	48	0.82507	36.2667	19.1833
2022-09-21 13:20:00	2.01741	47.6667	0.830896	36.05	19.0833
2022-09-21 13:21:00	2.03203	47.3333	0.836804	35.9	19.3333
2022-09-21 13:22:00	2.0277	48.8333	0.810854	36.2	19.4833
2022-09-21 13:23:00	2.03175	47.1667	0.839789	36.0667	19.0667
2022-09-21 13:24:00	2.03343	48.8333	0.810854	35.8167	19.0833
2022-09-21 13:25:00	2.0341	47	0.842795	35.7	19.3167
2022-09-21 13:26:00	2.03255	47.8333	0.827973	35.7167	19.45
2022-09-21 13:27:00	2.02692	47.6667	0.830896	35.8	19.3833
2022-09-21 13:28:00	2.0242	46.6667	0.848872	35.7333	18.8333
2022-09-21 13:29:00	2.02708	48	0.82507	35.65	19.4
2022-09-21 13:30:00	2.0319	46.5	0.851944	35.8833	19
2022-09-21 13:31:00	2.02576	48	0.82507	35.9	18.8167
2022-09-21 13:32:00	2.03316	47.3333	0.836804	36.2667	18.8167
2022-09-21 13:33:00	2.02703	47.6667	0.830896	36.4667	18.15
2022-09-21 13:34:00	2.0199	48.8333	0.810854	36.3833	18.0833
2022-09-21 13:35:00	2.02259	47.3333	0.836804	36.5333	18.4667
2022-09-21 13:36:00	2.02975	46.8333	0.845823	36.8167	18.2167
2022-09-21 13:37:00	2.02737	46.5	0.851944	36.9	17.3833
2022-09-21 13:38:00	2.02581	47.3333	0.836804	36.7167	17.45
2022-09-21 13:39:00	2.02591	46	0.861291	36.7	17.55
2022-09-21 13:40:00	2.02318	47	0.842795	36.7	17.9
2022-09-21 13:41:00	2.02244	47.3333	0.836804	36.5833	17.7
2022-09-21 13:42:00	2.02045	47.3333	0.836804	36.6	18.2667
2022-09-21 13:43:00	2.02017	48.3333	0.819325	36.65	18.5333
2022-09-21 13:44:00	2.02315	48.8333	0.810854	36.7333	18.7333
2022-09-21 13:45:00	2.01794	50	0.791748	36.6833	18.1167
2022-09-21 13:46:00	2.02021	48.5	0.816482	36.2833	17.8667
2022-09-21 13:47:00	2.02152	48.3333	0.819325	36.35	18.5
2022-09-21 13:48:00	2.01823	47.8333	0.827973	36.5167	18.15
2022-09-21 13:49:00	2.01527	50.1667	0.789091	36.7167	18.1667
2022-09-21 13:50:00	2.02031	48.8333	0.810854	36.7167	18.2333
2022-09-21 13:51:00	2.01817	47.8333	0.827973	36.5	18.15
2022-09-21 13:52:00	2.01485	48.8333	0.810854	36.7167	17.6333
2022-09-21 13:53:00	2.01701	47	0.842795	36.8	17.7833
2022-09-21 13:54:00	2.01738	48	0.82507	36.7167	17.85
2022-09-21 13:55:00	2.01983	44.8333	0.883912	36.8	18.1
2022-09-21 13:56:00	2.02118	47.5	0.83384	36.95	18.2333
2022-09-21 13:57:00	2.02079	49	0.808069	37	18
2022-09-21 13:58:00	2.01985	47.5	0.83384	36.8833	18.15
2022-09-21 13:59:00	2.01862	49.3333	0.802555	36.8	18.45
2022-09-21 14:00:00	2.02391	48.6667	0.813659	36.7833	18.4333
2022-09-21 14:01:00	2.02202	46.5	0.851944	36.7167	18.2333
2022-09-21 14:02:00	2.02679	47.6667	0.830896	36.65	18.4333
2022-09-21 14:03:00	2.02652	48.6667	0.813659	36.5167	18.3
2022-09-21 14:04:00	2.03264	48.1667	0.822188	36.5	18.5333
2022-09-21 14:05:00	2.03502	47.6667	0.830896	36.4167	18.6167
2022-09-21 14:06:00	2.04196	47.8333	0.827973	36.4333	18.55
2022-09-21 14:07:00	2.03659	49.1667	0.805303	36.4	18.3667
2022-09-21 14:08:00	2.03087	49.5	0.799826	36.3	18.9
2022-09-21 14:09:00	2.03193	48.8333	0.810854	36.1667	18.7333
2022-09-21 14:10:00	2.03387	50.1667	0.789091	36.1667	18.5167
2022-09-21 14:11:00	2.03344	49	0.808069	36.1333	18.45
2022-09-21 14:12:00	2.02899	47.3333	0.836804	36.0333	18.65
2022-09-21 14:13:00	2.02669	49.5	0.799826	35.9	18.6167
2022-09-21 14:14:00	2.02373	49.1667	0.805303	35.8833	18.8667
2022-09-21 14:15:00	2.02682	48.5	0.816482	35.9	18.9667
2022-09-21 14:16:00	2.0312	48.6667	0.813659	35.95	18.9667
2022-09-21 14:17:00	2.03209	48.8333	0.810854	35.7833	19.3833
2022-09-21 14:18:00	2.03564	47	0.842795	35.6	19.3667
2022-09-21 14:19:00	2.03585	49.1667	0.805303	35.2167	19.5333
2022-09-21 14:20:00	2.04381	46.5	0.851944	34.8	19.5833
2022-09-21 14:21:00	2.03466	48.1667	0.822188	34.3333	20.5
2022-09-21 14:22:00	2.03248	45.8333	0.864452	33.8667	20.9833
2022-09-21 14:23:00	2.03632	48	0.82507	33.45	21.6333
2022-09-21 14:24:00	2.03579	48.5	0.816482	33.1333	22.4
2022-09-21 14:25:00	2.02956	46.8333	0.845823	32.7833	22.5667
2022-09-21 14:26:00	2.02761	48.1667	0.822188	32.5167	23.8833
2022-09-21 14:27:00	2.02791	47.8333	0.827973	32.3	23.7
2022-09-21 14:28:00	2.02164	47.6667	0.830896	31.9167	23.5167
2022-09-21 14:29:00	2.0235	48.1667	0.822188	31.6167	23.45
2022-09-21 14:30:00	2.02386	46.6667	0.848872	31.3	23.9
2022-09-21 14:31:00	2.02985	46	0.861291	31.05	24.0333
2022-09-21 14:32:00	2.03795	46.8333	0.845823	30.8333	24.8
2022-09-21 14:33:00	2.03475	45.8333	0.864452	30.75	24.6833
2022-09-21 14:34:00	2.03671	47.3333	0.836804	30.6333	24.8667
2022-09-21 14:35:00	2.03543	45.6667	0.867636	30.3833	25.3667
2022-09-21 14:36:00	2.0328	46.5	0.851944	30.0333	25.8167
2022-09-21 14:37:00	2.02759	46.6667	0.848872	30	25.5667
2022-09-21 14:38:00	2.02757	46.5	0.851944	29.95	25.35
2022-09-21 14:39:00	2.03912	45.8333	0.864452	29.8833	26.1
2022-09-21 14:40:00	2.03148	46.6667	0.848872	29.7667	25.6667
2022-09-21 14:41:00	2.04978	46.8333	0.845823	29.6333	26.2667
2022-09-21 14:42:00	2.03221	46.3333	0.855037	29.65	26.3667
2022-09-21 14:43:00	2.05901	46	0.861291	29.3167	26.5333
2022-09-21 14:44:00	2.07157	45.5	0.870843	29.3	26.6333
2022-09-21 14:45:00	2.04718	46.1667	0.858153	29.3	26.2833
2022-09-21 14:46:00	2.0489	46.8333	0.845823	29.2333	26.2667
2022-09-21 14:47:00	2.05657	45.3333	0.874074	29.1833	26.0167
2022-09-21 14:48:00	2.06836	45	0.880608	29.05	25.8167
2022-09-21 14:49:00	2.05711	44	0.900804	29	26.0167
2022-09-21 14:50:00	2.04771	45.1667	0.877329	28.9667	25.7833
2022-09-21 14:51:00	2.05813	44.5	0.890593	28.9	25.8833
2022-09-21 14:52:00	2.06321	45	0.880608	28.8167	26.05
2022-09-21 14:53:00	2.04533	44.1667	0.897374	28.8	26.3333
2022-09-21 14:54:00	2.03898	45.5	0.870843	28.8	26.3167
2022-09-21 14:55:00	2.03931	45.3333	0.874074	28.7167	26.2167
2022-09-21 14:56:00	2.0304	45.6667	0.867636	28.65	25.9
2022-09-21 14:57:00	2.03038	47.1667	0.839789	28.5167	26.2167
2022-09-21 14:58:00	2.03337	45	0.880608	28.5	26.55
2022-09-21 14:59:00	2.05307	46.8333	0.845823	28.5	27.1167
2022-09-21 15:00:00	2.05409	46.1667	0.858153	28.5	27.4
2022-09-21 15:01:00	2.0387	46.6667	0.848872	28.5	27.2667
2022-09-21 15:02:00	2.03152	45.6667	0.867636	28.4167	27.2667
2022-09-21 15:03:00	2.03486	44.8333	0.883912	28.1167	27.35
2022-09-21 15:04:00	2.0337	46	0.861291	28.1	27.7
2022-09-21 15:05:00	2.04082	46.1667	0.858153	28.1	28.5667
2022-09-21 15:06:00	2.04759	45.8333	0.864452	28.0167	28.4333
2022-09-21 15:07:00	2.03891	45.6667	0.867636	28.05	28.2667
2022-09-21 15:08:00	2.05123	44.6667	0.88724	28.1	28.5167
2022-09-21 15:09:00	2.03348	45.8333	0.864452	28.1	28.0833
2022-09-21 15:10:00	2.03031	48.3333	0.819325	27.9833	27.4
2022-09-21 15:11:00	2.03617	45.1667	0.877329	27.9	28.25
2022-09-21 15:12:00	2.03371	48	0.82507	27.9333	28.75
2022-09-21 15:13:00	2.03159	47	0.842795	27.9667	27.9833
2022-09-21 15:14:00	2.03563	44.8333	0.883912	27.95	27.9833
2022-09-21 15:15:00	2.03969	44.8333	0.883912	27.9	27.8
2022-09-21 15:16:00	2.03148	47.5	0.83384	27.9	28.1333
2022-09-21 15:17:00	2.052	45	0.880608	27.8333	28.3167
2022-09-21 15:18:00	2.05541	44.5	0.890593	27.8167	28.0167
2022-09-21 15:19:00	2.05059	46.3333	0.855037	27.9	27.9833
2022-09-21 15:20:00	2.0511	45.6667	0.867636	27.85	28
2022-09-21 15:21:00	2.05015	46.1667	0.858153	27.8	27.9167
2022-09-21 15:22:00	2.05003	45	0.880608	27.8	27.8167
2022-09-21 15:23:00	2.04127	46.5	0.851944	27.7833	27.6167
2022-09-21 15:24:00	2.03331	45.5	0.870843	27.6333	27.75
2022-09-21 15:25:00	2.03078	43.5	0.91125	27.6667	27.6833
2022-09-21 15:26:00	2.03024	45.3333	0.874074	27.6333	27.75
2022-09-21 15:27:00	2.02076	45.6667	0.867636	27.6	27.5833
2022-09-21 15:28:00	2.02174	46.8333	0.845823	27.5667	27.6167
2022-09-21 15:29:00	2.02195	46	0.861291	27.45	28.3333
2022-09-21 15:30:00	2.02378	43.8333	0.904259	27.4333	28.55
2022-09-21 15:31:00	2.02108	45.8333	0.864452	27.4333	28.0167
2022-09-21 15:32:00	2.02124	45.6667	0.867636	27.4333	27.9333
2022-09-21 15:33:00	2.02499	44.3333	0.893971	27.3667	27.7333
2022-09-21 15:34:00	2.0277	46.6667	0.848872	27.2333	27.6667
2022-09-21 15:35:00	2.03242	47.5	0.83384	27	28
2022-09-21 15:36:00	2.03426	43.5	0.91125	27.1	28.4333
2022-09-21 15:37:00	2.04152	45.6667	0.867636	27.15	27.9667
2022-09-21 15:38:00	2.04738	46.6667	0.848872	27.2167	28.2167
2022-09-21 15:39:00	2.03928	45.3333	0.874074	27.3	28.6
2022-09-21 15:40:00	2.05035	47.5	0.83384	27.3667	27.9167
2022-09-21 15:41:00	2.04369	46.1667	0.858153	27.3167	28.0333
2022-09-21 15:42:00	2.05347	46.5	0.851944	27.3833	27.4833
2022-09-21 15:43:00	2.05534	47.1667	0.839789	27.4	27.6667
2022-09-21 15:44:00	2.04049	45.3333	0.874074	27.4	27.5167
2022-09-21 15:45:00	2.02984	44.8333	0.883912	27.3833	27.2667
2022-09-21 15:46:00	2.04058	46.6667	0.848872	27.3333	27.7
2022-09-21 15:47:00	2.03475	45.6667	0.867636	27.35	27.75
2022-09-21 15:48:00	2.03191	46.5	0.851944	27.3	27.9167
2022-09-21 15:49:00	2.02798	46.6667	0.848872	27.3833	28.7
2022-09-21 15:50:00	2.03259	44.6667	0.88724	27.4333	28.5167
2022-09-21 15:51:00	2.03457	47	0.842795	27.4833	28.6
2022-09-21 15:52:00	2.04183	44.5	0.890593	27.5	28.0167
2022-09-21 15:53:00	2.03888	47.5	0.83384	27.5	27.65
2022-09-21 15:54:00	2.04589	45.3333	0.874074	27.4833	27.35
2022-09-21 15:55:00	2.03387	45.3333	0.874074	27.3167	27.8
2022-09-21 15:56:00	2.02689	46.1667	0.858153	27.3833	27.75
2022-09-21 15:57:00	2.0251	45	0.880608	27.3167	27.8
2022-09-21 15:58:00	2.03315	45.1667	0.877329	27.2167	27.2667
2022-09-21 15:59:00	2.09373	44	0.900804	27.2833	27.6333
2022-09-21 16:00:00	2.10599	44.8333	0.883912	27.3	28.2333
2022-09-21 16:01:00	2.09729	46.8333	0.845823	27.3	28.2167
2022-09-21 16:02:00	2.07804	44.3333	0.893971	27.3	28.6
2022-09-21 16:03:00	2.06188	44.6667	0.88724	27.3	28.2167
2022-09-21 16:04:00	2.03983	45	0.880608	27.3	27.9333
2022-09-21 16:05:00	2.03629	43.3333	0.914785	27.25	27.4667
2022-09-21 16:06:00	2.07527	45.5	0.870843	27.2	27.6
2022-09-21 16:07:00	2.10526	44.3333	0.893971	27.2667	27.7833
2022-09-21 16:08:00	2.0638	45.1667	0.877329	27.2667	28.1
2022-09-21 16:09:00	2.05565	44.8333	0.883912	27.1667	27.8333
2022-09-21 16:10:00	2.04706	46	0.861291	27	28.0667
2022-09-21 16:11:00	2.0677	44.8333	0.883912	26.9	28.3333
2022-09-21 16:12:00	2.07819	47.3333	0.836804	26.9	28.4667
2022-09-21 16:13:00	2.04938	47	0.842795	26.95	28.4833
2022-09-21 16:14:00	2.03402	46.3333	0.855037	26.9667	28.4667
2022-09-21 16:15:00	2.03704	47.1667	0.839789	26.95	28
2022-09-21 16:16:00	2.04901	43.8333	0.904259	26.8833	28.0833
2022-09-21 16:17:00	2.07357	46.1667	0.858153	26.9	28.6
2022-09-21 16:18:00	2.08499	43.5	0.91125	26.9	28.6167
2022-09-21 16:19:00	2.05901	45.3333	0.874074	26.9	28.4667
2022-09-21 16:20:00	2.06488	46	0.861291	26.9	28.6167
2022-09-21 16:21:00	2.0511	46.6667	0.848872	26.9	28.85
2022-09-21 16:22:00	2.05681	46.8333	0.845823	26.75	28.3167
2022-09-21 16:23:00	2.05186	45.1667	0.877329	26.6833	28.2
2022-09-21 16:24:00	2.05628	46.1667	0.858153	26.6333	28.8333
2022-09-21 16:25:00	2.05177	46	0.861291	26.6	29.1667
2022-09-21 16:26:00	2.03636	45.3333	0.874074	26.5	29.05
2022-09-21 16:27:00	2.04125	44.6667	0.88724	26.4	28.4667
2022-09-21 16:28:00	2.02609	44.3333	0.893971	26.2333	28.6667
2022-09-21 16:29:00	2.02325	46.6667	0.848872	26.2	29.3167
2022-09-21 16:30:00	2.03133	45	0.880608	25.9667	28.45
2022-09-21 16:31:00	2.04235	44.5	0.890593	25.9333	28.5667
2022-09-21 16:32:00	2.03977	45.6667	0.867636	25.9833	28.9667
2022-09-21 16:33:00	2.02791	44	0.900804	25.9	29.2167
2022-09-21 16:34:00	2.03562	43.6667	0.907741	25.6333	28.5333
2022-09-21 16:35:00	2.03904	43.3333	0.914785	25.6	29.0833
2022-09-21 16:36:00	2.03717	46.1667	0.858153	25.6	28.85
2022-09-21 16:37:00	2.03761	44.5	0.890593	25.6	28.7
2022-09-21 16:38:00	2.03504	45.3333	0.874074	25.6	29.4
2022-09-21 16:39:00	2.03636	43.6667	0.907741	25.5833	29.6667
2022-09-21 16:40:00	2.03485	45.6667	0.867636	25.5833	29.5833
2022-09-21 16:41:00	2.03634	45.3333	0.874074	25.5667	29.1833
2022-09-21 16:42:00	2.05155	44.6667	0.88724	25.6	28.9167
2022-09-21 16:43:00	2.04386	45.1667	0.877329	25.6833	28.7167
2022-09-21 16:44:00	2.04034	42.6667	0.929204	25.7	28.45
2022-09-21 16:45:00	2.03264	45	0.880608	25.6667	28.2333
2022-09-21 16:46:00	2.03418	43.6667	0.907741	25.5333	27.8833
2022-09-21 16:47:00	2.0477	43.6667	0.907741	25.4333	28.2167
2022-09-21 16:48:00	2.04524	42.1667	0.940317	25.5	28.8833
2022-09-21 16:49:00	2.04061	42.8333	0.925557	25.4667	28.4667
2022-09-21 16:50:00	2.05114	45.8333	0.864452	25.45	28.55
2022-09-21 16:51:00	2.04034	44.1667	0.897374	25.4167	28.7833
2022-09-21 16:52:00	2.03981	43.1667	0.918348	25.4	28.7333
2022-09-21 16:53:00	2.04911	45.1667	0.877329	25.3167	28.4
2022-09-21 16:54:00	2.03616	45	0.880608	25.35	28.5
2022-09-21 16:55:00	2.0467	46	0.861291	25.35	28.6333
2022-09-21 16:56:00	2.04738	43.6667	0.907741	25.3	28.4
2022-09-21 16:57:00	2.05577	44.1667	0.897374	25.3	28.15
2022-09-21 16:58:00	2.04388	43.6667	0.907741	25.3	28.0167
2022-09-21 16:59:00	2.04817	45.8333	0.864452	25.2	28.1167
2022-09-21 17:00:00	2.03685	42.8333	0.925557	25.2	28.45
2022-09-21 17:01:00	2.03574	44	0.900804	25.2	28.7167
2022-09-21 17:02:00	2.0311	43.6667	0.907741	25.1833	29.45
2022-09-21 17:03:00	2.03105	44.6667	0.88724	25.1	30.05
2022-09-21 17:04:00	2.02677	43	0.921939	25.1	29.1833
2022-09-21 17:05:00	2.02704	44	0.900804	25.1	28.9167
2022-09-21 17:06:00	2.02977	43.8333	0.904259	25.1	29.8833
2022-09-21 17:07:00	2.03006	44.3333	0.893971	25.1	30.1833
2022-09-21 17:08:00	2.02866	45.5	0.870843	25.0833	30.25
2022-09-21 17:09:00	2.02654	43.3333	0.914785	25.0167	29.9667
2022-09-21 17:10:00	2.02787	44.5	0.890593	25.0167	30.0333
2022-09-21 17:11:00	2.02936	46.1667	0.858153	25.1	30.1667
2022-09-21 17:12:00	2.02953	43.6667	0.907741	25.15	30.5833
2022-09-21 17:13:00	2.02802	46.3333	0.855037	25.2167	31.5833
2022-09-21 17:14:00	2.03055	44.3333	0.893971	25.2667	31.25
2022-09-21 17:15:00	2.03186	45.8333	0.864452	25.3	31.0167
2022-09-21 17:16:00	2.02622	44.1667	0.897374	25.3833	30.0667
2022-09-21 17:17:00	2.03743	44.5	0.890593	25.35	29
2022-09-21 17:18:00	2.03327	45.3333	0.874074	25.4	29.05
2022-09-21 17:19:00	2.04211	44	0.900804	25.4	29.1
2022-09-21 17:20:00	2.0463	45.1667	0.877329	25.4167	28.4
2022-09-21 17:21:00	2.0336	43.6667	0.907741	25.4	27.85
2022-09-21 17:22:00	2.04344	43.3333	0.914785	25.3833	27.2833
2022-09-21 17:23:00	2.03672	45.5	0.870843	25.3333	27.5167
2022-09-21 17:24:00	2.04328	42.5	0.932879	25.3167	27.1167
2022-09-21 17:25:00	2.033	43.3333	0.914785	25.3167	27.1333
2022-09-21 17:26:00	2.04	41.8333	0.947873	25.3	27.1667
2022-09-21 17:27:00	2.04229	43.6667	0.907741	25.2667	26.9167
2022-09-21 17:28:00	2.03606	42.6667	0.929204	25.2	27.5333
2022-09-21 17:29:00	2.03049	43.6667	0.907741	25.2333	27.25
2022-09-21 17:30:00	2.0329	42.1667	0.940317	25.2667	27.3667
2022-09-21 17:31:00	2.02935	44.1667	0.897374	25.2667	27.3
2022-09-21 17:32:00	2.02257	44.3333	0.893971	25.2167	27.1667
2022-09-21 17:33:00	2.02209	45.6667	0.867636	25.1833	27.45
2022-09-21 17:34:00	2.02091	43.6667	0.907741	25.1	27.6
2022-09-21 17:35:00	2.02267	44.5	0.890593	25.0833	27.6167
2022-09-21 17:36:00	2.02136	44.1667	0.897374	25.0833	27.6
2022-09-21 17:37:00	2.02283	43	0.921939	25.05	27.7833
2022-09-21 17:38:00	2.02657	44	0.900804	25	27.7
2022-09-21 17:39:00	2.0257	44.8333	0.883912	25	27.4833
2022-09-21 17:40:00	2.02861	43	0.921939	25	27.4333
2022-09-21 17:41:00	2.03429	43.5	0.91125	25.0167	27.5
2022-09-21 17:42:00	2.02999	44.3333	0.893971	25.0833	27.4667
2022-09-21 17:43:00	2.02059	45	0.880608	25.0167	27.7333
2022-09-21 17:44:00	2.02723	43.8333	0.904259	25	27.95
2022-09-21 17:45:00	2.03139	43.1667	0.918348	24.9667	28.0833
2022-09-21 17:46:00	2.02864	42.3333	0.936583	24.9	28.2167
2022-09-21 17:47:00	2.03314	44.6667	0.88724	24.9	28.45
2022-09-21 17:48:00	2.03434	42.6667	0.929204	24.9833	28.0667
2022-09-21 17:49:00	2.03376	42.8333	0.925557	24.9	27.7833
2022-09-21 17:50:00	2.03087	43.3333	0.914785	24.9	27.95
2022-09-21 17:51:00	2.02489	43.8333	0.904259	24.8667	27.7
2022-09-21 17:52:00	2.01939	42.3333	0.936583	24.8	27.45
2022-09-21 17:53:00	2.02295	43.1667	0.918348	24.8	27.4333
2022-09-21 17:54:00	2.02244	42.6667	0.929204	24.8	27.55
2022-09-21 17:55:00	2.02842	44	0.900804	24.8	27.5167
2022-09-21 17:56:00	2.03892	44.1667	0.897374	24.8	27.65
2022-09-21 17:57:00	2.02314	44.5	0.890593	24.7333	27.5333
2022-09-21 17:58:00	2.02709	43	0.921939	24.7	28.3
2022-09-21 17:59:00	2.02966	44.5	0.890593	24.7	28.4
2022-09-21 18:00:00	2.03338	44.6667	0.88724	24.7	28.55
2022-09-21 18:01:00	2.03026	41.6667	0.951697	24.6833	28.25
2022-09-21 18:02:00	2.03357	43.6667	0.907741	24.6	27.9333
2022-09-21 18:03:00	2.03455	42.6667	0.929204	24.5667	28.3
2022-09-21 18:04:00	2.03632	42.5	0.932879	24.5333	27.9
2022-09-21 18:05:00	2.03669	43.5	0.91125	24.5833	27.8333
2022-09-21 18:06:00	2.039	42.5	0.932879	24.5667	27.7667
2022-09-21 18:07:00	2.03731	42.5	0.932879	24.5	27.8667
2022-09-21 18:08:00	2.0306	43	0.921939	24.5167	27.9
2022-09-21 18:09:00	2.0276	43.6667	0.907741	24.5	28.1
2022-09-21 18:10:00	2.04134	42	0.94408	24.5	28.6667
2022-09-21 18:11:00	2.02821	42.5	0.932879	24.5	28.45
2022-09-21 18:12:00	2.02298	44.3333	0.893971	24.4167	28.1833
2022-09-21 18:13:00	2.02926	44.6667	0.88724	24.4	28.5333
2022-09-21 18:14:00	2.03707	43.1667	0.918348	24.3167	28.7167
2022-09-21 18:15:00	2.03315	44.6667	0.88724	24.3	29.1333
2022-09-21 18:16:00	2.03437	43	0.921939	24.3	29.3833
2022-09-21 18:17:00	2.03958	41.8333	0.947873	24.25	29.1
2022-09-21 18:18:00	2.0405	43.6667	0.907741	24.2	29.2
2022-09-21 18:19:00	2.04127	41.8333	0.947873	24.2	29.45
2022-09-21 18:20:00	2.03942	42	0.94408	24.1167	29.1
2022-09-21 18:21:00	2.03793	44	0.900804	24.1	29.2667
2022-09-21 18:22:00	2.03429	45	0.880608	24.1167	29.2333
2022-09-21 18:23:00	2.04239	42.1667	0.940317	24.1	29.3667
2022-09-21 18:24:00	2.03087	43.3333	0.914785	24.1	29.55
2022-09-21 18:25:00	2.02687	43.8333	0.904259	24	29.3833
2022-09-21 18:26:00	2.03233	44	0.900804	24	29.55
2022-09-21 18:27:00	2.0394	42.3333	0.936583	24	29.2667
2022-09-21 18:28:00	2.04245	45.6667	0.867636	23.9	29.4833
2022-09-21 18:29:00	2.04003	43.8333	0.904259	23.8667	28.8833
2022-09-21 18:30:00	2.03744	43.5	0.91125	23.8	29.2333
2022-09-21 18:31:00	2.0356	43.3333	0.914785	23.7833	29.2167
2022-09-21 18:32:00	2.04286	42.5	0.932879	23.7833	29.2833
2022-09-21 18:33:00	2.04313	44.3333	0.893971	23.7	29.2333
2022-09-21 18:34:00	2.0543	42	0.94408	23.65	29.1833
2022-09-21 18:35:00	2.03528	42.6667	0.929204	23.6	29.3167
2022-09-21 18:36:00	2.04339	44.6667	0.88724	23.65	29.15
2022-09-21 18:37:00	2.03519	43.6667	0.907741	23.6	29.3
2022-09-21 18:38:00	2.03241	43.3333	0.914785	23.5	29.1167
2022-09-21 18:39:00	2.04109	44.6667	0.88724	23.5	29.2
2022-09-21 18:40:00	2.04272	42.3333	0.936583	23.4833	29.3333
2022-09-21 18:41:00	2.03545	41.6667	0.951697	23.5	29.4167
2022-09-21 18:42:00	2.03486	43.6667	0.907741	23.5	29.5
2022-09-21 18:43:00	2.03444	44.5	0.890593	23.5	29.3833
2022-09-21 18:44:00	2.03203	42.8333	0.925557	23.4167	29.65
2022-09-21 18:45:00	2.03932	43.5	0.91125	23.4	29.8
2022-09-21 18:46:00	2.08386	43.8333	0.904259	23.3667	30.05
2022-09-21 18:47:00	2.07656	45.5	0.870843	23.3	30.2667
2022-09-21 18:48:00	2.05312	44	0.900804	23.2833	30.3333
2022-09-21 18:49:00	2.06057	43.3333	0.914785	23.2167	29.9667
2022-09-21 18:50:00	2.07276	42.6667	0.929204	23.2	29.9667
2022-09-21 18:51:00	2.07179	42.3333	0.936583	23.2	30.15
2022-09-21 18:52:00	2.07024	43.1667	0.918348	23.2	30.5333
2022-09-21 18:53:00	2.07073	44.5	0.890593	23.2	30.5333
2022-09-21 18:54:00	2.06877	43.3333	0.914785	23.1167	30.75
2022-09-21 18:55:00	2.07898	42.8333	0.925557	23.0667	30.4333
2022-09-21 18:56:00	2.0644	43	0.921939	23.0667	30.2833
2022-09-21 18:57:00	2.06987	43.8333	0.904259	23	30.4667
2022-09-21 18:58:00	2.05995	43.8333	0.904259	23	30.4167
2022-09-21 18:59:00	2.05712	44.5	0.890593	22.9833	30.4833
2022-09-21 19:00:00	2.03993	44.3333	0.893971	22.9	30.4667
2022-09-21 19:01:00	2.04868	43.8333	0.904259	22.9	30.9167
2022-09-21 19:02:00	2.06668	44	0.900804	22.9	31.2
2022-09-21 19:03:00	2.04774	44	0.900804	22.8333	31.15
2022-09-21 19:04:00	2.04961	42.8333	0.925557	22.75	30.45
2022-09-21 19:05:00	2.07493	42.8333	0.925557	22.6	30.5833
2022-09-21 19:06:00	2.06893	42	0.94408	22.6	30.8333
2022-09-21 19:07:00	2.05732	43.3333	0.914785	22.6	31.05
2022-09-21 19:08:00	2.05421	43.8333	0.904259	22.6	31.15
2022-09-21 19:09:00	2.05434	41.8333	0.947873	22.6	30.9167
2022-09-21 19:10:00	2.08683	43.3333	0.914785	22.6	31.1167
2022-09-21 19:11:00	2.05687	43.5	0.91125	22.5833	30.8667
2022-09-21 19:12:00	2.06222	44	0.900804	22.5333	31.0333
2022-09-21 19:13:00	2.07145	43.6667	0.907741	22.5	31.2667
2022-09-21 19:14:00	2.06154	45.1667	0.877329	22.5	31.35
2022-09-21 19:15:00	2.06341	42.6667	0.929204	22.4167	31.5667
2022-09-21 19:16:00	2.05413	43.1667	0.918348	22.4	31.1833
2022-09-21 19:17:00	2.05189	43.6667	0.907741	22.4	30.9833
2022-09-21 19:18:00	2.05456	43.3333	0.914785	22.3333	30.9167
2022-09-21 19:19:00	2.05953	44.6667	0.88724	22.3167	30.8667
2022-09-21 19:20:00	2.06102	41.5	0.955551	22.3	30.85
2022-09-21 19:21:00	2.04813	44	0.900804	22.2833	30.7
2022-09-21 19:22:00	2.05166	40.1667	0.987536	22.2	30.6
2022-09-21 19:23:00	2.05964	43.1667	0.918348	22.2	30.55
2022-09-21 19:24:00	2.04167	44.1667	0.897374	22.2	30.7
2022-09-21 19:25:00	2.03362	41.6667	0.951697	22.2	30.8
2022-09-21 19:26:00	2.032	43.3333	0.914785	22.1167	30.5667
2022-09-21 19:27:00	2.03213	45.3333	0.874074	22.1	30.8167
2022-09-21 19:28:00	2.03362	43.8333	0.904259	22.1	31.2833
2022-09-21 19:29:00	2.0368	42.3333	0.936583	22.1	31.3
2022-09-21 19:30:00	2.0433	43.8333	0.904259	22.1	31.5667
2022-09-21 19:31:00	2.04009	42.8571	0.925039	22.0429	31.7714
2022-09-21 19:32:00	2.04146	42.5	0.932879	22	31.5667
2022-09-21 19:33:00	2.04359	43.6667	0.907741	22	31.4333
2022-09-21 19:34:00	2.04217	42.3333	0.936583	21.9833	31.3833
2022-09-21 19:35:00	2.03349	44.5	0.890593	21.9167	31.6
2022-09-21 19:36:00	2.03383	43	0.921939	21.9	31.7
2022-09-21 19:37:00	2.03472	42.1667	0.940317	21.9	31.85
2022-09-21 19:38:00	2.03372	44.3333	0.893971	21.9	31.8833
2022-09-21 19:39:00	2.03868	44	0.900804	21.8333	31.9833
2022-09-21 19:40:00	2.03416	43.5	0.91125	21.8833	32.1
2022-09-21 19:41:00	2.03189	42.8333	0.925557	21.8167	32.2167
2022-09-21 19:42:00	2.03191	44.6667	0.88724	21.8	32.3333
2022-09-21 19:43:00	2.0408	42.8333	0.925557	21.7167	32.3167
2022-09-21 19:44:00	2.03221	44.6667	0.88724	21.7333	32.1167
2022-09-21 19:45:00	2.02864	42.6667	0.929204	21.6833	31.9333
2022-09-21 19:46:00	2.03516	41.6667	0.951697	21.65	32.2167
2022-09-21 19:47:00	2.04047	43.5	0.91125	21.6167	32.1333
2022-09-21 19:48:00	2.03813	42.3333	0.936583	21.6	31.6667
2022-09-21 19:49:00	2.03685	42.6667	0.929204	21.6167	31.85
2022-09-21 19:50:00	2.03178	43.5	0.91125	21.6	31.8167
2022-09-21 19:51:00	2.03216	43.3333	0.914785	21.6	31.6167
2022-09-21 19:52:00	2.03382	42.5	0.932879	21.6	31.3167
2022-09-21 19:53:00	2.03381	42.6667	0.929204	21.6	31.2167
2022-09-21 19:54:00	2.03537	41	0.967302	21.6	31.5
2022-09-21 19:55:00	2.03512	41	0.967302	21.6	31.75
2022-09-21 19:56:00	2.03479	42.3333	0.936583	21.6	31.7333
2022-09-21 19:57:00	2.03543	42.1667	0.940317	21.5833	31.5
2022-09-21 19:58:00	2.03449	42.1667	0.940317	21.6	31.4833
2022-09-21 19:59:00	2.03051	43.1667	0.918348	21.5833	31.5333
2022-09-21 20:00:00	2.03441	44.1667	0.897374	21.5	32.0333
2022-09-21 20:01:00	2.02966	42.8333	0.925557	21.5	31.65
2022-09-21 20:02:00	2.02992	41.8333	0.947873	21.5	31.6833
2022-09-21 20:03:00	2.03254	42.3333	0.936583	21.5	31.9333
2022-09-21 20:04:00	2.0309	43.8333	0.904259	21.4167	31.9333
2022-09-21 20:05:00	2.03388	43	0.921939	21.4167	32.0167
2022-09-21 20:06:00	2.03483	41	0.967302	21.4	31.95
2022-09-21 20:07:00	2.03765	42.3333	0.936583	21.4	32.7333
2022-09-21 20:08:00	2.03868	42.5	0.932879	21.35	32.5167
2022-09-21 20:09:00	2.03716	42.6667	0.929204	21.3167	32.6333
2022-09-21 20:10:00	2.03878	43.8333	0.904259	21.3	32.4833
2022-09-21 20:11:00	2.03817	42.5	0.932879	21.3	32.45
2022-09-21 20:12:00	2.04076	42.8333	0.925557	21.3	32.5833
2022-09-21 20:13:00	2.039	44.5	0.890593	21.2833	32.5833
2022-09-21 20:14:00	2.03824	42.8333	0.925557	21.2333	32.5833
2022-09-21 20:15:00	2.03556	43	0.921939	21.3	32.4667
2022-09-21 20:16:00	2.03058	42	0.94408	21.2	32.9833
2022-09-21 20:17:00	2.03324	41.6667	0.951697	21.1667	33.5833
2022-09-21 20:18:00	2.03488	41.8333	0.947873	21.1167	32.8833
2022-09-21 20:19:00	2.03341	42.1667	0.940317	21.1	33.25
2022-09-21 20:20:00	2.03586	42.8333	0.925557	21.0667	33.2667
2022-09-21 20:21:00	2.0354	42.3333	0.936583	21.0833	32.9167
2022-09-21 20:22:00	2.03555	42.3333	0.936583	21.0333	33.0833
2022-09-21 20:23:00	2.03727	44	0.900804	21.0333	33.0667
2022-09-21 20:24:00	2.03517	43.8333	0.904259	21.0667	32.95
2022-09-21 20:25:00	2.03707	41.3333	0.959436	21	33.45
2022-09-21 20:26:00	2.03467	42	0.94408	20.9667	32.7333
2022-09-21 20:27:00	2.03891	43	0.921939	20.9167	32.7
2022-09-21 20:28:00	2.03741	44	0.900804	20.9167	32.7667
2022-09-21 20:29:00	2.03549	42.1667	0.940317	20.9	32.7333
2022-09-21 20:30:00	2.03459	44.5	0.890593	20.9	32.45
2022-09-21 20:31:00	2.03215	43.8333	0.904259	20.9	32.5667
2022-09-21 20:32:00	2.03214	42.1667	0.940317	20.9	32.5833
2022-09-21 20:33:00	2.0336	44	0.900804	20.8667	33.0333
2022-09-21 20:34:00	2.03741	42.6667	0.929204	20.85	32.3833
2022-09-21 20:35:00	2.03689	44.6667	0.88724	20.8	32.7333
2022-09-21 20:36:00	2.03825	42.3333	0.936583	20.7333	32.5333
2022-09-21 20:37:00	2.03649	43	0.921939	20.7	32.6667
2022-09-21 20:38:00	2.03376	43.1667	0.918348	20.7	32.9667
2022-09-21 20:39:00	2.03236	41.3333	0.959436	20.7	33.7667
2022-09-21 20:40:00	2.03406	41.8333	0.947873	20.6333	33.7
2022-09-21 20:41:00	2.03491	43.3333	0.914785	20.6167	33.3167
2022-09-21 20:42:00	2.03643	42.3333	0.936583	20.6	33.55
2022-09-21 20:43:00	2.03762	42.6667	0.929204	20.6	33.15
2022-09-21 20:44:00	2.03504	42.5	0.932879	20.6	32.8167
2022-09-21 20:45:00	2.03553	42.6667	0.929204	20.6	32.9167
2022-09-21 20:46:00	2.03621	42.3333	0.936583	20.6	32.8167
2022-09-21 20:47:00	2.03694	42	0.94408	20.6	32.95
2022-09-21 20:48:00	2.03687	43.8333	0.904259	20.6	32.8
2022-09-21 20:49:00	2.03746	42.5	0.932879	20.5833	33.4333
2022-09-21 20:50:00	2.03984	43	0.921939	20.5	33.3667
2022-09-21 20:51:00	2.03931	43	0.921939	20.5	33.4667
2022-09-21 20:52:00	2.0429	41.1667	0.963353	20.4833	33.25
2022-09-21 20:53:00	2.04111	41.1667	0.963353	20.4333	33.4833
2022-09-21 20:54:00	2.04036	42.6667	0.929204	20.4167	33.6
2022-09-21 20:55:00	2.04038	42	0.94408	20.4	33.8833
2022-09-21 20:56:00	2.04031	41.6667	0.951697	20.3833	34.0667
2022-09-21 20:57:00	2.04027	42.8333	0.925557	20.3833	33.9833
2022-09-21 20:58:00	2.03673	43	0.921939	20.3	33.9833
2022-09-21 20:59:00	2.04083	43	0.921939	20.3	34.4667
2022-09-21 21:00:00	2.04184	42.8333	0.925557	20.3	34.3333
2022-09-21 21:01:00	2.0408	42	0.94408	20.3	34.0333
2022-09-21 21:02:00	2.04318	40.1667	0.987536	20.25	34.35
2022-09-21 21:03:00	2.04965	42	0.94408	20.2	34.4167
2022-09-21 21:04:00	2.05121	43.5	0.91125	20.1167	34.1
2022-09-21 21:05:00	2.04384	44.1667	0.897374	20.1333	33.9
2022-09-21 21:06:00	2.04287	43.1667	0.918348	20.1167	34.3333
2022-09-21 21:07:00	2.04096	42.1667	0.940317	20.1	34.7667
2022-09-21 21:08:00	2.03914	43	0.921939	20.1	35.2833
2022-09-21 21:09:00	2.03837	42.3333	0.936583	20	34.5
2022-09-21 21:10:00	2.03787	43.5	0.91125	20	34.2833
2022-09-21 21:11:00	2.03949	42.6667	0.929204	20	34.0167
2022-09-21 21:12:00	2.04713	43	0.921939	20	34.3167
2022-09-21 21:13:00	2.05341	42.3333	0.936583	20	34.5833
2022-09-21 21:14:00	2.05711	42.8333	0.925557	20	34.9333
2022-09-21 21:15:00	2.05138	42.3333	0.936583	20	34.55
2022-09-21 21:16:00	2.04751	45	0.880608	20	33.9167
2022-09-21 21:17:00	2.0535	44.1667	0.897374	20	34
2022-09-21 21:18:00	2.05217	42.6667	0.929204	19.9	34.4833
2022-09-21 21:19:00	2.05068	41.3333	0.959436	19.8833	34.3167
2022-09-21 21:20:00	2.04473	45.3333	0.874074	19.8833	33.8
2022-09-21 21:21:00	2.04714	39.8333	0.995867	19.9	33.3333
2022-09-21 21:22:00	2.05597	41.3333	0.959436	19.9	33.4167
2022-09-21 21:23:00	2.04375	42.5	0.932879	19.95	33.4333
2022-09-21 21:24:00	2.03783	43.5	0.91125	19.9333	33.3667
2022-09-21 21:25:00	2.03556	41.5	0.955551	19.9167	33.4833
2022-09-21 21:26:00	2.03847	42	0.94408	19.9	33.3333
2022-09-21 21:27:00	2.03872	41	0.967302	19.9833	33.3167
2022-09-21 21:28:00	2.03701	42.8333	0.925557	20	33.4
2022-09-21 21:29:00	2.03552	41.3333	0.959436	20	33.3
2022-09-21 21:30:00	2.04271	43.3333	0.914785	20	33.7167
2022-09-21 21:31:00	2.04044	42.6667	0.929204	20	34.1167
2022-09-21 21:32:00	2.04234	43	0.921939	20	34
2022-09-21 21:33:00	2.04353	41.3333	0.959436	20	34.2667
2022-09-21 21:34:00	2.05418	41.6667	0.951697	20	34.3667
2022-09-21 21:35:00	2.04178	43.6667	0.907741	20	34.3833
2022-09-21 21:36:00	2.03834	41.8333	0.947873	20	34.5
2022-09-21 21:37:00	2.03737	42.3333	0.936583	20	35.15
2022-09-21 21:38:00	2.03963	41	0.967302	19.9667	35.0667
2022-09-21 21:39:00	2.03708	43	0.921939	19.9833	35.2333
2022-09-21 21:40:00	2.03794	41.8333	0.947873	19.9667	34.9167
2022-09-21 21:41:00	2.03734	43.8333	0.904259	19.9833	35.1167
2022-09-21 21:42:00	2.03441	43	0.921939	20	35.2333
2022-09-21 21:43:00	2.03334	42	0.94408	20	35.0667
2022-09-21 21:44:00	2.03399	44	0.900804	20	35.5167
2022-09-21 21:45:00	2.03612	41.6667	0.951697	19.9667	35.6167
2022-09-21 21:46:00	2.03665	43.3333	0.914785	19.9167	36.15
2022-09-21 21:47:00	2.03654	42.1667	0.940317	19.9	35.8667
2022-09-21 21:48:00	2.0375	44.3333	0.893971	19.8	35.95
2022-09-21 21:49:00	2.03892	42.6667	0.929204	19.8	35.7167
2022-09-21 21:50:00	2.04448	43	0.921939	19.8167	36.0333
2022-09-21 21:51:00	2.04575	42.8333	0.925557	19.8	36.7667
2022-09-21 21:52:00	2.04486	45	0.880608	19.8	36.9833
2022-09-21 21:53:00	2.04532	44.5	0.890593	19.7833	36.95
2022-09-21 21:54:00	2.04517	43.6667	0.907741	19.7	37.1167
2022-09-21 21:55:00	2.04589	42.5	0.932879	19.7	37.3167
2022-09-21 21:56:00	2.04963	44.1667	0.897374	19.65	37.3667
2022-09-21 21:57:00	2.04923	43.6667	0.907741	19.6	37.2
2022-09-21 21:58:00	2.04904	44.3333	0.893971	19.6	37.4333
2022-09-21 21:59:00	2.04842	41.3333	0.959436	19.5	37.4833
2022-09-21 22:00:00	2.05189	43.5	0.91125	19.5	37.5333
2022-09-21 22:01:00	2.05889	43.6667	0.907741	19.5	37.5833
2022-09-21 22:02:00	2.06015	40.6667	0.975296	19.5	37.7667
2022-09-21 22:03:00	2.05779	43	0.921939	19.5	37.6333
2022-09-21 22:04:00	2.05952	42.6667	0.929204	19.5	37.3167
2022-09-21 22:05:00	2.05734	42.8333	0.925557	19.5	37.5833
2022-09-21 22:06:00	2.05896	44.5	0.890593	19.5	37.6667
2022-09-21 22:07:00	2.06399	41	0.967302	19.45	37.8
2022-09-21 22:08:00	2.06555	42.8333	0.925557	19.4	37.8167
2022-09-21 22:09:00	2.06629	44.5	0.890593	19.3667	37.65
2022-09-21 22:10:00	2.06409	43.3333	0.914785	19.3167	37.5833
2022-09-21 22:11:00	2.05599	42.5	0.932879	19.3	37.5333
2022-09-21 22:12:00	2.05673	42.6667	0.929204	19.3	38.0333
2022-09-21 22:13:00	2.06165	42.8333	0.925557	19.25	38.1667
2022-09-21 22:14:00	2.06167	43	0.921939	19.2167	38
2022-09-21 22:15:00	2.06688	44.5	0.890593	19.2	38.7167
2022-09-21 22:16:00	2.07615	44.1667	0.897374	19.2	38.8667
2022-09-21 22:17:00	2.0673	43.5	0.91125	19.15	38.6167
2022-09-21 22:18:00	2.07078	43.3333	0.914785	19.1333	38.65
2022-09-21 22:19:00	2.07807	43.3333	0.914785	19.1	38.4167
2022-09-21 22:20:00	2.08494	41.5	0.955551	19.1	38.8167
2022-09-21 22:21:00	2.06962	42.5	0.932879	19.1	38.9333
2022-09-21 22:22:00	2.07255	41.8333	0.947873	19.0333	39.1167
2022-09-21 22:23:00	2.0725	43.5	0.91125	18.95	39.35
2022-09-21 22:24:00	2.0684	44.1667	0.897374	18.8833	39.35
2022-09-21 22:25:00	2.06475	43.8333	0.904259	18.8	39.95
2022-09-21 22:26:00	2.06377	42.8333	0.925557	18.7167	40.15
2022-09-21 22:27:00	2.06317	42.5	0.932879	18.6667	40.5667
2022-09-21 22:28:00	2.06324	45.1667	0.877329	18.6	40.0167
2022-09-21 22:29:00	2.06493	42.6667	0.929204	18.5667	40.4
2022-09-21 22:30:00	2.0656	43.6667	0.907741	18.5	40.5333
2022-09-21 22:31:00	2.07506	44	0.900804	18.5	40.75
2022-09-21 22:32:00	2.07868	44.1667	0.897374	18.5	40.7667
2022-09-21 22:33:00	2.0794	43.8333	0.904259	18.4333	41.3333
2022-09-21 22:34:00	2.0828	42.6667	0.929204	18.4	41.9667
2022-09-21 22:35:00	2.08277	43.8333	0.904259	18.35	42.6833
2022-09-21 22:36:00	2.08623	43.8333	0.904259	18.3	42.7333
2022-09-21 22:37:00	2.08997	44.1667	0.897374	18.3	42.6167
2022-09-21 22:38:00	2.08827	45.1667	0.877329	18.3	42.75
2022-09-21 22:39:00	2.09677	44	0.900804	18.2333	43.1333
2022-09-21 22:40:00	2.11796	45.3333	0.874074	18.2	43.25
2022-09-21 22:41:00	2.1199	44.5	0.890593	18.1833	42.5833
2022-09-21 22:42:00	2.11931	44.6667	0.88724	18.1	43.3333
2022-09-21 22:43:00	2.11842	44.1667	0.897374	18.0667	43.7333
2022-09-21 22:44:00	2.11716	43.3333	0.914785	18	43.4
2022-09-21 22:45:00	2.13112	43.8333	0.904259	18	43.65
2022-09-21 22:46:00	2.15713	45.8333	0.864452	17.9667	43.6333
2022-09-21 22:47:00	2.16053	45	0.880608	17.9333	43.6667
2022-09-21 22:48:00	2.16477	45.3333	0.874074	17.8667	43.95
2022-09-21 22:49:00	2.16518	44.3333	0.893971	17.7833	44.7167
2022-09-21 22:50:00	2.16577	44.6667	0.88724	17.7167	44.9167
2022-09-21 22:51:00	2.17099	44.1667	0.897374	17.7	44.8167
2022-09-21 22:52:00	2.17045	45.3333	0.874074	17.7	44.9167
2022-09-21 22:53:00	2.1758	45.1667	0.877329	17.6833	45.7833
2022-09-21 22:54:00	2.17853	45.8333	0.864452	17.6333	45.5667
2022-09-21 22:55:00	2.16835	44.1667	0.897374	17.6	45.55
2022-09-21 22:56:00	2.15519	46.3333	0.855037	17.6	45.2167
2022-09-21 22:57:00	2.15894	45	0.880608	17.6	45.4
2022-09-21 22:58:00	2.14311	44.8333	0.883912	17.6	45.3333
2022-09-21 22:59:00	2.13442	44.5	0.890593	17.65	44.8667
2022-09-21 23:00:00	2.15143	44.3333	0.893971	17.6167	45.3333
2022-09-21 23:01:00	2.17076	45.3333	0.874074	17.65	45.1
2022-09-21 23:02:00	2.17343	44.5	0.890593	17.65	44.9333
2022-09-21 23:03:00	2.1756	45.1667	0.877329	17.6333	45.6
2022-09-21 23:04:00	2.17149	43.8333	0.904259	17.6333	45.7
2022-09-21 23:05:00	2.14403	46.1667	0.858153	17.6	45.7
2022-09-21 23:06:00	2.13855	43.6667	0.907741	17.6167	45.5167
2022-09-21 23:07:00	2.14398	44.8333	0.883912	17.6	46.45
2022-09-21 23:08:00	2.14486	45.3333	0.874074	17.5833	46.2
2022-09-21 23:09:00	2.14509	45.1667	0.877329	17.5833	46.5
2022-09-21 23:10:00	2.12575	43.8333	0.904259	17.55	46.7333
2022-09-21 23:11:00	2.11271	45.3333	0.874074	17.5167	46.2333
2022-09-21 23:12:00	2.10218	44.8333	0.883912	17.5	46.3667
2022-09-21 23:13:00	2.09756	45.3333	0.874074	17.45	46.55
2022-09-21 23:14:00	2.09349	44.8333	0.883912	17.4	46.45
2022-09-21 23:15:00	2.09759	45.6667	0.867636	17.4	46.3333
2022-09-21 23:16:00	2.11208	45.3333	0.874074	17.3667	46.1667
2022-09-21 23:17:00	2.10775	45.1667	0.877329	17.3	46.1833
2022-09-21 23:18:00	2.10869	45.6667	0.867636	17.3	46.0167
2022-09-21 23:19:00	2.10858	44.8333	0.883912	17.2333	46.1333
2022-09-21 23:20:00	2.09627	45.1667	0.877329	17.2	46.15
2022-09-21 23:21:00	2.10021	43.6667	0.907741	17.2	46.3833
2022-09-21 23:22:00	2.11641	44	0.900804	17.2	46.25
2022-09-21 23:23:00	2.10583	45.3333	0.874074	17.1667	46.1833
2022-09-21 23:24:00	2.09968	41.5	0.955551	17.1	46.2667
2022-09-21 23:25:00	2.09511	43.6667	0.907741	17.1	46.3167
2022-09-21 23:26:00	2.09377	43.8333	0.904259	17.05	46.5333
2022-09-21 23:27:00	2.08996	45	0.880608	17.0167	46.7333
2022-09-21 23:28:00	2.08772	43.3333	0.914785	17	46.7
2022-09-21 23:29:00	2.09328	46.3333	0.855037	16.9833	46.9833
2022-09-21 23:30:00	2.09517	44	0.900804	16.9	47
2022-09-21 23:31:00	2.10489	45	0.880608	16.9	46.9833
2022-09-21 23:32:00	2.10711	43.5	0.91125	16.9	47.3167
2022-09-21 23:33:00	2.10624	43.1667	0.918348	16.9	47.7167
2022-09-21 23:34:00	2.10207	44	0.900804	16.9	47.4167
2022-09-21 23:35:00	2.10607	43.8333	0.904259	16.8167	47.7333
2022-09-21 23:36:00	2.10483	42.5	0.932879	16.8	48.2333
2022-09-21 23:37:00	2.10915	43.8333	0.904259	16.8	48.2333
2022-09-21 23:38:00	2.10995	42.5	0.932879	16.8	48.3167
2022-09-21 23:39:00	2.11892	45.3333	0.874074	16.8	48.25
2022-09-21 23:40:00	2.11966	44.6667	0.88724	16.8	48.3167
2022-09-21 23:41:00	2.11202	43.5	0.91125	16.7833	47.5833
2022-09-21 23:42:00	2.09811	43	0.921939	16.7167	47.6833
2022-09-21 23:43:00	2.09105	43.5	0.91125	16.6833	47.8
2022-09-21 23:44:00	2.08629	42	0.94408	16.5667	48.3
2022-09-21 23:45:00	2.09068	44.6667	0.88724	16.55	48.35
2022-09-21 23:46:00	2.09554	45.5	0.870843	16.5	48.4667
2022-09-21 23:47:00	2.0997	43.5	0.91125	16.5167	48.7
2022-09-21 23:48:00	2.10993	43.3333	0.914785	16.5	48.6
2022-09-21 23:49:00	2.11714	43.3333	0.914785	16.4833	48.9333
2022-09-21 23:50:00	2.12146	43.5	0.91125	16.4333	48.8167
2022-09-21 23:51:00	2.11869	44.5	0.890593	16.4	49.1167
2022-09-21 23:52:00	2.11032	44.6667	0.88724	16.4	48.9333
2022-09-21 23:53:00	2.11698	43.3333	0.914785	16.35	49.4167
2022-09-21 23:54:00	2.11701	44.3333	0.893971	16.3	50.1833
2022-09-21 23:55:00	2.11657	42.5	0.932879	16.3	50.6833
2022-09-21 23:56:00	2.11381	45	0.880608	16.3	50.2833
2022-09-21 23:57:00	2.10375	46.5	0.851944	16.3	49.8
2022-09-21 23:58:00	2.1106	45.6667	0.867636	16.3	49.8167
2022-09-21 23:59:00	2.11176	43.5	0.91125	16.25	49.9167
2022-09-22	2.10564	45.1667	0.877329	16.2167	49.95
2022-09-22 00:01:00	2.10722	44.5	0.890593	16.2	50.2833
2022-09-22 00:02:00	2.10823	44.3333	0.893971	16.2	49.9667
2022-09-22 00:03:00	2.10736	44.1667	0.897374	16.2	50.1833
2022-09-22 00:04:00	2.11107	43.1667	0.918348	16.2	50.2
2022-09-22 00:05:00	2.11756	44	0.900804	16.2	50.1
2022-09-22 00:06:00	2.12515	45.6667	0.867636	16.2	49.8167
2022-09-22 00:07:00	2.13381	43.8333	0.904259	16.2	49.7333
2022-09-22 00:08:00	2.12527	44.8333	0.883912	16.2	50.3667
2022-09-22 00:09:00	2.12252	44.5	0.890593	16.15	50.1833
2022-09-22 00:10:00	2.12394	44.3333	0.893971	16.1167	50.6
2022-09-22 00:11:00	2.11025	45.1667	0.877329	16.1	51.2
2022-09-22 00:12:00	2.10667	45	0.880608	16.05	50.7833
2022-09-22 00:13:00	2.10594	41.8333	0.947873	16.0667	51.2833
2022-09-22 00:14:00	2.1064	42.8333	0.925557	16	51.2167
2022-09-22 00:15:00	2.10856	43.3333	0.914785	16.0167	51.8
2022-09-22 00:16:00	2.10486	42.5	0.932879	16	51.4
2022-09-22 00:17:00	2.10805	44	0.900804	16	51.05
2022-09-22 00:18:00	2.10067	45.1667	0.877329	15.95	51.0833
2022-09-22 00:19:00	2.09887	44.5	0.890593	15.9	51.1667
2022-09-22 00:20:00	2.10608	44.3333	0.893971	15.8	51.1833
2022-09-22 00:21:00	2.10106	45.5	0.870843	15.75	51.5
2022-09-22 00:22:00	2.09169	43.3333	0.914785	15.7	52.1
2022-09-22 00:23:00	2.08685	43.8333	0.904259	15.7	52.25
2022-09-22 00:24:00	2.07822	43.8333	0.904259	15.5333	52.1
2022-09-22 00:25:00	2.07576	43.1667	0.918348	15.4833	51.8333
2022-09-22 00:26:00	2.07911	44.5	0.890593	15.5	52.0167
2022-09-22 00:27:00	2.08096	43.3333	0.914785	15.5	52.1167
2022-09-22 00:28:00	2.08164	45	0.880608	15.5	52.5
2022-09-22 00:29:00	2.08255	42.5	0.932879	15.5167	52.9
2022-09-22 00:30:00	2.08862	43.3333	0.914785	15.5	53.2
2022-09-22 00:31:00	2.09431	44	0.900804	15.5	52.8
2022-09-22 00:32:00	2.09723	43.3333	0.914785	15.5	52.85
2022-09-22 00:33:00	2.10331	45.5	0.870843	15.45	52.5333
2022-09-22 00:34:00	2.10308	43.5	0.91125	15.3833	53.25
2022-09-22 00:35:00	2.10362	45.8333	0.864452	15.4	53.25
2022-09-22 00:36:00	2.10823	45	0.880608	15.3833	53.7167
2022-09-22 00:37:00	2.11335	44	0.900804	15.3167	53.7833
2022-09-22 00:38:00	2.11677	45.8333	0.864452	15.3	53.65
2022-09-22 00:39:00	2.12235	43.1667	0.918348	15.3333	53.7667
2022-09-22 00:40:00	2.12141	43.8333	0.904259	15.3	54.0833
2022-09-22 00:41:00	2.14195	45.1667	0.877329	15.3	54.0333
2022-09-22 00:42:00	2.16104	44.8333	0.883912	15.2667	54.0333
2022-09-22 00:43:00	2.17432	44.1667	0.897374	15.2667	54.3167
2022-09-22 00:44:00	2.17916	44.5	0.890593	15.2667	54.3667
2022-09-22 00:45:00	2.19475	44.6667	0.88724	15.2667	54.3833
2022-09-22 00:46:00	2.20126	45	0.880608	15.25	54.7
2022-09-22 00:47:00	2.19909	44.5	0.890593	15.2	54.85
2022-09-22 00:48:00	2.19797	44.6667	0.88724	15.1833	54.9
2022-09-22 00:49:00	2.19434	42.3333	0.936583	15.1333	55.0833
2022-09-22 00:50:00	2.16155	42	0.94408	15.1	55.3667
2022-09-22 00:51:00	2.13023	42.8333	0.925557	15.1	54.85
2022-09-22 00:52:00	2.14314	46	0.861291	15.0333	54.8833
2022-09-22 00:53:00	2.14099	44	0.900804	15	55.4
2022-09-22 00:54:00	2.13528	43.3333	0.914785	14.9833	55.1833
2022-09-22 00:55:00	2.13419	43.5	0.91125	14.9333	55.4333
2022-09-22 00:56:00	2.13116	43	0.921939	14.9833	55.9167
2022-09-22 00:57:00	2.14201	45.6667	0.867636	14.9333	56.1
2022-09-22 00:58:00	2.16555	44.8333	0.883912	14.9	56.2167
2022-09-22 00:59:00	2.17322	44.5	0.890593	14.9	55.5833
2022-09-22 01:00:00	2.17613	46.1667	0.858153	14.8333	55.7833
2022-09-22 01:01:00	2.18279	44	0.900804	14.8	55.5667
2022-09-22 01:02:00	2.18738	44.1667	0.897374	14.8333	56.2333
2022-09-22 01:03:00	2.1702	44	0.900804	14.8	56.5667
2022-09-22 01:04:00	2.15474	42.5	0.932879	14.8333	56.8
2022-09-22 01:05:00	2.1188	43.6667	0.907741	14.8	56.3
2022-09-22 01:06:00	2.11402	45.5	0.870843	14.8	55.9667
2022-09-22 01:07:00	2.11469	45.8333	0.864452	14.7833	55.95
2022-09-22 01:08:00	2.1183	44.6667	0.88724	14.8	54.9333
2022-09-22 01:09:00	2.10808	44.5	0.890593	14.8	54.5333
2022-09-22 01:10:00	2.11146	42.6667	0.929204	14.7833	54.9833
2022-09-22 01:11:00	2.11248	46	0.861291	14.8	55.4333
2022-09-22 01:12:00	2.10926	45.8333	0.864452	14.8	55.25
2022-09-22 01:13:00	2.1197	43.8333	0.904259	14.8	55.4167
2022-09-22 01:14:00	2.14125	44	0.900804	14.7667	55.5833
2022-09-22 01:15:00	2.15435	43.1667	0.918348	14.65	56.4167
2022-09-22 01:16:00	2.1538	44	0.900804	14.6	56.5333
2022-09-22 01:17:00	2.14826	43.5	0.91125	14.6	56.4
2022-09-22 01:18:00	2.1409	43.3333	0.914785	14.6167	56.0167
2022-09-22 01:19:00	2.14074	44.5	0.890593	14.5167	55.95
2022-09-22 01:20:00	2.14335	44.8333	0.883912	14.3667	56.7667
2022-09-22 01:21:00	2.14942	43.6667	0.907741	14.4167	57.5
2022-09-22 01:22:00	2.1618	45.5	0.870843	14.4	57.8667
2022-09-22 01:23:00	2.1819	44.3333	0.893971	14.4	57.9
2022-09-22 01:24:00	2.18965	43.5	0.91125	14.4167	57.55
2022-09-22 01:25:00	2.18273	46	0.861291	14.4167	56.8333
2022-09-22 01:26:00	2.17785	43.1667	0.918348	14.4	56.9167
2022-09-22 01:27:00	2.18275	44.1667	0.897374	14.4333	57.35
2022-09-22 01:28:00	2.19314	44.5	0.890593	14.4	57.6667
2022-09-22 01:29:00	2.19409	45	0.880608	14.4	57.6167
2022-09-22 01:30:00	2.18106	43.1667	0.918348	14.4	58.1333
2022-09-22 01:31:00	2.18092	43.8333	0.904259	14.3667	57.2
2022-09-22 01:32:00	2.18376	43.8333	0.904259	14.3	57.0167
2022-09-22 01:33:00	2.15446	44.5	0.890593	14.3333	56.9167
2022-09-22 01:34:00	2.10771	42.1667	0.940317	14.3667	56.5
2022-09-22 01:35:00	2.06529	46	0.861291	14.1833	55.5
2022-09-22 01:36:00	2.05738	44	0.900804	14.1167	54.8667
2022-09-22 01:37:00	2.0559	43.6667	0.907741	14.1333	54.7833
2022-09-22 01:38:00	2.05658	44.1667	0.897374	13.9	55.4
2022-09-22 01:39:00	2.05692	43.3333	0.914785	14.0833	55.25
2022-09-22 01:40:00	2.05442	43.1667	0.918348	14.2	55.1333
2022-09-22 01:41:00	2.0596	43	0.921939	14.25	55.0833
2022-09-22 01:42:00	2.0968	43.8333	0.904259	14.25	55.1333
2022-09-22 01:43:00	2.08055	43	0.921939	14.2667	54.9333
2022-09-22 01:44:00	2.09228	43.3333	0.914785	14.3	55.0333
2022-09-22 01:45:00	2.08905	42.3333	0.936583	14.35	55.8
2022-09-22 01:46:00	2.10038	43.8333	0.904259	14.3333	55.6167
2022-09-22 01:47:00	2.1266	43.3333	0.914785	14.4	56.4167
2022-09-22 01:48:00	2.14835	44.5	0.890593	14.3333	57.1833
2022-09-22 01:49:00	2.1546	44.3333	0.893971	14.35	57.2
2022-09-22 01:50:00	2.16798	44.5	0.890593	14.3667	57.1
2022-09-22 01:51:00	2.17023	44.6667	0.88724	14.3167	56.9667
2022-09-22 01:52:00	2.15256	43.8333	0.904259	14.3	56.8
2022-09-22 01:53:00	2.14197	44.1667	0.897374	14.25	57.15
2022-09-22 01:54:00	2.13461	44	0.900804	14.2	57.4167
2022-09-22 01:55:00	2.12121	43.6667	0.907741	14.2	57.6
2022-09-22 01:56:00	2.08801	43.6667	0.907741	14.2	56.75
2022-09-22 01:57:00	2.06371	43	0.921939	14.2333	55.8333
2022-09-22 01:58:00	2.05868	44.6667	0.88724	14.2	55.2833
2022-09-22 01:59:00	2.05812	43.8333	0.904259	14.1833	55
2022-09-22 02:00:00	2.05766	45.6667	0.867636	14.15	54.9167
2022-09-22 02:01:00	2.05984	42.8333	0.925557	14.1	55.5667
2022-09-22 02:02:00	2.06711	43.8333	0.904259	14.1667	56.0833
2022-09-22 02:03:00	2.06852	41.8333	0.947873	14.1	55.5833
2022-09-22 02:04:00	2.07217	45.1667	0.877329	14.15	55.7167
2022-09-22 02:05:00	2.06689	44.1667	0.897374	14.1333	56.4167
2022-09-22 02:06:00	2.06831	42.1667	0.940317	14.1	56.7
2022-09-22 02:07:00	2.08303	44.3333	0.893971	14.1	56.4167
2022-09-22 02:08:00	2.11321	43.6667	0.907741	14.1	56.1333
2022-09-22 02:09:00	2.12259	43.1667	0.918348	14.1	56.5333
2022-09-22 02:10:00	2.11643	44.1667	0.897374	14.05	56.9
2022-09-22 02:11:00	2.10051	45.3333	0.874074	13.9667	57.1167
2022-09-22 02:12:00	2.09636	43.8333	0.904259	13.9167	57.0333
2022-09-22 02:13:00	2.09058	43.8333	0.904259	13.9	57.2667
2022-09-22 02:14:00	2.11207	45	0.880608	13.9	57.5
2022-09-22 02:15:00	2.12702	42.8333	0.925557	13.9	57.9333
2022-09-22 02:16:00	2.12023	42.1667	0.940317	13.8667	58.3333
2022-09-22 02:17:00	2.12403	44.1667	0.897374	13.8	57.85
2022-09-22 02:18:00	2.13258	44.5	0.890593	13.8	58.5333
2022-09-22 02:19:00	2.13453	45.1667	0.877329	13.8	58.8333
2022-09-22 02:20:00	2.13575	44	0.900804	13.8	58.75
2022-09-22 02:21:00	2.11436	43.1667	0.918348	13.8	58.3167
2022-09-22 02:22:00	2.07051	43.6667	0.907741	13.7333	56.7833
2022-09-22 02:23:00	2.06476	45	0.880608	13.5167	56.3333
2022-09-22 02:24:00	2.07652	44.5	0.890593	13.5667	57.1333
2022-09-22 02:25:00	2.07364	43.5	0.91125	13.6833	57.95
2022-09-22 02:26:00	2.05623	44.1667	0.897374	13.6167	57.3
2022-09-22 02:27:00	2.0607	42.3333	0.936583	13.6333	56.6167
2022-09-22 02:28:00	2.06749	43.8333	0.904259	13.7	56.4167
2022-09-22 02:29:00	2.06939	44.8333	0.883912	13.7	56.8333
2022-09-22 02:30:00	2.07321	42.3333	0.936583	13.7333	57.1833
2022-09-22 02:31:00	2.0886	44.3333	0.893971	13.7	57.5167
2022-09-22 02:32:00	2.13591	42	0.94408	13.7833	57.4833
2022-09-22 02:33:00	2.14338	44.3333	0.893971	13.7833	57.9667
2022-09-22 02:34:00	2.14389	43.6667	0.907741	13.7	58.75
2022-09-22 02:35:00	2.16168	43.3333	0.914785	13.6333	59.0333
2022-09-22 02:36:00	2.16444	44.8333	0.883912	13.6167	59.0833
2022-09-22 02:37:00	2.15249	42.1667	0.940317	13.6167	58.7
2022-09-22 02:38:00	2.14408	46.1667	0.858153	13.6	58.5833
2022-09-22 02:39:00	2.14795	43.8333	0.904259	13.5333	59.05
2022-09-22 02:40:00	2.1475	44	0.900804	13.5	59.3333
2022-09-22 02:41:00	2.13764	46	0.861291	13.5	59.6333
2022-09-22 02:42:00	2.12273	43.6667	0.907741	13.5	59.1333
2022-09-22 02:43:00	2.11786	43.6667	0.907741	13.5	58.7167
2022-09-22 02:44:00	2.10802	42.3333	0.936583	13.45	59.2833
2022-09-22 02:45:00	2.09896	44.5	0.890593	13.4	59.5
2022-09-22 02:46:00	2.07393	42	0.94408	13.3833	59.2167
2022-09-22 02:47:00	2.0629	41.8333	0.947873	13.2833	57.8167
2022-09-22 02:48:00	2.05788	43.1667	0.918348	13.35	57.6833
2022-09-22 02:49:00	2.05405	43.6667	0.907741	13.4	57.2167
2022-09-22 02:50:00	2.05175	44.1667	0.897374	13.4	57.1333
2022-09-22 02:51:00	2.05082	42.6667	0.929204	13.3	57.05
2022-09-22 02:52:00	2.05023	43.3333	0.914785	13.3	57.3667
2022-09-22 02:53:00	2.05064	45.8333	0.864452	13.3	57.1667
2022-09-22 02:54:00	2.05611	43	0.921939	13.3667	56.5333
2022-09-22 02:55:00	2.06252	43.8333	0.904259	13.3667	56.3333
2022-09-22 02:56:00	2.06503	42.5	0.932879	13.4	56.5167
2022-09-22 02:57:00	2.05779	43.1667	0.918348	13.4	56.3167
2022-09-22 02:58:00	2.05401	42.5	0.932879	13.4	56.15
2022-09-22 02:59:00	2.05179	42.6667	0.929204	13.3833	56.3333
2022-09-22 03:00:00	2.05	43.8333	0.904259	13.2833	56.5833
2022-09-22 03:01:00	2.04949	42	0.94408	13.2833	56.4833
2022-09-22 03:02:00	2.04992	41.6667	0.951697	13.3	56.3667
2022-09-22 03:03:00	2.08185	41.6667	0.951697	13.3333	56.75
2022-09-22 03:04:00	2.08611	41.6667	0.951697	13.3	57.4333
2022-09-22 03:05:00	2.08886	42.6667	0.929204	13.3	57.8167
2022-09-22 03:06:00	2.10225	44	0.900804	13.3	57.6167
2022-09-22 03:07:00	2.08944	43.6667	0.907741	13.3	58.45
2022-09-22 03:08:00	2.07212	41.6667	0.951697	13.25	57.5167
2022-09-22 03:09:00	2.07029	41.8333	0.947873	13.2	57.4
2022-09-22 03:10:00	2.08451	40.8333	0.971282	13.2	57.3
2022-09-22 03:11:00	2.07361	42.8333	0.925557	13.15	57.8667
2022-09-22 03:12:00	2.06294	39.6667	1.00008	13.1	57.5667
2022-09-22 03:13:00	2.06422	43.1667	0.918348	13.1	57.3833
2022-09-22 03:14:00	2.06685	43.6667	0.907741	13.0333	57.9167
2022-09-22 03:15:00	2.06509	39.8333	0.995867	13	58.6667
2022-09-22 03:16:00	2.06853	44	0.900804	13.0333	58.5833
2022-09-22 03:17:00	2.06296	43.1667	0.918348	13.1	57.5667
2022-09-22 03:18:00	2.05559	43.6667	0.907741	13.0167	57.2833
2022-09-22 03:19:00	2.0536	43.3333	0.914785	12.7	57.8
2022-09-22 03:20:00	2.05294	43.6667	0.907741	12.8	57.6333
2022-09-22 03:21:00	2.05134	42.8333	0.925557	12.6667	57.9
2022-09-22 03:22:00	2.04919	42.6667	0.929204	12.6167	57.9
2022-09-22 03:23:00	2.05388	42.8333	0.925557	12.7167	58.4167
2022-09-22 03:24:00	2.06122	43.6667	0.907741	12.8833	58.6167
2022-09-22 03:25:00	2.05185	41.6667	0.951697	12.9667	57.8667
2022-09-22 03:26:00	2.04845	43.1667	0.918348	12.8833	57.0333
2022-09-22 03:27:00	2.0503	42.1667	0.940317	12.9167	57.0667
2022-09-22 03:28:00	2.05202	41.8333	0.947873	12.9833	57.65
2022-09-22 03:29:00	2.06736	41.6667	0.951697	13	57.9333
2022-09-22 03:30:00	2.10514	42.8333	0.925557	13	58.35
2022-09-22 03:31:00	2.16433	44.1667	0.897374	13	59.3
2022-09-22 03:32:00	2.15839	42.6667	0.929204	12.9167	59.6667
2022-09-22 03:33:00	2.15084	43.1667	0.918348	12.9	60.3667
2022-09-22 03:34:00	2.14834	43.1667	0.918348	12.9	59.8333
2022-09-22 03:35:00	2.1508	44.6667	0.88724	12.9	59.95
2022-09-22 03:36:00	2.14889	43	0.921939	12.85	60.55
2022-09-22 03:37:00	2.13507	43.5	0.91125	12.8	60.4833
2022-09-22 03:38:00	2.13159	42.6667	0.929204	12.8	60.4667
2022-09-22 03:39:00	2.12066	42	0.94408	12.8	60.3333
2022-09-22 03:40:00	2.09542	43.6667	0.907741	12.8	60.4167
2022-09-22 03:41:00	2.09353	44.1667	0.897374	12.8167	60.35
2022-09-22 03:42:00	2.08949	44	0.900804	12.8	60.2
2022-09-22 03:43:00	2.07859	42.6667	0.929204	12.8	60.4167
2022-09-22 03:44:00	2.06494	43.1667	0.918348	12.8	59.4333
2022-09-22 03:45:00	2.05464	42.8333	0.925557	12.8	58.6
2022-09-22 03:46:00	2.05494	42	0.94408	12.8	57.85
2022-09-22 03:47:00	2.07935	41.8333	0.947873	12.8	57.7
2022-09-22 03:48:00	2.0899	43.6667	0.907741	12.8167	58.2833
2022-09-22 03:49:00	2.09195	42.6667	0.929204	12.8	58.6
2022-09-22 03:50:00	2.09291	42.1667	0.940317	12.7833	58.8
2022-09-22 03:51:00	2.09245	43	0.921939	12.7167	59.4167
2022-09-22 03:52:00	2.07661	44.3333	0.893971	12.7	59.45
2022-09-22 03:53:00	2.07524	41.5	0.955551	12.7	59.5833
2022-09-22 03:54:00	2.07713	42.8333	0.925557	12.7	59.3833
2022-09-22 03:55:00	2.0752	42	0.94408	12.7	59.05
2022-09-22 03:56:00	2.06311	44.5	0.890593	12.7	59.1667
2022-09-22 03:57:00	2.05888	43.3333	0.914785	12.7	58.75
2022-09-22 03:58:00	2.05832	43.3333	0.914785	12.7	58.4
2022-09-22 03:59:00	2.06166	41.8333	0.947873	12.7	58.45
2022-09-22 04:00:00	2.05349	43.8333	0.904259	12.7	58.7
2022-09-22 04:01:00	2.0483	43.1667	0.918348	12.7167	57.5333
2022-09-22 04:02:00	2.05065	42.1667	0.940317	12.7	57.45
2022-09-22 04:03:00	2.06431	43.8333	0.904259	12.7	57.65
2022-09-22 04:04:00	2.08866	42.8333	0.925557	12.7	58.6667
2022-09-22 04:05:00	2.11655	42.5	0.932879	12.7	59.9
2022-09-22 04:06:00	2.1291	44.6667	0.88724	12.7	60.35
2022-09-22 04:07:00	2.12741	42.5	0.932879	12.7	60.6167
2022-09-22 04:08:00	2.13075	43.5	0.91125	12.7	61.2333
2022-09-22 04:09:00	2.13205	44.1667	0.897374	12.7	61.3667
2022-09-22 04:10:00	2.1291	44.5	0.890593	12.7	61.2
2022-09-22 04:11:00	2.12966	41.8333	0.947873	12.65	61.2
2022-09-22 04:12:00	2.1218	42.6667	0.929204	12.65	61.1833
2022-09-22 04:13:00	2.13809	42	0.94408	12.7	60.8667
2022-09-22 04:14:00	2.1482	44.8333	0.883912	12.7	60.9833
2022-09-22 04:15:00	2.14323	43.5	0.91125	12.6333	61.1167
2022-09-22 04:16:00	2.14211	42.1667	0.940317	12.6167	61.2333
2022-09-22 04:17:00	2.14391	43.3333	0.914785	12.6833	61.5
2022-09-22 04:18:00	2.13643	43.6667	0.907741	12.6833	61.2833
2022-09-22 04:19:00	2.13601	42.8333	0.925557	12.6	60.7167
2022-09-22 04:20:00	2.13654	43.1667	0.918348	12.5667	61.0833
2022-09-22 04:21:00	2.13436	42.2857	0.937647	12.5	61.9571
2022-09-22 04:22:00	2.13545	43	0.921939	12.5	61.9
2022-09-22 04:23:00	2.1355	41.8333	0.947873	12.5	62.45
2022-09-22 04:24:00	2.12831	42.8333	0.925557	12.4	62.2167
2022-09-22 04:25:00	2.12134	42.3333	0.936583	12.4	62.1667
2022-09-22 04:26:00	2.12411	42.8333	0.925557	12.4	62.0333
2022-09-22 04:27:00	2.14078	43.8333	0.904259	12.4167	61.9833
2022-09-22 04:28:00	2.13973	43.8333	0.904259	12.45	61.8
2022-09-22 04:29:00	2.12199	44.6667	0.88724	12.45	61.25
2022-09-22 04:30:00	2.13093	42.5	0.932879	12.4333	61.3667
2022-09-22 04:31:00	2.13551	44.8333	0.883912	12.4	61.9167
2022-09-22 04:32:00	2.14254	42.1667	0.940317	12.4667	61.6333
2022-09-22 04:33:00	2.1411	42.3333	0.936583	12.4833	61.6
2022-09-22 04:34:00	2.14185	44.8333	0.883912	12.5	61.5167
2022-09-22 04:35:00	2.16085	42.5	0.932879	12.5	61.4667
2022-09-22 04:36:00	2.14566	43.1667	0.918348	12.5	61.25
2022-09-22 04:37:00	2.13644	41.8333	0.947873	12.5	61.3667
2022-09-22 04:38:00	2.14099	43.1667	0.918348	12.4333	61.3833
2022-09-22 04:39:00	2.14247	42.1667	0.940317	12.4	61.75
2022-09-22 04:40:00	2.14594	44.1667	0.897374	12.4	61.7833
2022-09-22 04:41:00	2.13829	42	0.94408	12.3833	62.2167
2022-09-22 04:42:00	2.14326	43	0.921939	12.3	62.3167
2022-09-22 04:43:00	2.15234	46.1667	0.858153	12.3	62.0167
2022-09-22 04:44:00	2.1519	45.3333	0.874074	12.2833	62.1667
2022-09-22 04:45:00	2.158	43.3333	0.914785	12.2	62.4
2022-09-22 04:46:00	2.15934	43	0.921939	12.2	62.7833
2022-09-22 04:47:00	2.15539	44.8333	0.883912	12.2833	62.6
2022-09-22 04:48:00	2.15347	42.3333	0.936583	12.3	62.7
2022-09-22 04:49:00	2.14938	43	0.921939	12.3	62.6167
2022-09-22 04:50:00	2.15096	42.3333	0.936583	12.3	62.5833
2022-09-22 04:51:00	2.15108	45	0.880608	12.3167	62.4167
2022-09-22 04:52:00	2.14536	44	0.900804	12.3167	62.2833
2022-09-22 04:53:00	2.14666	44.6667	0.88724	12.3167	62.55
2022-09-22 04:54:00	2.14974	41.6667	0.951697	12.3	62.7333
2022-09-22 04:55:00	2.14114	43.3333	0.914785	12.3	62.4167
2022-09-22 04:56:00	2.14664	41.8333	0.947873	12.3	62.25
2022-09-22 04:57:00	2.14364	41.1667	0.963353	12.2667	62.55
2022-09-22 04:58:00	2.15137	43.8333	0.904259	12.2	62.9667
2022-09-22 04:59:00	2.15421	42.6667	0.929204	12.25	62.8333
2022-09-22 05:00:00	2.15267	43.8333	0.904259	12.2167	62.9
2022-09-22 05:01:00	2.14971	42.1667	0.940317	12.2333	62.9167
2022-09-22 05:02:00	2.1551	41.8333	0.947873	12.2833	62.6833
2022-09-22 05:03:00	2.15989	43.5	0.91125	12.2833	62.6167
2022-09-22 05:04:00	2.16239	44	0.900804	12.3	62.4667
2022-09-22 05:05:00	2.1543	41.5	0.955551	12.3	62.35
2022-09-22 05:06:00	2.14995	45.3333	0.874074	12.3	62.4167
2022-09-22 05:07:00	2.1511	42.8333	0.925557	12.3	62.6
2022-09-22 05:08:00	2.1551	43.3333	0.914785	12.3	62.5167
2022-09-22 05:09:00	2.14352	44.6667	0.88724	12.2167	62.65
2022-09-22 05:10:00	2.13121	45	0.880608	12.2	62.4
2022-09-22 05:11:00	2.12972	44	0.900804	12.2	62.2167
2022-09-22 05:12:00	2.12593	43.6667	0.907741	12.1167	62.1333
2022-09-22 05:13:00	2.12556	43.3333	0.914785	12.1	62.2
2022-09-22 05:14:00	2.12693	42.5	0.932879	12.05	62.4667
2022-09-22 05:15:00	2.12511	43	0.921939	12	62.5333
2022-09-22 05:16:00	2.11998	43.8333	0.904259	12	62.45
2022-09-22 05:17:00	2.12933	41.8333	0.947873	12	63.2167
2022-09-22 05:18:00	2.1289	44	0.900804	11.9333	63.2333
2022-09-22 05:19:00	2.12607	41.8333	0.947873	12	63.1333
2022-09-22 05:20:00	2.12501	44.1667	0.897374	12	63.0167
2022-09-22 05:21:00	2.12862	43.5	0.91125	12	63.4833
2022-09-22 05:22:00	2.14571	41.8333	0.947873	12	63.2667
2022-09-22 05:23:00	2.14803	44.5	0.890593	11.9667	63.1
2022-09-22 05:24:00	2.16944	43	0.921939	11.9833	63.5833
2022-09-22 05:25:00	2.189	43.8333	0.904259	12	63.4833
2022-09-22 05:26:00	2.18045	42.5	0.932879	11.9833	63.6167
2022-09-22 05:27:00	2.17391	41.6667	0.951697	12	63.2667
2022-09-22 05:28:00	2.13923	42.6667	0.929204	11.9667	63.0833
2022-09-22 05:29:00	2.11498	43.1667	0.918348	11.9	62.5833
2022-09-22 05:30:00	2.12447	41.5	0.955551	11.85	62.9167
2022-09-22 05:31:00	2.13259	43	0.921939	11.8	63.5333
2022-09-22 05:32:00	2.13377	43.8333	0.904259	11.8	63.7333
2022-09-22 05:33:00	2.13245	42.5	0.932879	11.8	63.65
2022-09-22 05:34:00	2.13733	42.5	0.932879	11.8	63.4167
2022-09-22 05:35:00	2.13814	43.5	0.91125	11.9	63.65
2022-09-22 05:36:00	2.13407	42.5	0.932879	11.9	63.4167
2022-09-22 05:37:00	2.11414	44.1667	0.897374	11.9	63.1
2022-09-22 05:38:00	2.10379	41.6667	0.951697	11.9167	62.4
2022-09-22 05:39:00	2.11645	44.1667	0.897374	11.9	62.7667
2022-09-22 05:40:00	2.12293	42.5	0.932879	11.9	63.45
2022-09-22 05:41:00	2.13644	43.3333	0.914785	11.9	63.2167
2022-09-22 05:42:00	2.16311	44.8333	0.883912	11.9	63.2167
2022-09-22 05:43:00	2.17256	43.3333	0.914785	11.9167	62.8167
2022-09-22 05:44:00	2.17747	42.5	0.932879	11.9	62.7833
2022-09-22 05:45:00	2.18183	42.1667	0.940317	11.9	63.0667
2022-09-22 05:46:00	2.16925	42	0.94408	11.9	63.2
2022-09-22 05:47:00	2.13728	42.6667	0.929204	11.9	63.25
2022-09-22 05:48:00	2.12618	43.1667	0.918348	11.9	62.9167
2022-09-22 05:49:00	2.11905	42.1667	0.940317	11.9167	62.9833
2022-09-22 05:50:00	2.08145	43.5	0.91125	11.9	62.5
2022-09-22 05:51:00	2.07575	44.5	0.890593	11.9167	61.5667
2022-09-22 05:52:00	2.06682	44.3333	0.893971	11.95	61.0333
2022-09-22 05:53:00	2.06434	44.8333	0.883912	11.9	61
2022-09-22 05:54:00	2.06512	43.5	0.91125	11.9	60.4
2022-09-22 05:55:00	2.06848	45.3333	0.874074	11.9	60.5333
2022-09-22 05:56:00	2.07161	42.5	0.932879	11.9	60.4667
2022-09-22 05:57:00	2.07209	43.6667	0.907741	11.9333	60.85
2022-09-22 05:58:00	2.07312	43.1667	0.918348	12	61.0167
2022-09-22 05:59:00	2.12497	42.8333	0.925557	12	61.3333
2022-09-22 06:00:00	2.12713	44.3333	0.893971	11.9833	61.4667
2022-09-22 06:01:00	2.14895	42	0.94408	11.9	62.2333
2022-09-22 06:02:00	2.15252	42.3333	0.936583	11.9	61.95
2022-09-22 06:03:00	2.16201	43.1667	0.918348	11.9	62.4167
2022-09-22 06:04:00	2.16892	43.3333	0.914785	11.9	62.3833
2022-09-22 06:05:00	2.17183	41	0.967302	11.8833	62.95
2022-09-22 06:06:00	2.15602	43	0.921939	11.8	63.4667
2022-09-22 06:07:00	2.15341	44.3333	0.893971	11.8167	63.5
2022-09-22 06:08:00	2.15377	43.6667	0.907741	11.85	63.2
2022-09-22 06:09:00	2.15544	42.8333	0.925557	11.9	63.0333
2022-09-22 06:10:00	2.1571	44.1667	0.897374	11.9	63.15
2022-09-22 06:11:00	2.15265	42.3333	0.936583	11.8667	63.0333
2022-09-22 06:12:00	2.1493	44.1667	0.897374	11.8	62.9667
2022-09-22 06:13:00	2.13943	43	0.921939	11.7833	62.8167
2022-09-22 06:14:00	2.12175	43.6667	0.907741	11.8	62.4
2022-09-22 06:15:00	2.11401	43.6667	0.907741	11.7167	62.55
2022-09-22 06:16:00	2.11037	43.3333	0.914785	11.6	63.3667
2022-09-22 06:17:00	2.12014	41.6667	0.951697	11.6	63.7
2022-09-22 06:18:00	2.13323	41.6667	0.951697	11.5333	64.0167
2022-09-22 06:19:00	2.13687	42.3333	0.936583	11.5167	64.1167
2022-09-22 06:20:00	2.12951	44.1667	0.897374	11.5333	63.9833
2022-09-22 06:21:00	2.13064	42.5	0.932879	11.5167	63.8833
2022-09-22 06:22:00	2.13217	42.6667	0.929204	11.5667	64.0667
2022-09-22 06:23:00	2.13239	43.3333	0.914785	11.6	64.1167
2022-09-22 06:24:00	2.14524	42.1667	0.940317	11.5667	64.45
2022-09-22 06:25:00	2.15261	41.3333	0.959436	11.6	64.2167
2022-09-22 06:26:00	2.15524	43.6667	0.907741	11.6167	64.3167
2022-09-22 06:27:00	2.14994	42	0.94408	11.6	64.4833
2022-09-22 06:28:00	2.13813	42.3333	0.936583	11.5833	64.4833
2022-09-22 06:29:00	2.14428	43	0.921939	11.5667	64.15
2022-09-22 06:30:00	2.16082	42.5	0.932879	11.6	64.5333
2022-09-22 06:31:00	2.18529	42.1667	0.940317	11.6	64.6667
2022-09-22 06:32:00	2.18998	44	0.900804	11.5833	64.25
2022-09-22 06:33:00	2.19435	42.8333	0.925557	11.5	64.6167
2022-09-22 06:34:00	2.20648	43.3333	0.914785	11.5667	64.5333
2022-09-22 06:35:00	2.20777	43.8333	0.904259	11.6	64.2667
2022-09-22 06:36:00	2.20565	44.1667	0.897374	11.6	64.15
2022-09-22 06:37:00	2.21427	44	0.900804	11.55	64.15
2022-09-22 06:38:00	2.21829	44.1667	0.897374	11.5667	64.1
2022-09-22 06:39:00	2.23182	44.3333	0.893971	11.6	64.0167
2022-09-22 06:40:00	2.24353	40.1667	0.987536	11.6	63.75
2022-09-22 06:41:00	2.2328	43.5	0.91125	11.6	63.7
2022-09-22 06:42:00	2.2277	42	0.94408	11.6	63.6833
2022-09-22 06:43:00	2.22009	44.8333	0.883912	11.6	63.7667
2022-09-22 06:44:00	2.2214	43.3333	0.914785	11.6	63.85
2022-09-22 06:45:00	2.19154	42.5	0.932879	11.5833	63.8833
2022-09-22 06:46:00	2.15414	43.8333	0.904259	11.6	63.4
2022-09-22 06:47:00	2.14537	44.3333	0.893971	11.5667	63.2
2022-09-22 06:48:00	2.1585	43	0.921939	11.5	63.5667
2022-09-22 06:49:00	2.15308	43.3333	0.914785	11.5	64.0667
2022-09-22 06:50:00	2.14493	42.8333	0.925557	11.4833	63.7833
2022-09-22 06:51:00	2.14926	42.6667	0.929204	11.45	64.0167
2022-09-22 06:52:00	2.15494	42.3333	0.936583	11.4	64.25
2022-09-22 06:53:00	2.15932	43.5	0.91125	11.5	64.35
2022-09-22 06:54:00	2.18119	44	0.900804	11.5	64.6167
2022-09-22 06:55:00	2.18619	43.6667	0.907741	11.45	64.8167
2022-09-22 06:56:00	2.19468	42.1667	0.940317	11.4833	64.7333
2022-09-22 06:57:00	2.20861	43.6667	0.907741	11.5	64.1833
2022-09-22 06:58:00	2.22499	42.5	0.932879	11.5	63.9667
2022-09-22 06:59:00	2.22053	43.6667	0.907741	11.5	63.9167
2022-09-22 07:00:00	2.21049	43.6667	0.907741	11.5	64.0167
2022-09-22 07:01:00	2.19986	42.5	0.932879	11.5	63.9167
2022-09-22 07:02:00	2.18951	45.3333	0.874074	11.5	63.8667
2022-09-22 07:03:00	2.2021	43.5	0.91125	11.5	63.8833
2022-09-22 07:04:00	2.21285	43.1667	0.918348	11.4	64.1167
2022-09-22 07:05:00	2.21246	43.3333	0.914785	11.4	63.8667
2022-09-22 07:06:00	2.21345	42.8333	0.925557	11.4	63.9667
2022-09-22 07:07:00	2.20695	43.6667	0.907741	11.4	64.5667
2022-09-22 07:08:00	2.21777	41.8333	0.947873	11.3833	64.85
2022-09-22 07:09:00	2.21479	41.6667	0.951697	11.4	64.75
2022-09-22 07:10:00	2.22982	45.3333	0.874074	11.4	64.4333
2022-09-22 07:11:00	2.22708	44.5	0.890593	11.4167	64.2167
2022-09-22 07:12:00	2.21888	43	0.921939	11.4833	64.35
2022-09-22 07:13:00	2.20459	42.1667	0.940317	11.5	64.2667
2022-09-22 07:14:00	2.1929	43.3333	0.914785	11.45	64.6833
2022-09-22 07:15:00	2.20192	44	0.900804	11.45	64.6
2022-09-22 07:16:00	2.19726	43	0.921939	11.4	64.5333
2022-09-22 07:17:00	2.18767	43.3333	0.914785	11.5	64.35
2022-09-22 07:18:00	2.17984	43.3333	0.914785	11.5	64.3167
2022-09-22 07:19:00	2.17559	43.6667	0.907741	11.5	64.2833
2022-09-22 07:20:00	2.17329	43.6667	0.907741	11.4667	64.3667
2022-09-22 07:21:00	2.18311	43.8333	0.904259	11.4333	64.1333
2022-09-22 07:22:00	2.19202	43.8333	0.904259	11.4333	64.4833
2022-09-22 07:23:00	2.19974	44	0.900804	11.4833	64.5833
2022-09-22 07:24:00	2.20496	43.1667	0.918348	11.4	64.45
2022-09-22 07:25:00	2.21263	44.5	0.890593	11.4	64.3833
2022-09-22 07:26:00	2.21526	42.3333	0.936583	11.4167	64.4
2022-09-22 07:27:00	2.22779	42.8333	0.925557	11.4667	64.4
2022-09-22 07:28:00	2.22888	42.1667	0.940317	11.5	64.2167
2022-09-22 07:29:00	2.22511	43.3333	0.914785	11.4333	64.5667
2022-09-22 07:30:00	2.2079	43.5	0.91125	11.4	64.4833
2022-09-22 07:31:00	2.19928	44	0.900804	11.4167	64.2167
2022-09-22 07:32:00	2.19875	44.6667	0.88724	11.5	64.1167
2022-09-22 07:33:00	2.20535	42.3333	0.936583	11.5	64.3333
2022-09-22 07:34:00	2.18995	44.3333	0.893971	11.5	64.2
2022-09-22 07:35:00	2.15067	43.1667	0.918348	11.5	64.2
2022-09-22 07:36:00	2.13297	44.1667	0.897374	11.5	64.1167
2022-09-22 07:37:00	2.13267	43.6667	0.907741	11.5	63.8667
2022-09-22 07:38:00	2.13788	42.3333	0.936583	11.5	63.9167
2022-09-22 07:39:00	2.13597	43.3333	0.914785	11.5	64.2833
2022-09-22 07:40:00	2.12283	42.5	0.932879	11.5	63.65
2022-09-22 07:41:00	2.10755	42.6667	0.929204	11.5	63.5667
2022-09-22 07:42:00	2.12016	44.8333	0.883912	11.5	63.4833
2022-09-22 07:43:00	2.11932	42.5	0.932879	11.5	63.6167
2022-09-22 07:44:00	2.11472	44	0.900804	11.5	64.7
2022-09-22 07:45:00	2.10954	43.6667	0.907741	11.5	65.2333
2022-09-22 07:46:00	2.10344	43.5	0.91125	11.5667	64.4
2022-09-22 07:47:00	2.07511	43	0.921939	11.6167	63.6167
2022-09-22 07:48:00	2.0668	44.3333	0.893971	11.5333	62.05
2022-09-22 07:49:00	2.06629	43.8333	0.904259	11.4	62.3667
2022-09-22 07:50:00	2.06366	43.1667	0.918348	11.4833	62.55
2022-09-22 07:51:00	2.06816	41.6667	0.951697	11.5667	61.9167
2022-09-22 07:52:00	2.06761	41.8333	0.947873	11.4167	62.05
2022-09-22 07:53:00	2.06172	42.8333	0.925557	11.4167	62.1667
2022-09-22 07:54:00	2.06304	42.1667	0.940317	11.65	61.9667
2022-09-22 07:55:00	2.06523	44.5	0.890593	11.7833	61.65
2022-09-22 07:56:00	2.06525	43.5	0.91125	11.8333	61.2833
2022-09-22 07:57:00	2.07323	43.8333	0.904259	11.9	62.1833
2022-09-22 07:58:00	2.11873	43.5	0.91125	11.9	62.4167
2022-09-22 07:59:00	2.14316	45	0.880608	12	61.7667
2022-09-22 08:00:00	2.13241	42	0.94408	12.1	61.6333
2022-09-22 08:01:00	2.15278	43	0.921939	12.1	62.6
2022-09-22 08:02:00	2.17431	44.1667	0.897374	12.1	63.2667
2022-09-22 08:03:00	2.1905	44.3333	0.893971	12.1167	62.8
2022-09-22 08:04:00	2.18001	43.8333	0.904259	12.2	62.4667
2022-09-22 08:05:00	2.16558	43	0.921939	12.2	62.3667
2022-09-22 08:06:00	2.16083	44.8333	0.883912	12.2333	62.8
2022-09-22 08:07:00	2.13186	44.3333	0.893971	12.3	62.4667
2022-09-22 08:08:00	2.13788	43	0.921939	12.35	61.5167
2022-09-22 08:09:00	2.13679	44.6667	0.88724	12.3667	62.6167
2022-09-22 08:10:00	2.14335	43.6667	0.907741	12.3833	62.7
2022-09-22 08:11:00	2.16023	42.8333	0.925557	12.4	62.05
2022-09-22 08:12:00	2.1291	44	0.900804	12.3833	61.9
2022-09-22 08:13:00	2.13753	43.6667	0.907741	12.3333	62.45
2022-09-22 08:14:00	2.12398	45.6667	0.867636	12.3167	62.1
2022-09-22 08:15:00	2.11303	42.1667	0.940317	12.4333	61.9333
2022-09-22 08:16:00	2.07684	44.1667	0.897374	12.5	60.75
2022-09-22 08:17:00	2.07108	44.8333	0.883912	12.5167	59.85
2022-09-22 08:18:00	2.08747	44	0.900804	12.5667	60.6833
2022-09-22 08:19:00	2.09666	45	0.880608	12.6	61.0833
2022-09-22 08:20:00	2.08417	44.8333	0.883912	12.6333	60.75
2022-09-22 08:21:00	2.07355	44.6667	0.88724	12.7	59.4167
2022-09-22 08:22:00	2.07778	43.3333	0.914785	12.75	59.25
2022-09-22 08:23:00	2.07485	43.8333	0.904259	12.8167	58.9
2022-09-22 08:24:00	2.07451	43.3333	0.914785	12.9	59.2333
2022-09-22 08:25:00	2.08099	41.1667	0.963353	12.9	60.05
2022-09-22 08:26:00	2.09204	44.3333	0.893971	12.9667	60.2167
2022-09-22 08:27:00	2.09587	42.6667	0.929204	13	59.6667
2022-09-22 08:28:00	2.1004	44.3333	0.893971	13.0667	59.9833
2022-09-22 08:29:00	2.10265	44.1667	0.897374	13.1	60.25
2022-09-22 08:30:00	2.11069	42.8333	0.925557	13.1	60.3
2022-09-22 08:31:00	2.10831	43.5	0.91125	13.2	60.5333
2022-09-22 08:32:00	2.09469	42.5	0.932879	13.2	60
2022-09-22 08:33:00	2.08962	44	0.900804	13.2833	60.3167
2022-09-22 08:34:00	2.07749	46.1667	0.858153	13.3333	60.0167
2022-09-22 08:35:00	2.07204	45.6667	0.867636	13.45	57.9667
2022-09-22 08:36:00	2.08264	44.5	0.890593	13.5	58.0833
2022-09-22 08:37:00	2.08344	44.8333	0.883912	13.5	59.8167
2022-09-22 08:38:00	2.07459	43.6667	0.907741	13.5833	58.8333
2022-09-22 08:39:00	2.08161	46.8333	0.845823	13.6333	58
2022-09-22 08:40:00	2.07989	44.5	0.890593	13.7	58
2022-09-22 08:41:00	2.07702	43.8333	0.904259	13.75	58.1
2022-09-22 08:42:00	2.08032	45.3333	0.874074	13.8333	57.3667
2022-09-22 08:43:00	2.06814	43	0.921939	13.9	57.05
2022-09-22 08:44:00	2.06004	43.5	0.91125	13.9167	56.7167
2022-09-22 08:45:00	2.06621	45.6667	0.867636	14	57.45
2022-09-22 08:46:00	2.07054	44.3333	0.893971	14.0833	58.8
2022-09-22 08:47:00	2.07348	45	0.880608	14.1	59.0833
2022-09-22 08:48:00	2.07434	46.3333	0.855037	14.1667	57.8
2022-09-22 08:49:00	2.08112	44.8333	0.883912	14.25	57.1833
2022-09-22 08:50:00	2.07871	44.6667	0.88724	14.3	57.6167
2022-09-22 08:51:00	2.07111	43.8333	0.904259	14.3	58.55
2022-09-22 08:52:00	2.07522	44	0.900804	14.3667	58.9667
2022-09-22 08:53:00	2.07772	44.6667	0.88724	14.4667	57.6167
2022-09-22 08:54:00	2.06793	46.6667	0.848872	14.5	56.8
2022-09-22 08:55:00	2.05853	45.8333	0.864452	14.55	56.0667
2022-09-22 08:56:00	2.06656	42.8333	0.925557	14.6	56.9833
2022-09-22 08:57:00	2.0699	44.6667	0.88724	14.7333	57.8167
2022-09-22 08:58:00	2.06067	44.5	0.890593	14.85	56.7167
2022-09-22 08:59:00	2.05952	43.6667	0.907741	14.9667	56.3167
2022-09-22 09:00:00	2.05721	44.3333	0.893971	14.9833	56.3
2022-09-22 09:01:00	2.05817	43.5	0.91125	15.0333	56.8333
2022-09-22 09:02:00	2.05687	46.6667	0.848872	15.1333	55.3167
2022-09-22 09:03:00	2.05771	43.5	0.91125	15.2833	54.75
2022-09-22 09:04:00	2.05723	43.3333	0.914785	15.3333	55.1167
2022-09-22 09:05:00	2.04989	43.8333	0.904259	15.3833	54.2333
2022-09-22 09:06:00	2.04849	45.5	0.870843	15.45	53.1333
2022-09-22 09:07:00	2.04814	45.3333	0.874074	15.5	53.9167
2022-09-22 09:08:00	2.04854	45.5	0.870843	15.5333	53.75
2022-09-22 09:09:00	2.05458	44.8333	0.883912	15.7	53.15
2022-09-22 09:10:00	2.06493	42.6667	0.929204	15.85	53.3667
2022-09-22 09:11:00	2.06493	45.5	0.870843	16.0167	52.1333
2022-09-22 09:12:00	2.06267	46	0.861291	16.1333	53.35
2022-09-22 09:13:00	2.0639	44	0.900804	16.2	54.6833
2022-09-22 09:14:00	2.06458	44.8333	0.883912	16.25	54.9667
2022-09-22 09:15:00	2.05395	44.1667	0.897374	16.3667	53.6
2022-09-22 09:16:00	2.04917	45	0.880608	16.5333	51.0167
2022-09-22 09:17:00	2.04712	46	0.861291	16.55	50.15
2022-09-22 09:18:00	2.04573	44.8333	0.883912	16.55	50.3833
2022-09-22 09:19:00	2.04645	44	0.900804	16.6667	50.85
2022-09-22 09:20:00	2.04684	46	0.861291	16.75	50.8667
2022-09-22 09:21:00	2.04614	45	0.880608	16.9	50.1833
2022-09-22 09:22:00	2.04947	45.3333	0.874074	17.05	50.1
2022-09-22 09:23:00	2.05393	45.6667	0.867636	17.0833	51.0167
2022-09-22 09:24:00	2.05773	44.5	0.890593	17.2167	51.55
2022-09-22 09:25:00	2.05638	45.6667	0.867636	17.3	49.55
2022-09-22 09:26:00	2.05783	45.6667	0.867636	17.3833	48.7
2022-09-22 09:27:00	2.05755	45	0.880608	17.45	51.6333
2022-09-22 09:28:00	2.05817	46.5	0.851944	17.5333	50.35
2022-09-22 09:29:00	2.057	43.1667	0.918348	17.8	50.0167
2022-09-22 09:30:00	2.0503	46.3333	0.855037	17.8167	48.0833
2022-09-22 09:31:00	2.06036	44.1667	0.897374	17.95	47.6167
2022-09-22 09:32:00	2.05281	45.5	0.870843	18.0667	47.4167
2022-09-22 09:33:00	2.0481	44.5	0.890593	18.35	47.2167
2022-09-22 09:34:00	2.05169	45	0.880608	18.5167	49.35
2022-09-22 09:35:00	2.05344	46.6667	0.848872	18.6	50.1833
2022-09-22 09:36:00	2.05758	45.8333	0.864452	18.6333	48.2
2022-09-22 09:37:00	2.0559	46.5	0.851944	18.7833	49.0333
2022-09-22 09:38:00	2.0522	44.3333	0.893971	18.8833	48.3833
2022-09-22 09:39:00	2.05179	45.5	0.870843	18.9833	46.2333
2022-09-22 09:40:00	2.05545	48.6667	0.813659	19.0333	49.2333
2022-09-22 09:41:00	2.05671	47.5	0.83384	19.2167	49.4833
2022-09-22 09:42:00	2.05861	45.3333	0.874074	19.3667	49.3167
2022-09-22 09:43:00	2.0629	45.1667	0.877329	19.4833	48.6667
2022-09-22 09:44:00	2.06596	47.1667	0.839789	19.5	46.1167
2022-09-22 09:45:00	2.06316	46	0.861291	19.5	47.3
2022-09-22 09:46:00	2.05936	46.5	0.851944	19.6167	47.05
2022-09-22 09:47:00	2.05598	49	0.808069	19.6833	47.2833
2022-09-22 09:48:00	2.05201	45.6667	0.867636	19.8	45.75
2022-09-22 09:49:00	2.04421	47.3333	0.836804	19.8833	44.3667
2022-09-22 09:50:00	2.04059	47.6667	0.830896	19.9667	42.7833
2022-09-22 09:51:00	2.04131	47.3333	0.836804	20.1167	43.9
2022-09-22 09:52:00	2.04372	45.8333	0.864452	20.2833	43.8333
2022-09-22 09:53:00	2.04557	47.3333	0.836804	20.4667	43.9333
2022-09-22 09:54:00	2.04867	47.5	0.83384	20.6667	43.5833
2022-09-22 09:55:00	2.05086	48	0.82507	20.8667	43.1833
2022-09-22 09:56:00	2.05752	46.6667	0.848872	21.0333	44.3667
2022-09-22 09:57:00	2.05969	46.3333	0.855037	21.2	41.9833
2022-09-22 09:58:00	2.06024	45.5	0.870843	21.3667	44.1
2022-09-22 09:59:00	2.07302	47.1667	0.839789	21.4833	43.8
2022-09-22 10:00:00	2.0749	47.5	0.83384	21.45	42.1
2022-09-22 10:01:00	2.0632	48.1667	0.822188	21.5667	42.5
2022-09-22 10:02:00	2.06018	47.1667	0.839789	21.7667	40.85
2022-09-22 10:03:00	2.06026	48.1667	0.822188	21.8333	42.35
2022-09-22 10:04:00	2.05413	46.3333	0.855037	22	38.9667
2022-09-22 10:05:00	2.05337	46.1667	0.858153	22.1667	38.3
2022-09-22 10:06:00	2.05473	46.3333	0.855037	22.2833	38.7667
2022-09-22 10:07:00	2.05408	47.6667	0.830896	22.4167	38.9667
2022-09-22 10:08:00	2.05227	47	0.842795	22.5167	38.8667
2022-09-22 10:09:00	2.05073	47.8333	0.827973	22.5167	39.1
2022-09-22 10:10:00	2.05001	46.8333	0.845823	22.7333	37.95
2022-09-22 10:11:00	2.05013	45.1667	0.877329	22.8167	37.6833
2022-09-22 10:12:00	2.04917	47.3333	0.836804	23.1	36.8
2022-09-22 10:13:00	2.0489	44.3333	0.893971	23.1833	35.7667
2022-09-22 10:14:00	2.04896	46.8333	0.845823	23.2	36.55
2022-09-22 10:15:00	2.05086	46.8333	0.845823	23.3167	36.4167
2022-09-22 10:16:00	2.05065	47.6667	0.830896	23.4	36.6
2022-09-22 10:17:00	2.05265	46	0.861291	23.5333	37.25
2022-09-22 10:18:00	2.05291	47.1667	0.839789	23.7167	36.0667
2022-09-22 10:19:00	2.05236	47	0.842795	23.9667	34.9167
2022-09-22 10:20:00	2.05837	47.6667	0.830896	24.05	36.0833
2022-09-22 10:21:00	2.06929	48.1667	0.822188	24.15	37.0833
2022-09-22 10:22:00	2.06024	47.1667	0.839789	24.2333	35.3667
2022-09-22 10:23:00	2.05419	46.1667	0.858153	24.3833	34.8833
2022-09-22 10:24:00	2.0558	47.8333	0.827973	24.5667	34.2
2022-09-22 10:25:00	2.06119	46.8333	0.845823	24.7	34.3667
2022-09-22 10:26:00	2.05959	46.5	0.851944	24.7167	35.0667
2022-09-22 10:27:00	2.05646	49	0.808069	24.8667	33.7667
2022-09-22 10:28:00	2.05823	46.5	0.851944	24.7167	34.6333
2022-09-22 10:29:00	2.05632	47.5	0.83384	24.6667	34.6333
2022-09-22 10:30:00	2.0544	47.3333	0.836804	24.75	34.2333
2022-09-22 10:31:00	2.05364	48	0.82507	24.75	34.0833
2022-09-22 10:32:00	2.05285	50	0.791748	24.8	34.4667
2022-09-22 10:33:00	2.05174	47	0.842795	24.9167	33.8833
2022-09-22 10:34:00	2.05157	47.6667	0.830896	25.1167	35.4833
2022-09-22 10:35:00	2.05158	47	0.842795	25.2667	36.55
2022-09-22 10:36:00	2.05221	48.5	0.816482	25.5333	35.6167
2022-09-22 10:37:00	2.05634	48.3333	0.819325	25.6833	35.8667
2022-09-22 10:38:00	2.05862	50	0.791748	25.6833	34.6833
2022-09-22 10:39:00	2.05423	47.5	0.83384	25.75	34.6
2022-09-22 10:40:00	2.05375	48.5	0.816482	25.8333	33.9833
2022-09-22 10:41:00	2.05829	47	0.842795	26.0333	33.6
2022-09-22 10:42:00	2.06035	47.1667	0.839789	26.2167	31.5833
2022-09-22 10:43:00	2.06364	47.1667	0.839789	26.2667	30.55
2022-09-22 10:44:00	2.06937	47.1667	0.839789	26.3333	30.85
2022-09-22 10:45:00	2.06068	47	0.842795	26.2667	32.3667
2022-09-22 10:46:00	2.04974	48.8333	0.810854	26.45	30.8833
2022-09-22 10:47:00	2.05239	48.5	0.816482	26.5	30.8167
2022-09-22 10:48:00	2.0505	46	0.861291	26.6167	30.8667
2022-09-22 10:49:00	2.04887	45.6667	0.867636	26.8	31.6167
2022-09-22 10:50:00	2.04438	48	0.82507	26.9667	30.25
2022-09-22 10:51:00	2.04401	48	0.82507	26.7833	30.3167
2022-09-22 10:52:00	2.05521	47.8333	0.827973	27.0167	30.1333
2022-09-22 10:53:00	2.0495	46.8333	0.845823	27.1333	29.9667
2022-09-22 10:54:00	2.05426	48.5	0.816482	27.2333	30.3333
2022-09-22 10:55:00	2.0522	48.3333	0.819325	27.45	30.6667
2022-09-22 10:56:00	2.04604	46.8333	0.845823	27.7	30.3833
2022-09-22 10:57:00	2.04471	46.8333	0.845823	27.8	30.3833
2022-09-22 10:58:00	2.04736	49.5	0.799826	27.85	31.7333
2022-09-22 10:59:00	2.04358	49	0.808069	28.1	30.3
2022-09-22 11:00:00	2.04219	46	0.861291	28.1167	27.8167
2022-09-22 11:01:00	2.04307	45.6667	0.867636	28.1167	27.4
2022-09-22 11:02:00	2.04481	47.6667	0.830896	28.1	27.4167
2022-09-22 11:03:00	2.04139	49	0.808069	28.0667	28.6833
2022-09-22 11:04:00	2.04178	46.6667	0.848872	28.0333	27.8167
2022-09-22 11:05:00	2.04348	46.8333	0.845823	28.0833	28.4833
2022-09-22 11:06:00	2.04621	49.5	0.799826	28.2667	27.8
2022-09-22 11:07:00	2.04942	48.6667	0.813659	28.4333	27.6333
2022-09-22 11:08:00	2.04444	46.8333	0.845823	28.55	28
2022-09-22 11:09:00	2.04399	47.3333	0.836804	28.65	27.2833
2022-09-22 11:10:00	2.04215	48.8333	0.810854	28.6333	27.4167
2022-09-22 11:11:00	2.03891	45.3333	0.874074	28.8	27.25
2022-09-22 11:12:00	2.03887	47.8333	0.827973	28.8833	26.5667
2022-09-22 11:13:00	2.04672	46.8333	0.845823	28.9667	26.6167
2022-09-22 11:14:00	2.05602	46.8333	0.845823	28.75	26.9667
2022-09-22 11:15:00	2.05257	46.8333	0.845823	28.8167	27.2333
2022-09-22 11:16:00	2.04938	49	0.808069	28.7	28.05
2022-09-22 11:17:00	2.04185	48.5	0.816482	28.85	28.0667
2022-09-22 11:18:00	2.03916	48.6667	0.813659	29.05	27.7167
2022-09-22 11:19:00	2.03814	48.3333	0.819325	29.2667	26.6833
2022-09-22 11:20:00	2.03683	48	0.82507	29.2833	26.7667
2022-09-22 11:21:00	2.03776	48.1667	0.822188	29.25	25.85
2022-09-22 11:22:00	2.03271	48.5	0.816482	29.35	25.3333
2022-09-22 11:23:00	2.03169	47.8333	0.827973	29.3167	24.6833
2022-09-22 11:24:00	2.03559	48.1667	0.822188	29.45	25.45
2022-09-22 11:25:00	2.03578	48.8333	0.810854	29.4833	25.5667
2022-09-22 11:26:00	2.03533	47.8333	0.827973	29.65	26.2333
2022-09-22 11:27:00	2.0369	47.6667	0.830896	29.7667	26.7
2022-09-22 11:28:00	2.03986	48.1667	0.822188	29.9	25.8
2022-09-22 11:29:00	2.04555	49.3333	0.802555	29.9167	25.55
2022-09-22 11:30:00	2.04147	47.6667	0.830896	30.0333	25.2667
2022-09-22 11:31:00	2.0399	48.6667	0.813659	30.15	25.4333
2022-09-22 11:32:00	2.03239	48.8333	0.810854	30.3	24.6833
2022-09-22 11:33:00	2.03428	46.3333	0.855037	30.2833	23.85
2022-09-22 11:34:00	2.04077	45.8333	0.864452	30.3667	24.6167
2022-09-22 11:35:00	2.04496	48.3333	0.819325	30.45	24.1167
2022-09-22 11:36:00	2.03237	46.8333	0.845823	30.5	23.7333
2022-09-22 11:37:00	2.02878	45.1667	0.877329	30.5	22.3
2022-09-22 11:38:00	2.03232	47	0.842795	30.4167	24.2333
2022-09-22 11:39:00	2.03838	47	0.842795	30.4333	24.6667
2022-09-22 11:40:00	2.03409	48	0.82507	30.55	23.8167
2022-09-22 11:41:00	2.03146	46.8333	0.845823	30.6	23.6333
2022-09-22 11:42:00	2.03049	45.1667	0.877329	30.65	24.2167
2022-09-22 11:43:00	2.02818	47.6667	0.830896	30.6833	23.9667
2022-09-22 11:44:00	2.03163	50	0.791748	30.7167	24.4
2022-09-22 11:45:00	2.03318	48	0.82507	30.85	23.1833
2022-09-22 11:46:00	2.02621	45.6667	0.867636	30.75	22.1167
2022-09-22 11:47:00	2.03039	46.3333	0.855037	30.2667	23.7333
2022-09-22 11:48:00	2.03061	47.8333	0.827973	30.4333	24.1
2022-09-22 11:49:00	2.02858	45.6667	0.867636	30.5	23.1
2022-09-22 11:50:00	2.03579	45.3333	0.874074	30.5667	24.7
2022-09-22 11:51:00	2.04739	45.8333	0.864452	30.6167	23.5667
2022-09-22 11:52:00	2.04289	45.1667	0.877329	30.5333	24.6333
2022-09-22 11:53:00	2.04209	49.3333	0.802555	30.7333	25.55
2022-09-22 11:54:00	2.04306	46.6667	0.848872	30.95	25.2667
2022-09-22 11:55:00	2.04186	47	0.842795	31.0333	23.15
2022-09-22 11:56:00	2.03396	48	0.82507	31.1833	22.7167
2022-09-22 11:57:00	2.03227	46.8333	0.845823	31.0667	22.2167
2022-09-22 11:58:00	2.03248	47.8333	0.827973	30.9167	23.1667
2022-09-22 11:59:00	2.03082	48.1667	0.822188	31.0833	23.6
2022-09-22 12:00:00	2.03836	49.5	0.799826	31.05	23.55
2022-09-22 12:01:00	2.03932	46.1667	0.858153	31.3167	22.95
2022-09-22 12:02:00	2.03692	46.6667	0.848872	31.45	21.4667
2022-09-22 12:03:00	2.0353	48	0.82507	31.4333	21.9167
2022-09-22 12:04:00	2.03502	48	0.82507	31.3667	22.3333
2022-09-22 12:05:00	2.03643	46	0.861291	31.5	23.1333
2022-09-22 12:06:00	2.03511	44.6667	0.88724	31.5667	22.2667
2022-09-22 12:07:00	2.03688	47.5	0.83384	31.6	22.7667
2022-09-22 12:08:00	2.03759	46	0.861291	31.4	21.9833
2022-09-22 12:09:00	2.03327	47.1667	0.839789	31.25	22.55
2022-09-22 12:10:00	2.02943	47	0.842795	31.3333	22.4
2022-09-22 12:11:00	2.02829	46.6667	0.848872	31.1167	21.8667
2022-09-22 12:12:00	2.02959	47.5	0.83384	31.1	23.6167
2022-09-22 12:13:00	2.02626	46.5	0.851944	31.2667	23.2167
2022-09-22 12:14:00	2.02604	45.5	0.870843	31.45	22.1333
2022-09-22 12:15:00	2.03316	46.3333	0.855037	31.1667	21.8167
2022-09-22 12:16:00	2.03673	46.8333	0.845823	30.8	22.2833
2022-09-22 12:17:00	2.03662	46.3333	0.855037	30.3833	22.8167
2022-09-22 12:18:00	2.03565	46.1667	0.858153	29.95	24.0667
2022-09-22 12:19:00	2.03015	45	0.880608	29.6	25.45
2022-09-22 12:20:00	2.02918	46	0.861291	29.3167	25.75
2022-09-22 12:21:00	2.03071	46.5	0.851944	29.1833	26.0333
2022-09-22 12:22:00	2.03524	46	0.861291	29.25	25.7
2022-09-22 12:23:00	2.03621	45.1667	0.877329	29.1	24.6667
2022-09-22 12:24:00	2.03227	46.6667	0.848872	29.0167	24.8
2022-09-22 12:25:00	2.02909	47.3333	0.836804	29.45	24.85
2022-09-22 12:26:00	2.03028	46.8333	0.845823	29.9667	24.0667
2022-09-22 12:27:00	2.03186	46.8333	0.845823	30.5	23.1833
2022-09-22 12:28:00	2.02764	45.6667	0.867636	30.8667	22.5667
2022-09-22 12:29:00	2.03079	47.3333	0.836804	31.0667	22.1833
2022-09-22 12:30:00	2.03829	48.3333	0.819325	31.2333	21.8167
2022-09-22 12:31:00	2.03837	47.8333	0.827973	31.6	21.85
2022-09-22 12:32:00	2.0321	47.5	0.83384	32.0167	22.3
2022-09-22 12:33:00	2.03363	46.5	0.851944	32.4	21.8333
2022-09-22 12:34:00	2.03679	47.8333	0.827973	32.7833	20.8167
2022-09-22 12:35:00	2.03821	47.3333	0.836804	32.9833	19.8
2022-09-22 12:36:00	2.03385	45.5	0.870843	33.0167	19.8
2022-09-22 12:37:00	2.02815	45	0.880608	33.0667	19.1
2022-09-22 12:38:00	2.03134	45	0.880608	32.9667	18.65
2022-09-22 12:39:00	2.03448	45.8333	0.864452	32.9333	20.1333
2022-09-22 12:40:00	2.03405	45.5	0.870843	33.0667	20.1833
2022-09-22 12:41:00	2.03091	47.8333	0.827973	33.2333	19.3667
2022-09-22 12:42:00	2.03533	44.8333	0.883912	33.3167	19.1
2022-09-22 12:43:00	2.02971	45.3333	0.874074	33.3	19.7833
2022-09-22 12:44:00	2.0305	48.1667	0.822188	33.1333	19.9
2022-09-22 12:45:00	2.03063	45	0.880608	32.7667	20.9
2022-09-22 12:46:00	2.0351	48.6667	0.813659	32.45	20.2667
2022-09-22 12:47:00	2.03627	45.6667	0.867636	31.9667	20.15
2022-09-22 12:48:00	2.03498	46.5	0.851944	31.4	20.7167
2022-09-22 12:49:00	2.03067	44.6667	0.88724	30.9	21.2667
2022-09-22 12:50:00	2.02874	47	0.842795	30.5	22.2833
2022-09-22 12:51:00	2.03186	47.6667	0.830896	30.0833	22.6667
2022-09-22 12:52:00	2.03613	46.8333	0.845823	29.8	22.6833
2022-09-22 12:53:00	2.03269	47.1667	0.839789	29.4833	23.7667
2022-09-22 12:54:00	2.03346	45.1667	0.877329	29.1333	24.2167
2022-09-22 12:55:00	2.03272	47	0.842795	29.4167	23.3667
2022-09-22 12:56:00	2.02717	45.6667	0.867636	29.7	23.35
2022-09-22 12:57:00	2.02581	46.3333	0.855037	29.7833	23.2333
2022-09-22 12:58:00	2.0269	44.6667	0.88724	30.1167	23.3167
2022-09-22 12:59:00	2.02726	49.5	0.799826	30.7333	22.3833
2022-09-22 13:00:00	2.03051	44.3333	0.893971	31.2	22.7333
2022-09-22 13:01:00	2.03227	46.3333	0.855037	31.3333	21.8833
2022-09-22 13:02:00	2.02406	44.5	0.890593	31.3833	20.1167
2022-09-22 13:03:00	2.02503	46.6667	0.848872	30.9167	21.1833
2022-09-22 13:04:00	2.02709	45	0.880608	30.25	22.9333
2022-09-22 13:05:00	2.03263	46.6667	0.848872	30.0333	22.9833
2022-09-22 13:06:00	2.0352	44.1667	0.897374	29.9167	22.4167
2022-09-22 13:07:00	2.03826	46	0.861291	29.8	23.1833
2022-09-22 13:08:00	2.03667	46.6667	0.848872	30.0833	24.3167
2022-09-22 13:09:00	2.03558	46	0.861291	30.6	23.5167
2022-09-22 13:10:00	2.02912	46.6667	0.848872	30.9	21.6833
2022-09-22 13:11:00	2.02967	48.8333	0.810854	31.25	21.2833
2022-09-22 13:12:00	2.0247	47.5	0.83384	31.6333	20.5167
2022-09-22 13:13:00	2.02203	46.1667	0.858153	32.0667	20.7
2022-09-22 13:14:00	2.03626	47.3333	0.836804	32.45	20.0333
2022-09-22 13:15:00	2.03339	47.5	0.83384	32.7833	19.7167
2022-09-22 13:16:00	2.02858	45.6667	0.867636	33.4	18.8833
2022-09-22 13:17:00	2.03218	49.3333	0.802555	33.8167	18.7
2022-09-22 13:18:00	2.02732	48	0.82507	34.2333	17.95
2022-09-22 13:19:00	2.03058	47.5	0.83384	34.45	17.3
2022-09-22 13:20:00	2.03556	46.5	0.851944	34.5167	17.45
2022-09-22 13:21:00	2.03184	46.3333	0.855037	34.5833	18.3667
2022-09-22 13:22:00	2.03128	47.3333	0.836804	34.75	19.15
2022-09-22 13:23:00	2.03011	49.5	0.799826	34.9667	18.3333
2022-09-22 13:24:00	2.02655	45.5	0.870843	35.0167	16.8833
2022-09-22 13:25:00	2.02576	45	0.880608	35.0333	16.7833
2022-09-22 13:26:00	2.02885	47	0.842795	34.9333	16.9667
2022-09-22 13:27:00	2.02817	47.1667	0.839789	35.1	17.4333
2022-09-22 13:28:00	2.02872	47.3333	0.836804	35.2833	17.4167
2022-09-22 13:29:00	2.02569	47.8333	0.827973	35.1	17.6667
2022-09-22 13:30:00	2.03071	47.5	0.83384	34.6667	17.5833
2022-09-22 13:31:00	2.04284	47.1667	0.839789	34.4667	18.7167
2022-09-22 13:32:00	2.04806	49	0.808069	34.3667	18.15
2022-09-22 13:33:00	2.02549	46.6667	0.848872	34.3333	18.1833
2022-09-22 13:34:00	2.0239	47.8333	0.827973	34.1	18.7833
2022-09-22 13:35:00	2.03887	47.6667	0.830896	33.7833	18.8
2022-09-22 13:36:00	2.0503	47.5	0.83384	33.6	19.0833
2022-09-22 13:37:00	2.04462	47.1667	0.839789	33.6667	18.7167
2022-09-22 13:38:00	2.04339	48.3333	0.819325	33.5167	18.8
2022-09-22 13:39:00	2.03305	45.8333	0.864452	33.25	18.9667
2022-09-22 13:40:00	2.02675	47.5	0.83384	33.1	19.6167
2022-09-22 13:41:00	2.02974	47	0.842795	33.2167	20.1
2022-09-22 13:42:00	2.02388	47.8333	0.827973	33.45	19.45
2022-09-22 13:43:00	2.02324	47.6667	0.830896	33.5	18.6667
2022-09-22 13:44:00	2.02508	46.8333	0.845823	33.6167	19.3833
2022-09-22 13:45:00	2.02424	46	0.861291	33.9	19
2022-09-22 13:46:00	2.0241	47.6667	0.830896	34.1667	17.8167
2022-09-22 13:47:00	2.02453	47.6667	0.830896	34.15	17.75
2022-09-22 13:48:00	2.02923	48.6667	0.813659	34.25	17.6667
2022-09-22 13:49:00	2.03107	48	0.82507	34.5	17.4833
2022-09-22 13:50:00	2.03141	47.3333	0.836804	34.8333	17.2167
2022-09-22 13:51:00	2.02832	47.6667	0.830896	35.1167	16.2667
2022-09-22 13:52:00	2.02472	46.5	0.851944	35.3	16.2167
2022-09-22 13:53:00	2.02307	49.1667	0.805303	35.55	17.1167
2022-09-22 13:54:00	2.02014	47.6667	0.830896	35.3167	16.25
2022-09-22 13:55:00	2.01981	45.8333	0.864452	34.9	16.8
2022-09-22 13:56:00	2.01925	47	0.842795	34.8667	16.35
2022-09-22 13:57:00	2.02113	47.8333	0.827973	35.0833	16.2
2022-09-22 13:58:00	2.02189	46	0.861291	35.3	15.8333
2022-09-22 13:59:00	2.02634	47.4286	0.835107	35.3714	17.1714
2022-09-22 14:00:00	2.02674	46.8333	0.845823	35.4333	17.2167
2022-09-22 14:01:00	2.01939	47.5	0.83384	35.5833	16.8167
2022-09-22 14:02:00	2.01875	46.8333	0.845823	35.45	16.4667
2022-09-22 14:03:00	2.02303	48	0.82507	35.5833	16.8
2022-09-22 14:04:00	2.022	49	0.808069	35.7333	17.45
2022-09-22 14:05:00	2.02215	47	0.842795	35.8667	18.5333
2022-09-22 14:06:00	2.02341	47.8333	0.827973	35.9333	16.6667
2022-09-22 14:07:00	2.02484	47.3333	0.836804	35.8667	16.2667
2022-09-22 14:08:00	2.02327	48.6667	0.813659	35.9833	16.6167
2022-09-22 14:09:00	2.02273	49.6667	0.797115	36.1167	16.4
2022-09-22 14:10:00	2.0255	49.3333	0.802555	36.2333	17.15
2022-09-22 14:11:00	2.03283	46.6667	0.848872	36.3333	17.6
2022-09-22 14:12:00	2.02882	48.5	0.816482	36.3833	17.2333
2022-09-22 14:13:00	2.0239	48.3333	0.819325	36.3167	16.35
2022-09-22 14:14:00	2.02294	49.8333	0.794422	36.1833	16.7833
2022-09-22 14:15:00	2.02308	47.8333	0.827973	35.9667	16.3
2022-09-22 14:16:00	2.02495	46.5	0.851944	35.65	16.5333
2022-09-22 14:17:00	2.02455	48.5	0.816482	35.15	16.55
2022-09-22 14:18:00	2.02483	49.3333	0.802555	34.6	17.15
2022-09-22 14:19:00	2.02487	47.6667	0.830896	34.15	18.3333
2022-09-22 14:20:00	2.03041	47	0.842795	33.5833	18.8833
2022-09-22 14:21:00	2.02749	47.6667	0.830896	33.1667	18.9167
2022-09-22 14:22:00	2.02563	46.1667	0.858153	32.7667	18.9333
2022-09-22 14:23:00	2.02621	48	0.82507	32.3333	19.6333
2022-09-22 14:24:00	2.03083	47.1667	0.839789	32.0333	21.1333
2022-09-22 14:25:00	2.0293	46.8333	0.845823	31.75	19.75
2022-09-22 14:26:00	2.03147	47	0.842795	31.45	20.2333
2022-09-22 14:27:00	2.03059	47	0.842795	31.1	20.3
2022-09-22 14:28:00	2.03415	45.6667	0.867636	30.9	20.2333
2022-09-22 14:29:00	2.04126	46.5	0.851944	30.6	21.15
2022-09-22 14:30:00	2.03372	45.6667	0.867636	30.15	21.8167
2022-09-22 14:31:00	2.03358	44.5	0.890593	29.7333	22.65
2022-09-22 14:32:00	2.03569	45.3333	0.874074	29.5333	23.4
2022-09-22 14:33:00	2.03693	45.1667	0.877329	29.3333	22.4833
2022-09-22 14:34:00	2.03546	46.1667	0.858153	29.1167	22.2667
2022-09-22 14:35:00	2.03713	46.5	0.851944	28.9	22.5667
2022-09-22 14:36:00	2.0402	45.6667	0.867636	28.6833	23.3667
2022-09-22 14:37:00	2.03286	48	0.82507	28.6	24.5167
2022-09-22 14:38:00	2.03474	46	0.861291	28.6	23.9667
2022-09-22 14:39:00	2.0296	46.8333	0.845823	28.5667	24.15
2022-09-22 14:40:00	2.02914	47.8333	0.827973	28.5	23.9667
2022-09-22 14:41:00	2.02542	47.8333	0.827973	28.4667	23.9
2022-09-22 14:42:00	2.02698	46.3333	0.855037	28.4833	24.5167
2022-09-22 14:43:00	2.02614	47	0.842795	28.4667	24.1
2022-09-22 14:44:00	2.03712	45.3333	0.874074	28.25	23.25
2022-09-22 14:45:00	2.0558	45.3333	0.874074	28.3833	24.2167
2022-09-22 14:46:00	2.04959	43.1667	0.918348	28.3833	23.35
2022-09-22 14:47:00	2.0397	47.1667	0.839789	28.3167	22.8833
2022-09-22 14:48:00	2.05891	45.3333	0.874074	28.2	23.45
2022-09-22 14:49:00	2.06599	45.6667	0.867636	28.1	24.3
2022-09-22 14:50:00	2.07683	46.8333	0.845823	28.1	23.9333
2022-09-22 14:51:00	2.04012	45.8333	0.864452	28.1	22.8667
2022-09-22 14:52:00	2.03891	46.3333	0.855037	27.9833	23.4833
2022-09-22 14:53:00	2.04952	45.6667	0.867636	27.8833	24.1
2022-09-22 14:54:00	2.03757	44	0.900804	27.7	23.45
2022-09-22 14:55:00	2.02819	46	0.861291	27.5333	24.6667
2022-09-22 14:56:00	2.0284	45.3333	0.874074	27.5	26
2022-09-22 14:57:00	2.04264	45.3333	0.874074	27.5	25.0833
2022-09-22 14:58:00	2.04018	47	0.842795	27.5333	24.7167
2022-09-22 14:59:00	2.03055	45.3333	0.874074	27.6	24.7333
2022-09-22 15:00:00	2.02918	46.5	0.851944	27.5167	24.7333
2022-09-22 15:01:00	2.0287	45	0.880608	27.45	24.4833
2022-09-22 15:02:00	2.03282	43.6667	0.907741	27.4	23.4
2022-09-22 15:03:00	2.03392	43.5	0.91125	27.4	23.1167
2022-09-22 15:04:00	2.0258	46.6667	0.848872	27.4	23.7333
2022-09-22 15:05:00	2.02103	44.5	0.890593	27.3333	24
2022-09-22 15:06:00	2.02832	46.3333	0.855037	27.3	24.65
2022-09-22 15:07:00	2.029	45.6667	0.867636	27.3	24.7167
2022-09-22 15:08:00	2.02837	45.8333	0.864452	27.3	25.0167
2022-09-22 15:09:00	2.02512	45.3333	0.874074	27.3	24.0333
2022-09-22 15:10:00	2.03071	46.3333	0.855037	27.2167	24.7
2022-09-22 15:11:00	2.03586	44.1667	0.897374	27.2333	24.8667
2022-09-22 15:12:00	2.03181	43.8333	0.904259	27.2	24.5667
2022-09-22 15:13:00	2.02832	43.8333	0.904259	27.2	24.4833
2022-09-22 15:14:00	2.02773	45.1667	0.877329	27.1	24.1667
2022-09-22 15:15:00	2.02586	44.8333	0.883912	26.8833	24.0833
2022-09-22 15:16:00	2.02622	45.1667	0.877329	26.9	24.7333
2022-09-22 15:17:00	2.03017	45.6667	0.867636	26.9333	25.4
2022-09-22 15:18:00	2.02928	44.1667	0.897374	26.9833	25.2333
2022-09-22 15:19:00	2.02807	45.1667	0.877329	27	25.35
2022-09-22 15:20:00	2.02899	44.8333	0.883912	27.0333	25.8333
2022-09-22 15:21:00	2.03254	45.5	0.870843	27.1	26.0333
2022-09-22 15:22:00	2.03957	45.3333	0.874074	27.0833	26.2
2022-09-22 15:23:00	2.04019	45.1667	0.877329	27.0167	24.9167
2022-09-22 15:24:00	2.05109	44.5	0.890593	27.1	24.6833
2022-09-22 15:25:00	2.05289	45.6667	0.867636	27.1	24.7167
2022-09-22 15:26:00	2.04937	44.5	0.890593	27.1	24.3833
2022-09-22 15:27:00	2.03613	46.3333	0.855037	27.0833	24.25
2022-09-22 15:28:00	2.02986	44.6667	0.88724	27.0167	23.75
2022-09-22 15:29:00	2.02508	43	0.921939	27	24.2833
2022-09-22 15:30:00	2.03192	46	0.861291	26.9667	25.05
2022-09-22 15:31:00	2.0297	45	0.880608	27	25.4167
2022-09-22 15:32:00	2.03121	45.3333	0.874074	26.9167	25.2333
2022-09-22 15:33:00	2.0317	44.8333	0.883912	26.9333	25.3833
2022-09-22 15:34:00	2.03414	44.5	0.890593	26.9667	26.4667
2022-09-22 15:35:00	2.03477	44.6667	0.88724	27.0333	26.05
2022-09-22 15:36:00	2.03184	46.5	0.851944	27.1	25.4333
2022-09-22 15:37:00	2.03716	44	0.900804	27.1167	25.45
2022-09-22 15:38:00	2.03603	45.1667	0.877329	27.1833	25
2022-09-22 15:39:00	2.03462	45.6667	0.867636	27.2	24.8667
2022-09-22 15:40:00	2.02998	44.3333	0.893971	27.15	24.85
2022-09-22 15:41:00	2.03457	44.5	0.890593	27.05	25.2333
2022-09-22 15:42:00	2.04282	47.1667	0.839789	26.9333	25
2022-09-22 15:43:00	2.04113	45.3333	0.874074	26.9	24.6833
2022-09-22 15:44:00	2.03651	44.1667	0.897374	26.9	24.7833
2022-09-22 15:45:00	2.03366	44.5	0.890593	26.9	24.6
2022-09-22 15:46:00	2.03328	44.6667	0.88724	26.9	24.8
2022-09-22 15:47:00	2.03338	47.1667	0.839789	26.9	25.5333
2022-09-22 15:48:00	2.03474	45.8333	0.864452	26.9	25.8
2022-09-22 15:49:00	2.03775	42.5	0.932879	26.8667	24.4667
2022-09-22 15:50:00	2.04153	44.5	0.890593	26.85	24.8167
2022-09-22 15:51:00	2.0327	47	0.842795	26.9	25.7333
2022-09-22 15:52:00	2.03058	44.5	0.890593	26.8833	24.8167
2022-09-22 15:53:00	2.02934	45	0.880608	26.9	25.5667
2022-09-22 15:54:00	2.02799	44.8333	0.883912	26.8167	25.8167
2022-09-22 15:55:00	2.02996	44.1667	0.897374	26.8333	25.25
2022-09-22 15:56:00	2.03248	44.6667	0.88724	26.8167	24.0333
2022-09-22 15:57:00	2.03594	44.3333	0.893971	26.7667	24.7833
2022-09-22 15:58:00	2.04954	44.5	0.890593	26.7167	24.5667
2022-09-22 15:59:00	2.0393	46.8333	0.845823	26.7167	24.7667
2022-09-22 16:00:00	2.02975	46.5	0.851944	26.7167	25.6667
2022-09-22 16:01:00	2.03094	46	0.861291	26.75	26.1667
2022-09-22 16:02:00	2.03295	45.1667	0.877329	26.75	26.9167
2022-09-22 16:03:00	2.03272	44.3333	0.893971	26.7	26.7667
2022-09-22 16:04:00	2.03029	46.1667	0.858153	26.55	26.3333
2022-09-22 16:05:00	2.03997	46.3333	0.855037	26.65	26.4333
2022-09-22 16:06:00	2.04049	44.8333	0.883912	26.7333	26.5167
2022-09-22 16:07:00	2.04269	45.6667	0.867636	26.8	26.75
2022-09-22 16:08:00	2.04288	46.1667	0.858153	26.8167	26.9833
2022-09-22 16:09:00	2.05091	46	0.861291	26.75	26.9167
2022-09-22 16:10:00	2.05125	45.5	0.870843	26.8333	26.6667
2022-09-22 16:11:00	2.06997	46.5	0.851944	26.9	27.6167
2022-09-22 16:12:00	2.05608	47.3333	0.836804	26.9167	26.5833
2022-09-22 16:13:00	2.07772	45.3333	0.874074	26.9	27.15
2022-09-22 16:14:00	2.07663	47.3333	0.836804	26.9667	26.6167
2022-09-22 16:15:00	2.06437	46.1667	0.858153	27	26.1333
2022-09-22 16:16:00	2.0331	47.6667	0.830896	26.8	25.7667
2022-09-22 16:17:00	2.04732	45.8333	0.864452	26.7	26.0167
2022-09-22 16:18:00	2.04306	44.6667	0.88724	26.7	25.6167
2022-09-22 16:19:00	2.05072	45.6667	0.867636	26.6	25.7167
2022-09-22 16:20:00	2.05002	46.6667	0.848872	26.6167	26
2022-09-22 16:21:00	2.04633	45	0.880608	26.7	25.6833
2022-09-22 16:22:00	2.03952	45	0.880608	26.7	26.2
2022-09-22 16:23:00	2.04144	45	0.880608	26.7	26.9333
2022-09-22 16:24:00	2.03569	46.1667	0.858153	26.75	26.25
2022-09-22 16:25:00	2.03475	46.3333	0.855037	26.7333	26.0167
2022-09-22 16:26:00	2.04663	46	0.861291	26.7	26.6333
2022-09-22 16:27:00	2.04001	45.5	0.870843	26.7833	25.9333
2022-09-22 16:28:00	2.0481	45.1667	0.877329	26.7833	25.95
2022-09-22 16:29:00	2.04773	47.6667	0.830896	26.8	25.9667
2022-09-22 16:30:00	2.05071	48	0.82507	26.8	26.05
2022-09-22 16:31:00	2.05218	47.3333	0.836804	26.7833	25.6667
2022-09-22 16:32:00	2.0546	44.6667	0.88724	26.7833	25.7333
2022-09-22 16:33:00	2.05249	45.1667	0.877329	26.7667	25.6
2022-09-22 16:34:00	2.05163	47	0.842795	26.7667	25.5667
2022-09-22 16:35:00	2.06111	47.3333	0.836804	26.7	26.35
2022-09-22 16:36:00	2.06132	47.3333	0.836804	26.7	26.3167
2022-09-22 16:37:00	2.05404	45.8333	0.864452	26.7	26.0667
2022-09-22 16:38:00	2.03648	46.6667	0.848872	26.65	26.8333
2022-09-22 16:39:00	2.04483	47.1667	0.839789	26.55	26.1833
2022-09-22 16:40:00	2.0422	44.3333	0.893971	26.5667	26.0667
2022-09-22 16:41:00	2.03795	46	0.861291	26.6	26.6833
2022-09-22 16:42:00	2.05381	46.6667	0.848872	26.5167	26.55
2022-09-22 16:43:00	2.10344	44.3333	0.893971	26.4833	25.9667
2022-09-22 16:44:00	2.09401	45.8333	0.864452	26.5	26.1167
2022-09-22 16:45:00	2.0862	45.8333	0.864452	26.5667	26.1667
2022-09-22 16:46:00	2.03807	44.8333	0.883912	26.5333	25.8167
2022-09-22 16:47:00	2.06206	46	0.861291	26.5	25.5667
2022-09-22 16:48:00	2.09844	46.6667	0.848872	26.4667	26.6333
2022-09-22 16:49:00	2.06165	44.8333	0.883912	26.5	26.9667
2022-09-22 16:50:00	2.10371	46.6667	0.848872	26.4167	26.9833
2022-09-22 16:51:00	2.10241	45.5	0.870843	26.4	26.7167
2022-09-22 16:52:00	2.08762	46.1667	0.858153	26.3333	26.2333
2022-09-22 16:53:00	2.08895	46.3333	0.855037	26.3	26.7167
2022-09-22 16:54:00	2.07519	43.6667	0.907741	26.3167	26.7667
2022-09-22 16:55:00	2.0654	45.6667	0.867636	26.2833	26.55
2022-09-22 16:56:00	2.05968	47	0.842795	26.2167	26.45
2022-09-22 16:57:00	2.08404	44.3333	0.893971	26.2	26.55
2022-09-22 16:58:00	2.09086	45.3333	0.874074	26.2	26.3833
2022-09-22 16:59:00	2.0832	45.3333	0.874074	26.2	26.7833
2022-09-22 17:00:00	2.0957	45.3333	0.874074	26.2	27.0167
2022-09-22 17:01:00	2.07686	46.1667	0.858153	26.2	26.6
2022-09-22 17:02:00	2.07447	46.1667	0.858153	26.2167	26.95
2022-09-22 17:03:00	2.04644	45.1667	0.877329	26.1833	27.05
2022-09-22 17:04:00	2.04131	46.3333	0.855037	25.9833	25.8667
2022-09-22 17:05:00	2.0457	46.5	0.851944	25.9	26.4833
2022-09-22 17:06:00	2.04595	45.5	0.870843	25.8667	26.4167
2022-09-22 17:07:00	2.04564	45.5	0.870843	25.85	26.65
2022-09-22 17:08:00	2.04056	46	0.861291	25.8	26.9667
2022-09-22 17:09:00	2.04796	45.8333	0.864452	25.8	27.0333
2022-09-22 17:10:00	2.03734	46.5	0.851944	25.8	28.85
2022-09-22 17:11:00	2.03904	44.5	0.890593	25.6833	27.35
2022-09-22 17:12:00	2.03688	45.3333	0.874074	25.6667	27
2022-09-22 17:13:00	2.03506	45.8333	0.864452	25.7	27.3167
2022-09-22 17:14:00	2.04659	44	0.900804	25.7667	28.2333
2022-09-22 17:15:00	2.04998	44.3333	0.893971	25.8	27.9
2022-09-22 17:16:00	2.0555	44.3333	0.893971	25.7667	28.3667
2022-09-22 17:17:00	2.07208	46.3333	0.855037	25.8	28.3333
2022-09-22 17:18:00	2.0517	46.1667	0.858153	25.7667	27.8333
2022-09-22 17:19:00	2.04519	45.1667	0.877329	25.7	27.65
2022-09-22 17:20:00	2.04238	45.6667	0.867636	25.6667	27.05
2022-09-22 17:21:00	2.03972	45.3333	0.874074	25.6333	27.2
2022-09-22 17:22:00	2.03614	44.8333	0.883912	25.5667	27.5167
2022-09-22 17:23:00	2.04571	45.6667	0.867636	25.5	27.1167
2022-09-22 17:24:00	2.05342	44.8333	0.883912	25.5	27.3833
2022-09-22 17:25:00	2.06427	45.1667	0.877329	25.5	27.25
2022-09-22 17:26:00	2.07664	44.6667	0.88724	25.6	27.15
2022-09-22 17:27:00	2.05959	45.6667	0.867636	25.6	27.3333
2022-09-22 17:28:00	2.04629	44	0.900804	25.55	27.3833
2022-09-22 17:29:00	2.04245	44.6667	0.88724	25.5667	27.3833
2022-09-22 17:30:00	2.05038	45.3333	0.874074	25.5	27.1333
2022-09-22 17:31:00	2.05475	43.6667	0.907741	25.5	27.15
2022-09-22 17:32:00	2.0678	45.1667	0.877329	25.5	27.1
2022-09-22 17:33:00	2.06477	45	0.880608	25.5333	27.0167
2022-09-22 17:34:00	2.08759	42.8333	0.925557	25.5	27.2
2022-09-22 17:35:00	2.06749	45	0.880608	25.5	27.8333
2022-09-22 17:36:00	2.08066	45.6667	0.867636	25.5	27.95
2022-09-22 17:37:00	2.08007	47.6667	0.830896	25.5	26.9667
2022-09-22 17:38:00	2.08379	45	0.880608	25.5	26.8333
2022-09-22 17:39:00	2.08713	44.6667	0.88724	25.4333	26.9833
2022-09-22 17:40:00	2.11877	44.8333	0.883912	25.45	27.3333
2022-09-22 17:41:00	2.08029	47.5	0.83384	25.5	27.6833
2022-09-22 17:42:00	2.08094	44.8333	0.883912	25.4667	27.15
2022-09-22 17:43:00	2.04791	46	0.861291	25.5	26.65
2022-09-22 17:44:00	2.0492	45.6667	0.867636	25.4333	27.2667
2022-09-22 17:45:00	2.04915	46.6667	0.848872	25.4	27.4667
2022-09-22 17:46:00	2.05084	45.8333	0.864452	25.4	27.75
2022-09-22 17:47:00	2.05995	46	0.861291	25.35	27.9
2022-09-22 17:48:00	2.07072	47.1667	0.839789	25.2333	27.8833
2022-09-22 17:49:00	2.06899	45.6667	0.867636	25.2167	27.7333
2022-09-22 17:50:00	2.04801	45.8333	0.864452	25.25	27.5167
2022-09-22 17:51:00	2.05049	45.8333	0.864452	25.1167	27.4
2022-09-22 17:52:00	2.0498	44	0.900804	25.2	27.4167
2022-09-22 17:53:00	2.05234	46.6667	0.848872	25.2	27.2333
2022-09-22 17:54:00	2.05046	44.1667	0.897374	25.1167	27.5667
2022-09-22 17:55:00	2.05036	46.6667	0.848872	25.1	27.4667
2022-09-22 17:56:00	2.05068	44.6667	0.88724	25.0333	27.6167
2022-09-22 17:57:00	2.04384	45.8333	0.864452	24.9833	27.9
2022-09-22 17:58:00	2.04964	46.1667	0.858153	25	28.25
2022-09-22 17:59:00	2.05281	45.1667	0.877329	24.9167	28.2333
2022-09-22 18:00:00	2.05325	43.6667	0.907741	24.9	27.35
2022-09-22 18:01:00	2.0437	44.5	0.890593	24.9	27.5
2022-09-22 18:02:00	2.0582	46.1667	0.858153	24.9	28
2022-09-22 18:03:00	2.04833	45.3333	0.874074	24.8	28.3667
2022-09-22 18:04:00	2.04272	46	0.861291	24.8167	28.15
2022-09-22 18:05:00	2.0462	44.3333	0.893971	24.8	28.0333
2022-09-22 18:06:00	2.04774	45.3333	0.874074	24.8	27.9333
2022-09-22 18:07:00	2.04796	46	0.861291	24.7333	27.6167
2022-09-22 18:08:00	2.05105	44.8333	0.883912	24.7	28.15
2022-09-22 18:09:00	2.04362	45.3333	0.874074	24.7	28.0667
2022-09-22 18:10:00	2.04162	45	0.880608	24.7	27.9667
2022-09-22 18:11:00	2.05194	46.6667	0.848872	24.6333	27.7833
2022-09-22 18:12:00	2.05093	45.3333	0.874074	24.6333	27.9667
2022-09-22 18:13:00	2.0541	45.5	0.870843	24.65	27.8
2022-09-22 18:14:00	2.04684	45.1667	0.877329	24.7	28
2022-09-22 18:15:00	2.04758	45.6667	0.867636	24.6	28.1333
2022-09-22 18:16:00	2.04661	44.8333	0.883912	24.6	28.4667
2022-09-22 18:17:00	2.04095	45.3333	0.874074	24.5667	28.4333
2022-09-22 18:18:00	2.04011	44.5	0.890593	24.5	28.9
2022-09-22 18:19:00	2.04025	45.3333	0.874074	24.4667	29.1167
2022-09-22 18:20:00	2.03874	44.5	0.890593	24.4	28.6
2022-09-22 18:21:00	2.0347	46.3333	0.855037	24.3167	28.6
2022-09-22 18:22:00	2.03765	46	0.861291	24.2	28.6167
2022-09-22 18:23:00	2.03531	43.6667	0.907741	24.2333	28.8167
2022-09-22 18:24:00	2.03993	46.5	0.851944	24.2	28.9667
2022-09-22 18:25:00	2.04454	45.1667	0.877329	24.2	29.35
2022-09-22 18:26:00	2.05137	46.3333	0.855037	24.2	29.9
2022-09-22 18:27:00	2.06168	46.5	0.851944	24.2	29.7167
2022-09-22 18:28:00	2.05626	46	0.861291	24.2	29.7333
2022-09-22 18:29:00	2.06984	45.3333	0.874074	24.2	29.7
2022-09-22 18:30:00	2.06374	45	0.880608	24.2	29.7333
2022-09-22 18:31:00	2.07785	46.5	0.851944	24.1833	29.7167
2022-09-22 18:32:00	2.07256	44.1667	0.897374	24.1667	29.7167
2022-09-22 18:33:00	2.08947	45.1667	0.877329	24.1	30.0333
2022-09-22 18:34:00	2.10913	44.6667	0.88724	24.1	29.9167
2022-09-22 18:35:00	2.09879	45.1667	0.877329	24.1	29.9833
2022-09-22 18:36:00	2.0736	45.3333	0.874074	24.0333	29.95
2022-09-22 18:37:00	2.08745	44.8333	0.883912	24.0167	30.1
2022-09-22 18:38:00	2.0839	47	0.842795	24	30.0333
2022-09-22 18:39:00	2.07365	45.5	0.870843	24	30.1167
2022-09-22 18:40:00	2.08683	46.1667	0.858153	23.9833	30.4
2022-09-22 18:41:00	2.07917	44.3333	0.893971	23.95	30.55
2022-09-22 18:42:00	2.06096	46.3333	0.855037	23.9	30.5
2022-09-22 18:43:00	2.06765	46.8333	0.845823	23.8667	30.5167
2022-09-22 18:44:00	2.06252	45.5	0.870843	23.8	30.4167
2022-09-22 18:45:00	2.06377	48.6667	0.813659	23.8	30.6833
2022-09-22 18:46:00	2.06341	45.8333	0.864452	23.8	31.0833
2022-09-22 18:47:00	2.0654	47.1667	0.839789	23.7667	30.3167
2022-09-22 18:48:00	2.05742	46.6667	0.848872	23.7	29.9667
2022-09-22 18:49:00	2.0535	44.5	0.890593	23.7	29.8333
2022-09-22 18:50:00	2.0505	45.8333	0.864452	23.6667	29.5167
2022-09-22 18:51:00	2.04859	44.3333	0.893971	23.6	29.5333
2022-09-22 18:52:00	2.04951	44	0.900804	23.6	29.4833
2022-09-22 18:53:00	2.04595	45.5	0.870843	23.5667	29.9667
2022-09-22 18:54:00	2.04926	43.6667	0.907741	23.5	30.0333
2022-09-22 18:55:00	2.0466	45.3333	0.874074	23.4833	30
2022-09-22 18:56:00	2.04332	46.8333	0.845823	23.4333	30.05
2022-09-22 18:57:00	2.0443	45.6667	0.867636	23.4	30.35
2022-09-22 18:58:00	2.04669	44.3333	0.893971	23.3667	30.5667
2022-09-22 18:59:00	2.04868	45.3333	0.874074	23.3	30.4167
2022-09-22 19:00:00	2.05306	45.3333	0.874074	23.3	30.45
2022-09-22 19:01:00	2.04691	44.6667	0.88724	23.2833	30.4667
2022-09-22 19:02:00	2.05406	46.8333	0.845823	23.2	30.6167
2022-09-22 19:03:00	2.05087	45.1667	0.877329	23.2	30.8167
2022-09-22 19:04:00	2.05523	44.5	0.890593	23.1667	31.2833
2022-09-22 19:05:00	2.05127	43.6667	0.907741	23.1167	31.5
2022-09-22 19:06:00	2.04693	46.1667	0.858153	23.1	31.3333
2022-09-22 19:07:00	2.04899	45.5	0.870843	23.1	31.7167
2022-09-22 19:08:00	2.04912	46.5	0.851944	23.05	32.1333
2022-09-22 19:09:00	2.0533	42.8333	0.925557	23	32.9167
2022-09-22 19:10:00	2.05536	44.6667	0.88724	22.9167	32.6833
2022-09-22 19:11:00	2.05603	45.5	0.870843	22.9	32.15
2022-09-22 19:12:00	2.04993	44.6667	0.88724	22.8833	32.35
2022-09-22 19:13:00	2.05588	44.1667	0.897374	22.8333	32.4667
2022-09-22 19:14:00	2.05735	46	0.861291	22.8	32.8667
2022-09-22 19:15:00	2.06264	45	0.880608	22.8	32.8
2022-09-22 19:16:00	2.05119	45.5	0.870843	22.7833	33
2022-09-22 19:17:00	2.05023	45.1667	0.877329	22.7	33.05
2022-09-22 19:18:00	2.0434	46.8333	0.845823	22.7	32.9833
2022-09-22 19:19:00	2.05089	45.5	0.870843	22.6167	33.3
2022-09-22 19:20:00	2.05028	45.3333	0.874074	22.6	33.2333
2022-09-22 19:21:00	2.04927	44.5	0.890593	22.6	33.1667
[truncated: 29,701 more rows]
