# Supplementary material for: Development and machine learning-based calibration of low-cost multiparametric stations for the measurement of CO2 and CH4 in air
Source: Heliyon. 2024 Apr 24;10(9):e29772. doi: 10.1016/j.heliyon.2024.e29772 (PMC11076643; doi:10.1016/j.heliyon.2024.e29772)
Supplement: Multimedia component 9 [file mmc9.xlsx]

## Sheet: Foglio1
Date	T	RH	CH4_Picarro	CH4_station2	Rs/R0
2022-07-04 11:16:00	35.8333	31.3333	2.02575	69.3333	0.873513
2022-07-04 11:17:00	35.9333	31.5667	2.03106	70.5	0.858855
2022-07-04 11:18:00	36	34.4333	2.02753	70	0.865077
2022-07-04 11:19:00	36.2167	35.0833	2.01465	70.3333	0.860919
2022-07-04 11:20:00	36.1333	36.9667	2.01423	71.3333	0.848678
2022-07-04 11:21:00	36.2667	34.2167	2.0141	71	0.85272
2022-07-04 11:22:00	36.3167	36.4	2.01449	71.8333	0.842685
2022-07-04 11:23:00	36.0833	35.1167	2.01667	70.3333	0.860919
2022-07-04 11:24:00	36.2333	35.15	2.01982	71.1667	0.850694
2022-07-04 11:25:00	36.45	34.5667	2.01707	71.8333	0.842685
2022-07-04 11:26:00	36.5667	33.1333	2.01624	71.8333	0.842685
2022-07-04 11:27:00	36.5333	31.0167	2.02563	70.3333	0.860919
2022-07-04 11:28:00	36.6	32.9333	2.0367	70	0.865077
2022-07-04 11:29:00	36.65	34.3333	2.02281	71.5	0.846671
2022-07-04 11:30:00	36.7	32.1167	2.01722	70.1667	0.862993
2022-07-04 11:31:00	36.8333	31.95	2.0139	73.1667	0.827105
2022-07-04 11:32:00	36.8833	31.3333	2.01262	68.1667	0.888674
2022-07-04 11:33:00	36.7667	29.9167	2.01121	71.8333	0.842685
2022-07-04 11:34:00	36.7667	30.8333	2.01161	66.8333	0.906648
2022-07-04 11:35:00	36.8833	29.7667	2.01078	71.1667	0.850694
2022-07-04 11:36:00	36.9	29.7667	2.0111	68.3333	0.886476
2022-07-04 11:37:00	36.9167	30.4	2.00928	71.8333	0.842685
2022-07-04 11:38:00	36.9833	32.5167	2.00984	69.1667	0.875648
2022-07-04 11:39:00	37.0333	33.9333	2.01309	73.3333	0.825197
2022-07-04 11:40:00	37.1833	32.9167	2.0135	71.6667	0.844673
2022-07-04 11:41:00	37.2167	32.7167	2.01341	72	0.840706
2022-07-04 11:42:00	37.15	31.8	2.01351	71	0.85272
2022-07-04 11:43:00	37.3167	29.8667	2.01985	71	0.85272
2022-07-04 11:44:00	37.3333	33.7833	2.02355	71.1667	0.850694
2022-07-04 11:45:00	37.4833	31.9333	2.02249	72.3333	0.836775
2022-07-04 11:46:00	37.5333	29.8833	2.01656	71.3333	0.848678
2022-07-04 11:47:00	37.5833	28.9333	2.00916	71.1667	0.850694
2022-07-04 11:48:00	37.75	29.9833	2.0078	71.8333	0.842685
2022-07-04 11:49:00	37.8	31.8333	2.0172	72.1667	0.838736
2022-07-04 11:50:00	37.7667	31.8833	2.00611	72.6667	0.83288
2022-07-04 11:51:00	37.75	32.75	2.00694	72.8333	0.830946
2022-07-04 11:52:00	37.3333	31.9167	2.00827	71.3333	0.848678
2022-07-04 11:53:00	36.8167	32.85	2.00683	69.8333	0.867171
2022-07-04 11:54:00	36.8833	32.0667	2.00738	69.6667	0.869275
2022-07-04 11:55:00	37.0667	30.7833	2.00553	71.3333	0.848678
2022-07-04 11:56:00	37.0167	34.0833	2.00628	71	0.85272
2022-07-04 11:57:00	37.4667	27.7	2.00723	72.3333	0.836775
2022-07-04 11:58:00	37.8	28.0667	2.01479	72.1667	0.838736
2022-07-04 11:59:00	37.3667	31.55	2.01964	71.6667	0.844673
2022-07-04 12:00:00	37.4667	31.45	2.01664	71	0.85272
2022-07-04 12:01:00	37.7167	31.2833	2.01722	72	0.840706
2022-07-04 12:02:00	37.8333	31.5833	2.01346	73	0.829021
2022-07-04 12:03:00	37.9833	31.7	2.01168	74.8333	0.80841
2022-07-04 12:04:00	37.9	31.6167	2.00549	73.5	0.823298
2022-07-04 12:05:00	38.0167	30.8667	2.00594	73.6667	0.821408
2022-07-04 12:06:00	38.1833	31.05	2.0025	74	0.817652
2022-07-04 12:07:00	38.35	29.3333	2.00312	74.1667	0.815787
2022-07-04 12:08:00	38.4667	29.7167	2.00274	74	0.817652
2022-07-04 12:09:00	38.45	29.5167	2.01036	73.5	0.823298
2022-07-04 12:10:00	38.55	29.5333	2.00952	73.5	0.823298
2022-07-04 12:11:00	38.5	29.9167	1.99484	73.8333	0.819526
2022-07-04 12:12:00	38.2333	28.85	1.994	74.5	0.812082
2022-07-04 12:13:00	38.2	30.3667	1.98831	72.6667	0.83288
2022-07-04 12:14:00	38.5333	26.45	1.98525	74.1667	0.815787
2022-07-04 12:15:00	38.75	26.3333	1.98569	72.1667	0.838736
2022-07-04 12:16:00	38.55	28.0667	1.98233	71.1667	0.850694
2022-07-04 12:17:00	38.6833	29.1167	1.98458	71.8333	0.842685
2022-07-04 12:18:00	38.6667	29.0333	1.9866	72.8333	0.830946
2022-07-04 12:19:00	38.5667	28.2167	1.99058	72.1667	0.838736
2022-07-04 12:20:00	38.6167	28.6167	1.99559	73	0.829021
2022-07-04 12:21:00	38.8167	27.5667	2.00063	74.1667	0.815787
2022-07-04 12:22:00	38.9	27.9167	1.99995	72.8333	0.830946
2022-07-04 12:23:00	38.6	29.1667	1.99528	73.5	0.823298
2022-07-04 12:24:00	38.4833	27.7667	1.98802	72	0.840706
2022-07-04 12:25:00	38.15	28.8833	1.98536	71.8333	0.842685
2022-07-04 12:26:00	37.6	29.9	1.98708	69.6667	0.869275
2022-07-04 12:27:00	37.5	29.7	1.9929	69.1667	0.875648
2022-07-04 12:28:00	38	29.4	1.99422	71.5	0.846671
2022-07-04 12:29:00	38.2833	28.7167	2.00002	73.1667	0.827105
2022-07-04 12:30:00	38.6167	27.7	2.00213	74.8333	0.80841
2022-07-04 12:31:00	38.8667	26.55	1.99521	72.8333	0.830946
2022-07-04 12:32:00	38.9833	24.85	1.98944	71.1667	0.850694
2022-07-04 12:33:00	39.2	24.6333	1.99426	70.3333	0.860919
2022-07-04 12:34:00	39.3	25.7333	2.00068	72.6667	0.83288
2022-07-04 12:35:00	39.0833	24.7	1.998	66.5	0.911254
2022-07-04 12:36:00	39.25	26.2833	1.99534	73.3333	0.825197
2022-07-04 12:37:00	39.3833	26.9	1.99254	69.3333	0.873513
2022-07-04 12:38:00	39.4333	27.5333	1.99562	75.6667	0.799372
2022-07-04 12:39:00	39.4833	26.3667	1.99879	71.6667	0.844673
2022-07-04 12:40:00	39.4	24.8333	1.99336	71	0.85272
2022-07-04 12:41:00	39.6	24.5333	1.98223	71.5	0.846671
2022-07-04 12:42:00	39.55	25.9	1.98056	71.6667	0.844673
2022-07-04 12:43:00	39.7	23.9333	1.98121	71.1667	0.850694
2022-07-04 12:44:00	39.5833	24.7	1.98306	72	0.840706
2022-07-04 12:45:00	39.45	24.9167	1.98944	71.1667	0.850694
2022-07-04 12:46:00	39.7167	25.3	1.9954	72.8333	0.830946
2022-07-04 12:47:00	39.5833	25.3	1.99408	71.8333	0.842685
2022-07-04 12:48:00	39.55	23.95	2.00691	76.6667	0.788785
2022-07-04 12:49:00	39.6333	24.7833	2.00713	71.1667	0.850694
2022-07-04 12:50:00	39.4833	26.0833	2.00853	76.8333	0.787047
2022-07-04 12:51:00	39.7667	25.6833	1.99822	75.8333	0.797588
2022-07-04 12:52:00	39.7833	23.9333	2.00005	75.3333	0.802963
2022-07-04 12:53:00	39.5333	23.5333	2.00005	70.6667	0.8568
2022-07-04 12:54:00	39.7	23.75	2.00002	70.6667	0.8568
2022-07-04 12:55:00	39.8	25.05	2.00136	71.6667	0.844673
2022-07-04 12:56:00	39.9333	25.8	2.00568	72.5	0.834823
2022-07-04 12:57:00	39.9667	24.5167	2.00429	71.5	0.846671
2022-07-04 12:58:00	39.9667	21.8167	2.00401	70.3333	0.860919
2022-07-04 12:59:00	39.9667	21.7	1.9994	68.3333	0.886476
2022-07-04 13:00:00	40.1667	21.3667	1.99909	68.6667	0.882113
2022-07-04 13:01:00	40.2833	22.0167	1.99932	68.6667	0.882113
2022-07-04 13:02:00	40.4333	23.2667	1.9958	69	0.877792
2022-07-04 13:03:00	40.55	22.85	1.99367	68.6667	0.882113
2022-07-04 13:04:00	40.6	22.1833	1.99529	69	0.877792
2022-07-04 13:05:00	40.6667	19.6333	2.00093	67.8333	0.893101
2022-07-04 13:06:00	40.7	20.3333	2.00146	67.3333	0.899824
2022-07-04 13:07:00	40.2833	20.5667	2.00372	67.5	0.897572
2022-07-04 13:08:00	40.3	20.1333	2.01065	65.5	0.925354
2022-07-04 13:09:00	40.3667	19.0333	2.00707	66	0.91825
2022-07-04 13:10:00	40.4	19.9	1.99874	64	0.94733
2022-07-04 13:11:00	40.5167	19.7167	1.99846	66	0.91825
2022-07-04 13:12:00	40.6167	20.05	2.00158	66	0.91825
2022-07-04 13:13:00	40.7333	19.9333	1.99895	66.5	0.911254
2022-07-04 13:14:00	40.7167	21.0167	2.0011	66.5	0.911254
2022-07-04 13:15:00	40.7167	21.5667	2.00798	67.3333	0.899824
2022-07-04 13:16:00	40.6333	21.8667	2.0172	67.5	0.897572
2022-07-04 13:17:00	40.85	21	2.01752	68	0.890882
2022-07-04 13:18:00	40.9667	20.9167	2.00856	68.1667	0.888674
2022-07-04 13:19:00	40.6833	20.6833	2.01463	67.6667	0.895331
2022-07-04 13:20:00	40.6333	19.1667	2.02439	66.1667	0.915907
2022-07-04 13:21:00	40.5	19.85	2.01235	67.1667	0.902087
2022-07-04 13:22:00	40.55	20.5833	2.02669	65.8333	0.920606
2022-07-04 13:23:00	40.5833	20.85	2.01925	68.3333	0.886476
2022-07-04 13:24:00	40.8167	20.3	2.01343	64	0.94733
2022-07-04 13:25:00	41	21.4167	2.00928	69.6667	0.869275
2022-07-04 13:26:00	41.0833	20.1667	2.02009	65.6667	0.922974
2022-07-04 13:27:00	40.9833	21.0167	2.02296	69	0.877792
2022-07-04 13:28:00	41.15	20.2667	2.01455	67.1667	0.902087
2022-07-04 13:29:00	41.25	20.7167	2.01005	68.1667	0.888674
2022-07-04 13:30:00	41.4	20.1333	2.0113	68	0.890882
2022-07-04 13:31:00	41.4833	21.15	2.00856	68	0.890882
2022-07-04 13:32:00	41.4667	19.3	2.00513	67.6667	0.895331
2022-07-04 13:33:00	41.5333	20.3167	2.00658	67.5	0.897572
2022-07-04 13:34:00	41.1667	19.9333	2.01493	66.6667	0.908945
2022-07-04 13:35:00	40.7	19.65	2.01224	67.1667	0.902087
2022-07-04 13:36:00	40.5	19.4167	2.00886	62.5	0.97036
2022-07-04 13:37:00	40.7833	19.9	2.00967	68.1667	0.888674
2022-07-04 13:38:00	41.0167	19.5667	2.01118	64.3333	0.942358
2022-07-04 13:39:00	40.9667	19.8	2.01903	69	0.877792
2022-07-04 13:40:00	41.0667	20.6167	2.0242	65.6667	0.922974
2022-07-04 13:41:00	41.2167	20.2167	2.02141	67.3333	0.899824
2022-07-04 13:42:00	41.2	20.5833	2.01202	67.1667	0.902087
2022-07-04 13:43:00	41.05	19.95	2.00922	67	0.904362
2022-07-04 13:44:00	41.3	21.55	2.00608	67.3333	0.899824
2022-07-04 13:45:00	41.3	21.75	2.00104	68.3333	0.886476
2022-07-04 13:46:00	41.3833	20.3167	2.00352	68.3333	0.886476
2022-07-04 13:47:00	41.5167	19.5333	2.0222	69.5	0.871389
2022-07-04 13:48:00	41.5167	20.2667	2.02547	68	0.890882
2022-07-04 13:49:00	41.6	21.05	2.01979	68.5	0.884289
2022-07-04 13:50:00	41.6833	20.6333	2.01499	68.3333	0.886476
2022-07-04 13:51:00	41.7	20.9333	2.01477	69.1667	0.875648
2022-07-04 13:52:00	41.5333	20.9	2.02291	67.3333	0.899824
2022-07-04 13:53:00	41.5833	22.6	2.01708	69.5	0.871389
2022-07-04 13:54:00	41.65	20.9667	2.0114	69.8333	0.867171
2022-07-04 13:55:00	41.7333	20.0833	2.00745	68.6667	0.882113
2022-07-04 13:56:00	41.7167	21.4833	2.00253	69.1667	0.875648
2022-07-04 13:57:00	41.9	20.5333	2.00412	69.5	0.871389
2022-07-04 13:58:00	41.8667	20.2333	2.01004	68.6667	0.882113
2022-07-04 13:59:00	41.9	19.45	2.01684	68	0.890882
2022-07-04 14:00:00	41.8333	20.2167	2.01355	67.8333	0.893101
2022-07-04 14:01:00	41.6667	22.0833	2.01109	68.1667	0.888674
2022-07-04 14:02:00	41.6667	20.6667	2.01216	69	0.877792
2022-07-04 14:03:00	41.8833	21.75	2.01468	69.8333	0.867171
2022-07-04 14:04:00	42.0333	19.6667	2.01257	70.3333	0.860919
2022-07-04 14:05:00	42.1167	20.8	2.01199	70.5	0.858855
2022-07-04 14:06:00	42.2333	21.0833	2.02323	70.3333	0.860919
2022-07-04 14:07:00	42.3	20.8833	2.03796	69.3333	0.873513
2022-07-04 14:08:00	42.3667	20.7667	2.0389	70	0.865077
2022-07-04 14:09:00	42.25	21.4667	2.05677	70	0.865077
2022-07-04 14:10:00	42.1	20.8	2.02522	69.6667	0.869275
2022-07-04 14:11:00	42.1333	21.0833	2.01613	70.1667	0.862993
2022-07-04 14:12:00	42.1167	21	2.03811	69.8333	0.867171
2022-07-04 14:13:00	42.15	22.2833	2.04859	69.8333	0.867171
2022-07-04 14:14:00	42.1833	21.4833	2.032	70.5	0.858855
2022-07-04 14:15:00	42.05	20	2.01761	69.1667	0.875648
2022-07-04 14:16:00	41.8	21.8167	2.01418	68.6667	0.882113
2022-07-04 14:17:00	41.6833	22.5167	2.00422	69.1667	0.875648
2022-07-04 14:18:00	41.5333	22.3833	2.00517	70.1667	0.862993
2022-07-04 14:19:00	41.5333	22.5167	2.00254	69.8333	0.867171
2022-07-04 14:20:00	41.6167	23.6	2.00928	69.8333	0.867171
2022-07-04 14:21:00	41.6833	21.95	2.01422	70.6667	0.8568
2022-07-04 14:22:00	41.9	22.15	2.01058	71.5	0.846671
2022-07-04 14:23:00	41.9333	21.9667	2.00826	70.6667	0.8568
2022-07-04 14:24:00	41.9167	19.4667	2.00065	72.1667	0.838736
2022-07-04 14:25:00	41.95	20.65	2.00295	67	0.904362
2022-07-04 14:26:00	42.0833	21.6833	2.00261	72.5	0.834823
2022-07-04 14:27:00	42.1833	21.35	2.00484	68.3333	0.886476
2022-07-04 14:28:00	42.1833	21.0833	2.00162	72.6667	0.83288
2022-07-04 14:29:00	42.1333	20.0833	1.99529	68.1667	0.888674
2022-07-04 14:30:00	42.0333	20.3	1.99625	71.1667	0.850694
2022-07-04 14:31:00	42.1	21.7667	2.00291	69	0.877792
2022-07-04 14:32:00	41.95	21.9667	2.01426	69.8333	0.867171
2022-07-04 14:33:00	41.9333	21.95	2.01247	70.1667	0.862993
2022-07-04 14:34:00	41.7167	22.8667	2.00419	70	0.865077
2022-07-04 14:35:00	41.7833	21.9333	2.00147	70.1667	0.862993
2022-07-04 14:36:00	41.8167	21.7167	2.00127	70	0.865077
2022-07-04 14:37:00	41.95	21.7667	1.9949	70.1667	0.862993
2022-07-04 14:38:00	42.0167	22.1333	1.99425	71	0.85272
2022-07-04 14:39:00	42.0167	21.15	1.99535	70.5	0.858855
2022-07-04 14:40:00	41.9667	19.8	1.98444	69.6667	0.869275
2022-07-04 14:41:00	41.75	21.2667	1.98231	68.8333	0.879948
2022-07-04 14:42:00	41.6667	21.9	1.98674	68.5	0.884289
2022-07-04 14:43:00	41.5833	22.2667	1.98209	68.8333	0.879948
2022-07-04 14:44:00	41.8167	20.9833	1.98268	69.6667	0.869275
2022-07-04 14:45:00	41.95	20.7167	1.98105	70.3333	0.860919
2022-07-04 14:46:00	41.8333	22.8167	1.97409	69.8333	0.867171
2022-07-04 14:47:00	41.8833	21.9833	1.97878	70.5	0.858855
2022-07-04 14:48:00	41.9167	21.1333	1.97579	71.1667	0.850694
2022-07-04 14:49:00	41.9	21.1	1.9765	70.3333	0.860919
2022-07-04 14:50:00	41.9167	20.1833	1.97679	70	0.865077
2022-07-04 14:51:00	41.9167	20.7833	1.98862	70	0.865077
2022-07-04 14:52:00	41.7	20.9667	2.00324	68.5	0.884289
2022-07-04 14:53:00	41.7333	21.3667	1.99481	69.3333	0.873513
2022-07-04 14:54:00	41.8	21.0833	1.98888	69.3333	0.873513
2022-07-04 14:55:00	41.7	21.1	1.99897	69	0.877792
2022-07-04 14:56:00	41.3	21.2	2.01473	67.8333	0.893101
2022-07-04 14:57:00	41.0833	21.45	2.0033	67.8333	0.893101
2022-07-04 14:58:00	40.85	21.3	2.00426	66.3333	0.913574
2022-07-04 14:59:00	41.02	21.62	1.99281	67.6	0.896226
2022-07-04 15:00:00	41.15	21.9	1.98996	69	0.877792
2022-07-04 15:01:00	41.05	22.1833	1.99232	69.5	0.871389
2022-07-04 15:02:00	41.15	21.55	1.98513	69.3333	0.873513
2022-07-04 15:03:00	41.3	21.8333	1.98276	68.8333	0.879948
2022-07-04 15:04:00	41.3667	22.7	1.99841	70.3333	0.860919
2022-07-04 15:05:00	41.3833	21.1333	2.01062	70.5	0.858855
2022-07-04 15:06:00	41.4333	21.2	1.99378	70.1667	0.862993
2022-07-04 15:07:00	41.35	22.4	1.98834	69.3333	0.873513
2022-07-04 15:08:00	41.2833	21.4167	1.99014	68.8333	0.879948
2022-07-04 15:09:00	41.2	21.4833	1.98331	69.5	0.871389
2022-07-04 15:10:00	41.35	22.0167	1.99196	70.3333	0.860919
2022-07-04 15:11:00	41.35	21.5	1.98336	69.1667	0.875648
2022-07-04 15:12:00	41.3167	20.3	1.97035	68.6667	0.882113
2022-07-04 15:13:00	41.3	20.8333	1.9749	68.8333	0.879948
2022-07-04 15:14:00	41.25	21.6167	1.9887	68.8333	0.879948
2022-07-04 15:15:00	41.05	21.25	1.99349	67.8333	0.893101
2022-07-04 15:16:00	40.85	20.95	1.99869	66.5	0.911254
2022-07-04 15:17:00	40.5	20.9	1.99593	66.3333	0.913574
2022-07-04 15:18:00	40.3333	21.4	1.98508	66.8333	0.906648
2022-07-04 15:19:00	40.25	21.2167	1.97469	66	0.91825
2022-07-04 15:20:00	40.2333	21.75	1.9771	66.3333	0.913574
2022-07-04 15:21:00	40.2333	22.0833	1.98118	67.3333	0.899824
2022-07-04 15:22:00	40.3	21.7333	1.98498	67.3333	0.899824
2022-07-04 15:23:00	40.1333	22.2167	1.99152	67.6667	0.895331
2022-07-04 15:24:00	39.9	21.5833	1.9839	66	0.91825
2022-07-04 15:25:00	39.7833	21.65	1.98341	65.3333	0.927746
2022-07-04 15:26:00	39.8833	21.95	1.99314	67.1667	0.902087
2022-07-04 15:27:00	39.95	21.8167	1.98669	67.8333	0.893101
2022-07-04 15:28:00	39.9333	21.9833	1.97315	67.6667	0.895331
2022-07-04 15:29:00	39.7167	22.0167	1.9701	66.8333	0.906648
2022-07-04 15:30:00	39.6833	22.0833	1.96938	66.3333	0.913574
2022-07-04 15:31:00	39.9167	22.0833	1.97884	67.6667	0.895331
2022-07-04 15:32:00	40.05	22.5	1.97361	70	0.865077
2022-07-04 15:33:00	40.1	22.6	1.97462	69	0.877792
2022-07-04 15:34:00	39.85	21.3333	1.98477	67	0.904362
2022-07-04 15:35:00	39.8333	20.6167	1.98281	67	0.904362
2022-07-04 15:36:00	39.75	20.7833	1.97731	66.8333	0.906648
2022-07-04 15:37:00	39.65	21.2	1.97252	65.5	0.925354
2022-07-04 15:38:00	39.6667	20.6	1.97459	65.1667	0.93015
2022-07-04 15:39:00	39.6	21.2667	1.97783	65.1667	0.93015
2022-07-04 15:40:00	39.5667	21.15	1.97668	67.1667	0.902087
2022-07-04 15:41:00	39.5667	20.9333	1.97686	66.1667	0.915907
2022-07-04 15:42:00	39.25	21.4667	1.97921	66.5	0.911254
2022-07-04 15:43:00	39.05	21.0833	1.98373	64.3333	0.942358
2022-07-04 15:44:00	39.1833	21.05	1.98087	65.5	0.925354
2022-07-04 15:45:00	39.3167	22.1	1.97168	66.6667	0.908945
2022-07-04 15:46:00	39.4833	22.75	1.96769	67.6667	0.895331
2022-07-04 15:47:00	39.5167	22.45	1.96843	67.3333	0.899824
2022-07-04 15:48:00	39.55	22.55	1.97297	67.6667	0.895331
2022-07-04 15:49:00	39.7	22.1833	1.96797	67.8333	0.893101
2022-07-04 15:50:00	39.8	22.4667	1.97376	69.3333	0.873513
2022-07-04 15:51:00	39.9	22.6167	1.97959	68	0.890882
2022-07-04 15:52:00	39.8	22.1	1.97637	70.3333	0.860919
2022-07-04 15:53:00	39.75	22.75	1.97086	67.3333	0.899824
2022-07-04 15:54:00	39.65	21.4667	1.96865	68.6667	0.882113
2022-07-04 15:55:00	39.6833	21.2667	1.97498	66.5	0.911254
2022-07-04 15:56:00	39.7	21.9833	1.98389	67.6667	0.895331
2022-07-04 15:57:00	39.75	22.1167	1.98093	68	0.890882
2022-07-04 15:58:00	39.8	22.7167	1.98026	69.6667	0.869275
2022-07-04 15:59:00	39.6833	22.3	1.9747	68	0.890882
2022-07-04 16:00:00	39.5667	21.4167	1.97072	66.8333	0.906648
2022-07-04 16:01:00	39.5833	21.65	1.97793	66.6667	0.908945
2022-07-04 16:02:00	39.5833	21.35	1.97442	66.8333	0.906648
2022-07-04 16:03:00	39.5833	21.25	1.97688	66.1667	0.915907
2022-07-04 16:04:00	39.3833	21.0167	1.97953	66.3333	0.913574
2022-07-04 16:05:00	39.2333	20.75	1.9817	65	0.932566
2022-07-04 16:06:00	39.2	20.2667	1.98348	65.5	0.925354
2022-07-04 16:07:00	39.1333	20.3	1.97511	64.3333	0.942358
2022-07-04 16:08:00	39.15	20.8333	1.98154	64.3333	0.942358
2022-07-04 16:09:00	39.4	20.65	1.97879	66.5	0.911254
2022-07-04 16:10:00	39.45	21.2167	1.97844	67.3333	0.899824
2022-07-04 16:11:00	39.5	22.05	1.97497	66.6667	0.908945
2022-07-04 16:12:00	39.4333	21.25	1.97815	66.8333	0.906648
2022-07-04 16:13:00	39.1667	19.9333	1.98208	65	0.932566
2022-07-04 16:14:00	39.0333	20.0667	1.98414	65	0.932566
2022-07-04 16:15:00	39.2167	20.2667	1.98416	65.1667	0.93015
2022-07-04 16:16:00	39.3	20.55	1.97688	64.5	0.939891
2022-07-04 16:17:00	39.25	19.9667	1.98454	65.1667	0.93015
2022-07-04 16:18:00	39.1667	20.3667	1.98124	65.3333	0.927746
2022-07-04 16:19:00	39.1333	20.75	1.97528	65.8333	0.920606
2022-07-04 16:20:00	39.1667	20.8	1.97547	65.5	0.925354
2022-07-04 16:21:00	39.2	21.2	1.97419	67.8333	0.893101
2022-07-04 16:22:00	39.0667	20.1167	1.97982	65.5	0.925354
2022-07-04 16:23:00	39.0167	20.4333	1.98754	65.6667	0.922974
2022-07-04 16:24:00	39.0167	20.9	1.98759	65.1667	0.93015
2022-07-04 16:25:00	39.15	20.0833	1.98676	65	0.932566
2022-07-04 16:26:00	39.25	20.1667	1.97942	65.5	0.925354
2022-07-04 16:27:00	39.25	20.5	1.98425	65.3333	0.927746
2022-07-04 16:28:00	39.3167	20.3833	1.99603	65.3333	0.927746
2022-07-04 16:29:00	39.3	20.5167	1.99027	65.8333	0.920606
2022-07-04 16:30:00	39.2333	20.75	1.98594	65.5	0.925354
2022-07-04 16:31:00	39.0833	19.5167	1.98996	64.6667	0.937437
2022-07-04 16:32:00	39.15	19.7167	1.99101	63	0.962562
2022-07-04 16:33:00	39.05	19.8667	1.9847	67	0.904362
2022-07-04 16:34:00	39	20.05	1.9833	61.8333	0.980955
2022-07-04 16:35:00	39.05	19.9833	1.98513	67	0.904362
2022-07-04 16:36:00	39.1	20.4	1.97898	65.1667	0.93015
2022-07-04 16:37:00	39.1333	20.8333	1.97726	67.1667	0.902087
2022-07-04 16:38:00	39.2833	19.55	1.98349	65.6667	0.922974
2022-07-04 16:39:00	39.2833	20.6833	1.98182	67.1667	0.902087
2022-07-04 16:40:00	39.1333	20.1167	1.98579	65.1667	0.93015
2022-07-04 16:41:00	39	19.3333	1.98948	64.3333	0.942358
2022-07-04 16:42:00	39.1667	20.7333	1.99346	65.3333	0.927746
2022-07-04 16:43:00	39.1	19.85	1.99026	64.5	0.939891
2022-07-04 16:44:00	38.9667	19.8833	1.9888	63.1667	0.959989
2022-07-04 16:45:00	39.1167	20.4833	1.99321	65.8333	0.920606
2022-07-04 16:46:00	39.1333	20.4333	1.98548	65.6667	0.922974
2022-07-04 16:47:00	39.1167	20.5167	1.99027	65.1667	0.93015
2022-07-04 16:48:00	39.0667	20	1.99179	64.8333	0.934995
2022-07-04 16:49:00	39.2333	20.4	2.00075	65.6667	0.922974
2022-07-04 16:50:00	39.2667	21.0833	2.00219	67.6667	0.895331
2022-07-04 16:51:00	39.4	21.5667	2.003	67.3333	0.899824
2022-07-04 16:52:00	39.5	21.0667	1.99118	67.8333	0.893101
2022-07-04 16:53:00	39.6	20.9333	1.98992	67.3333	0.899824
2022-07-04 16:54:00	39.5333	19.0833	1.98886	67.1667	0.902087
2022-07-04 16:55:00	39.4833	20.8	1.99156	66.3333	0.913574
2022-07-04 16:56:00	39.3333	20.45	1.99676	66.1667	0.915907
2022-07-04 16:57:00	39.2833	20.5833	2.00021	65.8333	0.920606
2022-07-04 16:58:00	39.3167	20.8833	1.99208	65.5	0.925354
2022-07-04 16:59:00	39.4	20.5333	1.99438	65.6667	0.922974
2022-07-04 17:00:00	39.3167	20.85	1.99945	66.1667	0.915907
2022-07-04 17:01:00	39.4833	21.1167	1.99699	66.6667	0.908945
2022-07-04 17:02:00	39.4833	20.6833	1.99779	66.5	0.911254
2022-07-04 17:03:00	39.4	20.85	1.99831	66.5	0.911254
2022-07-04 17:04:00	39.2333	20.0167	2.00506	65	0.932566
2022-07-04 17:05:00	39.1667	20.2667	2.00079	65.6667	0.922974
2022-07-04 17:06:00	39.05	20.4333	1.99956	64.6667	0.937437
2022-07-04 17:07:00	39.2333	21.6333	1.99775	65.6667	0.922974
2022-07-04 17:08:00	39.3667	21.75	1.99544	67.1667	0.902087
2022-07-04 17:09:00	39.4167	21.25	2.00311	67.6667	0.895331
2022-07-04 17:10:00	39.3167	20.7833	2.00035	66.8333	0.906648
2022-07-04 17:11:00	39.3333	21.0667	2.0001	66.1667	0.915907
2022-07-04 17:12:00	39.4	21.1667	2.00182	66.3333	0.913574
2022-07-04 17:13:00	39.35	20.45	1.99884	65.3333	0.927746
2022-07-04 17:14:00	39.2333	20.2333	1.99772	65.1667	0.93015
2022-07-04 17:15:00	39.15	20.5667	2.00045	65.1667	0.93015
2022-07-04 17:16:00	39.2	20.5333	2.00675	65	0.932566
2022-07-04 17:17:00	39.2333	20.3333	2.00072	65.5	0.925354
2022-07-04 17:18:00	39.4333	20.9167	1.99411	66.8333	0.906648
2022-07-04 17:19:00	39.4333	20.7	1.98959	65.8333	0.920606
2022-07-04 17:20:00	39.55	20.25	1.99109	68.3333	0.886476
2022-07-04 17:21:00	39.4833	20.8333	1.99267	65.3333	0.927746
2022-07-04 17:22:00	39.5	21.8333	1.99515	69.3333	0.873513
2022-07-04 17:23:00	39.5167	21.0333	1.99636	65	0.932566
2022-07-04 17:24:00	39.4333	20.7333	1.99724	69	0.877792
2022-07-04 17:25:00	39.4333	20.3	1.99729	63.8333	0.949835
2022-07-04 17:26:00	39.5167	21.4667	2.00072	69.1667	0.875648
2022-07-04 17:27:00	39.4833	21	2.003	64.3333	0.942358
2022-07-04 17:28:00	39.5333	20.45	2.0013	68.8333	0.879948
2022-07-04 17:29:00	39.6	20.7833	2.00831	64.8333	0.934995
2022-07-04 17:30:00	39.4833	20.7333	2.00548	68.8333	0.879948
2022-07-04 17:31:00	39.3333	20.35	2.00256	62.8333	0.965147
2022-07-04 17:32:00	39.1333	20.2833	2.00149	66	0.91825
2022-07-04 17:33:00	39	20.35	1.99675	61.5	0.986338
2022-07-04 17:34:00	38.9333	20.75	2.00326	64.1667	0.944837
2022-07-04 17:35:00	39.0167	20.7167	2.00238	65.1667	0.93015
2022-07-04 17:36:00	39.1333	21	1.99901	66.1667	0.915907
2022-07-04 17:37:00	39.1333	21.3167	1.99846	66.8333	0.906648
2022-07-04 17:38:00	39.1167	20.8833	1.99951	66.1667	0.915907
2022-07-04 17:39:00	39.2333	21.2833	2.00079	66.8333	0.906648
2022-07-04 17:40:00	39.4333	21.7667	2.00013	68.8333	0.879948
2022-07-04 17:41:00	39.4667	22.1167	1.9944	68.1667	0.888674
2022-07-04 17:42:00	39.4333	21.7833	1.99309	67.8333	0.893101
2022-07-04 17:43:00	39.4833	21.4333	2.00121	67.6667	0.895331
2022-07-04 17:44:00	39.3333	20.9833	2.00867	67	0.904362
2022-07-04 17:45:00	39.3667	21.4333	2.00433	67.6667	0.895331
2022-07-04 17:46:00	39.4667	21.1833	2.00114	67	0.904362
2022-07-04 17:47:00	39.2667	20.9	1.9956	66.3333	0.913574
2022-07-04 17:48:00	39.2167	20.9	1.99946	66.1667	0.915907
2022-07-04 17:49:00	39.3667	21.5167	1.99749	66.6667	0.908945
2022-07-04 17:50:00	39.45	21.5833	1.99371	68.3333	0.886476
2022-07-04 17:51:00	39.4167	21.6667	1.98556	67.8333	0.893101
2022-07-04 17:52:00	39.4667	21.15	1.98485	67.3333	0.899824
2022-07-04 17:53:00	39.3167	21.1	1.99685	67.1667	0.902087
2022-07-04 17:54:00	39.3167	20.9167	2.00826	66.5	0.911254
2022-07-04 17:55:00	39.45	20.5333	1.99994	66.8333	0.906648
2022-07-04 17:56:00	39.55	20.9333	2.00175	66.5	0.911254
2022-07-04 17:57:00	39.5333	22.05	2.00433	67.3333	0.899824
2022-07-04 17:58:00	39.5333	22.2833	1.99899	67.6667	0.895331
2022-07-04 17:59:00	39.5167	22.2833	1.99088	70.3333	0.860919
2022-07-04 18:00:00	39.5833	21.4333	1.9843	65.1667	0.93015
2022-07-04 18:01:00	39.4833	21.85	1.98881	68.6667	0.882113
2022-07-04 18:02:00	39.1333	20.9833	1.99824	65.6667	0.922974
2022-07-04 18:03:00	39.1667	21.1167	1.99928	66.1667	0.915907
2022-07-04 18:04:00	39.2667	20.95	1.99845	66.5	0.911254
2022-07-04 18:05:00	39.25	21.2333	1.994	66.5	0.911254
2022-07-04 18:06:00	39.15	21.3167	1.98637	66	0.91825
2022-07-04 18:07:00	39.25	20.75	1.98984	66.8333	0.906648
2022-07-04 18:08:00	39.1667	21.3333	1.98595	68.1667	0.888674
2022-07-04 18:09:00	38.95	20.8333	1.99214	65.5	0.925354
2022-07-04 18:10:00	38.8667	21.4833	2.00382	65.6667	0.922974
2022-07-04 18:11:00	38.7833	21.75	1.99825	66.1667	0.915907
2022-07-04 18:12:00	38.55	21.1333	1.98985	64	0.94733
2022-07-04 18:13:00	38.4333	21.2833	2.01614	64	0.94733
2022-07-04 18:14:00	38.4	21.1333	2.00148	64.3333	0.942358
2022-07-04 18:15:00	38.2167	21.2333	2.01024	64.1667	0.944837
2022-07-04 18:16:00	38.15	21.45	2.00708	64.3333	0.942358
2022-07-04 18:17:00	38.1833	21.4167	2.00118	64.3333	0.942358
2022-07-04 18:18:00	38.2333	21.4333	2.00203	65.1667	0.93015
2022-07-04 18:19:00	38.05	21.55	2.00664	62.5	0.97036
2022-07-04 18:20:00	38.15	21.6167	2.01556	66.8333	0.906648
2022-07-04 18:21:00	38.3	21.4667	2.02035	63.5	0.954886
2022-07-04 18:22:00	38.2667	21.9833	2.02726	67.3333	0.899824
2022-07-04 18:23:00	38.1667	21.4667	2.02931	65.3333	0.927746
2022-07-04 18:24:00	38.15	21.8333	2.03278	65.1667	0.93015
2022-07-04 18:25:00	38.1	21.4667	2.00374	64.6667	0.937437
2022-07-04 18:26:00	38.1667	21.4	1.99151	64.6667	0.937437
2022-07-04 18:27:00	37.9833	21.9167	2.00322	63.8333	0.949835
2022-07-04 18:28:00	38.05	21.7667	2.0146	64.6667	0.937437
2022-07-04 18:29:00	38.05	21.6	2.01244	64.5	0.939891
2022-07-04 18:30:00	37.8833	21.4333	2.01501	64.6667	0.937437
2022-07-04 18:31:00	37.7167	21.75	2.00793	63.3333	0.957431
2022-07-04 18:32:00	37.65	21.6	2.0007	63.3333	0.957431
2022-07-04 18:33:00	37.7	22.15	1.99866	64.6667	0.937437
2022-07-04 18:34:00	37.7333	21.7667	2.00306	66.5	0.911254
2022-07-04 18:35:00	37.6833	21.8	2.00659	65	0.932566
2022-07-04 18:36:00	37.6667	21.3167	2.00307	64	0.94733
2022-07-04 18:37:00	37.7833	21.9167	2.00663	65	0.932566
2022-07-04 18:38:00	37.7667	22.1	2.0044	65.5	0.925354
2022-07-04 18:39:00	37.7833	22.1	1.99945	65.8333	0.920606
2022-07-04 18:40:00	37.6667	21.9333	1.99992	64.6667	0.937437
2022-07-04 18:41:00	37.5167	21.8167	1.99373	66.5	0.911254
2022-07-04 18:42:00	37.4667	21.7667	1.98954	62	0.978285
2022-07-04 18:43:00	37.55	22.15	1.99695	67	0.904362
2022-07-04 18:44:00	37.45	22.2667	2.00051	62	0.978285
2022-07-04 18:45:00	37.3	21.95	1.99758	64.1667	0.944837
2022-07-04 18:46:00	37.0667	22.1167	2.00072	62.5	0.97036
2022-07-04 18:47:00	37.2333	22.4	2.005	64.1667	0.944837
2022-07-04 18:48:00	37.3833	22.7	1.99825	65.6667	0.922974
2022-07-04 18:49:00	37.2	22.35	1.99803	65.5	0.925354
2022-07-04 18:50:00	37.1667	22.1167	1.9964	63.6667	0.952354
2022-07-04 18:51:00	37.2333	22.8333	1.99558	65.5	0.925354
2022-07-04 18:52:00	37.15	22.4667	1.9994	65.3333	0.927746
2022-07-04 18:53:00	36.9167	21.9833	2.00128	66	0.91825
2022-07-04 18:54:00	36.6833	22.0833	2.00231	62.6667	0.967747
2022-07-04 18:55:00	36.6667	21.9667	2.00464	62.6667	0.967747
2022-07-04 18:56:00	36.8333	22.65	2.00762	64.6667	0.937437
2022-07-04 18:57:00	36.95	22.4	2.00912	65.8333	0.920606
2022-07-04 18:58:00	37.15	22.6167	2.00638	65.6667	0.922974
2022-07-04 18:59:00	37.1333	22.4667	2.00711	65.1667	0.93015
2022-07-04 19:00:00	36.9167	22.2333	2.01142	64.1667	0.944837
2022-07-04 19:01:00	36.7333	22.3	2.01092	60.6667	1.00006
2022-07-04 19:02:00	36.7167	22.5833	2.00619	66.1667	0.915907
2022-07-04 19:03:00	36.75	22.6333	2.00645	63.8333	0.949835
2022-07-04 19:04:00	36.9667	22.6667	2.00357	65.6667	0.922974
2022-07-04 19:05:00	37.0333	23	2.00682	66.1667	0.915907
2022-07-04 19:06:00	37	22.4833	2.00864	65.3333	0.927746
2022-07-04 19:07:00	36.9833	22.1333	2.00772	65	0.932566
2022-07-04 19:08:00	36.95	23.2667	2.01375	65.3333	0.927746
2022-07-04 19:09:00	36.8667	22.7	2.01074	65.5	0.925354
2022-07-04 19:10:00	37.0833	23.8	2.01002	66.3333	0.913574
2022-07-04 19:11:00	37.1833	23.7	2.00615	66.1667	0.915907
2022-07-04 19:12:00	37.1833	23.2333	2.00618	68.1667	0.888674
2022-07-04 19:13:00	37.15	23.1333	1.99779	66.1667	0.915907
2022-07-04 19:14:00	37.2333	23.35	2.00242	66.1667	0.915907
2022-07-04 19:15:00	37.2333	23.4	1.99073	67.6667	0.895331
2022-07-04 19:16:00	37.25	24.3833	1.99173	66.3333	0.913574
2022-07-04 19:17:00	37.3167	23.75	2.00438	67	0.904362
2022-07-04 19:18:00	37.3833	23.5167	2.00308	66.8333	0.906648
2022-07-04 19:19:00	37.2833	23.5167	2.00947	69	0.877792
2022-07-04 19:20:00	37.1167	23.2333	1.99206	62.3333	0.972988
2022-07-04 19:21:00	37.1833	23.85	1.98799	66.3333	0.913574
2022-07-04 19:22:00	37.2	23.85	1.9916	66	0.91825
2022-07-04 19:23:00	37.2167	23.3667	1.99455	66.8333	0.906648
2022-07-04 19:24:00	37.1	24.5167	1.9937	66.5	0.911254
2022-07-04 19:25:00	37.1167	23.9667	1.99282	67	0.904362
2022-07-04 19:26:00	37.1	24.6	1.9928	68	0.890882
2022-07-04 19:27:00	37.1333	24.2	1.99353	67.1667	0.902087
2022-07-04 19:28:00	37.0833	24.5833	1.99518	67	0.904362
2022-07-04 19:29:00	37.1333	24.4833	1.99869	69.1667	0.875648
2022-07-04 19:30:00	37.05	24.95	2.00191	67.1667	0.902087
2022-07-04 19:31:00	36.9333	24.15	2.00267	66.1667	0.915907
2022-07-04 19:32:00	36.9333	24.0833	2.00295	66.6667	0.908945
2022-07-04 19:33:00	36.9667	24.3833	2.00153	66.5	0.911254
2022-07-04 19:34:00	36.85	24.15	1.99561	66.6667	0.908945
2022-07-04 19:35:00	36.7833	24.5	1.99613	64.1667	0.944837
2022-07-04 19:36:00	36.3667	24.4833	1.99411	64.5	0.939891
2022-07-04 19:37:00	36.3333	24.7833	1.99414	64.6667	0.937437
2022-07-04 19:38:00	36.25	24.9833	1.99425	65	0.932566
2022-07-04 19:39:00	36.3833	25.0333	1.99743	67.6667	0.895331
2022-07-04 19:40:00	36.4667	24.8167	1.99663	67.5	0.897572
2022-07-04 19:41:00	36.45	25.7667	1.99226	67.1667	0.902087
2022-07-04 19:42:00	36.1833	25.2	1.99229	65.8333	0.920606
2022-07-04 19:43:00	35.95	25.5167	1.99251	65.8333	0.920606
2022-07-04 19:44:00	35.7	25.5	1.99085	63	0.962562
2022-07-04 19:45:00	35.8167	25.7667	1.98692	67.3333	0.899824
2022-07-04 19:46:00	35.6833	25.3667	1.98704	62.6667	0.967747
2022-07-04 19:47:00	35.6667	25.5167	1.98927	66.3333	0.913574
2022-07-04 19:48:00	35.5667	25.6167	1.98942	65.1667	0.93015
2022-07-04 19:49:00	35.5167	25.7667	1.98858	65.3333	0.927746
2022-07-04 19:50:00	35.35	25.7	1.99107	64.6667	0.937437
2022-07-04 19:51:00	35.2167	25.7333	1.99249	64.5	0.939891
2022-07-04 19:52:00	35.15	25.95	1.9912	64.8333	0.934995
2022-07-04 19:53:00	35.05	25.7	2.00159	64.5	0.939891
2022-07-04 19:54:00	35.0333	25.7667	1.9978	64.6667	0.937437
2022-07-04 19:55:00	34.9333	25.7333	1.99157	64.3333	0.942358
2022-07-04 19:56:00	34.95	25.7667	1.99002	65.3333	0.927746
2022-07-04 19:57:00	34.9833	25.8167	1.98962	65.3333	0.927746
2022-07-04 19:58:00	34.9333	25.5333	1.98951	66.8333	0.906648
2022-07-04 19:59:00	34.9	25.2667	1.9899	61.6667	0.983639
2022-07-04 20:00:00	34.8333	25.7	1.99025	65.1667	0.93015
2022-07-04 20:01:00	34.8167	25.5667	1.98972	64.6667	0.937437
2022-07-04 20:02:00	34.8167	25.5167	1.989	64.6667	0.937437
2022-07-04 20:03:00	34.7	25.4167	1.98946	64.3333	0.942358
2022-07-04 20:04:00	34.6	25.5833	1.99132	64.1667	0.944837
2022-07-04 20:05:00	34.6	25.5833	1.99239	64	0.94733
2022-07-04 20:06:00	34.5333	25.4833	1.99516	66	0.91825
2022-07-04 20:07:00	34.45	25.5333	1.99683	64.1667	0.944837
2022-07-04 20:08:00	34.3833	25.4833	2.00497	63.8333	0.949835
2022-07-04 20:09:00	34.3	25.5833	2.00875	64	0.94733
2022-07-04 20:10:00	34.1667	25.7167	2.0085	60.6667	1.00006
2022-07-04 20:11:00	34.2333	25.7	2.00671	63.5	0.954886
2022-07-04 20:12:00	34.3833	25.6667	1.99867	64.8333	0.934995
2022-07-04 20:13:00	34.3667	25.5833	1.99357	65.1667	0.93015
2022-07-04 20:14:00	34.35	25.75	1.99758	64.8333	0.934995
2022-07-04 20:15:00	34.1833	25.5167	1.99713	63	0.962562
2022-07-04 20:16:00	33.9667	25.8667	1.99269	62.5	0.97036
2022-07-04 20:17:00	33.9167	25.9333	1.99593	64.1667	0.944837
2022-07-04 20:18:00	33.9667	25.9833	1.99582	66	0.91825
2022-07-04 20:19:00	34	26.1833	1.99581	64.1667	0.944837
2022-07-04 20:20:00	34.1	26.1333	2.00304	65	0.932566
2022-07-04 20:21:00	34.1833	26.6833	2.00932	62.6667	0.967747
2022-07-04 20:22:00	34.35	26.4167	2.00685	66.3333	0.913574
2022-07-04 20:23:00	34.1833	26.3333	2.0083	65.3333	0.927746
2022-07-04 20:24:00	34.15	26.1667	2.0107	65.1667	0.93015
2022-07-04 20:25:00	34.2833	26.4667	2.00976	65.6667	0.922974
2022-07-04 20:26:00	34.3833	26.5833	2.00178	67.5	0.897572
2022-07-04 20:27:00	34.45	26.9	1.99686	65.6667	0.922974
2022-07-04 20:28:00	34.4167	26.4833	1.99516	65.1667	0.93015
2022-07-04 20:29:00	34.05	26.3167	1.99518	65.3333	0.927746
2022-07-04 20:30:00	34.1667	27.0833	1.99866	65	0.932566
2022-07-04 20:31:00	34.3	26.8167	1.99503	68.1667	0.888674
2022-07-04 20:32:00	34.2833	26.7833	1.99246	63.1667	0.959989
2022-07-04 20:33:00	34.4333	26.7333	1.99139	65.6667	0.922974
2022-07-04 20:34:00	34.6167	26.6167	1.99319	65.8333	0.920606
2022-07-04 20:35:00	34.7	26.3	1.99834	67.3333	0.899824
2022-07-04 20:36:00	34.6667	26.0167	1.99664	65.6667	0.922974
2022-07-04 20:37:00	34.6667	26.75	1.99648	66.3333	0.913574
2022-07-04 20:38:00	34.75	26.1333	2.00166	66	0.91825
2022-07-04 20:39:00	34.65	26.1167	2.00895	67	0.904362
2022-07-04 20:40:00	34.7667	26.0167	2.01132	65.5	0.925354
2022-07-04 20:41:00	34.8833	25.7167	2.01563	65.5	0.925354
2022-07-04 20:42:00	34.95	25.4667	2.02011	65.5	0.925354
2022-07-04 20:43:00	35	26.0667	2.01712	65.3333	0.927746
2022-07-04 20:44:00	34.9333	26.65	2.02205	68.1667	0.888674
2022-07-04 20:45:00	34.9	27.0333	2.02039	62.8333	0.965147
2022-07-04 20:46:00	34.7167	26.0833	2.0178	66.1667	0.915907
2022-07-04 20:47:00	34.7333	25.2333	2.01502	64.8333	0.934995
2022-07-04 20:48:00	34.85	26.55	2.01433	66	0.91825
2022-07-04 20:49:00	34.7833	26.7833	2.01611	66	0.91825
2022-07-04 20:50:00	34.7667	26.5333	2.01477	66.3333	0.913574
2022-07-04 20:51:00	34.6333	26.3667	2.01594	65.8333	0.920606
2022-07-04 20:52:00	34.5667	26.6	2.01631	67.1667	0.902087
2022-07-04 20:53:00	34.5	26.3333	2.01808	65.1667	0.93015
2022-07-04 20:54:00	34.4833	26.3	2.02333	64.8333	0.934995
2022-07-04 20:55:00	34.3167	26.1	2.02608	65	0.932566
2022-07-04 20:56:00	34.25	26.3667	2.02473	62.5	0.97036
2022-07-04 20:57:00	34.3333	26.4833	2.02295	65.3333	0.927746
2022-07-04 20:58:00	34.4	26.6	2.01319	65.1667	0.93015
2022-07-04 20:59:00	34.4333	26.6833	2.01468	65.6667	0.922974
2022-07-04 21:00:00	34.5333	26.3833	2.01656	65.3333	0.927746
2022-07-04 21:01:00	34.55	26.4333	2.01883	65.3333	0.927746
2022-07-04 21:02:00	34.4667	26.4	2.0243	66.5	0.911254
2022-07-04 21:03:00	34.45	26.4167	2.02885	63	0.962562
2022-07-04 21:04:00	34.3833	26.4333	2.02889	65	0.932566
2022-07-04 21:05:00	34.4	26.6	2.03064	65.5	0.925354
2022-07-04 21:06:00	34.3333	27.15	2.03878	66.3333	0.913574
2022-07-04 21:07:00	34.3167	26.85	2.05357	66.5	0.911254
2022-07-04 21:08:00	34.3833	26.8667	2.05312	65.5	0.925354
2022-07-04 21:09:00	34.15	26.5667	2.04994	64.6667	0.937437
2022-07-04 21:10:00	34.1333	27.15	2.04994	65	0.932566
2022-07-04 21:11:00	34.1333	27.2	2.04538	65.1667	0.93015
2022-07-04 21:12:00	34.1667	27.6167	2.03691	64.1667	0.944837
2022-07-04 21:13:00	34.2333	26.7	2.03368	66.1667	0.915907
2022-07-04 21:14:00	34.2833	27.4833	2.03491	65.8333	0.920606
2022-07-04 21:15:00	34.3167	27.5	2.0352	68.3333	0.886476
2022-07-04 21:16:00	34.3833	26.5833	2.03261	66	0.91825
2022-07-04 21:17:00	34.3667	26.6333	2.02865	66	0.91825
2022-07-04 21:18:00	34.4167	26.2	2.02671	65.8333	0.920606
2022-07-04 21:19:00	34.4667	27.3	2.02609	66.8333	0.906648
2022-07-04 21:20:00	34.5	26.95	2.02611	66	0.91825
2022-07-04 21:21:00	34.5	26.6	2.02522	65.8333	0.920606
2022-07-04 21:22:00	34.4833	26.5833	2.02435	66	0.91825
2022-07-04 21:23:00	34.4833	27.0167	2.02443	64.5	0.939891
2022-07-04 21:24:00	34.5	26.85	2.02713	68.5	0.884289
2022-07-04 21:25:00	34.4	26.3	2.02872	63.1667	0.959989
2022-07-04 21:26:00	34.4	27.6667	2.02796	66	0.91825
2022-07-04 21:27:00	34.4167	27.4833	2.02745	65.8333	0.920606
2022-07-04 21:28:00	34.4667	27.2833	2.02805	66.3333	0.913574
2022-07-04 21:29:00	34.4667	27.0167	2.02821	66.3333	0.913574
2022-07-04 21:30:00	34.4	27.8	2.03169	68.1667	0.888674
2022-07-04 21:31:00	34.4	27.7	2.06004	66.3333	0.913574
2022-07-04 21:32:00	34.4	27.5667	2.1022	66.1667	0.915907
2022-07-04 21:33:00	34.4	27.3667	2.17386	66.3333	0.913574
2022-07-04 21:34:00	34.4833	27.5167	2.22597	65	0.932566
2022-07-04 21:35:00	34.45	27.0833	2.22383	68.5	0.884289
2022-07-04 21:36:00	34.3833	27.2833	2.20228	63.8333	0.949835
2022-07-04 21:37:00	34.3333	27.1167	2.18662	66.6667	0.908945
2022-07-04 21:38:00	34.2	27.35	2.18233	65.6667	0.922974
2022-07-04 21:39:00	34.2333	27.35	2.15302	66	0.91825
2022-07-04 21:40:00	34.3	27.7833	2.11567	66.8333	0.906648
2022-07-04 21:41:00	34.3	27.8333	2.09924	66.1667	0.915907
2022-07-04 21:42:00	34.2833	27.7833	2.07693	66.6667	0.908945
2022-07-04 21:43:00	34.2	28.3167	2.06484	66.3333	0.913574
2022-07-04 21:44:00	34.2	28.25	2.0527	66.5	0.911254
2022-07-04 21:45:00	34.1833	28.1833	2.0439	63.8333	0.949835
2022-07-04 21:46:00	34.1333	28.3	2.04163	66.5	0.911254
2022-07-04 21:47:00	34.2	28.6333	2.04235	66.6667	0.908945
2022-07-04 21:48:00	34.2	28.1833	2.04105	67.3333	0.899824
2022-07-04 21:49:00	34.2	28.5667	2.04011	68.8333	0.879948
2022-07-04 21:50:00	34.1333	28.85	2.03778	67.3333	0.899824
2022-07-04 21:51:00	34.1167	29.7167	2.03512	67	0.904362
2022-07-04 21:52:00	33.9833	29.3667	2.03015	67	0.904362
2022-07-04 21:53:00	33.9333	29.25	2.03077	67.5	0.897572
2022-07-04 21:54:00	33.9833	29.8833	2.0302	64.8333	0.934995
2022-07-04 21:55:00	33.9	28.8833	2.028	67.3333	0.899824
2022-07-04 21:56:00	33.8833	29.4333	2.02364	66.8333	0.906648
2022-07-04 21:57:00	33.8667	29.6167	2.0194	68.5	0.884289
2022-07-04 21:58:00	33.8833	29.4833	2.01886	66.6667	0.908945
2022-07-04 21:59:00	33.9	29.2	2.01835	67	0.904362
2022-07-04 22:00:00	33.9	28.6833	2.01752	67	0.904362
2022-07-04 22:01:00	33.9833	28.9667	2.01341	66.8333	0.906648
2022-07-04 22:02:00	33.9167	28.5667	2.00932	68.8333	0.879948
2022-07-04 22:03:00	33.9	28.9333	2.00809	66.3333	0.913574
2022-07-04 22:04:00	33.8833	28.7	2.00791	69.1667	0.875648
2022-07-04 22:05:00	33.8	28.4	2.00937	64	0.94733
2022-07-04 22:06:00	33.7667	29.4833	2.01057	66.8333	0.906648
2022-07-04 22:07:00	33.65	29.3667	2.01155	66.5	0.911254
2022-07-04 22:08:00	33.6	29.8667	2.01263	67.8333	0.893101
2022-07-04 22:09:00	33.5333	30.1333	2.01364	66.3333	0.913574
2022-07-04 22:10:00	33.55	29.55	2.01376	66.8333	0.906648
2022-07-04 22:11:00	33.5333	29.6	2.01473	66.8333	0.906648
2022-07-04 22:12:00	33.45	29.7667	2.01472	66.6667	0.908945
2022-07-04 22:13:00	33.5	28.9667	2.01818	68.6667	0.882113
2022-07-04 22:14:00	33.55	29.2167	2.02698	66.3333	0.913574
2022-07-04 22:15:00	33.4167	29.9333	2.02616	66.3333	0.913574
2022-07-04 22:16:00	33.3333	29.9667	2.02421	64.3333	0.942358
2022-07-04 22:17:00	33.2667	30.4167	2.02333	67.5	0.897572
2022-07-04 22:18:00	33.25	30.8	2.03692	66.6667	0.908945
2022-07-04 22:19:00	33.2	31.0333	2.05271	68.3333	0.886476
2022-07-04 22:20:00	33.2167	30.7333	2.05909	68.3333	0.886476
2022-07-04 22:21:00	33.1333	30.7833	2.05474	68.1667	0.888674
2022-07-04 22:22:00	33.05	30.8333	2.05385	67	0.904362
2022-07-04 22:23:00	33.1	30.45	2.06045	66.8333	0.906648
2022-07-04 22:24:00	33.1833	30.5667	2.05967	67	0.904362
2022-07-04 22:25:00	33.2	29.9	2.05716	64.6667	0.937437
2022-07-04 22:26:00	33.2333	30.1	2.05481	67	0.904362
2022-07-04 22:27:00	33.2	30.8667	2.05542	66.8333	0.906648
2022-07-04 22:28:00	33.1833	31.2333	2.05729	67.1667	0.902087
2022-07-04 22:29:00	33.1667	30.9333	2.07325	69.1667	0.875648
2022-07-04 22:30:00	33.1333	30.5833	2.08142	67.8333	0.893101
2022-07-04 22:31:00	33.05	31.3333	2.09321	67.3333	0.899824
2022-07-04 22:32:00	33.0167	32.0833	2.09267	67.3333	0.899824
2022-07-04 22:33:00	32.9167	31.9333	2.08772	67.6667	0.895331
2022-07-04 22:34:00	32.7333	32.2167	2.08233	65	0.932566
2022-07-04 22:35:00	32.6167	32.4	2.0739	68.8333	0.879948
2022-07-04 22:36:00	32.6	32.0167	2.05854	67	0.904362
2022-07-04 22:37:00	32.6	31.5333	2.04511	69.3333	0.873513
2022-07-04 22:38:00	32.7167	31.2333	2.04259	66.6667	0.908945
2022-07-04 22:39:00	32.75	30.8167	2.04218	67	0.904362
2022-07-04 22:40:00	32.7167	31.2833	2.04399	67.1667	0.902087
2022-07-04 22:41:00	32.8	30.8833	2.04659	66.6667	0.908945
2022-07-04 22:42:00	32.75	30.75	2.04986	66.8333	0.906648
2022-07-04 22:43:00	32.6833	31.3333	2.0533	64.5	0.939891
2022-07-04 22:44:00	32.6	30.8333	2.06135	66.8333	0.906648
2022-07-04 22:45:00	32.7	30.8167	2.06068	66.6667	0.908945
2022-07-04 22:46:00	32.7	30.9833	2.05937	68.1667	0.888674
2022-07-04 22:47:00	32.7333	30.7	2.05757	68.6667	0.882113
2022-07-04 22:48:00	32.7167	30.6	2.05519	66.6667	0.908945
2022-07-04 22:49:00	32.7	31.0167	2.0482	66.5	0.911254
2022-07-04 22:50:00	32.6167	31.2333	2.04309	66.5	0.911254
2022-07-04 22:51:00	32.6	31.3	2.04102	66.5	0.911254
2022-07-04 22:52:00	32.55	31.65	2.0397	63.8333	0.949835
2022-07-04 22:53:00	32.4833	32.25	2.04173	67	0.904362
2022-07-04 22:54:00	32.5	31.7333	2.04578	66.8333	0.906648
2022-07-04 22:55:00	32.3667	31.9167	2.04832	66.6667	0.908945
2022-07-04 22:56:00	32.3	31.9833	2.04737	66.8333	0.906648
2022-07-04 22:57:00	32.2667	32.3	2.04781	66	0.91825
2022-07-04 22:58:00	32.2167	32.3833	2.04754	66	0.91825
2022-07-04 22:59:00	32.2	32.0833	2.0476	66.1667	0.915907
2022-07-04 23:00:00	32.0667	31.9	2.0498	66.1667	0.915907
2022-07-04 23:01:00	32.1	31.5333	2.05212	63.8333	0.949835
2022-07-04 23:02:00	32.1667	32.3667	2.05415	67	0.904362
2022-07-04 23:03:00	32.2667	32.3333	2.0535	66	0.91825
2022-07-04 23:04:00	32.2667	31.9	2.05232	67.5	0.897572
2022-07-04 23:05:00	32.3	31.9667	2.05162	67.6667	0.895331
2022-07-04 23:06:00	32.3	31.8167	2.05133	68	0.890882
2022-07-04 23:07:00	32.3	31.8	2.05119	68	0.890882
2022-07-04 23:08:00	32.3167	32.4333	2.0526	65.8333	0.920606
2022-07-04 23:09:00	32.2833	32.8	2.05816	66	0.91825
2022-07-04 23:10:00	32.3	32.4167	2.05842	64	0.94733
2022-07-04 23:11:00	32.2833	32.35	2.05725	66.3333	0.913574
2022-07-04 23:12:00	32.2333	31.9833	2.06039	66	0.91825
2022-07-04 23:13:00	32.15	31.9667	2.06114	65.8333	0.920606
2022-07-04 23:14:00	32.05	32.2333	2.05964	65.6667	0.922974
2022-07-04 23:15:00	32.1	32.4	2.05787	66.5	0.911254
2022-07-04 23:16:00	32.1	32.4333	2.05663	68.1667	0.888674
2022-07-04 23:17:00	32.1	32.5667	2.0559	66.3333	0.913574
2022-07-04 23:18:00	32.1	32.7	2.05759	66.3333	0.913574
2022-07-04 23:19:00	32.1167	32.6333	2.06118	64.1667	0.944837
2022-07-04 23:20:00	32.1	32.3167	2.06227	66.5	0.911254
2022-07-04 23:21:00	32.1	32.2	2.06444	65.8333	0.920606
2022-07-04 23:22:00	32	31.8333	2.06541	66.1667	0.915907
2022-07-04 23:23:00	31.8333	32.9167	2.06968	66	0.91825
2022-07-04 23:24:00	31.6	33.95	2.07203	66.1667	0.915907
2022-07-04 23:25:00	31.5667	33.6333	2.07339	66.6667	0.908945
2022-07-04 23:26:00	31.5667	33.8333	2.07204	65	0.932566
2022-07-04 23:27:00	31.55	34.0833	2.06994	65	0.932566
2022-07-04 23:28:00	31.6	33.3333	2.07038	63.1667	0.959989
2022-07-04 23:29:00	31.5167	33.6833	2.07352	65.3333	0.927746
2022-07-04 23:30:00	31.4167	34.0167	2.07734	65	0.932566
2022-07-04 23:31:00	31.3333	34.2167	2.07905	65	0.932566
2022-07-04 23:32:00	31.2167	33.8	2.08353	63.5	0.954886
2022-07-04 23:33:00	31.2167	33.6333	2.08347	63.3333	0.957431
2022-07-04 23:34:00	31.2167	33.5833	2.08269	63.6667	0.952354
2022-07-04 23:35:00	31.3167	33.5667	2.08024	62.5	0.97036
2022-07-04 23:36:00	31.25	33.8333	2.07705	65	0.932566
2022-07-04 23:37:00	31.3167	33.5667	2.07467	61.3333	0.989052
2022-07-04 23:38:00	31.25	33.9667	2.07327	63.1667	0.959989
2022-07-04 23:39:00	31.1167	33.9	2.07253	63	0.962562
2022-07-04 23:40:00	31.0667	34.55	2.072	63.3333	0.957431
2022-07-04 23:41:00	30.9833	34.1833	2.07249	63	0.962562
2022-07-04 23:42:00	30.95	34.3	2.07239	62.8333	0.965147
2022-07-04 23:43:00	30.75	34.7	2.0723	63	0.962562
2022-07-04 23:44:00	30.6833	34.5333	2.07223	61.6667	0.983639
2022-07-04 23:45:00	30.5833	34.95	2.07812	63.6667	0.952354
2022-07-04 23:46:00	30.7	34.6	2.08048	63.5	0.954886
2022-07-04 23:47:00	30.6333	34.65	2.08383	63.8333	0.949835
2022-07-04 23:48:00	30.6833	34.7833	2.08451	63.5	0.954886
2022-07-04 23:49:00	30.7	34.4833	2.08101	63.5	0.954886
2022-07-04 23:50:00	30.7	34.6833	2.08055	63.8333	0.949835
2022-07-04 23:51:00	30.7	34.75	2.07887	61.8333	0.980955
2022-07-04 23:52:00	30.6333	35.4667	2.08612	63.8333	0.949835
2022-07-04 23:53:00	30.6167	34.9667	2.07902	63.5	0.954886
2022-07-04 23:54:00	30.45	35.5833	2.07935	63.8333	0.949835
2022-07-04 23:55:00	30.4167	35.3833	2.08046	63.5	0.954886
2022-07-04 23:56:00	30.4	35.6667	2.08204	64.3333	0.942358
2022-07-04 23:57:00	30.3833	35.65	2.08263	64.6667	0.937437
2022-07-04 23:58:00	30.4667	35.45	2.08426	62.5	0.97036
2022-07-04 23:59:00	30.4333	35.6667	2.08455	64.6667	0.937437
2022-07-05	30.5	35.6167	2.08485	64.3333	0.942358
2022-07-05 00:01:00	30.5	35.3667	2.08535	64.6667	0.937437
2022-07-05 00:02:00	30.5833	34.9833	2.08509	64.6667	0.937437
2022-07-05 00:03:00	30.65	34.65	2.08421	64.6667	0.937437
2022-07-05 00:04:00	30.7333	34.6833	2.08059	64.5	0.939891
2022-07-05 00:05:00	30.7667	34.5667	2.07789	62.6667	0.967747
2022-07-05 00:06:00	30.7167	35.3167	2.0773	66.5	0.911254
2022-07-05 00:07:00	30.7	35	2.08136	64.3333	0.942358
2022-07-05 00:08:00	30.7	35.3333	2.088	64.5	0.939891
2022-07-05 00:09:00	30.7	35.7667	2.08955	64.5	0.939891
2022-07-05 00:10:00	30.6833	35.5	2.09077	64.5	0.939891
2022-07-05 00:11:00	30.6	34.9333	2.09062	64.8333	0.934995
2022-07-05 00:12:00	30.6	34.8	2.09305	62.5	0.97036
2022-07-05 00:13:00	30.5667	35.2	2.09307	64.5	0.939891
2022-07-05 00:14:00	30.4667	35.2833	2.0933	64.3333	0.942358
2022-07-05 00:15:00	30.2833	35.5167	2.09264	64.6667	0.937437
2022-07-05 00:16:00	30.1833	36.5167	2.09066	64.5	0.939891
2022-07-05 00:17:00	30.15	36.3333	2.08985	64.3333	0.942358
2022-07-05 00:18:00	30.1167	36.25	2.09357	64.3333	0.942358
2022-07-05 00:19:00	30.15	36	2.09359	62.3333	0.972988
2022-07-05 00:20:00	30.2	36.7833	2.0903	64.5	0.939891
2022-07-05 00:21:00	30.1833	36.4167	2.09262	64.5	0.939891
2022-07-05 00:22:00	30.1833	36.7333	2.09745	64.6667	0.937437
2022-07-05 00:23:00	30.1833	36.2167	2.09466	65	0.932566
2022-07-05 00:24:00	30.05	36.65	2.09341	64.8333	0.934995
2022-07-05 00:25:00	30.1	35.9833	2.09318	65.3333	0.927746
2022-07-05 00:26:00	30.15	36.2167	2.10626	62.8333	0.965147
2022-07-05 00:27:00	30.1333	36.0667	2.10629	65	0.932566
2022-07-05 00:28:00	30	36.8167	2.09287	64.8333	0.934995
2022-07-05 00:29:00	29.9167	37.1833	2.08228	65	0.932566
2022-07-05 00:30:00	29.9833	36.65	2.08112	64.8333	0.934995
2022-07-05 00:31:00	29.7833	37.7333	2.08357	64.6667	0.937437
2022-07-05 00:32:00	29.8833	36.8	2.08499	65	0.932566
2022-07-05 00:33:00	29.9667	36.4833	2.0861	62.6667	0.967747
2022-07-05 00:34:00	30.0167	35.8167	2.08836	65.3333	0.927746
2022-07-05 00:35:00	30	36.1	2.0939	64.5	0.939891
2022-07-05 00:36:00	30	36.5333	2.09322	64.8333	0.934995
2022-07-05 00:37:00	29.9333	36.1833	2.10496	66.5	0.911254
2022-07-05 00:38:00	29.8833	36.7333	2.11681	63.5	0.954886
2022-07-05 00:39:00	29.8833	37.2167	2.10267	65	0.932566
2022-07-05 00:40:00	29.9	36.95	2.09114	65.1667	0.93015
2022-07-05 00:41:00	29.9833	36.7333	2.09127	65.6667	0.922974
2022-07-05 00:42:00	29.9	37.05	2.0913	65	0.932566
2022-07-05 00:43:00	29.9	36.5833	2.09139	65.1667	0.93015
2022-07-05 00:44:00	29.9	37.1167	2.09135	65.1667	0.93015
2022-07-05 00:45:00	29.9	36.9833	2.0868	63	0.962562
2022-07-05 00:46:00	29.9333	36.3667	2.08121	65.3333	0.927746
2022-07-05 00:47:00	29.9833	36.0667	2.08047	64.8333	0.934995
2022-07-05 00:48:00	29.8167	36.7333	2.08252	64.8333	0.934995
2022-07-05 00:49:00	29.85	36.2667	2.08296	66.6667	0.908945
2022-07-05 00:50:00	29.8	36.9833	2.08358	63.3333	0.957431
2022-07-05 00:51:00	29.7167	37.3667	2.08759	65	0.932566
2022-07-05 00:52:00	29.7	36.9833	2.08691	64.8333	0.934995
2022-07-05 00:53:00	29.5833	37.2833	2.08712	65	0.932566
2022-07-05 00:54:00	29.6	37.15	2.09044	64.8333	0.934995
2022-07-05 00:55:00	29.5	37.3667	2.09071	64.8333	0.934995
2022-07-05 00:56:00	29.4667	37.45	2.09051	64.8333	0.934995
2022-07-05 00:57:00	29.4667	37.75	2.09232	64.6667	0.937437
2022-07-05 00:58:00	29.4167	37.5667	2.10406	66.5	0.911254
2022-07-05 00:59:00	29.3333	37.8	2.096	66.5	0.911254
2022-07-05 01:00:00	29.5	37.35	2.09335	65	0.932566
2022-07-05 01:01:00	29.4	37.45	2.08956	65.1667	0.93015
2022-07-05 01:02:00	29.3167	37.9667	2.08811	62.8333	0.965147
2022-07-05 01:03:00	29.4167	37.25	2.08352	65.3333	0.927746
2022-07-05 01:04:00	29.3667	37.3	2.07866	64.8333	0.934995
2022-07-05 01:05:00	29.4333	36.65	2.08407	65.3333	0.927746
2022-07-05 01:06:00	29.4333	36.7667	2.08795	65	0.932566
2022-07-05 01:07:00	29.3833	37.3667	2.0878	65	0.932566
2022-07-05 01:08:00	29.4833	37.4167	2.08054	65.3333	0.927746
2022-07-05 01:09:00	29.4333	37.3667	2.07192	62.6667	0.967747
2022-07-05 01:10:00	29.45	38.3333	2.06908	65.1667	0.93015
2022-07-05 01:11:00	29.4	38.1	2.07099	64.8333	0.934995
2022-07-05 01:12:00	29.45	37.35	2.07338	65.5	0.925354
2022-07-05 01:13:00	29.55	37.3	2.0735	65.5	0.925354
2022-07-05 01:14:00	29.5333	36.9667	2.07652	65.1667	0.93015
2022-07-05 01:15:00	29.5	37.0667	2.08185	65	0.932566
2022-07-05 01:16:00	29.5333	37.25	2.07986	63.1667	0.959989
2022-07-05 01:17:00	29.5	36.8333	2.07942	65.3333	0.927746
2022-07-05 01:18:00	29.4833	36.7	2.08306	66.1667	0.915907
2022-07-05 01:19:00	29.4	36.55	2.08159	64.8333	0.934995
2022-07-05 01:20:00	29.4	37.1333	2.07883	64.1667	0.944837
2022-07-05 01:21:00	29.3167	37.2333	2.06857	62.3333	0.972988
2022-07-05 01:22:00	29.3	37.8667	2.06525	65	0.932566
2022-07-05 01:23:00	29.1333	38.8	2.06487	64.8333	0.934995
2022-07-05 01:24:00	28.9833	38.6833	2.06587	65.3333	0.927746
2022-07-05 01:25:00	29.0833	38.4167	2.06889	65	0.932566
2022-07-05 01:26:00	29.15	38.45	2.06927	65.1667	0.93015
2022-07-05 01:27:00	29.1	38.5667	2.06968	65.8333	0.920606
2022-07-05 01:28:00	29.2	38.1833	2.06774	63.3333	0.957431
2022-07-05 01:29:00	29.2667	37.65	2.06874	65.6667	0.922974
2022-07-05 01:30:00	29.3	37.3667	2.0685	65.5	0.925354
2022-07-05 01:31:00	29.3	37.3167	2.07048	66.3333	0.913574
2022-07-05 01:32:00	29.3	37.5333	2.06897	66.5	0.911254
2022-07-05 01:33:00	29.3167	37.45	2.06818	67.1667	0.902087
2022-07-05 01:34:00	29.2667	37.4833	2.06766	65.8333	0.920606
2022-07-05 01:35:00	29.2667	37.3	2.06781	63	0.962562
2022-07-05 01:36:00	29.25	37.15	2.0697	64.8333	0.934995
2022-07-05 01:37:00	29.2	37.7667	2.07232	64.5	0.939891
2022-07-05 01:38:00	29.2	37.85	2.07525	65.1667	0.93015
2022-07-05 01:39:00	29.1667	37.05	2.07752	64.5	0.939891
2022-07-05 01:40:00	29.0667	38.0333	2.07619	64.3333	0.942358
2022-07-05 01:41:00	28.95	38.6333	2.0774	65	0.932566
2022-07-05 01:42:00	28.85	38.4667	2.07708	62.8333	0.965147
2022-07-05 01:43:00	28.8167	38.6167	2.07559	64.8333	0.934995
2022-07-05 01:44:00	28.75	39.5833	2.0758	64.5	0.939891
2022-07-05 01:45:00	28.8	39.45	2.07668	65.5	0.925354
2022-07-05 01:46:00	28.9	38.2833	2.0769	64.8333	0.934995
2022-07-05 01:47:00	28.9167	38.0667	2.07757	64.8333	0.934995
2022-07-05 01:48:00	29	38.1167	2.07688	65.3333	0.927746
2022-07-05 01:49:00	29	38.1667	2.07839	63	0.962562
2022-07-05 01:50:00	29	38.15	2.08011	65.5	0.925354
2022-07-05 01:51:00	28.9667	38.2667	2.0805	64.8333	0.934995
2022-07-05 01:52:00	28.95	37.9833	2.08325	65.3333	0.927746
2022-07-05 01:53:00	28.9667	37.9	2.08404	64.8333	0.934995
2022-07-05 01:54:00	29	38.1833	2.08881	64.6667	0.937437
2022-07-05 01:55:00	28.9667	38.2	2.08571	65	0.932566
2022-07-05 01:56:00	28.9333	37.85	2.08769	62.8333	0.965147
2022-07-05 01:57:00	28.8333	38.6333	2.08864	64.6667	0.937437
2022-07-05 01:58:00	28.8167	38.6833	2.0903	64.6667	0.937437
2022-07-05 01:59:00	28.7333	38.4	2.09664	64.8333	0.934995
2022-07-05 02:00:00	28.7667	37.9333	2.09288	65	0.932566
2022-07-05 02:01:00	28.7667	38.4167	2.09127	65	0.932566
2022-07-05 02:02:00	28.6333	39.2667	2.09168	67	0.904362
2022-07-05 02:03:00	28.5333	39.05	2.09592	62.5	0.97036
2022-07-05 02:04:00	28.5	38.8	2.09961	65	0.932566
2022-07-05 02:05:00	28.55	39.1667	2.0847	64.6667	0.937437
2022-07-05 02:06:00	28.5667	38.85	2.07903	65	0.932566
2022-07-05 02:07:00	28.5167	38.55	2.08579	65	0.932566
2022-07-05 02:08:00	28.5667	38.65	2.09318	65.1667	0.93015
2022-07-05 02:09:00	28.45	39.2833	2.09952	65	0.932566
2022-07-05 02:10:00	28.45	39.1167	2.09834	62.6667	0.967747
2022-07-05 02:11:00	28.3	39.2333	2.0911	65	0.932566
2022-07-05 02:12:00	28.35	38.9667	2.08464	64.8333	0.934995
2022-07-05 02:13:00	28.4167	38.9167	2.08249	65.3333	0.927746
2022-07-05 02:14:00	28.45	39.8167	2.08679	65	0.932566
2022-07-05 02:15:00	28.3	39.3833	2.08817	65	0.932566
2022-07-05 02:16:00	28.2667	39.3167	2.08681	64.8333	0.934995
2022-07-05 02:17:00	28.3167	39.2333	2.08569	63	0.962562
2022-07-05 02:18:00	28.3833	38.9167	2.08247	65.3333	0.927746
2022-07-05 02:19:00	28.2167	39.8667	2.07885	64.8333	0.934995
2022-07-05 02:20:00	28.2333	39.7167	2.07837	65.5	0.925354
2022-07-05 02:21:00	28.25	38.9833	2.08013	64.8333	0.934995
2022-07-05 02:22:00	28.3	38.95	2.08809	65	0.932566
2022-07-05 02:23:00	28.2667	39.3167	2.08989	65	0.932566
2022-07-05 02:24:00	28.1833	39.85	2.08828	62.5	0.97036
2022-07-05 02:25:00	27.9333	39.9333	2.08737	65.1667	0.93015
2022-07-05 02:26:00	27.9667	39.3167	2.08709	64.6667	0.937437
2022-07-05 02:27:00	28.1	39.7167	2.08614	65.1667	0.93015
2022-07-05 02:28:00	28.1	39.8	2.08584	65	0.932566
2022-07-05 02:29:00	28.1	39.6333	2.08844	65.1667	0.93015
2022-07-05 02:30:00	28.1167	40.0167	2.08857	64.8333	0.934995
2022-07-05 02:31:00	28.1833	39.7	2.0877	64.6667	0.937437
2022-07-05 02:32:00	28.1	40.0667	2.09175	67.3333	0.899824
2022-07-05 02:33:00	28.0167	40.2667	2.08852	66.5	0.911254
2022-07-05 02:34:00	28	40.2167	2.08818	64.3333	0.942358
2022-07-05 02:35:00	27.95	40.8333	2.0849	64.6667	0.937437
2022-07-05 02:36:00	27.85	40.6333	2.0839	64.5	0.939891
2022-07-05 02:37:00	27.7833	40.9333	2.08471	64.5	0.939891
2022-07-05 02:38:00	27.7833	40.8833	2.08461	62.1667	0.975629
2022-07-05 02:39:00	27.8333	40.6667	2.08507	66	0.91825
2022-07-05 02:40:00	27.9	40.0833	2.08469	64	0.94733
2022-07-05 02:41:00	27.9	40.6167	2.08434	64.1667	0.944837
2022-07-05 02:42:00	27.9333	40.8833	2.08041	63.8333	0.949835
2022-07-05 02:43:00	27.9167	41.0333	2.08171	63.8333	0.949835
2022-07-05 02:44:00	27.9	41.1333	2.08289	64.1667	0.944837
2022-07-05 02:45:00	27.9833	41	2.08436	62	0.978285
2022-07-05 02:46:00	28	41.3	2.08446	64.3333	0.942358
2022-07-05 02:47:00	28.0667	40.75	2.09084	64.5	0.939891
2022-07-05 02:48:00	28.0333	40.6833	2.09854	64.5	0.939891
2022-07-05 02:49:00	28	40.55	2.09928	64.3333	0.942358
2022-07-05 02:50:00	28.0167	40.35	2.09529	64.1667	0.944837
2022-07-05 02:51:00	28.1	40.25	2.09779	64.5	0.939891
2022-07-05 02:52:00	28.1333	40.5667	2.10309	62.3333	0.972988
2022-07-05 02:53:00	28.15	40.3333	2.10062	64.6667	0.937437
2022-07-05 02:54:00	28.2	40.3333	2.1072	64.5	0.939891
2022-07-05 02:55:00	28.2	40.6167	2.10383	64.5	0.939891
2022-07-05 02:56:00	28.2	40.1333	2.09803	64.3333	0.942358
2022-07-05 02:57:00	28.2	40.05	2.09578	64.1667	0.944837
2022-07-05 02:58:00	28.1333	40.6	2.09529	64.8333	0.934995
2022-07-05 02:59:00	27.9667	41.4	2.09547	64	0.94733
2022-07-05 03:00:00	27.8	41.05	2.09646	64	0.94733
2022-07-05 03:01:00	27.8167	40.35	2.09815	64.1667	0.944837
2022-07-05 03:02:00	27.7333	40.0667	2.09871	63.6667	0.952354
2022-07-05 03:03:00	27.8167	40.45	2.09859	63.8333	0.949835
2022-07-05 03:04:00	27.9	40.3	2.09943	62	0.978285
2022-07-05 03:05:00	27.7833	41.4667	2.10126	64.6667	0.937437
2022-07-05 03:06:00	27.6833	41.2833	2.10345	64.3333	0.942358
2022-07-05 03:07:00	27.7	41.0333	2.10593	64.6667	0.937437
2022-07-05 03:08:00	27.8	40.8	2.10897	64.6667	0.937437
2022-07-05 03:09:00	27.8833	39.9167	2.10921	64.3333	0.942358
2022-07-05 03:10:00	27.9667	40.2	2.10839	64.5	0.939891
2022-07-05 03:11:00	27.95	40.6	2.1094	62.1667	0.975629
2022-07-05 03:12:00	27.95	40.5333	2.10973	64.5	0.939891
2022-07-05 03:13:00	27.8	40.3667	2.1107	64.1667	0.944837
2022-07-05 03:14:00	27.6833	40.25	2.11198	66.1667	0.915907
2022-07-05 03:15:00	27.7667	40.1667	2.10761	65.6667	0.922974
2022-07-05 03:16:00	27.9	40.15	2.10907	63.3333	0.957431
2022-07-05 03:17:00	27.9	40.3333	2.10035	65.1667	0.93015
2022-07-05 03:18:00	28	40.1833	2.0902	64.5	0.939891
2022-07-05 03:19:00	28	39.7167	2.08948	64.6667	0.937437
2022-07-05 03:20:00	28	39.8	2.09181	63.8333	0.949835
2022-07-05 03:21:00	27.9833	40.5	2.09139	64.3333	0.942358
2022-07-05 03:22:00	27.9333	40.4167	2.10015	64.3333	0.942358
2022-07-05 03:23:00	27.9	40.2833	2.10808	62.1667	0.975629
2022-07-05 03:24:00	27.95	40.2667	2.11067	64.3333	0.942358
2022-07-05 03:25:00	28	40.25	2.11226	64.1667	0.944837
2022-07-05 03:26:00	28	40.7	2.11508	64.6667	0.937437
2022-07-05 03:27:00	28	40.0667	2.10814	64.5	0.939891
2022-07-05 03:28:00	27.9333	40	2.10366	64.1667	0.944837
2022-07-05 03:29:00	27.95	40.2167	2.09719	64.3333	0.942358
2022-07-05 03:30:00	27.9667	40.1833	2.08786	62.3333	0.972988
2022-07-05 03:31:00	27.85	40.0333	2.07979	64.3333	0.942358
2022-07-05 03:32:00	27.8	40.05	2.07456	64	0.94733
2022-07-05 03:33:00	27.8833	40	2.07011	64.6667	0.937437
2022-07-05 03:34:00	27.9	40.4167	2.06742	63.6667	0.952354
2022-07-05 03:35:00	27.8	40.5667	2.06769	64.1667	0.944837
2022-07-05 03:36:00	27.8	40.45	2.06926	64.3333	0.942358
2022-07-05 03:37:00	27.85	40.55	2.07015	62.3333	0.972988
2022-07-05 03:38:00	27.75	41.0833	2.06967	64.1667	0.944837
2022-07-05 03:39:00	27.7667	40.4333	2.07042	63.8333	0.949835
2022-07-05 03:40:00	27.8	40.3	2.07088	64.5	0.939891
2022-07-05 03:41:00	27.75	40.7	2.07169	65.1667	0.93015
2022-07-05 03:42:00	27.7833	40.9667	2.07307	64.5	0.939891
2022-07-05 03:43:00	27.8	40.8167	2.07331	65	0.932566
2022-07-05 03:44:00	27.8	40.8833	2.07022	62.8333	0.965147
2022-07-05 03:45:00	27.8	40.9833	2.06741	64.8333	0.934995
2022-07-05 03:46:00	27.8	41.1	2.06815	64.6667	0.937437
2022-07-05 03:47:00	27.8	41.1167	2.07002	64.8333	0.934995
2022-07-05 03:48:00	27.7333	40.9833	2.07303	64.5	0.939891
2022-07-05 03:49:00	27.7167	41.2833	2.07576	64.3333	0.942358
2022-07-05 03:50:00	27.7333	41.2167	2.07921	64.5	0.939891
2022-07-05 03:51:00	27.7	41.65	2.08009	62.6667	0.967747
2022-07-05 03:52:00	27.6833	41.6833	2.08117	64.3333	0.942358
2022-07-05 03:53:00	27.7	41.2667	2.08175	64.6667	0.937437
2022-07-05 03:54:00	27.7	41.1833	2.08237	64.8333	0.934995
2022-07-05 03:55:00	27.6833	41.1833	2.08522	64.8333	0.934995
2022-07-05 03:56:00	27.6667	41.15	2.08509	64	0.94733
2022-07-05 03:57:00	27.6	41.6667	2.0845	64	0.94733
2022-07-05 03:58:00	27.6333	41.85	2.08511	64.5	0.939891
2022-07-05 03:59:00	27.6333	42.1167	2.09096	66.3333	0.913574
2022-07-05 04:00:00	27.5	42.2167	2.08761	65.8333	0.920606
2022-07-05 04:01:00	27.4167	41.9	2.08586	65.8333	0.920606
2022-07-05 04:02:00	27.4833	41.8	2.08459	65	0.932566
2022-07-05 04:03:00	27.5833	41.85	2.08347	62.8333	0.965147
2022-07-05 04:04:00	27.5667	41.6333	2.08354	65	0.932566
2022-07-05 04:05:00	27.4833	42.2667	2.08395	64.6667	0.937437
2022-07-05 04:06:00	27.4667	41.8167	2.08425	65	0.932566
2022-07-05 04:07:00	27.4333	41.3333	2.0848	64.6667	0.937437
2022-07-05 04:08:00	27.4833	41.05	2.08794	64.3333	0.942358
2022-07-05 04:09:00	27.5	41.05	2.08967	65	0.932566
2022-07-05 04:10:00	27.5	41.3333	2.08738	62.5	0.97036
2022-07-05 04:11:00	27.5	41.8333	2.0823	66.8333	0.906648
2022-07-05 04:12:00	27.5	41.8333	2.07469	64.6667	0.937437
2022-07-05 04:13:00	27.5	41.9667	2.06948	64.6667	0.937437
2022-07-05 04:14:00	27.5	41.9167	2.06564	65.6667	0.922974
2022-07-05 04:15:00	27.5	41.6	2.06263	64	0.94733
2022-07-05 04:16:00	27.35	43.3	2.05688	64.3333	0.942358
2022-07-05 04:17:00	27.3	43.4833	2.05298	64.6667	0.937437
2022-07-05 04:18:00	27.3	43.4667	2.05454	64.5	0.939891
2022-07-05 04:19:00	27.3	42.5833	2.05794	64.6667	0.937437
2022-07-05 04:20:00	27.3167	42.6	2.06216	62.5	0.97036
2022-07-05 04:21:00	27.15	43.7833	2.06823	66.8333	0.906648
2022-07-05 04:22:00	27.2167	42.7833	2.06851	65	0.932566
2022-07-05 04:23:00	27.1667	43.3	2.06946	64.8333	0.934995
2022-07-05 04:24:00	27.1167	42.8667	2.07455	65	0.932566
2022-07-05 04:25:00	27.1167	42.7333	2.0745	64.5	0.939891
2022-07-05 04:26:00	27.0167	43	2.07014	64.8333	0.934995
2022-07-05 04:27:00	26.95	43.0333	2.06579	64.6667	0.937437
2022-07-05 04:28:00	26.9	42.5667	2.0659	64.5	0.939891
2022-07-05 04:29:00	26.8833	42.45	2.07683	64.6667	0.937437
2022-07-05 04:30:00	26.7667	42.85	2.08028	63.8333	0.949835
2022-07-05 04:31:00	26.7667	42.85	2.08014	64	0.94733
2022-07-05 04:32:00	26.6333	43.15	2.07829	66.1667	0.915907
2022-07-05 04:33:00	26.5833	42.9167	2.07656	63.3333	0.957431
2022-07-05 04:34:00	26.6	42.8	2.07647	64.3333	0.942358
2022-07-05 04:35:00	26.6333	42.6667	2.07993	63.6667	0.952354
2022-07-05 04:36:00	26.6833	42.7667	2.07917	64.1667	0.944837
2022-07-05 04:37:00	26.7167	43.2833	2.08238	65.6667	0.922974
2022-07-05 04:38:00	26.7167	42.7667	2.09084	62	0.978285
2022-07-05 04:39:00	26.7667	42.8333	2.0896	64.3333	0.942358
2022-07-05 04:40:00	26.7167	43.1667	2.0954	63.6667	0.952354
2022-07-05 04:41:00	26.6333	43.6333	2.09538	64.3333	0.942358
2022-07-05 04:42:00	26.7333	43.2167	2.09346	65.3333	0.927746
2022-07-05 04:43:00	26.75	43.1333	2.09098	62.5	0.97036
2022-07-05 04:44:00	26.8667	42.5833	2.08617	64.6667	0.937437
2022-07-05 04:45:00	26.7667	43.2167	2.08592	65.1667	0.93015
2022-07-05 04:46:00	26.9167	42.8	2.08584	64.5	0.939891
2022-07-05 04:47:00	26.8333	43.05	2.09022	64.5	0.939891
2022-07-05 04:48:00	26.8667	42.7333	2.09398	61.8333	0.980955
2022-07-05 04:49:00	26.8667	43.7667	2.08947	64.3333	0.942358
2022-07-05 04:50:00	26.85	43.65	2.08266	65.8333	0.920606
2022-07-05 04:51:00	26.8167	43.6333	2.08309	66	0.91825
2022-07-05 04:52:00	26.8	44.0167	2.09476	64.8333	0.934995
2022-07-05 04:53:00	26.8833	43.1	2.10767	62.5	0.97036
2022-07-05 04:54:00	26.9	43	2.11476	64.6667	0.937437
2022-07-05 04:55:00	26.9333	42.7667	2.11713	64.1667	0.944837
2022-07-05 04:56:00	26.9167	42.5667	2.11936	66.6667	0.908945
2022-07-05 04:57:00	26.9833	42.7667	2.12686	66.3333	0.913574
2022-07-05 04:58:00	26.9667	42.8833	2.13544	63	0.962562
2022-07-05 04:59:00	26.9	43.1667	2.12903	64.5	0.939891
2022-07-05 05:00:00	26.8667	43.1667	2.12323	64.3333	0.942358
2022-07-05 05:01:00	26.9167	42.5	2.12532	64.6667	0.937437
2022-07-05 05:02:00	27	42.65	2.12966	64.6667	0.937437
2022-07-05 05:03:00	26.8833	42.85	2.1265	64.1667	0.944837
2022-07-05 05:04:00	26.9	43.45	2.11896	66	0.91825
2022-07-05 05:05:00	26.9333	43.5667	2.11703	64.1667	0.944837
2022-07-05 05:06:00	26.9333	43.6	2.11494	64.1667	0.944837
2022-07-05 05:07:00	26.9	43.6167	2.11395	64.6667	0.937437
2022-07-05 05:08:00	26.9333	43.15	2.11747	64.1667	0.944837
2022-07-05 05:09:00	26.9167	43.0333	2.11821	63.8333	0.949835
2022-07-05 05:10:00	26.75	43.7833	2.11765	63.6667	0.952354
2022-07-05 05:11:00	26.7	43.7333	2.1228	66.1667	0.915907
2022-07-05 05:12:00	26.6667	43.9	2.11988	65.1667	0.93015
2022-07-05 05:13:00	26.7	43.7833	2.12511	64.3333	0.942358
2022-07-05 05:14:00	26.5833	44.2	2.11958	64.1667	0.944837
2022-07-05 05:15:00	26.6	44.6667	2.10012	62.1667	0.975629
2022-07-05 05:16:00	26.6	44.7167	2.09567	64.6667	0.937437
2022-07-05 05:17:00	26.65	44.2333	2.09709	66.3333	0.913574
2022-07-05 05:18:00	26.6	44.2667	2.09648	65.3333	0.927746
2022-07-05 05:19:00	26.6	44.55	2.09237	64.8333	0.934995
2022-07-05 05:20:00	26.6	45.1167	2.08837	62.5	0.97036
2022-07-05 05:21:00	26.5833	44.3667	2.08287	64.8333	0.934995
2022-07-05 05:22:00	26.6167	44.2333	2.08125	64.5	0.939891
2022-07-05 05:23:00	26.6833	43.8833	2.07834	66.6667	0.908945
2022-07-05 05:24:00	26.8	43.8167	2.07839	65.6667	0.922974
2022-07-05 05:25:00	26.8333	43.8	2.07907	63	0.962562
2022-07-05 05:26:00	26.8333	43.6667	2.08444	64.6667	0.937437
2022-07-05 05:27:00	26.85	44.1167	2.0872	64.1667	0.944837
2022-07-05 05:28:00	26.8	44.5	2.0891	64.5	0.939891
2022-07-05 05:29:00	26.7833	43.95	2.08761	66.5	0.911254
2022-07-05 05:30:00	26.8	44.0333	2.09075	62.8333	0.965147
2022-07-05 05:31:00	26.8167	44.3667	2.09683	65	0.932566
2022-07-05 05:32:00	26.8	44.45	2.0929	64.8333	0.934995
2022-07-05 05:33:00	26.7667	44.25	2.08824	64.6667	0.937437
2022-07-05 05:34:00	26.6667	44.4667	2.08973	64.8333	0.934995
2022-07-05 05:35:00	26.7	44.15	2.09453	64.3333	0.942358
2022-07-05 05:36:00	26.7	44	2.10041	65.5	0.925354
2022-07-05 05:37:00	26.7	44.2	2.104	64.3333	0.942358
2022-07-05 05:38:00	26.6667	44.1167	2.1091	64.6667	0.937437
2022-07-05 05:39:00	26.6667	44.4	2.11437	64.8333	0.934995
2022-07-05 05:40:00	26.7	44.5333	2.11896	65	0.932566
2022-07-05 05:41:00	26.75	44.65	2.12073	65	0.932566
2022-07-05 05:42:00	26.7833	44.8167	2.11884	63	0.962562
2022-07-05 05:43:00	26.75	44.7167	2.12459	67	0.904362
2022-07-05 05:44:00	26.6333	46.3	2.12567	65.8333	0.920606
2022-07-05 05:45:00	26.5333	46.4333	2.12673	65.1667	0.93015
2022-07-05 05:46:00	26.45	46.6167	2.12827	65.3333	0.927746
2022-07-05 05:47:00	26.3667	46.5833	2.13237	62.5	0.97036
2022-07-05 05:48:00	26.2833	46.15	2.13726	67.1667	0.902087
2022-07-05 05:49:00	26.3833	46.1167	2.14277	66	0.91825
2022-07-05 05:50:00	26.4833	45.75	2.15155	65.3333	0.927746
2022-07-05 05:51:00	26.5167	45.2167	2.15639	65.5	0.925354
2022-07-05 05:52:00	26.6	45.25	2.16187	63.1667	0.959989
2022-07-05 05:53:00	26.65	45.3667	2.16498	65.5	0.925354
2022-07-05 05:54:00	26.6167	45.2333	2.16772	65.3333	0.927746
2022-07-05 05:55:00	26.6	46.0167	2.1704	64.1667	0.944837
2022-07-05 05:56:00	26.6	45.9833	2.17677	65.5	0.925354
2022-07-05 05:57:00	26.6	45.8833	2.17589	65.1667	0.93015
2022-07-05 05:58:00	26.5167	46.35	2.16202	65.3333	0.927746
2022-07-05 05:59:00	26.5667	46.1167	2.1566	65.5	0.925354
2022-07-05 06:00:00	26.5	45.7167	2.14766	65.1667	0.93015
2022-07-05 06:01:00	26.5833	45.4667	2.13921	65.5	0.925354
2022-07-05 06:02:00	26.6333	45.3833	2.13703	65.5	0.925354
2022-07-05 06:03:00	26.7	45.25	2.13521	65.6667	0.922974
2022-07-05 06:04:00	26.7	45.1833	2.13138	65.3333	0.927746
2022-07-05 06:05:00	26.7	45.4667	2.12657	64.8333	0.934995
2022-07-05 06:06:00	26.7	45.3667	2.11965	65.3333	0.927746
2022-07-05 06:07:00	26.6333	46.1667	2.11816	64.5	0.939891
2022-07-05 06:08:00	26.5167	46.15	2.1145	65	0.932566
2022-07-05 06:09:00	26.5333	45.9333	2.11187	64.8333	0.934995
2022-07-05 06:10:00	26.3667	46.5667	2.10832	64	0.94733
2022-07-05 06:11:00	26.3167	46.45	2.11325	65.3333	0.927746
2022-07-05 06:12:00	26.2333	46.5667	2.11588	64.6667	0.937437
2022-07-05 06:13:00	26.2667	46.3667	2.11397	66.8333	0.906648
2022-07-05 06:14:00	26.2	46.4333	2.1133	64.6667	0.937437
2022-07-05 06:15:00	26.1	46.8	2.1163	62.6667	0.967747
2022-07-05 06:16:00	26.1167	46.35	2.11929	65	0.932566
2022-07-05 06:17:00	26.05	46.5667	2.11927	66.3333	0.913574
2022-07-05 06:18:00	26.0333	46.2333	2.12124	65	0.932566
2022-07-05 06:19:00	25.8333	46.75	2.12199	64.5	0.939891
2022-07-05 06:20:00	25.8167	47.2667	2.12317	62.3333	0.972988
2022-07-05 06:21:00	25.8	47.4333	2.124	65.5	0.925354
2022-07-05 06:22:00	25.9167	47.25	2.1212	64.8333	0.934995
2022-07-05 06:23:00	25.95	47.2167	2.12054	64.6667	0.937437
2022-07-05 06:24:00	26.0333	47.4333	2.11894	64.8333	0.934995
2022-07-05 06:25:00	26.0167	48.1	2.11776	64.8333	0.934995
2022-07-05 06:26:00	26.1167	47.6667	2.11825	65.5	0.925354
2022-07-05 06:27:00	26.1	47.6333	2.12093	65.1667	0.93015
2022-07-05 06:28:00	26.0833	47.8833	2.15214	65.3333	0.927746
2022-07-05 06:29:00	26.0167	48.1333	2.1565	65.3333	0.927746
2022-07-05 06:30:00	26.0167	48.0667	2.15388	65	0.932566
2022-07-05 06:31:00	26.0833	47.7167	2.14607	67.1667	0.902087
2022-07-05 06:32:00	26.1333	46.8333	2.14565	65.3333	0.927746
2022-07-05 06:33:00	26.2	47.1	2.15007	65.3333	0.927746
2022-07-05 06:34:00	26.1333	47.8333	2.15737	65.3333	0.927746
2022-07-05 06:35:00	26.25	47.1667	2.15885	63.1667	0.959989
2022-07-05 06:36:00	26.2667	46.75	2.16488	67.5	0.897572
2022-07-05 06:37:00	26.2	47.2333	2.1681	67.1667	0.902087
2022-07-05 06:38:00	26.2167	47.4833	2.16607	65.5	0.925354
2022-07-05 06:39:00	26.1833	48.1667	2.17429	65.3333	0.927746
2022-07-05 06:40:00	26.1667	47.3167	2.1751	63.1667	0.959989
2022-07-05 06:41:00	26.2167	47.6333	2.17593	65.5	0.925354
2022-07-05 06:42:00	26.3	47.4833	2.1805	67	0.904362
2022-07-05 06:43:00	26.3833	47.2667	2.18385	65.6667	0.922974
2022-07-05 06:44:00	26.3667	47.3833	2.17971	65.6667	0.922974
2022-07-05 06:45:00	26.3833	47.45	2.18123	63.5	0.954886
2022-07-05 06:46:00	26.3167	48.0333	2.17977	67.8333	0.893101
2022-07-05 06:47:00	26.3667	47.9833	2.16532	67.1667	0.902087
2022-07-05 06:48:00	26.35	48.3833	2.16216	67.3333	0.899824
2022-07-05 06:49:00	26.4333	47.7167	2.16005	66	0.91825
2022-07-05 06:50:00	26.4833	47.5667	2.15763	64.1667	0.944837
2022-07-05 06:51:00	26.4833	47.7667	2.16414	65.8333	0.920606
2022-07-05 06:52:00	26.4833	48.3333	2.17261	65.8333	0.920606
2022-07-05 06:53:00	26.4333	48.7333	2.1729	66.1667	0.915907
2022-07-05 06:54:00	26.4833	48.8	2.16842	66	0.91825
2022-07-05 06:55:00	26.5333	49.25	2.16487	66.5	0.911254
2022-07-05 06:56:00	26.5333	49.1667	2.16155	66.5	0.911254
2022-07-05 06:57:00	26.4833	49.5	2.15953	64.3333	0.942358
2022-07-05 06:58:00	26.5333	49.2333	2.15348	66.5	0.911254
2022-07-05 06:59:00	26.6	49.1833	2.1495	66.5	0.911254
2022-07-05 07:00:00	26.6333	49.0833	2.14981	66.8333	0.906648
2022-07-05 07:01:00	26.6833	48.8	2.15085	66.8333	0.906648
2022-07-05 07:02:00	26.6167	48.7167	2.1465	66.5	0.911254
2022-07-05 07:03:00	26.6333	49	2.14095	66.3333	0.913574
2022-07-05 07:04:00	26.55	49.05	2.13469	66.3333	0.913574
2022-07-05 07:05:00	26.6333	49.3833	2.13414	68.1667	0.888674
2022-07-05 07:06:00	26.7	49.3833	2.13602	66.8333	0.906648
2022-07-05 07:07:00	26.6667	49.1167	2.14066	66.6667	0.908945
2022-07-05 07:08:00	26.6667	49.1167	2.14282	66.8333	0.906648
2022-07-05 07:09:00	26.6167	49.5833	2.14535	64.8333	0.934995
2022-07-05 07:10:00	26.5833	49.3167	2.15427	66.5	0.911254
2022-07-05 07:11:00	26.6833	49.1333	2.15878	68.6667	0.882113
2022-07-05 07:12:00	26.7167	48.8	2.15854	66.6667	0.908945
2022-07-05 07:13:00	26.7333	48.5167	2.15893	67.1667	0.902087
2022-07-05 07:14:00	26.7167	48.5	2.14276	64.5	0.939891
2022-07-05 07:15:00	26.8667	48.3333	2.12715	66.8333	0.906648
2022-07-05 07:16:00	26.8833	48.4	2.12199	66.8333	0.906648
2022-07-05 07:17:00	26.9167	48.3667	2.12957	67	0.904362
2022-07-05 07:18:00	27.0833	47.6167	2.13176	67	0.904362
2022-07-05 07:19:00	27.2	47.7	2.13247	67	0.904362
2022-07-05 07:20:00	27.0833	47.7667	2.13278	67	0.904362
2022-07-05 07:21:00	27.1167	48.1667	2.1329	64.5	0.939891
2022-07-05 07:22:00	27.25	48.15	2.12642	66.8333	0.906648
2022-07-05 07:23:00	27.35	47.7833	2.12536	68.8333	0.879948
2022-07-05 07:24:00	27.3167	48.1167	2.1261	67.5	0.897572
2022-07-05 07:25:00	27.4167	47.6333	2.12872	67.5	0.897572
2022-07-05 07:26:00	27.5167	47.2167	2.13262	67.1667	0.902087
2022-07-05 07:27:00	27.6	47.3333	2.13475	69	0.877792
2022-07-05 07:28:00	27.55	47.4333	2.13624	67.3333	0.899824
2022-07-05 07:29:00	27.6	47.3	2.13532	69.1667	0.875648
2022-07-05 07:30:00	27.7167	47.0667	2.13526	69	0.877792
2022-07-05 07:31:00	27.7333	46.85	2.14668	69.1667	0.875648
2022-07-05 07:32:00	27.7833	46.9333	2.14373	69	0.877792
2022-07-05 07:33:00	27.75	46.75	2.14149	66.5	0.911254
2022-07-05 07:34:00	27.85	46.7	2.1449	68.1667	0.888674
2022-07-05 07:35:00	27.9833	46.4833	2.14333	68	0.890882
2022-07-05 07:36:00	28.05	46.7833	2.14275	69.6667	0.869275
2022-07-05 07:37:00	27.8833	46.4333	2.14011	69	0.877792
2022-07-05 07:38:00	28.05	46.3833	2.13889	69.8333	0.867171
2022-07-05 07:39:00	28.1833	46.5833	2.13814	69.8333	0.867171
2022-07-05 07:40:00	28.15	45.8833	2.131	67.6667	0.895331
2022-07-05 07:41:00	28.2667	46.1	2.13179	69.8333	0.867171
2022-07-05 07:42:00	28.35	46.1667	2.1326	68	0.890882
2022-07-05 07:43:00	28.3167	44.8333	2.1283	70	0.865077
2022-07-05 07:44:00	28.4	44.7	2.14361	69.6667	0.869275
2022-07-05 07:45:00	28.45	45.0833	2.12451	69.6667	0.869275
2022-07-05 07:46:00	28.45	45.0667	2.11998	69.1667	0.875648
2022-07-05 07:47:00	28.5333	45.6833	2.10546	67.1667	0.902087
2022-07-05 07:48:00	28.6167	45.25	2.10596	69.3333	0.873513
2022-07-05 07:49:00	28.6667	45.2833	2.10879	68	0.890882
2022-07-05 07:50:00	28.6167	45.1	2.11175	67.8333	0.893101
2022-07-05 07:51:00	28.55	45.3667	2.11174	67.6667	0.895331
2022-07-05 07:52:00	28.6667	45.5333	2.11194	67.6667	0.895331
2022-07-05 07:53:00	28.5667	46.0167	2.11498	67.3333	0.899824
2022-07-05 07:54:00	28.7167	45.9667	2.11278	66	0.91825
2022-07-05 07:55:00	28.7833	46.5667	2.11746	68.8333	0.879948
2022-07-05 07:56:00	28.7333	46.4333	2.118	68.1667	0.888674
2022-07-05 07:57:00	28.8833	46.3167	2.1144	68.8333	0.879948
2022-07-05 07:58:00	28.9833	46.4333	2.10747	68.8333	0.879948
2022-07-05 07:59:00	29.0167	46.6833	2.09993	68.6667	0.882113
2022-07-05 08:00:00	29.0667	46.2833	2.08851	69.3333	0.873513
2022-07-05 08:01:00	29.1333	45.3333	2.09186	67	0.904362
2022-07-05 08:02:00	29.2	45.2833	2.09365	69.1667	0.875648
2022-07-05 08:03:00	29.25	45.2	2.09378	69	0.877792
2022-07-05 08:04:00	29.2333	45.5833	2.09313	69	0.877792
2022-07-05 08:05:00	29.1333	46.3	2.09133	68.1667	0.888674
2022-07-05 08:06:00	29.1667	46.35	2.08883	69.5	0.871389
2022-07-05 08:07:00	29.2333	46.1333	2.08184	70.5	0.858855
2022-07-05 08:08:00	29.25	46.3	2.08687	68.3333	0.886476
2022-07-05 08:09:00	29.2	46.6333	2.08765	71.1667	0.850694
2022-07-05 08:10:00	29.15	46.65	2.07688	66.6667	0.908945
2022-07-05 08:11:00	29.2167	46.7333	2.07075	68.8333	0.879948
2022-07-05 08:12:00	29.1333	47.3167	2.06441	67.8333	0.893101
2022-07-05 08:13:00	29.2667	47.2167	2.06214	68.8333	0.879948
2022-07-05 08:14:00	29.3	47.1667	2.06177	69	0.877792
2022-07-05 08:15:00	29.2833	47.7167	2.06537	68.8333	0.879948
2022-07-05 08:16:00	29.3	48.3	2.06457	70.1667	0.862993
2022-07-05 08:17:00	29.3833	47.7667	2.07367	68.5	0.884289
2022-07-05 08:18:00	29.5	47.5333	2.07761	71.1667	0.850694
2022-07-05 08:19:00	29.5833	47.25	2.07075	71.3333	0.848678
2022-07-05 08:20:00	29.65	47.45	2.07073	71.3333	0.848678
2022-07-05 08:21:00	29.65	47.7	2.07235	71.5	0.846671
2022-07-05 08:22:00	29.6167	47.7333	2.07135	72.6667	0.83288
2022-07-05 08:23:00	29.7667	47.2667	2.06498	70.6667	0.8568
2022-07-05 08:24:00	29.8833	47.1	2.064	70.6667	0.8568
2022-07-05 08:25:00	29.95	47.0667	2.06221	70.6667	0.8568
2022-07-05 08:26:00	30	46.9667	2.06233	68.5	0.884289
2022-07-05 08:27:00	30.05	47	2.06402	71.1667	0.850694
2022-07-05 08:28:00	30.0667	47.2	2.06422	70.8333	0.854755
2022-07-05 08:29:00	30.1	46.9833	2.06134	71.1667	0.850694
2022-07-05 08:30:00	30.1	45.7833	2.05953	70.5	0.858855
2022-07-05 08:31:00	30.1333	46.0333	2.05906	71	0.85272
2022-07-05 08:32:00	30.2	46.9	2.0589	70.6667	0.8568
2022-07-05 08:33:00	30.2667	46.75	2.04631	70.8333	0.854755
2022-07-05 08:34:00	30.25	46.7	2.02802	72.1667	0.838736
2022-07-05 08:35:00	30.2833	46.95	2.01397	70	0.865077
2022-07-05 08:36:00	30.3333	46.4333	2.01408	70.5	0.858855
2022-07-05 08:37:00	30.3833	46.8333	2.01431	68.6667	0.882113
2022-07-05 08:38:00	30.3333	47.3333	2.01518	71.3333	0.848678
2022-07-05 08:39:00	30.2667	47.45	2.02205	70.8333	0.854755
2022-07-05 08:40:00	30.3833	46.9833	2.01441	71.6667	0.844673
2022-07-05 08:41:00	30.35	47.6	2.00508	71.8333	0.842685
2022-07-05 08:42:00	30.3667	48.0667	2.0067	70.8333	0.854755
2022-07-05 08:43:00	30.3	47.7833	2.00725	71	0.85272
2022-07-05 08:44:00	30.35	47.3333	2.01036	71.1667	0.850694
2022-07-05 08:45:00	30.4167	47.0333	2.00954	71.6667	0.844673
2022-07-05 08:46:00	30.4833	46.9833	2.00608	69.6667	0.869275
2022-07-05 08:47:00	30.5333	47.6167	2.00439	72.1667	0.838736
2022-07-05 08:48:00	30.5667	47.5167	2.00452	71.3333	0.848678
2022-07-05 08:49:00	30.5833	47.3333	2.00446	71.8333	0.842685
2022-07-05 08:50:00	30.7	47.55	2.01267	72.1667	0.838736
2022-07-05 08:51:00	30.75	48.1833	2.03921	72.1667	0.838736
2022-07-05 08:52:00	30.8	48.0667	2.03236	72.1667	0.838736
2022-07-05 08:53:00	30.7833	48.5333	2.05508	72.5	0.834823
2022-07-05 08:54:00	30.8	48.6333	2.06591	74	0.817652
2022-07-05 08:55:00	30.8333	48.4833	2.05899	71.8333	0.842685
2022-07-05 08:56:00	30.8333	48.7	2.04475	72	0.840706
2022-07-05 08:57:00	30.8667	48.2	2.05107	69.6667	0.869275
2022-07-05 08:58:00	30.8667	48.25	2.03129	72.5	0.834823
2022-07-05 08:59:00	30.9	48.2	2.02642	73.3333	0.825197
2022-07-05 09:00:00	31.0167	48.3333	2.02069	73	0.829021
2022-07-05 09:01:00	31.1	48.25	2.02011	74.5	0.812082
2022-07-05 09:02:00	31.1333	48.3833	2.00946	73	0.829021
2022-07-05 09:03:00	31.1167	49.15	2.00444	72.5	0.834823
2022-07-05 09:04:00	31.0833	50	2.00382	72.8333	0.830946
2022-07-05 09:05:00	31.1167	50.1333	2.01277	73.5	0.823298
2022-07-05 09:06:00	31.2833	49.4167	2.02619	72.8333	0.830946
2022-07-05 09:07:00	31.3333	48.8833	2.02199	72.6667	0.83288
2022-07-05 09:08:00	31.3667	48.4167	2.01752	70	0.865077
2022-07-05 09:09:00	31.2833	48.9333	2.01302	74.5	0.812082
2022-07-05 09:10:00	31.4	48.85	2.01226	70.3333	0.860919
2022-07-05 09:11:00	31.4167	48.8	2.01066	73.1667	0.827105
2022-07-05 09:12:00	31.4	48.6667	2.01085	72.6667	0.83288
2022-07-05 09:13:00	31.2833	48.3333	2.01127	73.1667	0.827105
2022-07-05 09:14:00	31.25	48.0167	2.01244	73.3333	0.825197
2022-07-05 09:15:00	31.15	48.3667	2.01225	71.8333	0.842685
2022-07-05 09:16:00	31.25	48.7167	2.01248	73	0.829021
2022-07-05 09:17:00	31.3	48.9333	2.01352	73.3333	0.825197
2022-07-05 09:18:00	31.2833	49.5333	2.01461	73	0.829021
2022-07-05 09:19:00	31.4	49.0667	2.01593	72.6667	0.83288
2022-07-05 09:20:00	31.5	47.85	2.02476	75.3333	0.802963
2022-07-05 09:21:00	31.5333	47.7167	2.04179	70.8333	0.854755
2022-07-05 09:22:00	31.6667	47.7	2.05411	73.6667	0.821408
2022-07-05 09:23:00	31.7	47.6	2.06626	72.6667	0.83288
2022-07-05 09:24:00	31.4833	48.1833	2.04025	74	0.817652
2022-07-05 09:25:00	31.55	48.5167	2.03766	72.3333	0.836775
2022-07-05 09:26:00	31.6	48.75	2.03573	73.3333	0.825197
2022-07-05 09:27:00	31.7333	48.5333	2.03654	73	0.829021
2022-07-05 09:28:00	31.6167	49.0833	2.03997	73.1667	0.827105
2022-07-05 09:29:00	31.7833	49.2167	2.04545	73	0.829021
2022-07-05 09:30:00	31.8833	48.9667	2.04407	73	0.829021
2022-07-05 09:31:00	31.85	48.7333	2.04498	72.3333	0.836775
2022-07-05 09:32:00	31.75	48.3167	2.04401	70.1667	0.862993
2022-07-05 09:33:00	31.6333	48.3167	2.04528	72.3333	0.836775
2022-07-05 09:34:00	31.6	49.2333	2.04595	70.6667	0.8568
2022-07-05 09:35:00	31.6833	49.2833	2.04811	72	0.840706
2022-07-05 09:36:00	31.8	48.9167	2.04566	72.8333	0.830946
2022-07-05 09:37:00	31.75	48.9167	2.04213	73.5	0.823298
2022-07-05 09:38:00	31.6333	48.9667	2.04244	73	0.829021
2022-07-05 09:39:00	31.75	48.1667	2.04287	73	0.829021
2022-07-05 09:40:00	31.6167	48.6333	2.04209	74.8333	0.80841
2022-07-05 09:41:00	31.75	48.2833	2.04112	72.8333	0.830946
2022-07-05 09:42:00	31.7667	48.3333	2.03839	73	0.829021
2022-07-05 09:43:00	31.8167	48.3833	2.03835	71.1667	0.850694
2022-07-05 09:44:00	31.95	48.0333	2.03844	74.6667	0.810242
2022-07-05 09:45:00	32.1667	47.8	2.03904	72.8333	0.830946
2022-07-05 09:46:00	32.2	47.7167	2.04534	73.3333	0.825197
2022-07-05 09:47:00	32.2833	47.9667	2.0378	72.5	0.834823
2022-07-05 09:48:00	32.25	49.1333	2.03442	73.8333	0.819526
2022-07-05 09:49:00	32.2	48.4333	2.0357	75.1667	0.804771
2022-07-05 09:50:00	32.2333	47.8667	2.03535	73.5	0.823298
2022-07-05 09:51:00	32.3	47.5167	2.03478	73.3333	0.825197
2022-07-05 09:52:00	32.35	46.5	2.03395	74.3333	0.813931
2022-07-05 09:53:00	32.4333	45.5333	2.03168	73.5	0.823298
2022-07-05 09:54:00	32.5167	45.3667	2.03018	73.1667	0.827105
2022-07-05 09:55:00	32.65	44.9667	2.03003	73.3333	0.825197
2022-07-05 09:56:00	32.7667	45.6333	2.03218	73	0.829021
2022-07-05 09:57:00	32.6	45.85	2.0331	72.3333	0.836775
2022-07-05 09:58:00	32.5333	46.1333	2.03064	69.8333	0.867171
2022-07-05 09:59:00	32.5167	46.2667	2.029	74	0.817652
2022-07-05 10:00:00	32.5667	46.45	2.02495	70	0.865077
2022-07-05 10:01:00	32.7333	46.0167	2.0221	72.8333	0.830946
2022-07-05 10:02:00	32.7833	46.2167	2.02439	72.8333	0.830946
2022-07-05 10:03:00	32.8333	46.4167	2.02907	73	0.829021
2022-07-05 10:04:00	32.9	46.55	2.02414	73	0.829021
2022-07-05 10:05:00	32.95	46.1333	2.02515	73.6667	0.821408
2022-07-05 10:06:00	32.8167	46.2667	2.02671	73	0.829021
2022-07-05 10:07:00	32.8667	45.5667	2.03057	73.5	0.823298
2022-07-05 10:08:00	32.9333	45.6167	2.03409	74	0.817652
2022-07-05 10:09:00	33.0667	45.45	2.0304	72.6667	0.83288
2022-07-05 10:10:00	33.0667	45.9	2.02694	71.8333	0.842685
2022-07-05 10:11:00	33.1	46.0833	2.024	73	0.829021
2022-07-05 10:12:00	33.1167	45.9	2.03059	72.8333	0.830946
2022-07-05 10:13:00	33	46.1333	2.02232	74	0.817652
2022-07-05 10:14:00	33.0833	45.7333	2.02044	73.3333	0.825197
2022-07-05 10:15:00	33.1667	45.7667	2.02003	73.1667	0.827105
2022-07-05 10:16:00	33.1667	45.6167	2.01816	74	0.817652
2022-07-05 10:17:00	33.1167	46.9	2.01568	73.1667	0.827105
2022-07-05 10:18:00	32.9667	46.2833	2.0034	73	0.829021
2022-07-05 10:19:00	32.9	46	1.99907	71.1667	0.850694
2022-07-05 10:20:00	33.0167	45.8833	1.99856	75	0.806586
2022-07-05 10:21:00	33.05	45.45	1.99921	70.5	0.858855
2022-07-05 10:22:00	33.2333	45.3	2.00027	73.8333	0.819526
2022-07-05 10:23:00	33.1167	46.0333	1.99917	73.1667	0.827105
2022-07-05 10:24:00	33.2333	45.3833	1.99992	74.1667	0.815787
2022-07-05 10:25:00	33.3833	44.85	2.00008	73.8333	0.819526
2022-07-05 10:26:00	33.4167	44.9833	2.0012	73.8333	0.819526
2022-07-05 10:27:00	33.4	43.8167	2.00672	73.5	0.823298
2022-07-05 10:28:00	33.4429	43.6571	2.02201	73.1429	0.827378
2022-07-05 10:29:00	33.5333	44.5333	2.0169	73.3333	0.825197
2022-07-05 10:30:00	33.5	43.9167	2.00825	73.1667	0.827105
2022-07-05 10:31:00	33.55	43.2333	2.00684	73	0.829021
2022-07-05 10:32:00	33.5833	42.8167	2.00713	73	0.829021
2022-07-05 10:33:00	33.7	42.7833	2.01244	72.8333	0.830946
2022-07-05 10:34:00	33.7833	43.2667	2.0025	76	0.795812
2022-07-05 10:35:00	33.85	43.6167	1.99889	71.3333	0.848678
2022-07-05 10:36:00	33.9167	43.8833	1.99931	76.3333	0.792283
2022-07-05 10:37:00	33.9667	43.45	2.00032	71.5	0.846671
2022-07-05 10:38:00	33.9167	44.0167	2.0018	76.1667	0.794044
2022-07-05 10:39:00	33.8333	43.5667	1.99852	71	0.85272
2022-07-05 10:40:00	33.8667	43.85	1.99724	74.6667	0.810242
2022-07-05 10:41:00	33.8667	43.8167	1.99824	72.8333	0.830946
2022-07-05 10:42:00	33.95	43.25	1.99953	73.6667	0.821408
2022-07-05 10:43:00	33.85	43.2833	2.00834	73.1667	0.827105
2022-07-05 10:44:00	33.7833	43.4167	2.02264	73.1667	0.827105
2022-07-05 10:45:00	33.8167	43.2667	2.02293	73	0.829021
2022-07-05 10:46:00	33.98	43.06	2.01763	73.4	0.824436
2022-07-05 10:47:00	34.0667	42.6167	2.01446	73.1667	0.827105
2022-07-05 10:48:00	34.0833	42.25	2.00944	74.8333	0.80841
2022-07-05 10:49:00	34.0167	42.4167	2.00431	73.8333	0.819526
2022-07-05 10:50:00	34.0667	42.2333	2.00273	73.3333	0.825197
2022-07-05 10:51:00	34.1667	40.9833	2.00295	73.3333	0.825197
2022-07-05 10:52:00	34.2667	41.6333	2.00591	72.6667	0.83288
2022-07-05 10:53:00	34.35	41.7833	2.00279	73.3333	0.825197
2022-07-05 10:54:00	34.35	40.7	1.99981	72.6667	0.83288
2022-07-05 10:55:00	34.3667	39.55	2.0009	72.1667	0.838736
2022-07-05 10:56:00	34.45	39.95	2.01955	72.3333	0.836775
2022-07-05 10:57:00	34.4667	39.25	2.01897	73.8333	0.819526
2022-07-05 10:58:00	34.3667	39.4	2.00931	72.3333	0.836775
2022-07-05 10:59:00	34.25	39.9833	2.01285	71.1667	0.850694
2022-07-05 11:00:00	34.2667	40.15	1.99978	70.6667	0.8568
2022-07-05 11:01:00	34.2667	40.3667	1.99699	71.8333	0.842685
2022-07-05 11:02:00	34.3667	41.2167	2.00185	74.5	0.812082
2022-07-05 11:03:00	34.4333	40.25	2.00582	72.8333	0.830946
2022-07-05 11:04:00	34.45	41	2.01224	73.3333	0.825197
2022-07-05 11:05:00	34.4833	40.1167	2.00799	73	0.829021
2022-07-05 11:06:00	34.5333	39.9167	2.00752	73.3333	0.825197
2022-07-05 11:07:00	34.6333	40.7167	2.00029	73.5	0.823298
2022-07-05 11:08:00	34.65	39.0833	2.00084	73	0.829021
2022-07-05 11:09:00	34.7	39.1333	2.0046	71.8333	0.842685
2022-07-05 11:10:00	34.7167	38.75	2.01059	74.6667	0.810242
2022-07-05 11:11:00	34.7167	38.8333	2.00878	70.1667	0.862993
2022-07-05 11:12:00	34.7333	39.7	2.00459	75	0.806586
2022-07-05 11:13:00	34.8	39.1333	2.0003	70.5	0.858855
2022-07-05 11:14:00	34.8	37.6333	2.00111	74	0.817652
2022-07-05 11:15:00	34.85	36.7833	2.00532	69.1667	0.875648
2022-07-05 11:16:00	34.9167	36.75	2.00655	73.3333	0.825197
2022-07-05 11:17:00	34.9	36.9167	1.99994	70.5	0.858855
2022-07-05 11:18:00	35	36.4833	1.99941	71.6667	0.844673
2022-07-05 11:19:00	35.1333	36.6667	2.00226	70.8333	0.854755
2022-07-05 11:20:00	35.2	36.7667	1.99749	71.1667	0.850694
2022-07-05 11:21:00	35.2167	37.7167	1.9971	71.5	0.846671
2022-07-05 11:22:00	35.2167	37.1	2.00834	71.6667	0.844673
2022-07-05 11:23:00	35.1833	38.8167	2.0183	72.1667	0.838736
2022-07-05 11:24:00	35.2333	38.1	2.01082	72.1667	0.838736
2022-07-05 11:25:00	35.35	37.1833	2.01028	72.6667	0.83288
2022-07-05 11:26:00	35.4167	37.2167	2.01671	72	0.840706
2022-07-05 11:27:00	35.5333	37.4833	2.00166	72.5	0.834823
2022-07-05 11:28:00	35.6167	38.1833	2.00119	72	0.840706
2022-07-05 11:29:00	35.65	37.3333	2.00342	72.5	0.834823
2022-07-05 11:30:00	35.6167	36.7667	1.99991	72	0.840706
2022-07-05 11:31:00	35.6667	35.8167	1.99822	72.5	0.834823
2022-07-05 11:32:00	35.75	37.0167	2.00518	72.3333	0.836775
2022-07-05 11:33:00	35.5333	37.5	1.99577	70.6667	0.8568
2022-07-05 11:34:00	35.3667	37.5833	1.99571	71.3333	0.848678
2022-07-05 11:35:00	35.4	37.4167	1.99413	71.6667	0.844673
2022-07-05 11:36:00	35.4667	37.8	1.99518	73.8333	0.819526
2022-07-05 11:37:00	35.4833	37.5333	2.00857	69.6667	0.869275
2022-07-05 11:38:00	35.65	38.0833	2.01599	74.1667	0.815787
2022-07-05 11:39:00	35.5667	38.3167	1.99935	70	0.865077
2022-07-05 11:40:00	35.6	38.15	1.9971	74.5	0.812082
2022-07-05 11:41:00	35.8167	38.0167	1.9978	73.3333	0.825197
2022-07-05 11:42:00	35.9667	38.1333	1.99889	75.5	0.801163
2022-07-05 11:43:00	36.1667	36.4667	1.99651	71	0.85272
2022-07-05 11:44:00	36.2	36.0833	1.9975	75.3333	0.802963
2022-07-05 11:45:00	36.1	35.9667	1.99572	69.8333	0.867171
2022-07-05 11:46:00	36.1833	36.1333	1.99695	74.3333	0.813931
2022-07-05 11:47:00	36.1333	36.35	2.00496	70	0.865077
2022-07-05 11:48:00	36.1333	36.4	2.01317	75	0.806586
2022-07-05 11:49:00	36.3	35.3167	2.00556	70.1667	0.862993
2022-07-05 11:50:00	36.2667	34.6167	2.00625	73.6667	0.821408
2022-07-05 11:51:00	36.25	36.05	2.00351	70.6667	0.8568
2022-07-05 11:52:00	36.3667	36.1333	1.99905	74.1667	0.815787
2022-07-05 11:53:00	36.3	36.35	1.99764	71.5	0.846671
2022-07-05 11:54:00	36.3333	35.8	1.99866	72.6667	0.83288
2022-07-05 11:55:00	36.4833	34.7167	2.00159	72.8333	0.830946
2022-07-05 11:56:00	36.7167	34.4667	2.00328	72.8333	0.830946
2022-07-05 11:57:00	36.7667	34.3333	2.01597	72.1667	0.838736
2022-07-05 11:58:00	36.6167	34.9333	2.01753	71.6667	0.844673
2022-07-05 11:59:00	36.5833	34.8	2.01442	72	0.840706
2022-07-05 12:00:00	36.7167	33.9167	2.00418	73	0.829021
2022-07-05 12:01:00	36.8333	33.95	1.99782	72.5	0.834823
2022-07-05 12:02:00	36.8833	33.8	1.99646	72.1667	0.838736
2022-07-05 12:03:00	36.9833	33.95	2.00062	72	0.840706
2022-07-05 12:04:00	36.95	34.5667	2.01194	72.3333	0.836775
2022-07-05 12:05:00	36.7167	34.2833	2.01744	71.6667	0.844673
2022-07-05 12:06:00	36.7667	33.95	2.021	71.8333	0.842685
2022-07-05 12:07:00	36.75	33.9667	2.00954	70.1667	0.862993
2022-07-05 12:08:00	36.8833	33.7833	2.00025	71	0.85272
2022-07-05 12:09:00	37	35.2167	2.00033	72.3333	0.836775
2022-07-05 12:10:00	37.05	33.4167	2.01215	72.5	0.834823
2022-07-05 12:11:00	37.1	34.2333	2.01994	72.3333	0.836775
2022-07-05 12:12:00	36.8167	34.0833	2.02865	70.3333	0.860919
2022-07-05 12:13:00	36.7667	34.75	2.02127	71.6667	0.844673
2022-07-05 12:14:00	36.8333	34.0667	2.02206	72.5	0.834823
2022-07-05 12:15:00	36.7667	34.4833	2.0128	71.8333	0.842685
2022-07-05 12:16:00	36.5667	34.0167	2.00299	71.5	0.846671
2022-07-05 12:17:00	36.75	34.6167	2.00381	72.6667	0.83288
2022-07-05 12:18:00	36.7833	34.5667	2.00816	73	0.829021
2022-07-05 12:19:00	36.8667	34.9	2.00074	72.5	0.834823
2022-07-05 12:20:00	36.9833	34.4667	1.99794	72.1667	0.838736
2022-07-05 12:21:00	36.9	34.4333	1.99627	72	0.840706
2022-07-05 12:22:00	36.7667	33.7167	1.99857	71.1667	0.850694
2022-07-05 12:23:00	36.9333	34.75	2.02259	71.6667	0.844673
2022-07-05 12:24:00	37.0667	34.25	2.02688	72.6667	0.83288
2022-07-05 12:25:00	37.2667	32.8333	2.0244	74	0.817652
2022-07-05 12:26:00	37.2333	33.2333	2.01861	72.5	0.834823
2022-07-05 12:27:00	37.1833	32.8167	2.00987	71.8333	0.842685
2022-07-05 12:28:00	37.1833	32.8833	2.00409	71.1667	0.850694
2022-07-05 12:29:00	37.2667	33.45	2.00364	72.6667	0.83288
2022-07-05 12:30:00	37.2167	33.1	2.00926	72	0.840706
2022-07-05 12:31:00	37.3167	33.3	2.00699	75	0.806586
2022-07-05 12:32:00	37.4833	34.6167	2.00583	70.3333	0.860919
2022-07-05 12:33:00	37.5667	33.8333	2.01076	75.3333	0.802963
2022-07-05 12:34:00	37.4	33.4667	2.01034	70.8333	0.854755
2022-07-05 12:35:00	37.2833	33.7333	2.00743	73.5	0.823298
2022-07-05 12:36:00	37.4	33.35	2.01162	70.1667	0.862993
2022-07-05 12:37:00	37.2667	33.4	2.0067	71.6667	0.844673
2022-07-05 12:38:00	37.3	32.8	2.0051	73	0.829021
2022-07-05 12:39:00	37.2833	33.0667	2.01686	72.5	0.834823
2022-07-05 12:40:00	37.2167	33.7833	2.0198	72.1667	0.838736
2022-07-05 12:41:00	37.25	33.8333	2.02749	71	0.85272
2022-07-05 12:42:00	37.2	33.6167	2.03825	70.8333	0.854755
2022-07-05 12:43:00	37.4167	33.9667	2.01133	72.6667	0.83288
2022-07-05 12:44:00	37.7167	32.7667	2.00877	73	0.829021
2022-07-05 12:45:00	37.55	33.05	2.01067	73	0.829021
2022-07-05 12:46:00	37.4833	32.6	2.02518	71	0.85272
2022-07-05 12:47:00	37.45	32.15	2.02032	71.5	0.846671
2022-07-05 12:48:00	37.4333	32.6667	2.01373	72.5	0.834823
2022-07-05 12:49:00	37.4667	33.4167	2.01953	72.1667	0.838736
2022-07-05 12:50:00	37.3	33.7833	2.0131	72.8333	0.830946
2022-07-05 12:51:00	37.45	33.6667	2.01838	71.6667	0.844673
2022-07-05 12:52:00	37.7	33.9167	2.02561	73.5	0.823298
2022-07-05 12:53:00	37.8667	32.8667	2.01958	73.8333	0.819526
2022-07-05 12:54:00	38.0667	32.9667	2.02336	74.3333	0.813931
2022-07-05 12:55:00	37.9167	32.2333	2.02537	73	0.829021
2022-07-05 12:56:00	37.7333	32.3833	2.03198	71.5	0.846671
2022-07-05 12:57:00	37.7167	32.3667	2.0275	70.6667	0.8568
2022-07-05 12:58:00	37.9167	32.6333	2.0304	72.5	0.834823
2022-07-05 12:59:00	37.9667	32.4833	2.03124	72.3333	0.836775
2022-07-05 13:00:00	37.9667	32.85	2.0269	73	0.829021
2022-07-05 13:01:00	38	32.65	2.03193	73.1667	0.827105
2022-07-05 13:02:00	38.2833	31.3167	2.03827	73.6667	0.821408
2022-07-05 13:03:00	38.4833	30.8	2.02439	72.6667	0.83288
2022-07-05 13:04:00	38.35	32.05	2.02206	73	0.829021
2022-07-05 13:05:00	38.2667	31.7	2.03094	71.6667	0.844673
2022-07-05 13:06:00	38.1333	32.2167	2.0329	72.3333	0.836775
2022-07-05 13:07:00	38.1167	32.1667	2.0273	72	0.840706
2022-07-05 13:08:00	38.1333	32.2833	2.01249	73.6667	0.821408
2022-07-05 13:09:00	38.2	32.5833	2.01602	72.6667	0.83288
2022-07-05 13:10:00	38.0167	31.5	2.02069	71	0.85272
2022-07-05 13:11:00	38.2333	30.6667	2.02688	72.3333	0.836775
2022-07-05 13:12:00	38.3	31.8833	2.01358	72.3333	0.836775
2022-07-05 13:13:00	38.2333	31.2333	2.0096	72.1667	0.838736
2022-07-05 13:14:00	38.3	30.6333	2.02316	72	0.840706
2022-07-05 13:15:00	38.1667	30.35	2.0422	70.8333	0.854755
2022-07-05 13:16:00	38.2167	30.8333	2.01885	72.6667	0.83288
2022-07-05 13:17:00	38.1333	30.7667	2.02365	70.8333	0.854755
2022-07-05 13:18:00	38.0167	30.9667	2.00958	71.3333	0.848678
2022-07-05 13:19:00	38.1167	31.8667	2.00127	71.3333	0.848678
2022-07-05 13:20:00	38.1667	31.0833	1.99822	73	0.829021
2022-07-05 13:21:00	38.2667	30.8333	1.99994	72.3333	0.836775
2022-07-05 13:22:00	38.2167	30.75	2.02113	73.6667	0.821408
2022-07-05 13:23:00	38.25	30.5	2.02194	71.5	0.846671
2022-07-05 13:24:00	38.3667	30.2667	2.00959	73.8333	0.819526
2022-07-05 13:25:00	38.4	29.5	2.0062	69.1667	0.875648
2022-07-05 13:26:00	38.4833	29.0333	2.01191	73.5	0.823298
2022-07-05 13:27:00	38.4333	28.2833	2.01428	68.6667	0.882113
2022-07-05 13:28:00	38.3667	29.3	2.00458	73.1667	0.827105
2022-07-05 13:29:00	38.3833	29.2333	2.00946	68.8333	0.879948
2022-07-05 13:30:00	38.5167	29.65	2.00342	73.8333	0.819526
2022-07-05 13:31:00	38.5667	29.4667	2.00286	70	0.865077
2022-07-05 13:32:00	38.6167	29.55	2.00128	73.5	0.823298
2022-07-05 13:33:00	38.6	29.45	1.99353	69.5	0.871389
2022-07-05 13:34:00	38.5667	29.65	1.99258	72.8333	0.830946
2022-07-05 13:35:00	38.7167	30.1833	1.99417	69.8333	0.867171
2022-07-05 13:36:00	38.8	29.9	2.00059	73.6667	0.821408
2022-07-05 13:37:00	38.8	29.8167	2.00584	69.6667	0.869275
2022-07-05 13:38:00	38.7167	29.5167	2.00446	73.6667	0.821408
2022-07-05 13:39:00	38.85	28.8	2.00075	69.1667	0.875648
2022-07-05 13:40:00	38.8333	29.9667	2.00257	74.3333	0.813931
2022-07-05 13:41:00	38.9	29.4	2.00108	69.5	0.871389
2022-07-05 13:42:00	39	29.5	2.00126	75	0.806586
2022-07-05 13:43:00	39.1333	29.4	1.99664	70.3333	0.860919
2022-07-05 13:44:00	39.1667	28.4833	1.99368	74.1667	0.815787
2022-07-05 13:45:00	39.1	28.1833	1.99323	68.1667	0.888674
2022-07-05 13:46:00	39.2	28.6333	1.99345	73.6667	0.821408
2022-07-05 13:47:00	39.2333	28.9167	1.99173	69.1667	0.875648
2022-07-05 13:48:00	39.1167	28.7	1.99339	74.1667	0.815787
2022-07-05 13:49:00	38.85	29.65	2.00225	68.6667	0.882113
2022-07-05 13:50:00	38.7167	29.65	2.00447	73.1667	0.827105
2022-07-05 13:51:00	38.8833	29.9333	2.00548	68.8333	0.879948
2022-07-05 13:52:00	39.0333	30.55	2.0041	75.3333	0.802963
2022-07-05 13:53:00	39.15	30.2	2.00209	70.5	0.858855
2022-07-05 13:54:00	39.3167	29.5667	2.00332	75.8333	0.797588
2022-07-05 13:55:00	39.35	29.7833	2.00251	70.6667	0.8568
2022-07-05 13:56:00	39.3333	29.4667	2.0062	74.5	0.812082
2022-07-05 13:57:00	39.3333	29.8333	2.01062	70.5	0.858855
2022-07-05 13:58:00	39.4833	29.3167	2.00811	74.8333	0.80841
2022-07-05 13:59:00	39.35	29.8333	2.00296	70.3333	0.860919
2022-07-05 14:00:00	39.45	29.4	2.00128	74.6667	0.810242
2022-07-05 14:01:00	39.5	29.2	2.00353	70.8333	0.854755
2022-07-05 14:02:00	39.7	28.0167	2.00316	75.6667	0.799372
2022-07-05 14:03:00	39.6333	28.9	2.00478	70.5	0.858855
2022-07-05 14:04:00	39.5333	28.5667	2.00646	74.8333	0.80841
2022-07-05 14:05:00	39.5833	28.0333	2.0009	68.6667	0.882113
2022-07-05 14:06:00	39.6	28.5167	1.99921	74.1667	0.815787
2022-07-05 14:07:00	39.5667	28.85	2.00335	69.5	0.871389
2022-07-05 14:08:00	39.5833	28.85	2.00343	74.3333	0.813931
2022-07-05 14:09:00	39.3667	29.3667	2.00571	69	0.877792
2022-07-05 14:10:00	38.9667	29.3333	2.00524	72.8333	0.830946
2022-07-05 14:11:00	39.05	29.7167	2.006	71.5	0.846671
2022-07-05 14:12:00	39.1667	29.4333	2.00468	72.5	0.834823
2022-07-05 14:13:00	38.9333	28.9833	2.00526	71.8333	0.842685
2022-07-05 14:14:00	38.85	28.6667	2.00806	70.8333	0.854755
2022-07-05 14:15:00	38.8333	28.65	2.00668	70.8333	0.854755
2022-07-05 14:16:00	38.95	29.0833	2.00647	71.1667	0.850694
2022-07-05 14:17:00	39.0333	29.45	2.0019	72	0.840706
2022-07-05 14:18:00	39.1333	29.1	2.00621	72.3333	0.836775
2022-07-05 14:19:00	39.4	28.7833	2.00212	72.5	0.834823
2022-07-05 14:20:00	39.5333	28.7333	2.00022	73	0.829021
2022-07-05 14:21:00	39.4	28.75	1.99819	71.5	0.846671
2022-07-05 14:22:00	39.3	28.4833	1.99652	71.1667	0.850694
2022-07-05 14:23:00	39.05	28.4167	1.997	69.8333	0.867171
2022-07-05 14:24:00	38.7833	28.2833	2.00098	70.5	0.858855
2022-07-05 14:25:00	38.6	28.2333	2.00426	69.3333	0.873513
2022-07-05 14:26:00	38.6833	27.9833	1.99992	71.3333	0.848678
2022-07-05 14:27:00	38.5333	28.3	2.00553	69.8333	0.867171
2022-07-05 14:28:00	38.7333	27.5333	2.02382	71.1667	0.850694
2022-07-05 14:29:00	38.8333	27.75	2.01943	71	0.85272
2022-07-05 14:30:00	38.6833	27.8333	1.99669	70	0.865077
2022-07-05 14:31:00	38.75	28.1167	1.99443	69.6667	0.869275
2022-07-05 14:32:00	38.9167	28.3667	2.00125	71.5	0.846671
2022-07-05 14:33:00	39.0833	27.2833	2.00256	71.8333	0.842685
2022-07-05 14:34:00	39.2667	28.0167	2.00817	72.1667	0.838736
2022-07-05 14:35:00	39.2667	28.1333	2.01304	70.8333	0.854755
2022-07-05 14:36:00	39.1	27.95	2.00796	71.3333	0.848678
2022-07-05 14:37:00	39.3333	27.9167	2.01091	70.5	0.858855
2022-07-05 14:38:00	39.4	26.3667	2.01422	71.6667	0.844673
2022-07-05 14:39:00	39.2333	26.6167	2.00669	69.6667	0.869275
2022-07-05 14:40:00	39.45	27.5333	2.00719	70.8333	0.854755
2022-07-05 14:41:00	39.1833	27.9667	2.01561	69.5	0.871389
2022-07-05 14:42:00	39.0167	27.8167	2.01183	71	0.85272
2022-07-05 14:43:00	39.0167	28.45	2.00164	69.6667	0.869275
2022-07-05 14:44:00	39.1333	28.35	2.00434	71.1667	0.850694
2022-07-05 14:45:00	39.2333	28.1167	2.01597	72	0.840706
2022-07-05 14:46:00	39.25	28.4833	2.00833	71.3333	0.848678
2022-07-05 14:47:00	39.1667	28.2833	2.01201	70.8333	0.854755
2022-07-05 14:48:00	39.2	27.3167	2.01829	72	0.840706
2022-07-05 14:49:00	39.35	27.8333	2.00737	71.3333	0.848678
2022-07-05 14:50:00	39.3167	28.4	2.0149	72.1667	0.838736
2022-07-05 14:51:00	39.25	28.9833	2.00158	70.8333	0.854755
2022-07-05 14:52:00	39.25	27.7333	1.99895	71.8333	0.842685
2022-07-05 14:53:00	39.45	27.6333	2.0021	72.6667	0.83288
2022-07-05 14:54:00	39.5333	27.7167	2.01991	72.3333	0.836775
2022-07-05 14:55:00	39.55	27.95	2.01245	71.5	0.846671
2022-07-05 14:56:00	39.4667	28.7	2.01323	72.1667	0.838736
2022-07-05 14:57:00	39.3167	28.6667	2.01423	71.5	0.846671
2022-07-05 14:58:00	39.1167	28.3	2.01714	70.6667	0.8568
2022-07-05 14:59:00	39.3833	27.8667	2.02426	71.3333	0.848678
2022-07-05 15:00:00	39.5	28.1667	2.01897	72.5	0.834823
2022-07-05 15:01:00	39.5	28.4667	2.02662	71.5	0.846671
2022-07-05 15:02:00	39.2	28.1667	2.0302	71.8333	0.842685
2022-07-05 15:03:00	39.2	27.3667	2.02437	71	0.85272
2022-07-05 15:04:00	39.1667	28.4167	2.00644	71.1667	0.850694
2022-07-05 15:05:00	38.8667	28.1	2.00612	70.8333	0.854755
2022-07-05 15:06:00	38.7833	28.2833	2.01042	70.5	0.858855
2022-07-05 15:07:00	38.5167	28.25	2.01513	72.3333	0.836775
2022-07-05 15:08:00	38.2833	28.3333	2.03636	68.3333	0.886476
2022-07-05 15:09:00	38.2167	28.4	2.03445	69.3333	0.873513
2022-07-05 15:10:00	38.1167	28.1667	2.0282	69	0.877792
2022-07-05 15:11:00	37.9	28.5	2.01566	69.5	0.871389
2022-07-05 15:12:00	38.0667	28.6667	2.00831	67.8333	0.893101
2022-07-05 15:13:00	38.25	28.4167	2.01835	72.8333	0.830946
2022-07-05 15:14:00	38.05	28.3833	2.01918	67.1667	0.902087
2022-07-05 15:15:00	38.2333	28.35	2.02015	70.6667	0.8568
2022-07-05 15:16:00	38.3833	28.0833	2.02051	70.8333	0.854755
2022-07-05 15:17:00	38.5167	27.15	2.01806	71.1667	0.850694
2022-07-05 15:18:00	38.5333	27.9167	2.01476	71.1667	0.850694
2022-07-05 15:19:00	38.4667	28.4167	2.01852	72.5	0.834823
2022-07-05 15:20:00	38.2667	28.6333	2.02424	70.3333	0.860919
2022-07-05 15:21:00	37.9833	28.6833	2.01857	68.3333	0.886476
2022-07-05 15:22:00	38.05	28.7333	2.02223	68.8333	0.879948
2022-07-05 15:23:00	38.1333	28.75	2.00851	71	0.85272
2022-07-05 15:24:00	38.2	28.8667	2.00642	71.1667	0.850694
2022-07-05 15:25:00	38.1167	28.5667	2.01244	70.8333	0.854755
2022-07-05 15:26:00	37.9167	28.5167	2.00776	68.8333	0.879948
2022-07-05 15:27:00	37.9167	28.3667	2.01543	69	0.877792
2022-07-05 15:28:00	37.75	28.4667	2.01484	69	0.877792
2022-07-05 15:29:00	37.7667	28.75	2.01119	71.3333	0.848678
2022-07-05 15:30:00	37.8667	29.3333	2.01065	70.5	0.858855
2022-07-05 15:31:00	38	28.5667	2.0124	72	0.840706
2022-07-05 15:32:00	37.85	28.25	2.01674	70.3333	0.860919
2022-07-05 15:33:00	37.8167	28.3167	2.01236	70	0.865077
2022-07-05 15:34:00	37.7333	28.2667	2.00892	72	0.840706
2022-07-05 15:35:00	37.9333	28.3833	2.00859	70.1667	0.862993
2022-07-05 15:36:00	38.0667	28.0833	2.01007	70.8333	0.854755
2022-07-05 15:37:00	37.9167	28.1667	2.01416	70.5	0.858855
2022-07-05 15:38:00	37.9667	27.6667	2.02088	70.5	0.858855
2022-07-05 15:39:00	38.05	28.3667	2.02054	70	0.865077
2022-07-05 15:40:00	37.85	28.35	2.02346	69.6667	0.869275
2022-07-05 15:41:00	37.7333	28.7333	2.01643	67.8333	0.893101
2022-07-05 15:42:00	37.8833	28.2667	2.0166	72.5	0.834823
2022-07-05 15:43:00	38	28.0833	2.02804	67.6667	0.895331
2022-07-05 15:44:00	38.0667	28.3667	2.02125	72	0.840706
2022-07-05 15:45:00	37.9833	28.0167	2.01587	69.3333	0.873513
2022-07-05 15:46:00	37.9	28.0667	2.02614	69.8333	0.867171
2022-07-05 15:47:00	37.7667	28.0833	2.02658	68.8333	0.879948
2022-07-05 15:48:00	37.9	28.45	2.02256	69.5	0.871389
2022-07-05 15:49:00	37.8667	28.2667	2.01562	69.8333	0.867171
2022-07-05 15:50:00	37.7833	28.6	2.01149	69.5	0.871389
2022-07-05 15:51:00	37.9167	28.35	2.01246	70.3333	0.860919
2022-07-05 15:52:00	37.9	28.5	2.01168	71	0.85272
2022-07-05 15:53:00	37.8667	28.7	2.02678	69.8333	0.867171
2022-07-05 15:54:00	37.9	29.3	2.02607	71.1667	0.850694
2022-07-05 15:55:00	37.8167	28.5333	2.01487	69.6667	0.869275
2022-07-05 15:56:00	37.8667	29.1	2.0222	71.5	0.846671
2022-07-05 15:57:00	37.9167	29.35	2.01576	70.6667	0.8568
2022-07-05 15:58:00	37.75	28.7333	2.02764	70.1667	0.862993
2022-07-05 15:59:00	37.6667	28.85	2.03172	69.3333	0.873513
2022-07-05 16:00:00	37.9	28.85	2.04008	71	0.85272
2022-07-05 16:01:00	37.9667	29.3667	2.04252	71.1667	0.850694
2022-07-05 16:02:00	38.0167	29.2667	2.03602	71	0.85272
2022-07-05 16:03:00	38.05	29.0833	2.03177	71	0.85272
2022-07-05 16:04:00	38.05	29.1167	2.03707	71.3333	0.848678
2022-07-05 16:05:00	38.0333	28.8	2.03212	71	0.85272
2022-07-05 16:06:00	38	29.15	2.02169	70.8333	0.854755
2022-07-05 16:07:00	38	28.7	2.02135	72.3333	0.836775
2022-07-05 16:08:00	37.9167	28.9833	2.01683	70.8333	0.854755
2022-07-05 16:09:00	37.9333	28.75	2.02296	71.1667	0.850694
2022-07-05 16:10:00	37.8667	28.95	2.03515	70.5	0.858855
2022-07-05 16:11:00	37.8	29.8	2.0243	71.5	0.846671
2022-07-05 16:12:00	37.85	29.5167	2.01555	72	0.840706
2022-07-05 16:13:00	37.9167	29.4833	2.02184	71.6667	0.844673
2022-07-05 16:14:00	37.7833	29.1667	2.02055	70.5	0.858855
2022-07-05 16:15:00	37.7667	28.7167	2.0214	72.6667	0.83288
2022-07-05 16:16:00	37.65	28.9833	2.02423	67.6667	0.895331
2022-07-05 16:17:00	37.8167	29.2	2.02036	72.6667	0.83288
2022-07-05 16:18:00	37.45	29.1833	2.0196	67	0.904362
2022-07-05 16:19:00	37.3167	29.8	2.01645	71.3333	0.848678
2022-07-05 16:20:00	37.2833	29.45	2.01843	66.6667	0.908945
2022-07-05 16:21:00	37.35	29.3	2.01795	71	0.85272
2022-07-05 16:22:00	37.6	29.55	2.02016	71	0.85272
2022-07-05 16:23:00	37.6333	29.3	2.02719	72.3333	0.836775
2022-07-05 16:24:00	37.7167	29.25	2.02862	71.3333	0.848678
2022-07-05 16:25:00	37.75	29.8	2.03203	71.1667	0.850694
2022-07-05 16:26:00	37.7667	29.7	2.02981	71	0.85272
2022-07-05 16:27:00	37.7167	29.9167	2.01748	71.3333	0.848678
2022-07-05 16:28:00	37.75	29.4667	2.01686	71	0.85272
2022-07-05 16:29:00	37.7	29.2167	2.01805	70.6667	0.8568
2022-07-05 16:30:00	37.7	29.1	2.0192	71.1667	0.850694
2022-07-05 16:31:00	37.7667	29.3833	2.024	70.8333	0.854755
2022-07-05 16:32:00	37.7	29.4833	2.01579	70.3333	0.860919
2022-07-05 16:33:00	37.65	30.1333	2.01744	71.1667	0.850694
2022-07-05 16:34:00	37.65	30.1667	2.01814	72.3333	0.836775
2022-07-05 16:35:00	37.5333	30.5333	2.02762	71.5	0.846671
2022-07-05 16:36:00	37.4333	30.2333	2.01983	70.8333	0.854755
2022-07-05 16:37:00	37.3	30.7	2.02785	70	0.865077
2022-07-05 16:38:00	37.4167	30.85	2.03324	72.1667	0.838736
2022-07-05 16:39:00	37.5333	30.45	2.02427	72.1667	0.838736
2022-07-05 16:40:00	37.4667	30.3833	2.02131	72.1667	0.838736
2022-07-05 16:41:00	37.5333	30.8167	2.02652	72.1667	0.838736
2022-07-05 16:42:00	37.5167	30.2333	2.03836	70.8333	0.854755
2022-07-05 16:43:00	37.5	30.2333	2.02984	71.3333	0.848678
2022-07-05 16:44:00	37.5	29.45	2.03274	71.3333	0.848678
2022-07-05 16:45:00	37.45	31.0667	2.03116	71.8333	0.842685
2022-07-05 16:46:00	37.35	30.1667	2.02579	71	0.85272
2022-07-05 16:47:00	37.2667	30.3333	2.02709	69.5	0.871389
2022-07-05 16:48:00	37.15	30.5167	2.03458	70.5	0.858855
2022-07-05 16:49:00	37.1167	30.5333	2.02445	70.1667	0.862993
2022-07-05 16:50:00	36.9833	30.5333	2.0284	70.1667	0.862993
2022-07-05 16:51:00	36.9333	31.0167	2.03183	70.6667	0.8568
2022-07-05 16:52:00	37.0167	30.8667	2.028	72.3333	0.836775
2022-07-05 16:53:00	37.1833	31.4333	2.01593	71.1667	0.850694
2022-07-05 16:54:00	37.0333	31.1	2.01783	71.3333	0.848678
2022-07-05 16:55:00	37.1833	30.5833	2.0201	71.8333	0.842685
2022-07-05 16:56:00	37.2833	31.0667	2.01902	71.5	0.846671
2022-07-05 16:57:00	37.2	30.3167	2.03074	68.8333	0.879948
2022-07-05 16:58:00	37.2833	31.4667	2.01905	73.6667	0.821408
2022-07-05 16:59:00	37.3167	31.8667	2.02206	70	0.865077
2022-07-05 17:00:00	37.4	30.9833	2.04359	75.1667	0.804771
2022-07-05 17:01:00	37.4333	29.9667	2.07957	70	0.865077
2022-07-05 17:02:00	37.2833	31.2667	2.04839	73	0.829021
2022-07-05 17:03:00	37.1333	30.8833	2.05288	69.5	0.871389
2022-07-05 17:04:00	37	31.5167	2.05955	70.3333	0.860919
2022-07-05 17:05:00	37.0167	31.7833	2.04229	71	0.85272
2022-07-05 17:06:00	36.9667	31.4167	2.02707	71.6667	0.844673
2022-07-05 17:07:00	36.9667	31.7167	2.02891	70.3333	0.860919
2022-07-05 17:08:00	37.1	31.6667	2.05494	72.6667	0.83288
2022-07-05 17:09:00	37.0833	31.2667	2.04679	71.6667	0.844673
2022-07-05 17:10:00	37.2833	31.25	2.04431	72.1667	0.838736
2022-07-05 17:11:00	37.3	31.45	2.0593	73	0.829021
2022-07-05 17:12:00	37.4167	30.9667	2.0629	72.8333	0.830946
2022-07-05 17:13:00	37.3833	30.3667	2.06685	71.8333	0.842685
2022-07-05 17:14:00	37.4	30.95	2.05913	71.3333	0.848678
2022-07-05 17:15:00	37.0833	31.25	2.072	70.3333	0.860919
2022-07-05 17:16:00	36.9	31.6833	2.03697	70.6667	0.8568
2022-07-05 17:17:00	37.0333	31.3333	2.03644	72.1667	0.838736
2022-07-05 17:18:00	37.1333	31.7	2.03991	71.6667	0.844673
2022-07-05 17:19:00	37.25	31.75	2.06487	72.8333	0.830946
2022-07-05 17:20:00	37.3333	32.1833	2.05168	72.3333	0.836775
2022-07-05 17:21:00	37.2333	31.6833	2.05809	72.1667	0.838736
2022-07-05 17:22:00	37.0833	31.6	2.05301	70.5	0.858855
2022-07-05 17:23:00	37.1	31.8333	2.04563	71.3333	0.848678
2022-07-05 17:24:00	37.1	31.5833	2.04564	71.3333	0.848678
2022-07-05 17:25:00	37.15	31.1833	2.0364	71.6667	0.844673
2022-07-05 17:26:00	37.0833	31.6	2.03891	71.1667	0.850694
2022-07-05 17:27:00	36.9333	31.3167	2.05142	70.3333	0.860919
2022-07-05 17:28:00	36.7833	31.25	2.05908	68.6667	0.882113
2022-07-05 17:29:00	36.6167	31.3167	2.02429	72.8333	0.830946
2022-07-05 17:30:00	36.65	31.45	2.03454	67.6667	0.895331
2022-07-05 17:31:00	36.5833	31.5667	2.04624	72.6667	0.83288
2022-07-05 17:32:00	36.7	31.7	2.03314	68	0.890882
2022-07-05 17:33:00	36.9333	31.8667	2.05166	72.3333	0.836775
2022-07-05 17:34:00	36.9167	30.8667	2.0388	71.5	0.846671
2022-07-05 17:35:00	37.1167	30.3833	2.02592	72.1667	0.838736
2022-07-05 17:36:00	37.0833	31.3667	2.04472	71.1667	0.850694
2022-07-05 17:37:00	37.1667	31.5333	2.04993	71.6667	0.844673
2022-07-05 17:38:00	37.1	31.8167	2.044	71.1667	0.850694
2022-07-05 17:39:00	37.2333	31.9167	2.03543	71.6667	0.844673
2022-07-05 17:40:00	37.2167	31.7333	2.03458	72.1667	0.838736
2022-07-05 17:41:00	37.2667	31.7167	2.04448	72.3333	0.836775
2022-07-05 17:42:00	37.35	31.2	2.04032	73.5	0.823298
2022-07-05 17:43:00	37.35	30.9167	2.01902	72.3333	0.836775
2022-07-05 17:44:00	37.1833	31.4333	2.01722	72	0.840706
2022-07-05 17:45:00	37.3	31.4	2.01379	72.6667	0.83288
2022-07-05 17:46:00	37.3833	30.95	2.02496	72.6667	0.83288
2022-07-05 17:47:00	37.3	30.8833	2.04366	72.1667	0.838736
2022-07-05 17:48:00	37.35	30.6167	2.03177	71.5	0.846671
2022-07-05 17:49:00	37.35	30.8333	2.03955	71.3333	0.848678
2022-07-05 17:50:00	37.35	30.9	2.04033	71	0.85272
2022-07-05 17:51:00	37.2833	31.35	2.03427	71.5	0.846671
2022-07-05 17:52:00	37.3167	31.35	2.03984	72.1667	0.838736
2022-07-05 17:53:00	37.1333	31.3833	2.03432	71.3333	0.848678
2022-07-05 17:54:00	37.15	31.3167	2.03224	71	0.85272
2022-07-05 17:55:00	37.1667	31.7667	2.04564	69	0.877792
2022-07-05 17:56:00	37.1667	31.65	2.04408	74.6667	0.810242
2022-07-05 17:57:00	37.2	31.4	2.02494	70	0.865077
2022-07-05 17:58:00	37.3	32	2.03923	75.6667	0.799372
2022-07-05 17:59:00	37.3333	31.65	2.03834	70	0.865077
2022-07-05 18:00:00	37.1167	31.7833	2.0177	74.1667	0.815787
2022-07-05 18:01:00	36.9667	31.7	2.02355	68.6667	0.882113
2022-07-05 18:02:00	37.0667	32.05	2.02504	72.1667	0.838736
2022-07-05 18:03:00	37.1167	32.25	2.03569	71.6667	0.844673
2022-07-05 18:04:00	37.0333	32.1	2.03346	72.1667	0.838736
2022-07-05 18:05:00	36.9167	32.6667	2.03945	71.5	0.846671
2022-07-05 18:06:00	36.9833	32.5833	2.03407	72.6667	0.83288
2022-07-05 18:07:00	37.0333	32.85	2.03436	73.1667	0.827105
2022-07-05 18:08:00	37	32.9167	2.03455	73.3333	0.825197
2022-07-05 18:09:00	37.0833	33.4167	2.03213	73.3333	0.825197
2022-07-05 18:10:00	37.0833	33.2167	2.02317	74	0.817652
2022-07-05 18:11:00	37.15	33.15	2.02333	73.8333	0.819526
2022-07-05 18:12:00	37.1667	33.6833	2.02447	74	0.817652
2022-07-05 18:13:00	37.1167	32.9667	2.02943	72.3333	0.836775
2022-07-05 18:14:00	36.9333	33.7333	2.03655	73	0.829021
2022-07-05 18:15:00	37	33.7833	2.04273	72.1667	0.838736
2022-07-05 18:16:00	36.9167	34.45	2.03883	74.1667	0.815787
2022-07-05 18:17:00	36.9667	33.9	2.03577	74.6667	0.810242
2022-07-05 18:18:00	36.85	33.9667	2.03932	73.6667	0.821408
2022-07-05 18:19:00	36.65	34.35	2.02582	73	0.829021
2022-07-05 18:20:00	36.4667	34.5	2.03279	72.5	0.834823
2022-07-05 18:21:00	36.4	34.65	2.03848	71.6667	0.844673
2022-07-05 18:22:00	36.4667	34.45	2.02851	74.8333	0.80841
2022-07-05 18:23:00	36.4833	34.3833	2.02574	72.6667	0.83288
2022-07-05 18:24:00	36.5167	34.4	2.02968	71.8333	0.842685
2022-07-05 18:25:00	36.5667	34.55	2.03085	72.5	0.834823
2022-07-05 18:26:00	36.6667	34.7333	2.03682	73.6667	0.821408
2022-07-05 18:27:00	36.65	34.65	2.04359	74	0.817652
2022-07-05 18:28:00	36.7667	34.3833	2.04711	73.6667	0.821408
2022-07-05 18:29:00	36.8	34.35	2.03819	74	0.817652
2022-07-05 18:30:00	36.8333	33.8833	2.03865	74	0.817652
2022-07-05 18:31:00	36.75	34.3167	2.03836	73.8333	0.819526
2022-07-05 18:32:00	36.7667	34.1667	2.03483	73	0.829021
2022-07-05 18:33:00	36.7167	34.1667	2.03046	73	0.829021
2022-07-05 18:34:00	36.6333	33.9333	2.0294	73	0.829021
2022-07-05 18:35:00	36.7167	34.3	2.03522	75.8333	0.797588
2022-07-05 18:36:00	36.7167	33.5667	2.03301	71	0.85272
2022-07-05 18:37:00	36.6333	34.1667	2.03312	75.1667	0.804771
2022-07-05 18:38:00	36.3	34.5	2.03605	69.1667	0.875648
2022-07-05 18:39:00	36.2167	34.5667	2.03082	71.6667	0.844673
2022-07-05 18:40:00	36.25	34.5833	2.03296	72	0.840706
2022-07-05 18:41:00	36.2167	35.0333	2.03674	73	0.829021
2022-07-05 18:42:00	36.3667	35	2.03103	74	0.817652
2022-07-05 18:43:00	36.35	35.3	2.04057	74.8333	0.80841
2022-07-05 18:44:00	36.35	35.4833	2.06011	73.3333	0.825197
2022-07-05 18:45:00	36.2833	35.6	2.05748	73.5	0.823298
2022-07-05 18:46:00	36.15	35.5833	2.04054	72.5	0.834823
2022-07-05 18:47:00	36.2333	35.2	2.03504	73.8333	0.819526
2022-07-05 18:48:00	36.2	35.4167	2.03894	73.5	0.823298
2022-07-05 18:49:00	36.3167	35.4667	2.06016	74.1667	0.815787
2022-07-05 18:50:00	36.35	35.7833	2.06173	74.1667	0.815787
2022-07-05 18:51:00	36.3333	35.5333	2.0633	73	0.829021
2022-07-05 18:52:00	36.2	35.6667	2.06621	73	0.829021
2022-07-05 18:53:00	36.1	35.9	2.06793	72.8333	0.830946
2022-07-05 18:54:00	35.8167	36.0333	2.07028	72.1667	0.838736
2022-07-05 18:55:00	35.9	36.0333	2.05513	72	0.840706
2022-07-05 18:56:00	35.8333	36.4667	2.05045	73.3333	0.825197
2022-07-05 18:57:00	35.8	36.4833	2.0328	70.8333	0.854755
2022-07-05 18:58:00	35.9	36.7667	2.0282	76	0.795812
2022-07-05 18:59:00	35.9333	36.7833	2.03528	72.5	0.834823
2022-07-05 19:00:00	36.0667	36.9667	2.06152	76.6667	0.788785
2022-07-05 19:01:00	36.1333	36.85	2.06207	73.8333	0.819526
2022-07-05 19:02:00	35.9333	37.2	2.03992	74.1667	0.815787
2022-07-05 19:03:00	35.9	37.4667	2.05327	73.8333	0.819526
2022-07-05 19:04:00	35.6333	37.4167	2.05611	73.5	0.823298
2022-07-05 19:05:00	35.6833	37.5333	2.05908	73.1667	0.827105
2022-07-05 19:06:00	35.8333	37.7	2.0655	74.8333	0.80841
2022-07-05 19:07:00	35.7833	37.75	2.06014	74	0.817652
2022-07-05 19:08:00	35.9	37.8833	2.06565	74.8333	0.80841
2022-07-05 19:09:00	35.9333	37.6667	2.06353	73.5	0.823298
2022-07-05 19:10:00	35.8167	37.5833	2.04185	74.1667	0.815787
2022-07-05 19:11:00	35.9333	37.7667	2.03745	74.3333	0.813931
2022-07-05 19:12:00	36.0167	37.3667	2.07387	75	0.806586
2022-07-05 19:13:00	35.95	37.65	2.06535	74	0.817652
2022-07-05 19:14:00	35.8333	37.6333	2.058	73.5	0.823298
2022-07-05 19:15:00	35.75	38	2.05969	73.1667	0.827105
2022-07-05 19:16:00	35.4333	38.4167	2.05361	72.6667	0.83288
2022-07-05 19:17:00	35.35	38.45	2.0615	74.8333	0.80841
2022-07-05 19:18:00	35.55	38.2333	2.0553	74	0.817652
2022-07-05 19:19:00	35.7167	38.2333	2.05606	74.3333	0.813931
2022-07-05 19:20:00	35.5833	38.15	2.08156	73.8333	0.819526
2022-07-05 19:21:00	35.4833	38.4	2.07115	74.3333	0.813931
2022-07-05 19:22:00	35.6667	38.1667	2.05588	72	0.840706
2022-07-05 19:23:00	35.75	38.1667	2.05067	77.1667	0.783594
2022-07-05 19:24:00	35.6333	38.3167	2.06034	71.8333	0.842685
2022-07-05 19:25:00	35.6	38.5	2.0673	74.8333	0.80841
2022-07-05 19:26:00	35.35	38.8833	2.067	72.8333	0.830946
2022-07-05 19:27:00	35.4167	38.9833	2.06595	73.3333	0.825197
2022-07-05 19:28:00	35.4833	39.1333	2.0629	74	0.817652
2022-07-05 19:29:00	35.5333	39.1167	2.06848	75.8333	0.797588
2022-07-05 19:30:00	35.55	39.1333	2.06685	74.6667	0.810242
2022-07-05 19:31:00	35.5167	38.9333	2.06688	74.3333	0.813931
2022-07-05 19:32:00	35.3167	39.35	2.06234	73.8333	0.819526
2022-07-05 19:33:00	35.2667	39.4333	2.06168	74.1667	0.815787
2022-07-05 19:34:00	35.3333	39.3333	2.05684	73	0.829021
2022-07-05 19:35:00	35.3333	39.4833	2.04154	74	0.817652
2022-07-05 19:36:00	35.3333	39.4167	2.04627	74.6667	0.810242
2022-07-05 19:37:00	35.4167	39.5333	2.0415	75.1667	0.804771
2022-07-05 19:38:00	35.4667	39.7	2.04592	77.5	0.780171
2022-07-05 19:39:00	35.5	39.8	2.04464	75.1667	0.804771
2022-07-05 19:40:00	35.5	39.2	2.0459	75.1667	0.804771
2022-07-05 19:41:00	35.3833	39.3833	2.05628	74.1667	0.815787
2022-07-05 19:42:00	35.2667	39.3667	2.06598	74	0.817652
2022-07-05 19:43:00	35.4833	39.6167	2.06099	72	0.840706
2022-07-05 19:44:00	35.4667	39.6667	2.05161	76.6667	0.788785
2022-07-05 19:45:00	35.4833	39.6	2.04729	71.8333	0.842685
2022-07-05 19:46:00	35.4833	39.8333	2.04877	75.3333	0.802963
2022-07-05 19:47:00	35.4833	39.6	2.05856	75	0.806586
2022-07-05 19:48:00	35.4833	40.0167	2.05539	75.5	0.801163
2022-07-05 19:49:00	35.5	39.5167	2.04936	75.5	0.801163
2022-07-05 19:50:00	35.5167	39.7333	2.04859	75	0.806586
2022-07-05 19:51:00	35.35	39.8333	2.04485	74.1667	0.815787
2022-07-05 19:52:00	35.1333	40.25	2.04702	74.1667	0.815787
2022-07-05 19:53:00	35.2167	40.2167	2.05476	74	0.817652
2022-07-05 19:54:00	35.1833	40.3	2.05602	75.1667	0.804771
2022-07-05 19:55:00	35.3167	40.0333	2.05653	75.3333	0.802963
2022-07-05 19:56:00	35.3333	40.1833	2.05815	75.1667	0.804771
2022-07-05 19:57:00	35.3	40.0333	2.05812	74.3333	0.813931
2022-07-05 19:58:00	35.3667	40.2333	2.05653	74.8333	0.80841
2022-07-05 19:59:00	35.4667	40.1	2.05712	75	0.806586
2022-07-05 20:00:00	35.3333	40.5333	2.06492	76.3333	0.792283
2022-07-05 20:01:00	35.3667	40.3667	2.06665	74.8333	0.80841
2022-07-05 20:02:00	35.3333	40.3167	2.06932	74.6667	0.810242
2022-07-05 20:03:00	35.3333	40.2833	2.06431	74.6667	0.810242
2022-07-05 20:04:00	35.2333	40.7667	2.05211	74.8333	0.80841
2022-07-05 20:05:00	35.0833	40.6	2.04953	74.5	0.812082
2022-07-05 20:06:00	35.2167	40.6833	2.04939	74.5	0.812082
2022-07-05 20:07:00	35.25	40.8167	2.05531	75.3333	0.802963
2022-07-05 20:08:00	35.1833	40.6667	2.05597	73.6667	0.821408
2022-07-05 20:09:00	35.1833	40.6333	2.04583	77.5	0.780171
2022-07-05 20:10:00	35.1833	40.7833	2.04943	72.5	0.834823
2022-07-05 20:11:00	35.1333	41.0167	2.06538	77	0.785317
2022-07-05 20:12:00	35.1667	41.0667	2.05971	72.5	0.834823
2022-07-05 20:13:00	35.1833	40.8833	2.0574	75.1667	0.804771
2022-07-05 20:14:00	35.2333	40.7167	2.04635	75.3333	0.802963
2022-07-05 20:15:00	35.05	41.0333	2.05063	74.8333	0.80841
2022-07-05 20:16:00	35.1167	40.95	2.05636	74	0.817652
2022-07-05 20:17:00	35.0833	41.1333	2.06678	75.1667	0.804771
2022-07-05 20:18:00	35.0333	40.9667	2.0584	74.8333	0.80841
2022-07-05 20:19:00	35.0333	41.0167	2.05054	75.5	0.801163
2022-07-05 20:20:00	34.9667	41.3	2.05052	75.8333	0.797588
2022-07-05 20:21:00	34.9833	41.65	2.05073	75.8333	0.797588
2022-07-05 20:22:00	34.9833	41.3	2.04787	75.1667	0.804771
2022-07-05 20:23:00	34.9	41.5167	2.04657	75	0.806586
2022-07-05 20:24:00	34.9167	41.8167	2.06132	75.1667	0.804771
2022-07-05 20:25:00	35.0167	41.2167	2.06524	75	0.806586
2022-07-05 20:26:00	34.8833	41.3667	2.06913	76.8333	0.787047
2022-07-05 20:27:00	34.8333	42.0333	2.07865	75.1667	0.804771
2022-07-05 20:28:00	34.9	41.7333	2.08274	75.3333	0.802963
2022-07-05 20:29:00	34.7833	41.95	2.07369	75	0.806586
2022-07-05 20:30:00	34.7667	41.6333	2.07924	74.6667	0.810242
2022-07-05 20:31:00	34.7833	41.6833	2.06866	72.3333	0.836775
2022-07-05 20:32:00	34.65	41.8667	2.0512	77.5	0.780171
2022-07-05 20:33:00	34.5833	42.1833	2.05416	72	0.840706
2022-07-05 20:34:00	34.3	42.5667	2.08218	74.5	0.812082
[truncated: 1,286 more rows]
