# Supplementary material for: Development and machine learning-based calibration of low-cost multiparametric stations for the measurement of CO2 and CH4 in air
Source: Heliyon. 2024 Apr 24;10(9):e29772. doi: 10.1016/j.heliyon.2024.e29772 (PMC11076643; doi:10.1016/j.heliyon.2024.e29772)
Supplement: Multimedia component 10 [file mmc10.xlsx]

## Sheet: Foglio1
Date	T	RH	CH4_Picarro	CH4_station3	Rs/R0
2022-07-04 10:53:00	32.5	41.86	2.05579	150.4	0.380607
2022-07-04 10:54:00	33.3167	41.3	2.06037	92	0.629702
2022-07-04 10:55:00	33.8833	37.4833	2.06004	97	0.596635
2022-07-04 10:56:00	34.2	37.15	2.04711	100.667	0.574473
2022-07-04 10:57:00	34.3167	37.9167	2.06521	103.5	0.558423
2022-07-04 10:58:00	34.3833	36.6833	2.05785	105	0.550277
2022-07-04 10:59:00	34.4333	35.3333	2.04189	103.5	0.558423
2022-07-04 11:00:00	34.65	36.75	2.03846	104.167	0.554774
2022-07-04 11:01:00	34.8	37.4167	2.03487	104.667	0.552067
2022-07-04 11:02:00	34.95	38.7167	2.02882	103.333	0.559343
2022-07-04 11:03:00	35.0667	35.1333	2.02448	101.833	0.567756
2022-07-04 11:04:00	34.9667	35	2.03971	96.8333	0.597682
2022-07-04 11:05:00	35	33.95	2.03724	92.8333	0.623943
2022-07-04 11:06:00	35.0333	35.4833	2.04046	88.5	0.655072
2022-07-04 11:07:00	35.1667	35.35	2.04174	85.3333	0.679819
2022-07-04 11:08:00	35.25	35.9333	2.04313	80.5	0.721345
2022-07-04 11:09:00	35.2667	35.35	2.03606	76.6667	0.758003
2022-07-04 11:10:00	35.1667	34.8833	2.03167	72.6667	0.800378
2022-07-04 11:11:00	35.25	33.5833	2.02965	71.1667	0.817496
2022-07-04 11:12:00	35.25	32.9667	2.02906	70.3333	0.827322
2022-07-04 11:13:00	35.2	32.25	2.02446	68.1667	0.853994
2022-07-04 11:14:00	35.2333	32.75	2.02333	67.1667	0.866884
2022-07-04 11:15:00	35.2333	32.3833	2.02195	65.6667	0.886955
2022-07-04 11:16:00	35.16	32.4	2.02575	66.6	0.87436
2022-07-04 11:17:00	35.2333	32.3333	2.03106	65.6667	0.886955
2022-07-04 11:18:00	35.45	34.3667	2.02753	66.1667	0.880164
2022-07-04 11:19:00	35.6667	35.8167	2.01465	66.6667	0.873474
2022-07-04 11:20:00	35.6833	37.5333	2.01423	67.8333	0.858248
2022-07-04 11:21:00	35.7167	34.55	2.0141	67.3333	0.864709
2022-07-04 11:22:00	35.8	36.9333	2.01449	68.3333	0.851882
2022-07-04 11:23:00	35.8667	35.75	2.01667	67.6667	0.860391
2022-07-04 11:24:00	35.9667	35.0333	2.01982	67.1667	0.866884
2022-07-04 11:25:00	36.1	34.1833	2.01707	69	0.843537
2022-07-04 11:26:00	36.1667	33.7167	2.01624	68.1667	0.853994
2022-07-04 11:27:00	36.0833	31.7167	2.02563	67.6667	0.860391
2022-07-04 11:28:00	36.1667	34	2.0367	66.6667	0.873474
2022-07-04 11:29:00	36.2333	35.5333	2.02281	67.8333	0.858248
2022-07-04 11:30:00	36.2833	32.5667	2.01722	68.1667	0.853994
2022-07-04 11:31:00	36.3667	32.05	2.0139	68.5	0.84978
2022-07-04 11:32:00	36.2667	32.1	2.01262	67.8333	0.858248
2022-07-04 11:33:00	36.25	30.95	2.01121	66.3333	0.877923
2022-07-04 11:34:00	36.2667	31.4833	2.01161	65.5	0.889242
2022-07-04 11:35:00	36.2	30.7667	2.01078	66.3333	0.877923
2022-07-04 11:36:00	36.1167	30.85	2.0111	66.8333	0.871266
2022-07-04 11:37:00	36.3167	31.3	2.00928	66.5	0.875693
2022-07-04 11:38:00	36.4667	32.6	2.00984	66.8333	0.871266
2022-07-04 11:39:00	36.6	34.7167	2.01309	67.1667	0.866884
2022-07-04 11:40:00	36.7	33.4667	2.0135	67.6667	0.860391
2022-07-04 11:41:00	36.7833	32.8167	2.01341	67.5	0.862545
2022-07-04 11:42:00	36.7833	32.2833	2.01351	67.6667	0.860391
2022-07-04 11:43:00	36.9	30.0667	2.01985	67.1667	0.866884
2022-07-04 11:44:00	36.9833	33.9833	2.02355	68.6667	0.847689
2022-07-04 11:45:00	37.2	32.0667	2.02249	68.8333	0.845608
2022-07-04 11:46:00	37.1833	29.95	2.01656	68.6667	0.847689
2022-07-04 11:47:00	37.25	29.25	2.00916	69.1667	0.841476
2022-07-04 11:48:00	37.3333	30.2833	2.0078	68.6667	0.847689
2022-07-04 11:49:00	37.4833	31.2	2.0172	68.3333	0.851882
2022-07-04 11:50:00	37.5167	32.1167	2.00611	69	0.843537
2022-07-04 11:51:00	37.5833	32.8	2.00694	69.8333	0.83333
2022-07-04 11:52:00	37.4833	31.5667	2.00827	66.6667	0.873474
2022-07-04 11:53:00	37.3	32.25	2.00683	64.5	0.903212
2022-07-04 11:54:00	37.4667	31.0833	2.00738	66.8333	0.871266
2022-07-04 11:55:00	37.5833	30	2.00553	67.6667	0.860391
2022-07-04 11:56:00	37.4667	33.0167	2.00628	67.1667	0.866884
2022-07-04 11:57:00	37.8167	26.4833	2.00723	68.6667	0.847689
2022-07-04 11:58:00	37.9833	26.8	2.01479	68.8333	0.845608
2022-07-04 11:59:00	37.8	30.35	2.01964	66.3333	0.877923
2022-07-04 12:00:00	37.7	30.55	2.01664	66.6667	0.873474
2022-07-04 12:01:00	37.7667	30.7	2.01722	66.6667	0.873474
2022-07-04 12:02:00	38	30.5833	2.01346	68.5	0.84978
2022-07-04 12:03:00	38.1	31.0833	2.01168	69.6667	0.835352
2022-07-04 12:04:00	37.95	30.9	2.00549	67.5	0.862545
2022-07-04 12:05:00	38.2	30.0333	2.00594	69	0.843537
2022-07-04 12:06:00	38.4167	30.05	2.0025	69	0.843537
2022-07-04 12:07:00	38.5833	29.35	2.00312	69.5	0.837383
2022-07-04 12:08:00	38.7333	29.2167	2.00274	70	0.831318
2022-07-04 12:09:00	38.6667	28.4667	2.01036	69.6667	0.835352
2022-07-04 12:10:00	38.8	28.9	2.00952	68.1667	0.853994
2022-07-04 12:11:00	38.7167	29.35	1.99484	68	0.856116
2022-07-04 12:12:00	38.45	28.3833	1.994	67.5	0.862545
2022-07-04 12:13:00	38.4833	29.2	1.98831	66.6667	0.873474
2022-07-04 12:14:00	38.75	25.9	1.98525	67	0.86907
2022-07-04 12:15:00	38.7667	25.9333	1.98569	67.1667	0.866884
2022-07-04 12:16:00	38.6833	27.9333	1.98233	66.1667	0.880164
2022-07-04 12:17:00	38.8	28.7	1.98458	66.6667	0.873474
2022-07-04 12:18:00	38.8333	28.4833	1.9866	67	0.86907
2022-07-04 12:19:00	38.9	27.8167	1.99058	68.8333	0.845608
2022-07-04 12:20:00	39.0667	27.7	1.99559	68	0.856116
2022-07-04 12:21:00	39.3	26.3	2.00063	68	0.856116
2022-07-04 12:22:00	39.2667	27.4167	1.99995	67.8333	0.858248
2022-07-04 12:23:00	39.0833	28.5333	1.99528	67	0.86907
2022-07-04 12:24:00	39.2	26.85	1.98802	65.8333	0.88468
2022-07-04 12:25:00	39.1833	27.5833	1.98536	65.3333	0.891541
2022-07-04 12:26:00	38.95	27.8167	1.98708	64.6667	0.900854
2022-07-04 12:27:00	38.7833	27.75	1.9929	62.8333	0.927483
2022-07-04 12:28:00	38.7667	28.2167	1.99422	64.6667	0.900854
2022-07-04 12:29:00	39.05	27.0833	2.00002	67.3333	0.864709
2022-07-04 12:30:00	39.4167	26.55	2.00213	70.5	0.825338
2022-07-04 12:31:00	39.6333	25.4333	1.99521	69.8333	0.83333
2022-07-04 12:32:00	39.5667	23.65	1.98944	68.8333	0.845608
2022-07-04 12:33:00	39.65	23.8167	1.99426	66.8333	0.871266
2022-07-04 12:34:00	39.8667	24.7667	2.00068	67.3333	0.864709
2022-07-04 12:35:00	39.5667	24	1.998	64	0.910361
2022-07-04 12:36:00	39.55	25.6167	1.99534	64.6667	0.900854
2022-07-04 12:37:00	39.9333	26.6167	1.99254	68.1667	0.853994
2022-07-04 12:38:00	40	26.6	1.99562	68.3333	0.851882
2022-07-04 12:39:00	40.1167	24.6667	1.99879	68.8333	0.845608
2022-07-04 12:40:00	39.7	24.4333	1.99336	64.6667	0.900854
2022-07-04 12:41:00	40.2167	23.8	1.98223	66.8333	0.871266
2022-07-04 12:42:00	39.9	25.3	1.98056	65.4	0.89062
2022-07-04 12:43:00	40.05	23.05	1.98121	66.8333	0.871266
2022-07-04 12:44:00	40.0333	23.7667	1.98306	66.1667	0.880164
2022-07-04 12:45:00	39.7667	24.3167	1.98944	63.8333	0.912768
2022-07-04 12:46:00	39.6167	25.0667	1.9954	63.6667	0.915189
2022-07-04 12:47:00	39.8333	25.2167	1.99408	65.8333	0.88468
2022-07-04 12:48:00	39.7667	23.5667	2.00691	64.6667	0.900854
2022-07-04 12:49:00	39.7	24.65	2.00713	64.3333	0.905582
2022-07-04 12:50:00	39.8667	25.3	2.00853	65.6667	0.886955
2022-07-04 12:51:00	39.85	25.25	1.99822	65.6667	0.886955
2022-07-04 12:52:00	39.7	24.1167	2.00005	65.8333	0.88468
2022-07-04 12:53:00	39.2833	23.4667	2.00005	62.5	0.932492
2022-07-04 12:54:00	39.8667	23.3667	2.00002	66	0.882416
2022-07-04 12:55:00	40.2667	24.4167	2.00136	68	0.856116
2022-07-04 12:56:00	40.3167	25.5167	2.00568	68.6667	0.847689
2022-07-04 12:57:00	40.3667	23.0333	2.00429	67.3333	0.864709
2022-07-04 12:58:00	40.55	21.0333	2.00401	67.3333	0.864709
2022-07-04 12:59:00	40.6	20.6833	1.9994	67	0.86907
2022-07-04 13:00:00	40.7833	20.5833	1.99909	65.1667	0.893851
2022-07-04 13:01:00	41.0333	20.5	1.99932	66	0.882416
2022-07-04 13:02:00	41.25	21.9	1.9958	66.5	0.875693
2022-07-04 13:03:00	41.35	21.1	1.99367	66.5	0.875693
2022-07-04 13:04:00	41.4167	20.8	1.99529	66.1667	0.880164
2022-07-04 13:05:00	41.5	18.6167	2.00093	65.3333	0.891541
2022-07-04 13:06:00	41.3	19.3167	2.00146	63.5	0.917622
2022-07-04 13:07:00	41.0333	19.7167	2.00372	61.8333	0.942674
2022-07-04 13:08:00	40.9	19.2667	2.01065	61.8333	0.942674
2022-07-04 13:09:00	40.8667	18.1667	2.00707	60.8333	0.958364
2022-07-04 13:10:00	40.8833	18.8167	1.99874	61.5	0.947847
2022-07-04 13:11:00	40.9833	18.9833	1.99846	63	0.924998
2022-07-04 13:12:00	41.1167	19.9333	2.00158	63	0.924998
2022-07-04 13:13:00	41.1167	19.0167	1.99895	63.1667	0.922526
2022-07-04 13:14:00	41.1	21.1167	2.0011	62	0.940108
2022-07-04 13:15:00	41	21.35	2.00798	63	0.924998
2022-07-04 13:16:00	41.3333	20.75	2.0172	65.1667	0.893851
2022-07-04 13:17:00	41.2833	20.2833	2.01752	65.8333	0.88468
2022-07-04 13:18:00	41.3833	19.9333	2.00856	65.1667	0.893851
2022-07-04 13:19:00	41.2667	20.2	2.01463	63.6667	0.915189
2022-07-04 13:20:00	41.2833	18.7833	2.02439	63.1667	0.922526
2022-07-04 13:21:00	41.1667	19.6	2.01235	63	0.924998
2022-07-04 13:22:00	40.8833	20.4167	2.02669	61.3333	0.950455
2022-07-04 13:23:00	40.7833	20.45	2.01925	61	0.955713
2022-07-04 13:24:00	40.8	20.0167	2.01343	63.6667	0.915189
2022-07-04 13:25:00	40.9667	21.5833	2.00928	64.5	0.903212
2022-07-04 13:26:00	41.5167	19.2333	2.02009	67	0.86907
2022-07-04 13:27:00	41.3667	20.4333	2.02296	64.1667	0.907965
2022-07-04 13:28:00	41.4167	19.55	2.01455	65.3333	0.891541
2022-07-04 13:29:00	41.7167	19.5	2.01005	65.5	0.889242
2022-07-04 13:30:00	42.0167	18.8167	2.0113	67	0.86907
2022-07-04 13:31:00	42.1167	20.0167	2.00856	65.8333	0.88468
2022-07-04 13:32:00	41.7667	18.8167	2.00513	63.6667	0.915189
2022-07-04 13:33:00	41.8	19.65	2.00658	64.1667	0.907965
2022-07-04 13:34:00	41.5833	19.65	2.01493	62.3333	0.935017
2022-07-04 13:35:00	41.25	19.1667	2.01224	60.6667	0.961029
2022-07-04 13:36:00	41.1667	18.6833	2.00886	59.8333	0.974578
2022-07-04 13:37:00	41.3167	19.1667	2.00967	62.6667	0.929981
2022-07-04 13:38:00	41.4833	18.6167	2.01118	63.1667	0.922526
2022-07-04 13:39:00	41.6333	19.2	2.01903	64.6667	0.900854
2022-07-04 13:40:00	41.8167	19.3667	2.0242	64.3333	0.905582
2022-07-04 13:41:00	41.9667	19.4667	2.02141	65	0.896173
2022-07-04 13:42:00	41.8833	19.8	2.01202	65.1667	0.893851
2022-07-04 13:43:00	41.75	19.6	2.00922	63.3333	0.920068
2022-07-04 13:44:00	41.6167	21.2667	2.00608	64.5	0.903212
2022-07-04 13:45:00	41.75	21.1	2.00104	64.1667	0.907965
2022-07-04 13:46:00	41.9	19.6	2.00352	65.5	0.889242
2022-07-04 13:47:00	42.0833	18.9	2.0222	65.8333	0.88468
2022-07-04 13:48:00	42.2667	19.5333	2.02547	65.6667	0.886955
2022-07-04 13:49:00	42.0667	20.0167	2.01979	64.8333	0.898508
2022-07-04 13:50:00	41.9	20.0167	2.01499	64.3333	0.905582
2022-07-04 13:51:00	42.0667	20.4	2.01477	66	0.882416
2022-07-04 13:52:00	42.3167	19.9833	2.02291	65.8333	0.88468
2022-07-04 13:53:00	42.3833	21.4333	2.01708	66.8333	0.871266
2022-07-04 13:54:00	42.65	19.8833	2.0114	67	0.86907
2022-07-04 13:55:00	42.75	18.5667	2.00745	68	0.856116
2022-07-04 13:56:00	42.7667	20.1	2.00253	66.8333	0.871266
2022-07-04 13:57:00	43.0167	19.0667	2.00412	67.5	0.862545
2022-07-04 13:58:00	43.0333	18.2667	2.01004	67.5	0.862545
2022-07-04 13:59:00	42.9667	18.45	2.01684	65.1667	0.893851
2022-07-04 14:00:00	42.8833	18.8167	2.01355	65.8333	0.88468
2022-07-04 14:01:00	42.45	21.1667	2.01109	64.3333	0.905582
2022-07-04 14:02:00	42.4167	19.8667	2.01216	65.5	0.889242
2022-07-04 14:03:00	42.8333	20.5667	2.01468	67	0.86907
2022-07-04 14:04:00	43.1667	18.2333	2.01257	68.5	0.84978
2022-07-04 14:05:00	43.2167	20.0167	2.01199	68.6667	0.847689
2022-07-04 14:06:00	43.2	19.66	2.02323	68.2	0.85357
2022-07-04 14:07:00	43.3833	19.9833	2.03796	68.5	0.84978
2022-07-04 14:08:00	43.2167	19.7833	2.0389	67.5	0.862545
2022-07-04 14:09:00	43.0333	21	2.05677	66.3333	0.877923
2022-07-04 14:10:00	43.3	19.5333	2.02522	67.1667	0.866884
2022-07-04 14:11:00	43.1667	19.9667	2.01613	66.3333	0.877923
2022-07-04 14:12:00	43.2667	19.4667	2.03811	67.6667	0.860391
2022-07-04 14:13:00	42.8667	21.0667	2.04859	67.8333	0.858248
2022-07-04 14:14:00	42.7667	20.7333	2.032	67.1667	0.866884
2022-07-04 14:15:00	42.8667	18.8167	2.01761	67.8333	0.858248
2022-07-04 14:16:00	42.8	20.2	2.01418	66	0.882416
2022-07-04 14:17:00	42.6167	21.6	2.00422	66	0.882416
2022-07-04 14:18:00	42.4167	21.2667	2.00517	65.5	0.889242
2022-07-04 14:19:00	42.2333	21.7833	2.00254	66.1667	0.880164
2022-07-04 14:20:00	42.1167	22.4667	2.00928	65.6667	0.886955
2022-07-04 14:21:00	42.4167	21.3167	2.01422	68.3333	0.851882
2022-07-04 14:22:00	42.5667	21.3167	2.01058	69.3333	0.839425
2022-07-04 14:23:00	42.8667	20.8167	2.00826	70.3333	0.827322
2022-07-04 14:24:00	42.6833	18.8167	2.00065	68.5	0.84978
2022-07-04 14:25:00	42.8833	19.6833	2.00295	67.5	0.862545
2022-07-04 14:26:00	43.0667	20.4333	2.00261	69.5	0.837383
2022-07-04 14:27:00	42.9833	20.3167	2.00484	68.6667	0.847689
2022-07-04 14:28:00	42.9333	20.3833	2.00162	69	0.843537
2022-07-04 14:29:00	42.9833	19.1167	1.99529	67	0.86907
2022-07-04 14:30:00	42.7833	19.35	1.99625	66	0.882416
2022-07-04 14:31:00	42.85	21.15	2.00291	66.1667	0.880164
2022-07-04 14:32:00	42.5	21.1	2.01426	65.6667	0.886955
2022-07-04 14:33:00	42.6	20.8667	2.01247	66.8333	0.871266
2022-07-04 14:34:00	42.5	21.6	2.00419	67.5	0.862545
2022-07-04 14:35:00	42.65	20.6667	2.00147	68	0.856116
2022-07-04 14:36:00	42.6667	20.85	2.00127	68.3333	0.851882
2022-07-04 14:37:00	42.5833	20.75	1.9949	68	0.856116
2022-07-04 14:38:00	42.55	21.3	1.99425	68	0.856116
2022-07-04 14:39:00	42.7167	20.8667	1.99535	69.5	0.837383
2022-07-04 14:40:00	42.65	18.9	1.98444	67.3333	0.864709
2022-07-04 14:41:00	42.4833	20.1	1.98231	65.8333	0.88468
2022-07-04 14:42:00	42.1	21.2167	1.98674	65	0.896173
2022-07-04 14:43:00	41.9167	21.6333	1.98209	65.1667	0.893851
2022-07-04 14:44:00	41.9667	20.6833	1.98268	66	0.882416
2022-07-04 14:45:00	42.3667	20.0167	1.98105	67.6667	0.860391
2022-07-04 14:46:00	42.4333	21.55	1.97409	69.1667	0.841476
2022-07-04 14:47:00	42.4167	21.0167	1.97878	68.5	0.84978
2022-07-04 14:48:00	42.45	19.9667	1.97579	67.3333	0.864709
2022-07-04 14:49:00	42.35	20.1667	1.9765	66.3333	0.877923
2022-07-04 14:50:00	42.3333	19.6833	1.97679	66.8333	0.871266
2022-07-04 14:51:00	42.2667	20.3333	1.98862	66.6667	0.873474
2022-07-04 14:52:00	41.8667	20.5833	2.00324	65.1667	0.893851
2022-07-04 14:53:00	41.7	21.2	1.99481	64.6667	0.900854
2022-07-04 14:54:00	42.0833	20.3333	1.98888	66.6667	0.873474
2022-07-04 14:55:00	41.9	20.7667	1.99897	66.5	0.875693
2022-07-04 14:56:00	41.5833	21.0167	2.01473	64	0.910361
2022-07-04 14:57:00	41.4167	21.3167	2.0033	63.1667	0.922526
2022-07-04 14:58:00	41.4333	20.5667	2.00426	63.5	0.917622
2022-07-04 14:59:00	41.55	21.1	1.99281	66.5	0.875693
2022-07-04 15:00:00	41.45	21.35	1.98996	66.1667	0.880164
2022-07-04 15:01:00	41.15	21.55	1.99232	64.1667	0.907965
2022-07-04 15:02:00	41.0833	21.4167	1.98513	63.3333	0.920068
2022-07-04 15:03:00	41.1667	22.0167	1.98276	65.3333	0.891541
2022-07-04 15:04:00	41.3667	22.1333	1.99841	68.6667	0.847689
2022-07-04 15:05:00	41.5167	20.85	2.01062	68	0.856116
2022-07-04 15:06:00	41.6333	21.1667	1.99378	67.1667	0.866884
2022-07-04 15:07:00	41.4333	21.85	1.98834	65.8333	0.88468
2022-07-04 15:08:00	41.4	21.1333	1.99014	66.3333	0.877923
2022-07-04 15:09:00	41.5333	20.9833	1.98331	67.3333	0.864709
2022-07-04 15:10:00	41.6	21.7667	1.99196	67.6667	0.860391
2022-07-04 15:11:00	41.3833	21.0833	1.98336	66.1667	0.880164
2022-07-04 15:12:00	41.25	20.0333	1.97035	64.8333	0.898508
2022-07-04 15:13:00	41.55	20.4833	1.9749	66.3333	0.877923
2022-07-04 15:14:00	41.35	21.7167	1.9887	65.3333	0.891541
2022-07-04 15:15:00	41.25	20.6833	1.99349	64.8333	0.898508
2022-07-04 15:16:00	40.85	20.55	1.99869	61.8333	0.942674
2022-07-04 15:17:00	40.7667	20.5667	1.99593	62.5	0.932492
2022-07-04 15:18:00	40.35	21	1.98508	60.1667	0.969113
2022-07-04 15:19:00	40.3167	21.3	1.97469	61.5	0.947847
2022-07-04 15:20:00	40.5667	21.3167	1.9771	64	0.910361
2022-07-04 15:21:00	40.6167	21.55	1.98118	65.8333	0.88468
2022-07-04 15:22:00	40.6667	21.4167	1.98498	65.5	0.889242
2022-07-04 15:23:00	40.3667	21.6833	1.99152	64	0.910361
2022-07-04 15:24:00	40.35	21.0667	1.9839	62.5	0.932492
2022-07-04 15:25:00	40.2333	20.9667	1.98341	62.6667	0.929981
2022-07-04 15:26:00	40.1833	21.6667	1.99314	63.3333	0.920068
2022-07-04 15:27:00	40.2333	21.3667	1.98669	63.6667	0.915189
2022-07-04 15:28:00	40.1	21.4667	1.97315	62.3333	0.935017
2022-07-04 15:29:00	40.0333	21.5167	1.9701	63.1667	0.922526
2022-07-04 15:30:00	39.82	22	1.96938	60.8	0.958895
2022-07-04 15:31:00	39.8833	22.15	1.97884	64.5	0.903212
2022-07-04 15:32:00	40.0833	22.1833	1.97361	65	0.896173
2022-07-04 15:33:00	39.9	22.75	1.97462	64.3333	0.905582
2022-07-04 15:34:00	40.15	21.2667	1.98477	64.1667	0.907965
2022-07-04 15:35:00	40.15	20.3667	1.98281	63.8333	0.912768
2022-07-04 15:36:00	40.1167	20.5667	1.97731	63.5	0.917622
2022-07-04 15:37:00	40.1167	20.5833	1.97252	64	0.910361
2022-07-04 15:38:00	40.0667	20.2667	1.97459	63	0.924998
2022-07-04 15:39:00	39.9167	20.8667	1.97783	61.6667	0.945253
2022-07-04 15:40:00	39.9667	20.8167	1.97668	61.3333	0.950455
2022-07-04 15:41:00	39.8	20.5167	1.97686	60.1667	0.969113
2022-07-04 15:42:00	39.6333	21.0333	1.97921	60.1667	0.969113
2022-07-04 15:43:00	39.5833	20.5333	1.98373	59.8333	0.974578
2022-07-04 15:44:00	39.65	20.5333	1.98087	62.6667	0.929981
2022-07-04 15:45:00	39.5	21.65	1.97168	62.6667	0.929981
2022-07-04 15:46:00	39.75	22.4167	1.96769	64.8333	0.898508
2022-07-04 15:47:00	39.7333	21.9833	1.96843	63.3333	0.920068
2022-07-04 15:48:00	39.5167	22.4333	1.97297	62.5	0.932492
2022-07-04 15:49:00	39.6833	22.0333	1.96797	64	0.910361
2022-07-04 15:50:00	39.8	22.1	1.97376	66.6667	0.873474
2022-07-04 15:51:00	39.8333	22.5333	1.97959	65.5	0.889242
2022-07-04 15:52:00	39.8167	22.0333	1.97637	66	0.882416
2022-07-04 15:53:00	39.7667	22.3667	1.97086	64.3333	0.905582
2022-07-04 15:54:00	39.7167	21.25	1.96865	64.3333	0.905582
2022-07-04 15:55:00	39.6333	21.2	1.97498	62.3333	0.935017
2022-07-04 15:56:00	39.8333	21.6167	1.98389	65.3333	0.891541
2022-07-04 15:57:00	39.6667	21.8333	1.98093	64.1667	0.907965
2022-07-04 15:58:00	39.8833	22.5167	1.98026	65	0.896173
2022-07-04 15:59:00	39.85	21.9167	1.9747	64.3333	0.905582
2022-07-04 16:00:00	39.7	21.1167	1.97072	62.8333	0.927483
2022-07-04 16:01:00	39.6333	21.6667	1.97793	64	0.910361
2022-07-04 16:02:00	39.4667	21.4	1.97442	62.8333	0.927483
2022-07-04 16:03:00	39.4833	21.2667	1.97688	63.1667	0.922526
2022-07-04 16:04:00	39.3167	20.9333	1.97953	61.1667	0.953077
2022-07-04 16:05:00	39.3333	20.5	1.9817	62.1667	0.937556
2022-07-04 16:06:00	39.3833	19.9667	1.98348	61.5	0.947847
2022-07-04 16:07:00	39.2667	19.9167	1.97511	61.8333	0.942674
2022-07-04 16:08:00	39.25	20.5833	1.98154	60.6667	0.961029
2022-07-04 16:09:00	39.5333	20.35	1.97879	64.8333	0.898508
2022-07-04 16:10:00	39.4833	20.9333	1.97844	63.3333	0.920068
2022-07-04 16:11:00	39.4833	21.7667	1.97497	63.1667	0.922526
2022-07-04 16:12:00	39.3167	21.1333	1.97815	61	0.955713
2022-07-04 16:13:00	39.1833	19.8167	1.98208	60.3333	0.966404
2022-07-04 16:14:00	39.1833	19.9	1.98414	60.5	0.963709
2022-07-04 16:15:00	39.1333	20.2333	1.98416	61.5	0.947847
2022-07-04 16:16:00	39.15	20.3667	1.97688	60.5	0.963709
2022-07-04 16:17:00	39.0667	19.9667	1.98454	59.8333	0.974578
2022-07-04 16:18:00	39.0667	20.2	1.98124	60.1667	0.969113
2022-07-04 16:19:00	39.2167	20.4333	1.97528	61.8333	0.942674
2022-07-04 16:20:00	39.1333	20.6833	1.97547	61.1667	0.953077
2022-07-04 16:21:00	39.25	21.2	1.97419	63	0.924998
2022-07-04 16:22:00	39.1667	20.1167	1.97982	62.1667	0.937556
2022-07-04 16:23:00	39.1	20.2333	1.98754	60.6667	0.961029
2022-07-04 16:24:00	39.0833	20.65	1.98759	62.3333	0.935017
2022-07-04 16:25:00	39.0167	20.25	1.98676	60.1667	0.969113
2022-07-04 16:26:00	39.2333	20.0667	1.97942	63	0.924998
2022-07-04 16:27:00	39.0167	20.55	1.98425	61.3333	0.950455
2022-07-04 16:28:00	39.1	20.6333	1.99603	63	0.924998
2022-07-04 16:29:00	38.9667	20.5833	1.99027	61.6667	0.945253
2022-07-04 16:30:00	39.0333	20.5167	1.98594	62	0.940108
2022-07-04 16:31:00	38.8667	19.6667	1.98996	59.1667	0.985692
2022-07-04 16:32:00	38.9167	20.0333	1.99101	60.3333	0.966404
2022-07-04 16:33:00	38.9833	19.8167	1.9847	59.5	0.980104
2022-07-04 16:34:00	39	19.9167	1.9833	60	0.971838
2022-07-04 16:35:00	39.0167	20	1.98513	60.8333	0.958364
2022-07-04 16:36:00	39.05	20.3833	1.97898	62.3333	0.935017
2022-07-04 16:37:00	39.1167	20.4833	1.97726	62	0.940108
2022-07-04 16:38:00	39.1167	19.8833	1.98349	63.3333	0.920068
2022-07-04 16:39:00	39.2833	20.75	1.98182	63.8333	0.912768
2022-07-04 16:40:00	39.15	19.9333	1.98579	61.3333	0.950455
2022-07-04 16:41:00	39.1	19.4167	1.98948	60.8333	0.958364
2022-07-04 16:42:00	39.1833	20.3667	1.99346	61.8333	0.942674
2022-07-04 16:43:00	39.0167	19.7167	1.99026	60.6667	0.961029
2022-07-04 16:44:00	39	19.7833	1.9888	60.3333	0.966404
2022-07-04 16:45:00	39	20.8167	1.99321	61.6667	0.945253
2022-07-04 16:46:00	39.0333	20.5833	1.98548	61.6667	0.945253
2022-07-04 16:47:00	39.05	20.2833	1.99027	60.8333	0.958364
2022-07-04 16:48:00	39.0333	19.8167	1.99179	60.3333	0.966404
2022-07-04 16:49:00	39.1333	20.5667	2.00075	62.5	0.932492
2022-07-04 16:50:00	39.2167	21.1333	2.00219	63.3333	0.920068
2022-07-04 16:51:00	39.3	21.4833	2.003	64.6667	0.900854
2022-07-04 16:52:00	39.2833	21.3	1.99118	63.6667	0.915189
2022-07-04 16:53:00	39.2833	20.6833	1.98992	63.1667	0.922526
2022-07-04 16:54:00	39.2667	19.25	1.98886	63.5	0.917622
2022-07-04 16:55:00	39.2333	20.9167	1.99156	62.5	0.932492
2022-07-04 16:56:00	39.1	20.66	1.99676	61.4	0.94941
2022-07-04 16:57:00	39.2333	20.5	2.00021	62.8333	0.927483
2022-07-04 16:58:00	39.2333	20.9	1.99208	62.5	0.932492
2022-07-04 16:59:00	39.2	20.45	1.99438	62.5	0.932492
2022-07-04 17:00:00	39.1667	20.7667	1.99945	62	0.940108
2022-07-04 17:01:00	39.3333	21.1833	1.99699	64.5	0.903212
2022-07-04 17:02:00	39.3667	20.8833	1.99779	63.8333	0.912768
2022-07-04 17:03:00	39.2167	20.95	1.99831	63.3333	0.920068
2022-07-04 17:04:00	39.1667	20.0167	2.00506	61	0.955713
2022-07-04 17:05:00	39.15	20.2833	2.00079	61.8333	0.942674
2022-07-04 17:06:00	39.15	20.4167	1.99956	61	0.955713
2022-07-04 17:07:00	39.2167	21.4	1.99775	63.6667	0.915189
2022-07-04 17:08:00	39.35	21.4333	1.99544	64.5	0.903212
2022-07-04 17:09:00	39.3167	21.3833	2.00311	64.5	0.903212
2022-07-04 17:10:00	39.25	20.9167	2.00035	62.1667	0.937556
2022-07-04 17:11:00	39.25	20.6833	2.0001	61.6667	0.945253
2022-07-04 17:12:00	39.2667	21.2833	2.00182	63.8333	0.912768
2022-07-04 17:13:00	39.2333	20.5333	1.99884	62.3333	0.935017
2022-07-04 17:14:00	39.0833	20.4167	1.99772	61	0.955713
2022-07-04 17:15:00	39.05	20.6	2.00045	60.3333	0.966404
2022-07-04 17:16:00	39.05	20.4	2.00675	60.6667	0.961029
2022-07-04 17:17:00	39.0667	20.5833	2.00072	62.1667	0.937556
2022-07-04 17:18:00	39.25	21.2167	1.99411	65.1667	0.893851
2022-07-04 17:19:00	39.2	20.6833	1.98959	63.5	0.917622
2022-07-04 17:20:00	39.2167	20.25	1.99109	64.1667	0.907965
2022-07-04 17:21:00	39.2833	21.0833	1.99267	63.8333	0.912768
2022-07-04 17:22:00	39.2167	22.0333	1.99515	64	0.910361
2022-07-04 17:23:00	39.2333	21.2333	1.99636	63	0.924998
2022-07-04 17:24:00	39.2333	20.9333	1.99724	63.3333	0.920068
2022-07-04 17:25:00	39.1667	20.4333	1.99729	61.6667	0.945253
2022-07-04 17:26:00	39.2167	21.6333	2.00072	64.3333	0.905582
2022-07-04 17:27:00	39.25	21.0833	2.003	63	0.924998
2022-07-04 17:28:00	39.2	20.7333	2.0013	63.8333	0.912768
2022-07-04 17:29:00	39.1833	21.1167	2.00831	63.1667	0.922526
2022-07-04 17:30:00	39.2333	20.7333	2.00548	63	0.924998
2022-07-04 17:31:00	39.2	20.45	2.00256	61.3333	0.950455
2022-07-04 17:32:00	39.1	20.0333	2.00149	60.8333	0.958364
2022-07-04 17:33:00	39.0333	20.3167	1.99675	60.1667	0.969113
2022-07-04 17:34:00	38.9833	20.6	2.00326	62.1667	0.937556
2022-07-04 17:35:00	39.0333	20.6	2.00238	62.5	0.932492
2022-07-04 17:36:00	39.0333	20.95	1.99901	63.1667	0.922526
2022-07-04 17:37:00	39.0333	21.2833	1.99846	62.5	0.932492
2022-07-04 17:38:00	39.05	21.0167	1.99951	62.8333	0.927483
2022-07-04 17:39:00	39.2	21.35	2.00079	64	0.910361
2022-07-04 17:40:00	39.2	21.65	2.00013	64.3333	0.905582
2022-07-04 17:41:00	39.2667	21.8833	1.9944	64.5	0.903212
2022-07-04 17:42:00	39.1833	21.6667	1.99309	65	0.896173
2022-07-04 17:43:00	39.2167	21.75	2.00121	64.1667	0.907965
2022-07-04 17:44:00	39.1667	21.0167	2.00867	62.8333	0.927483
2022-07-04 17:45:00	39.0833	21.7167	2.00433	62.8333	0.927483
2022-07-04 17:46:00	38.9667	21.4	2.00114	62	0.940108
2022-07-04 17:47:00	39.05	21.1667	1.9956	64	0.910361
2022-07-04 17:48:00	39.05	21.05	1.99946	63.6667	0.915189
2022-07-04 17:49:00	38.9167	21.8833	1.99749	63.3333	0.920068
2022-07-04 17:50:00	39.15	21.8	1.99371	64	0.910361
2022-07-04 17:51:00	39.1	21.5667	1.98556	64	0.910361
2022-07-04 17:52:00	39.15	21.3833	1.98485	64	0.910361
2022-07-04 17:53:00	39.05	21.3167	1.99685	64.1667	0.907965
2022-07-04 17:54:00	39.1	20.85	2.00826	63.1667	0.922526
2022-07-04 17:55:00	38.9667	20.7333	1.99994	63.8333	0.912768
2022-07-04 17:56:00	39.0833	21.7333	2.00175	64	0.910361
2022-07-04 17:57:00	39.1	21.9	2.00433	63.6667	0.915189
2022-07-04 17:58:00	39.2333	22.0333	1.99899	64.6667	0.900854
2022-07-04 17:59:00	39.2667	21.5667	1.99088	65	0.896173
2022-07-04 18:00:00	39.1667	21.7	1.9843	64.8333	0.898508
2022-07-04 18:01:00	39.0833	22.1333	1.98881	63.8333	0.912768
2022-07-04 18:02:00	38.9	21.1833	1.99824	61.6667	0.945253
2022-07-04 18:03:00	38.85	21.4167	1.99928	61.6667	0.945253
2022-07-04 18:04:00	38.8667	21.1167	1.99845	63.5	0.917622
2022-07-04 18:05:00	38.7833	21.6	1.994	61.8333	0.942674
2022-07-04 18:06:00	38.7	21.55	1.98637	61.5	0.947847
2022-07-04 18:07:00	38.7167	21.25	1.98984	62.8333	0.927483
2022-07-04 18:08:00	38.7333	21.7	1.98595	62.6667	0.929981
2022-07-04 18:09:00	38.45	21.3167	1.99214	59.3333	0.98289
2022-07-04 18:10:00	38.6333	21.85	2.00382	62	0.940108
2022-07-04 18:11:00	38.6833	21.6	1.99825	62.8333	0.927483
2022-07-04 18:12:00	38.3333	21.1167	1.98985	60	0.971838
2022-07-04 18:13:00	38.1333	21.3667	2.01614	58.3333	0.999942
2022-07-04 18:14:00	38.0833	21.1667	2.00148	59.3333	0.98289
2022-07-04 18:15:00	38.0333	21.3333	2.01024	59.3333	0.98289
2022-07-04 18:16:00	38.1833	21.2167	2.00708	61.6667	0.945253
2022-07-04 18:17:00	38.15	21.4333	2.00118	60.8333	0.958364
2022-07-04 18:18:00	38.0333	21.4	2.00203	61.3333	0.950455
2022-07-04 18:19:00	37.95	21.5	2.00664	60	0.971838
2022-07-04 18:20:00	37.9667	21.6333	2.01556	61.6667	0.945253
2022-07-04 18:21:00	38.1333	21.5667	2.02035	63.1667	0.922526
2022-07-04 18:22:00	38.14	22.08	2.02726	63.2	0.922033
2022-07-04 18:23:00	38.1667	21.5	2.02931	61.6667	0.945253
2022-07-04 18:24:00	38.1333	21.8167	2.03278	61.6667	0.945253
2022-07-04 18:25:00	38.1167	21.45	2.00374	62	0.940108
2022-07-04 18:26:00	38.1167	21.5	1.99151	62.8333	0.927483
2022-07-04 18:27:00	38.1	21.5167	2.00322	61.8333	0.942674
2022-07-04 18:28:00	38.05	21.4667	2.0146	62.5	0.932492
2022-07-04 18:29:00	38.0333	21.4333	2.01244	61.1667	0.953077
2022-07-04 18:30:00	38.0167	21.3	2.01501	61	0.955713
2022-07-04 18:31:00	37.7833	21.5333	2.00793	58.8333	0.991344
2022-07-04 18:32:00	37.6333	21.5	2.0007	58.6667	0.994194
2022-07-04 18:33:00	37.5833	22.1167	1.99866	59.3333	0.98289
2022-07-04 18:34:00	37.6167	21.8	2.00306	60.1667	0.969113
2022-07-04 18:35:00	37.6667	21.7667	2.00659	60.5	0.963709
2022-07-04 18:36:00	37.6333	21.4333	2.00307	60.1667	0.969113
2022-07-04 18:37:00	37.6333	21.8	2.00663	60.6667	0.961029
2022-07-04 18:38:00	37.55	22.1667	2.0044	61.1667	0.953077
2022-07-04 18:39:00	37.6	22.2333	1.99945	62.5	0.932492
2022-07-04 18:40:00	37.4667	22.05	1.99992	60	0.971838
2022-07-04 18:41:00	37.3667	21.8167	1.99373	60.5	0.963709
2022-07-04 18:42:00	37.4	21.7	1.98954	60.3333	0.966404
2022-07-04 18:43:00	37.4833	22.15	1.99695	62.5	0.932492
2022-07-04 18:44:00	37.4833	22.2167	2.00051	61.5	0.947847
2022-07-04 18:45:00	37.4667	21.7333	1.99758	61.3333	0.950455
2022-07-04 18:46:00	37.2833	21.7333	2.00072	58.8333	0.991344
2022-07-04 18:47:00	37.2	22.3667	2.005	59.6667	0.977333
2022-07-04 18:48:00	37.2833	22.8167	1.99825	61.6667	0.945253
2022-07-04 18:49:00	37.3	22.3167	1.99803	62	0.940108
2022-07-04 18:50:00	37.1333	22.0333	1.9964	59.1667	0.985692
2022-07-04 18:51:00	37.1667	22.5667	1.99558	61.6667	0.945253
2022-07-04 18:52:00	37.15	22.3667	1.9994	61.3333	0.950455
2022-07-04 18:53:00	37.0333	21.8333	2.00128	60.3333	0.966404
2022-07-04 18:54:00	36.9833	21.6333	2.00231	60	0.971838
2022-07-04 18:55:00	36.9	21.7167	2.00464	60	0.971838
2022-07-04 18:56:00	37.0167	22.3167	2.00762	61.1667	0.953077
2022-07-04 18:57:00	37.0833	22.2833	2.00912	63.1667	0.922526
2022-07-04 18:58:00	37.1167	22.4833	2.00638	62.5	0.932492
2022-07-04 18:59:00	37.1	22.2833	2.00711	62.5	0.932492
2022-07-04 19:00:00	37	22.2667	2.01142	60.1667	0.969113
2022-07-04 19:01:00	36.85	21.95	2.01092	58.5	0.99706
2022-07-04 19:02:00	36.8667	22.3333	2.00619	60	0.971838
2022-07-04 19:03:00	36.9167	22.5	2.00645	60.8333	0.958364
2022-07-04 19:04:00	37.05	22.6833	2.00357	62.6667	0.929981
2022-07-04 19:05:00	37.1	22.8	2.00682	63.5	0.917622
2022-07-04 19:06:00	36.8333	22.5	2.00864	60	0.971838
2022-07-04 19:07:00	36.9833	22.2	2.00772	62.6667	0.929981
2022-07-04 19:08:00	36.9833	23.0167	2.01375	62	0.940108
2022-07-04 19:09:00	37.0333	22.6167	2.01074	62.8333	0.927483
2022-07-04 19:10:00	37.1	23.75	2.01002	63.3333	0.920068
2022-07-04 19:11:00	36.95	23.6833	2.00615	62.6667	0.929981
2022-07-04 19:12:00	37.05	23.2667	2.00618	63	0.924998
2022-07-04 19:13:00	37.0167	22.9	1.99779	62.1667	0.937556
2022-07-04 19:14:00	37.1833	23.1667	2.00242	63.1667	0.922526
2022-07-04 19:15:00	37.05	23.55	1.99073	62.5	0.932492
2022-07-04 19:16:00	36.95	24.5167	1.99173	63.5	0.917622
2022-07-04 19:17:00	37.05	23.6833	2.00438	63.5	0.917622
2022-07-04 19:18:00	37.15	23.75	2.00308	63.5	0.917622
2022-07-04 19:19:00	37.0167	23.6167	2.00947	62.3333	0.935017
2022-07-04 19:20:00	36.7333	23.4833	1.99206	58.8333	0.991344
2022-07-04 19:21:00	36.7	24.35	1.98799	60.8333	0.958364
2022-07-04 19:22:00	36.8	24.25	1.9916	62.3333	0.935017
2022-07-04 19:23:00	37.0833	23.6667	1.99455	64.1667	0.907965
2022-07-04 19:24:00	36.95	24.75	1.9937	62.8333	0.927483
2022-07-04 19:25:00	36.9833	24.05	1.99282	63.5	0.917622
2022-07-04 19:26:00	36.9333	24.6167	1.9928	63.5	0.917622
2022-07-04 19:27:00	36.7667	24.5333	1.99353	62.5	0.932492
2022-07-04 19:28:00	36.7667	25.0333	1.99518	64	0.910361
2022-07-04 19:29:00	36.85	24.7167	1.99869	64.6667	0.900854
2022-07-04 19:30:00	36.7	25.0667	2.00191	63.1667	0.922526
2022-07-04 19:31:00	36.5167	24.5167	2.00267	62.6667	0.929981
2022-07-04 19:32:00	36.5333	24.45	2.00295	63.1667	0.922526
2022-07-04 19:33:00	36.7833	24.2333	2.00153	63.3333	0.920068
2022-07-04 19:34:00	36.7833	24.5167	1.99561	63.3333	0.920068
2022-07-04 19:35:00	36.75	24.55	1.99613	63.1667	0.922526
2022-07-04 19:36:00	36.3667	24.45	1.99411	59.1667	0.985692
2022-07-04 19:37:00	36.3333	24.8333	1.99414	60.6667	0.961029
2022-07-04 19:38:00	36.1167	25.1167	1.99425	60.8333	0.958364
2022-07-04 19:39:00	36.3167	25.25	1.99743	64.3333	0.905582
2022-07-04 19:40:00	36.4833	24.9333	1.99663	64.6667	0.900854
2022-07-04 19:41:00	36.4	25.6333	1.99226	64.1667	0.907965
2022-07-04 19:42:00	36.0667	25.2333	1.99229	61.3333	0.950455
2022-07-04 19:43:00	35.7833	25.5333	1.99251	60.3333	0.966404
2022-07-04 19:44:00	35.7833	25.3833	1.99085	60.1667	0.969113
2022-07-04 19:45:00	35.75	25.7667	1.98692	62.1667	0.937556
2022-07-04 19:46:00	35.7833	25.35	1.98704	62	0.940108
2022-07-04 19:47:00	35.75	25.4667	1.98927	63	0.924998
2022-07-04 19:48:00	35.5667	25.7	1.98942	61	0.955713
2022-07-04 19:49:00	35.44	25.64	1.98858	61.2	0.952551
2022-07-04 19:50:00	35.3333	25.8833	1.99107	60.8333	0.958364
2022-07-04 19:51:00	35.3667	25.5333	1.99249	61.6667	0.945253
2022-07-04 19:52:00	35.3667	25.6167	1.9912	61.3333	0.950455
2022-07-04 19:53:00	35.25	25.4	2.00159	61.5	0.947847
2022-07-04 19:54:00	35.2667	25.5	1.9978	61	0.955713
2022-07-04 19:55:00	35.1333	25.4667	1.99157	61.5	0.947847
2022-07-04 19:56:00	35.1667	25.4167	1.99002	61.5	0.947847
2022-07-04 19:57:00	35.1667	25.5	1.98962	62.5	0.932492
2022-07-04 19:58:00	35.05	25.3	1.98951	60.3333	0.966404
2022-07-04 19:59:00	35.0667	24.95	1.9899	61.3333	0.950455
2022-07-04 20:00:00	35.1167	25.1333	1.99025	62.3333	0.935017
2022-07-04 20:01:00	35.1	25.1	1.98972	62.6667	0.929981
2022-07-04 20:02:00	35.1667	25.2333	1.989	61.8333	0.942674
2022-07-04 20:03:00	34.9667	25.0333	1.98946	60.8333	0.958364
2022-07-04 20:04:00	34.9167	25.0833	1.99132	60.1667	0.969113
2022-07-04 20:05:00	34.9833	25.0167	1.99239	61.6667	0.945253
2022-07-04 20:06:00	34.9333	25.05	1.99516	60.6667	0.961029
2022-07-04 20:07:00	34.8167	24.9333	1.99683	60.5	0.963709
2022-07-04 20:08:00	34.6167	25.05	2.00497	58.5	0.99706
2022-07-04 20:09:00	34.6667	25.2	2.00875	60.3333	0.966404
2022-07-04 20:10:00	34.5167	25.1333	2.0085	59	0.98851
2022-07-04 20:11:00	34.5833	25.2	2.00671	60.6667	0.961029
2022-07-04 20:12:00	34.7	25.2333	1.99867	61.3333	0.950455
2022-07-04 20:13:00	34.6167	25.25	1.99357	61	0.955713
2022-07-04 20:14:00	34.6333	25.2333	1.99758	60.3333	0.966404
2022-07-04 20:15:00	34.5833	25.1833	1.99713	59.6667	0.977333
2022-07-04 20:16:00	34.4833	25.3333	1.99269	59.3333	0.98289
2022-07-04 20:17:00	34.4667	25.2667	1.99593	60.1667	0.969113
2022-07-04 20:18:00	34.4833	25.2667	1.99582	60.6667	0.961029
2022-07-04 20:19:00	34.4167	25.6667	1.99581	59.6667	0.977333
2022-07-04 20:20:00	34.5167	25.7167	2.00304	61.8333	0.942674
2022-07-04 20:21:00	34.4667	26.1833	2.00932	61.5	0.947847
2022-07-04 20:22:00	34.5333	26.2167	2.00685	62.5	0.932492
2022-07-04 20:23:00	34.3667	26.0167	2.0083	60	0.971838
2022-07-04 20:24:00	34.5	25.7833	2.0107	61	0.955713
2022-07-04 20:25:00	34.6	26.15	2.00976	62.3333	0.935017
2022-07-04 20:26:00	34.5833	26.2	2.00178	63.6667	0.915189
2022-07-04 20:27:00	34.55	26.55	1.99686	63	0.924998
2022-07-04 20:28:00	34.5833	26.1833	1.99516	62.5	0.932492
2022-07-04 20:29:00	34.35	26.0667	1.99518	59.3333	0.98289
2022-07-04 20:30:00	34.4833	26.5	1.99866	61.5	0.947847
2022-07-04 20:31:00	34.5333	26.3167	1.99503	61.8333	0.942674
2022-07-04 20:32:00	34.4833	26.7	1.99246	61.8333	0.942674
2022-07-04 20:33:00	34.6833	26.3167	1.99139	63.1667	0.922526
2022-07-04 20:34:00	34.7333	26.3833	1.99319	63.3333	0.920068
2022-07-04 20:35:00	34.8333	26.0833	1.99834	64	0.910361
2022-07-04 20:36:00	34.7333	25.8167	1.99664	62.5	0.932492
2022-07-04 20:37:00	34.7333	26.5	1.99648	63.3333	0.920068
2022-07-04 20:38:00	34.8	26.2667	2.00166	62.6667	0.929981
2022-07-04 20:39:00	34.6833	25.9333	2.00895	62	0.940108
2022-07-04 20:40:00	34.65	26.0667	2.01132	61.8333	0.942674
2022-07-04 20:41:00	34.8833	25.5667	2.01563	62.8333	0.927483
2022-07-04 20:42:00	35.0333	25.0833	2.02011	62.8333	0.927483
2022-07-04 20:43:00	34.9667	26.5167	2.01712	63.3333	0.920068
2022-07-04 20:44:00	34.6833	27.2667	2.02205	61.6667	0.945253
2022-07-04 20:45:00	34.8	27.3833	2.02039	61.8333	0.942674
2022-07-04 20:46:00	34.6	26.1167	2.0178	61.8333	0.942674
2022-07-04 20:47:00	34.6833	25.95	2.01502	62.1667	0.937556
2022-07-04 20:48:00	34.85	26.6167	2.01433	63.5	0.917622
2022-07-04 20:49:00	34.8667	26.7667	2.01611	63.5	0.917622
2022-07-04 20:50:00	34.75	26.65	2.01477	63.3333	0.920068
2022-07-04 20:51:00	34.6	26.7	2.01594	62.6667	0.929981
2022-07-04 20:52:00	34.65	26.95	2.01631	63	0.924998
2022-07-04 20:53:00	34.5833	26.5333	2.01808	61.6667	0.945253
2022-07-04 20:54:00	34.5833	26.0667	2.02333	62	0.940108
2022-07-04 20:55:00	34.5	26.0167	2.02608	60.8333	0.958364
2022-07-04 20:56:00	34.4167	26.3833	2.02473	61.1667	0.953077
2022-07-04 20:57:00	34.4	26.2833	2.02295	61.8333	0.942674
2022-07-04 20:58:00	34.5667	26.45	2.01319	63.3333	0.920068
2022-07-04 20:59:00	34.4667	26.5667	2.01468	62.1667	0.937556
2022-07-04 21:00:00	34.5667	26.3833	2.01656	63.1667	0.922526
2022-07-04 21:01:00	34.4333	26.4	2.01883	62	0.940108
2022-07-04 21:02:00	34.5333	26.5	2.0243	62.1667	0.937556
2022-07-04 21:03:00	34.3833	26.45	2.02885	60.8333	0.958364
2022-07-04 21:04:00	34.2	26.3333	2.02889	60	0.971838
2022-07-04 21:05:00	34.4	26.6667	2.03064	61.6667	0.945253
2022-07-04 21:06:00	34.3667	27.1667	2.03878	61.6667	0.945253
2022-07-04 21:07:00	34.3333	26.8	2.05357	62	0.940108
2022-07-04 21:08:00	34.35	26.9333	2.05312	62.5	0.932492
2022-07-04 21:09:00	34.1333	26.5667	2.04994	61.3333	0.950455
2022-07-04 21:10:00	34.25	27.2	2.04994	62.3333	0.935017
2022-07-04 21:11:00	34.15	26.9833	2.04538	61.8333	0.942674
2022-07-04 21:12:00	34.2333	27.4167	2.03691	62	0.940108
2022-07-04 21:13:00	34.0333	27.1667	2.03368	61.5	0.947847
2022-07-04 21:14:00	34.35	27.5333	2.03491	62.6667	0.929981
2022-07-04 21:15:00	34.4667	27.5167	2.0352	63	0.924998
2022-07-04 21:16:00	34.55	25.5	2.03261	62.6667	0.929981
2022-07-04 21:17:00	34.52	26.12	2.02865	62.4	0.934006
2022-07-04 21:18:00	34.6	26.0833	2.02671	62.8333	0.927483
2022-07-04 21:19:00	34.4667	27.7667	2.02609	63.6667	0.915189
2022-07-04 21:20:00	34.65	26.8	2.02611	63.3333	0.920068
2022-07-04 21:21:00	34.65	26.0333	2.02522	63.8333	0.912768
2022-07-04 21:22:00	34.6	26.2	2.02435	62.6667	0.929981
2022-07-04 21:23:00	34.5667	26.3167	2.02443	62.5	0.932492
2022-07-04 21:24:00	34.5667	27.1667	2.02713	62.1667	0.937556
2022-07-04 21:25:00	34.5333	26.2333	2.02872	62.3333	0.935017
2022-07-04 21:26:00	34.4333	27.9333	2.02796	62.5	0.932492
2022-07-04 21:27:00	34.4333	27.7	2.02745	63.1667	0.922526
2022-07-04 21:28:00	34.4833	27.5667	2.02805	63.5	0.917622
2022-07-04 21:29:00	34.5167	27.3	2.02821	63.6667	0.915189
2022-07-04 21:30:00	34.4167	27.7333	2.03169	63.5	0.917622
2022-07-04 21:31:00	34.3167	28.05	2.06004	63	0.924998
2022-07-04 21:32:00	34.4333	27.6	2.1022	63.6667	0.915189
2022-07-04 21:33:00	34.4667	27.8667	2.17386	62.8333	0.927483
2022-07-04 21:34:00	34.5667	28.15	2.22597	63.1667	0.922526
2022-07-04 21:35:00	34.5833	27.0833	2.22383	63.3333	0.920068
2022-07-04 21:36:00	34.5833	27.0667	2.20228	64.3333	0.905582
2022-07-04 21:37:00	34.4	27.1667	2.18662	63.3333	0.920068
2022-07-04 21:38:00	34.1833	27.55	2.18233	63.1667	0.922526
2022-07-04 21:39:00	34.1667	27.7333	2.15302	62.5	0.932492
2022-07-04 21:40:00	34.1667	28.3667	2.11567	62.8333	0.927483
2022-07-04 21:41:00	34.25	28.1667	2.09924	62.8333	0.927483
2022-07-04 21:42:00	34.2667	27.9667	2.07693	63.6667	0.915189
2022-07-04 21:43:00	34.1167	28.8833	2.06484	63.5	0.917622
2022-07-04 21:44:00	34.25	28.5167	2.0527	63.6667	0.915189
2022-07-04 21:45:00	34.0333	28.5	2.0439	62.3333	0.935017
2022-07-04 21:46:00	34.15	28.25	2.04163	63.3333	0.920068
2022-07-04 21:47:00	34.2333	28.6167	2.04235	64.5	0.903212
2022-07-04 21:48:00	34.15	28.55	2.04105	63.6667	0.915189
2022-07-04 21:49:00	34.1833	28.6333	2.04011	64.6667	0.900854
2022-07-04 21:50:00	34.15	28.95	2.03778	64	0.910361
2022-07-04 21:51:00	34.0167	30.0667	2.03512	63.6667	0.915189
2022-07-04 21:52:00	34	29.35	2.03015	63.5	0.917622
2022-07-04 21:53:00	33.8833	29.4	2.03077	63.1667	0.922526
2022-07-04 21:54:00	33.9667	30.0833	2.0302	64.8333	0.898508
2022-07-04 21:55:00	33.9667	28.7833	2.028	63.6667	0.915189
2022-07-04 21:56:00	34	29.7167	2.02364	64.6667	0.900854
2022-07-04 21:57:00	33.9	29.75	2.0194	64.1667	0.907965
2022-07-04 21:58:00	33.9667	29.4667	2.01886	64.6667	0.900854
2022-07-04 21:59:00	33.95	29.2333	2.01835	64	0.910361
2022-07-04 22:00:00	34.0333	28.6333	2.01752	64.5	0.903212
2022-07-04 22:01:00	34	29.2833	2.01341	63.8333	0.912768
2022-07-04 22:02:00	34.05	28.75	2.00932	64.3333	0.905582
2022-07-04 22:03:00	34.0833	28.7833	2.00809	63.8333	0.912768
2022-07-04 22:04:00	34.1333	28.6667	2.00791	64.5	0.903212
2022-07-04 22:05:00	34	28.3333	2.00937	63.6667	0.915189
2022-07-04 22:06:00	33.75	29.75	2.01057	63.5	0.917622
2022-07-04 22:07:00	33.6833	29.8833	2.01155	63.1667	0.922526
2022-07-04 22:08:00	33.6333	30.1833	2.01263	64.1667	0.907965
2022-07-04 22:09:00	33.6167	30.2167	2.01364	63.6667	0.915189
2022-07-04 22:10:00	33.6833	29.9	2.01376	64.3333	0.905582
2022-07-04 22:11:00	33.6167	29.8	2.01473	63.6667	0.915189
2022-07-04 22:12:00	33.4667	29.9667	2.01472	64	0.910361
2022-07-04 22:13:00	33.6333	29.1167	2.01818	63.5	0.917622
2022-07-04 22:14:00	33.7167	29.4667	2.02698	64.5	0.903212
2022-07-04 22:15:00	33.55	30.1667	2.02616	63.1667	0.922526
2022-07-04 22:16:00	33.3667	30.4167	2.02421	64	0.910361
2022-07-04 22:17:00	33.25	30.5667	2.02333	63.1667	0.922526
2022-07-04 22:18:00	33.2333	31.1	2.03692	63.8333	0.912768
2022-07-04 22:19:00	33.2167	31.0333	2.05271	63.6667	0.915189
2022-07-04 22:20:00	33.2333	30.9167	2.05909	64.3333	0.905582
2022-07-04 22:21:00	33.1667	30.75	2.05474	63.5	0.917622
2022-07-04 22:22:00	33.1	30.7	2.05385	63.5	0.917622
2022-07-04 22:23:00	33.35	30.2833	2.06045	63	0.924998
2022-07-04 22:24:00	33.4833	30.35	2.05967	63.5	0.917622
2022-07-04 22:25:00	33.6	29.65	2.05716	63.5	0.917622
2022-07-04 22:26:00	33.6	29.7167	2.05481	63.3333	0.920068
2022-07-04 22:27:00	33.6167	30.1667	2.05542	64	0.910361
2022-07-04 22:28:00	33.6	30.2667	2.05729	64.6667	0.900854
2022-07-04 22:29:00	33.6	29.7167	2.07325	64.1667	0.907965
2022-07-04 22:30:00	33.55	30.0667	2.08142	65	0.896173
2022-07-04 22:31:00	33.3833	31.1833	2.09321	63.8333	0.912768
2022-07-04 22:32:00	33.2833	32	2.09267	64.8333	0.898508
2022-07-04 22:33:00	33.0167	32.05	2.08772	63.8333	0.912768
2022-07-04 22:34:00	32.8	32.3333	2.08233	63.8333	0.912768
2022-07-04 22:35:00	32.6833	32.5667	2.0739	63.5	0.917622
2022-07-04 22:36:00	32.6833	32.05	2.05854	64.1667	0.907965
2022-07-04 22:37:00	32.6833	31.7	2.04511	63.6667	0.915189
2022-07-04 22:38:00	32.9	31.25	2.04259	64.6667	0.900854
2022-07-04 22:39:00	32.9	30.8167	2.04218	63.3333	0.920068
2022-07-04 22:40:00	32.9833	31.15	2.04399	63.3333	0.920068
2022-07-04 22:41:00	33.15	30.3333	2.04659	63.3333	0.920068
2022-07-04 22:42:00	33.0833	30.6333	2.04986	63.1667	0.922526
2022-07-04 22:43:00	33	31.1833	2.0533	62.8333	0.927483
2022-07-04 22:44:00	32.85	30.5833	2.06135	62.6667	0.929981
2022-07-04 22:45:00	33.05	30.7167	2.06068	63	0.924998
2022-07-04 22:46:00	33.1	30.48	2.05937	63	0.924998
2022-07-04 22:47:00	33.1333	30.1167	2.05757	63.8333	0.912768
2022-07-04 22:48:00	33.1833	29.7833	2.05519	63.6667	0.915189
2022-07-04 22:49:00	33.1667	30.1667	2.0482	64.1667	0.907965
2022-07-04 22:50:00	33.05	30.9667	2.04309	63.5	0.917622
2022-07-04 22:51:00	33.0167	31.3833	2.04102	64	0.910361
2022-07-04 22:52:00	32.9	31.5333	2.0397	63.6667	0.915189
2022-07-04 22:53:00	32.7333	31.9	2.04173	63.8333	0.912768
2022-07-04 22:54:00	32.8667	31.3	2.04578	63.6667	0.915189
2022-07-04 22:55:00	32.5667	31.7	2.04832	63.3333	0.920068
2022-07-04 22:56:00	32.5167	31.8167	2.04737	62.8333	0.927483
2022-07-04 22:57:00	32.6167	31.8167	2.04781	64	0.910361
2022-07-04 22:58:00	32.4333	32.2	2.04754	63.1667	0.922526
2022-07-04 22:59:00	32.4	32.0167	2.0476	63.6667	0.915189
2022-07-04 23:00:00	32.2667	31.7833	2.0498	62.3333	0.935017
2022-07-04 23:01:00	32.2833	31.5167	2.05212	62	0.940108
2022-07-04 23:02:00	32.4667	32.5167	2.05415	62.6667	0.929981
2022-07-04 23:03:00	32.6667	32.1667	2.0535	63.1667	0.922526
2022-07-04 23:04:00	32.7	31.7333	2.05232	63.3333	0.920068
2022-07-04 23:05:00	32.7	31.8833	2.05162	63.1667	0.922526
2022-07-04 23:06:00	32.7	31.65	2.05133	63.5	0.917622
2022-07-04 23:07:00	32.7167	31.5	2.05119	63.3333	0.920068
2022-07-04 23:08:00	32.6667	32.1833	2.0526	64.3333	0.905582
2022-07-04 23:09:00	32.6167	32.3167	2.05816	63.6667	0.915189
2022-07-04 23:10:00	32.7	31.9167	2.05842	64.5	0.903212
2022-07-04 23:11:00	32.75	31.7167	2.05725	63.8333	0.912768
2022-07-04 23:12:00	32.6833	31.3333	2.06039	63	0.924998
2022-07-04 23:13:00	32.3167	31.6167	2.06114	62.1667	0.937556
2022-07-04 23:14:00	32.05	32.0667	2.05964	62.8333	0.927483
2022-07-04 23:15:00	32.3	32	2.05787	63	0.924998
2022-07-04 23:16:00	32.3667	32.2333	2.05663	64.1667	0.907965
2022-07-04 23:17:00	32.45	32.2	2.0559	63.6667	0.915189
2022-07-04 23:18:00	32.5	32.2667	2.05759	64.5	0.903212
2022-07-04 23:19:00	32.55	32.15	2.06118	63.3333	0.920068
2022-07-04 23:20:00	32.5833	31.4167	2.06227	63	0.924998
2022-07-04 23:21:00	32.5333	31.2167	2.06444	63.1667	0.922526
2022-07-04 23:22:00	32.4833	31.0333	2.06541	63	0.924998
2022-07-04 23:23:00	32.0667	32.75	2.06968	62.8333	0.927483
2022-07-04 23:24:00	31.75	33.8167	2.07203	63	0.924998
2022-07-04 23:25:00	31.9167	33.1333	2.07339	62.8333	0.927483
2022-07-04 23:26:00	32	33.3167	2.07204	64.3333	0.905582
2022-07-04 23:27:00	31.9833	33.75	2.06994	63.6667	0.915189
2022-07-04 23:28:00	32.1	32.7	2.07038	63.6667	0.915189
2022-07-04 23:29:00	31.9667	33.0667	2.07352	63	0.924998
2022-07-04 23:30:00	31.8833	33.55	2.07734	63	0.924998
2022-07-04 23:31:00	31.75	33.5333	2.07905	62.6667	0.929981
2022-07-04 23:32:00	31.6	33.3167	2.08353	62.3333	0.935017
2022-07-04 23:33:00	31.6167	33.35	2.08347	62.3333	0.935017
2022-07-04 23:34:00	31.6	33.3	2.08269	63	0.924998
2022-07-04 23:35:00	31.75	33.05	2.08024	63.1667	0.922526
2022-07-04 23:36:00	31.65	33.4833	2.07705	63.6667	0.915189
2022-07-04 23:37:00	31.8167	32.95	2.07467	63.5	0.917622
2022-07-04 23:38:00	31.7	33.2833	2.07327	64	0.910361
2022-07-04 23:39:00	31.6167	33.1833	2.07253	63	0.924998
2022-07-04 23:40:00	31.6	33.8167	2.072	63.1667	0.922526
2022-07-04 23:41:00	31.5833	33.6	2.07249	62.8333	0.927483
2022-07-04 23:42:00	31.3667	33.6833	2.07239	62.1667	0.937556
2022-07-04 23:43:00	31.3833	33.7333	2.0723	63.3333	0.920068
2022-07-04 23:44:00	31.3333	33.6	2.07223	62.6667	0.929981
2022-07-04 23:45:00	31.1333	33.9833	2.07812	62.8333	0.927483
2022-07-04 23:46:00	31.2833	33.6833	2.08048	62.8333	0.927483
2022-07-04 23:47:00	31.1833	33.85	2.08383	63.3333	0.920068
2022-07-04 23:48:00	31.2167	33.9833	2.08451	62	0.940108
2022-07-04 23:49:00	31.2667	33.8833	2.08101	62.1667	0.937556
2022-07-04 23:50:00	31.25	33.7333	2.08055	62.1667	0.937556
2022-07-04 23:51:00	31.4167	33.6	2.07887	64	0.910361
2022-07-04 23:52:00	31.2667	34.4833	2.08612	62.6667	0.929981
2022-07-04 23:53:00	31.25	34.0167	2.07902	63.5	0.917622
2022-07-04 23:54:00	31.0167	34.7333	2.07935	62.5	0.932492
2022-07-04 23:55:00	31.05	34.4333	2.08046	62.8333	0.927483
2022-07-04 23:56:00	31.0167	34.9333	2.08204	62.1667	0.937556
2022-07-04 23:57:00	30.95	34.7167	2.08263	62	0.940108
2022-07-04 23:58:00	31.0667	34.6833	2.08426	62.3333	0.935017
2022-07-04 23:59:00	31.0667	34.4833	2.08455	62.1667	0.937556
2022-07-05	31.0833	34.8167	2.08485	62.3333	0.935017
2022-07-05 00:01:00	31.2	34.3667	2.08535	62.8333	0.927483
2022-07-05 00:02:00	31.3167	33.6667	2.08509	63	0.924998
2022-07-05 00:03:00	31.4167	33.4	2.08421	63	0.924998
2022-07-05 00:04:00	31.3833	33.55	2.08059	63.3333	0.920068
2022-07-05 00:05:00	31.3667	33.8	2.07789	63.8333	0.912768
2022-07-05 00:06:00	31.4167	34.5	2.0773	63.6667	0.915189
2022-07-05 00:07:00	31.5	33.9667	2.08136	64.1667	0.907965
2022-07-05 00:08:00	31.5	34.05	2.088	63.5	0.917622
2022-07-05 00:09:00	31.4833	34.3667	2.08955	64	0.910361
2022-07-05 00:10:00	31.4	34.0667	2.09077	62.5	0.932492
2022-07-05 00:11:00	31.3833	33.8167	2.09062	62.5	0.932492
2022-07-05 00:12:00	31.2333	33.7333	2.09305	62.5	0.932492
2022-07-05 00:13:00	31.1833	34.25	2.09307	62.1667	0.937556
2022-07-05 00:14:00	31.0333	34.5333	2.0933	62	0.940108
2022-07-05 00:15:00	30.8667	34.8333	2.09264	61.6667	0.945253
2022-07-05 00:16:00	30.76	35.68	2.09066	62	0.940108
2022-07-05 00:17:00	30.6333	35.6667	2.08985	61.8333	0.942674
2022-07-05 00:18:00	30.6833	35.3667	2.09357	62	0.940108
2022-07-05 00:19:00	30.65	35.3333	2.09359	62.1667	0.937556
2022-07-05 00:20:00	30.7833	35.8667	2.0903	62.1667	0.937556
2022-07-05 00:21:00	30.8333	35.5667	2.09262	62.6667	0.929981
2022-07-05 00:22:00	30.7833	35.7333	2.09745	62.6667	0.929981
2022-07-05 00:23:00	30.7667	35.2333	2.09466	62.5	0.932492
2022-07-05 00:24:00	30.5167	35.9667	2.09341	62	0.940108
2022-07-05 00:25:00	30.7167	35.1833	2.09318	62.6667	0.929981
2022-07-05 00:26:00	30.7667	35.3167	2.10626	62.8333	0.927483
2022-07-05 00:27:00	30.7167	35.1833	2.10629	63.8333	0.912768
2022-07-05 00:28:00	30.6167	35.8333	2.09287	62.6667	0.929981
2022-07-05 00:29:00	30.5167	36.2	2.08228	63.3333	0.920068
2022-07-05 00:30:00	30.6667	35.6667	2.08112	63.3333	0.920068
2022-07-05 00:31:00	30.2833	36.7333	2.08357	63.3333	0.920068
2022-07-05 00:32:00	30.4667	35.9167	2.08499	62.8333	0.927483
2022-07-05 00:33:00	30.7	34.7167	2.0861	63.6667	0.915189
2022-07-05 00:34:00	30.7167	34.4333	2.08836	63.5	0.917622
2022-07-05 00:35:00	30.7	35.25	2.0939	63.3333	0.920068
2022-07-05 00:36:00	30.5333	35.7	2.09322	62.1667	0.937556
2022-07-05 00:37:00	30.4	35.4667	2.10496	62	0.940108
2022-07-05 00:38:00	30.3333	35.8833	2.11681	62	0.940108
2022-07-05 00:39:00	30.4	36.25	2.10267	62.3333	0.935017
2022-07-05 00:40:00	30.5167	35.9167	2.09114	62.5	0.932492
2022-07-05 00:41:00	30.6	35.8	2.09127	63	0.924998
2022-07-05 00:42:00	30.5333	36.3833	2.0913	62.1667	0.937556
2022-07-05 00:43:00	30.5	36.0167	2.09139	63.1667	0.922526
2022-07-05 00:44:00	30.5167	36.2667	2.09135	63.3333	0.920068
2022-07-05 00:45:00	30.5333	36.2833	2.0868	63.3333	0.920068
2022-07-05 00:46:00	30.6667	35.7	2.08121	63.6667	0.915189
2022-07-05 00:47:00	30.6333	35.0833	2.08047	64	0.910361
2022-07-05 00:48:00	30.2833	36.1667	2.08252	62.6667	0.929981
2022-07-05 00:49:00	30.4167	35.55	2.08296	63.5	0.917622
2022-07-05 00:50:00	30.3667	36.0833	2.08358	62.8333	0.927483
2022-07-05 00:51:00	30.2167	36.4833	2.08759	63.5	0.917622
2022-07-05 00:52:00	30.2333	36.2667	2.08691	63	0.924998
2022-07-05 00:53:00	30.0333	36.5667	2.08712	63	0.924998
2022-07-05 00:54:00	30.0667	36.5833	2.09044	62.6667	0.929981
2022-07-05 00:55:00	29.9833	36.9167	2.09071	63.1667	0.922526
2022-07-05 00:56:00	29.9	37.05	2.09051	62.3333	0.935017
2022-07-05 00:57:00	30.0167	37	2.09232	63.3333	0.920068
2022-07-05 00:58:00	29.9	36.8667	2.10406	62.6667	0.929981
2022-07-05 00:59:00	29.9167	36.75	2.096	63.5	0.917622
2022-07-05 01:00:00	30.1	36.35	2.09335	62.3333	0.935017
2022-07-05 01:01:00	29.9	36.6	2.08956	62	0.940108
2022-07-05 01:02:00	29.9	36.9833	2.08811	62.5	0.932492
2022-07-05 01:03:00	30.0333	36.2667	2.08352	63.3333	0.920068
2022-07-05 01:04:00	29.95	36.2667	2.07866	63.5	0.917622
2022-07-05 01:05:00	30.1	35.4333	2.08407	62.6667	0.929981
2022-07-05 01:06:00	30.0667	35.7333	2.08795	62.8333	0.927483
2022-07-05 01:07:00	29.9167	36.4	2.0878	62	0.940108
2022-07-05 01:08:00	30.1667	36.0833	2.08054	62.1667	0.937556
2022-07-05 01:09:00	30.1667	36.0333	2.07192	62.1667	0.937556
2022-07-05 01:10:00	30.15	37.1333	2.06908	63.3333	0.920068
2022-07-05 01:11:00	30	36.9833	2.07099	62.6667	0.929981
2022-07-05 01:12:00	30.15	36.1833	2.07338	63.6667	0.915189
2022-07-05 01:13:00	30.2	36.1667	2.0735	62.8333	0.927483
2022-07-05 01:14:00	30.2667	35.7667	2.07652	63.5	0.917622
2022-07-05 01:15:00	30.25	35.7833	2.08185	63	0.924998
2022-07-05 01:16:00	30.3	35.6167	2.07986	63.3333	0.920068
2022-07-05 01:17:00	30.2333	35.4	2.07942	62.5	0.932492
2022-07-05 01:18:00	30.2	35.3167	2.08306	63.3333	0.920068
2022-07-05 01:19:00	30.05	35.3167	2.08159	62.1667	0.937556
2022-07-05 01:20:00	30.1	35.5	2.07883	63.3333	0.920068
2022-07-05 01:21:00	30.0167	36.0833	2.06857	62.6667	0.929981
2022-07-05 01:22:00	30.0167	36.7333	2.06525	63.5	0.917622
2022-07-05 01:23:00	29.6833	37.6833	2.06487	62	0.940108
2022-07-05 01:24:00	29.55	37.6333	2.06587	62.3333	0.935017
2022-07-05 01:25:00	29.7833	37.2833	2.06889	62.1667	0.937556
2022-07-05 01:26:00	29.8667	37.2667	2.06927	62.1667	0.937556
2022-07-05 01:27:00	29.8167	37.6833	2.06968	62.3333	0.935017
2022-07-05 01:28:00	29.9	37.05	2.06774	62.5	0.932492
2022-07-05 01:29:00	30	36.3167	2.06874	63.5	0.917622
2022-07-05 01:30:00	30.0667	36.0167	2.0685	63.3333	0.920068
2022-07-05 01:31:00	30.1	36.1167	2.07048	63.6667	0.915189
2022-07-05 01:32:00	30.1	36.4333	2.06897	62.8333	0.927483
2022-07-05 01:33:00	30.0833	36.2	2.06818	63.5	0.917622
2022-07-05 01:34:00	30.1	35.7667	2.06766	62.3333	0.935017
2022-07-05 01:35:00	29.9667	35.6333	2.06781	63	0.924998
2022-07-05 01:36:00	29.9667	35.8167	2.0697	62.6667	0.929981
2022-07-05 01:37:00	29.9833	36.8167	2.07232	63.6667	0.915189
2022-07-05 01:38:00	30	36.85	2.07525	63	0.924998
2022-07-05 01:39:00	29.9833	36.0333	2.07752	63.3333	0.920068
2022-07-05 01:40:00	29.8333	37.0167	2.07619	62.5	0.932492
2022-07-05 01:41:00	29.6	37.5833	2.0774	62.6667	0.929981
2022-07-05 01:42:00	29.45	37.55	2.07708	61.8333	0.942674
2022-07-05 01:43:00	29.5	37.6167	2.07559	62.6667	0.929981
2022-07-05 01:44:00	29.4	38.2667	2.0758	62	0.940108
2022-07-05 01:45:00	29.5	37.9	2.07668	63.5	0.917622
2022-07-05 01:46:00	29.6833	36.9167	2.0769	62.5	0.932492
2022-07-05 01:47:00	29.7	36.9	2.07757	62.8	0.927981
2022-07-05 01:48:00	29.7833	36.7333	2.07688	63.3333	0.920068
2022-07-05 01:49:00	29.7667	36.3333	2.07839	62.5	0.932492
2022-07-05 01:50:00	29.7667	36.55	2.08011	62.1667	0.937556
2022-07-05 01:51:00	29.7	36.95	2.0805	62	0.940108
2022-07-05 01:52:00	29.75	36.7667	2.08325	62	0.940108
2022-07-05 01:53:00	29.8	36.7	2.08404	62	0.940108
2022-07-05 01:54:00	29.8	36.4667	2.08881	62	0.940108
2022-07-05 01:55:00	29.7333	36.6333	2.08571	61.6667	0.945253
2022-07-05 01:56:00	29.75	36.4167	2.08769	62.1667	0.937556
2022-07-05 01:57:00	29.7	37.1167	2.08864	62	0.940108
2022-07-05 01:58:00	29.5833	37.4667	2.0903	62	0.940108
2022-07-05 01:59:00	29.2833	37.4667	2.09664	61.1667	0.953077
2022-07-05 02:00:00	29.45	36.5667	2.09288	62.8333	0.927483
2022-07-05 02:01:00	29.4667	36.9833	2.09127	62.5	0.932492
2022-07-05 02:02:00	29.25	38.25	2.09168	62.3333	0.935017
2022-07-05 02:03:00	29.1167	38.1	2.09592	61.6667	0.945253
2022-07-05 02:04:00	29.1	37.7833	2.09961	62.3333	0.935017
2022-07-05 02:05:00	29.2333	38.1167	2.0847	62.1667	0.937556
2022-07-05 02:06:00	29.2667	37.8833	2.07903	63.1667	0.922526
2022-07-05 02:07:00	29.1167	37.7167	2.08579	62.1667	0.937556
2022-07-05 02:08:00	29.25	37.6333	2.09318	63.1667	0.922526
2022-07-05 02:09:00	29.1	38.1333	2.09952	61.8333	0.942674
2022-07-05 02:10:00	29	38.05	2.09834	62.6667	0.929981
2022-07-05 02:11:00	28.9333	38.2	2.0911	61.6667	0.945253
2022-07-05 02:12:00	28.9	38.05	2.08464	62.3333	0.935017
2022-07-05 02:13:00	29.0333	37.75	2.08249	62.3333	0.935017
2022-07-05 02:14:00	29.1167	38.3167	2.08679	62.1667	0.937556
2022-07-05 02:15:00	28.9333	38.2667	2.08817	62	0.940108
2022-07-05 02:16:00	28.8667	38.2	2.08681	61.3333	0.950455
2022-07-05 02:17:00	29.0167	38.0833	2.08569	61.6667	0.945253
2022-07-05 02:18:00	29.05	37.8167	2.08247	61.6667	0.945253
2022-07-05 02:19:00	28.8167	38.8167	2.07885	61.1667	0.953077
2022-07-05 02:20:00	28.9333	38.6167	2.07837	62	0.940108
2022-07-05 02:21:00	28.85	38.0667	2.08013	61.6667	0.945253
2022-07-05 02:22:00	28.8167	37.9167	2.08809	61.5	0.947847
2022-07-05 02:23:00	28.9	38.2167	2.08989	61.5	0.947847
2022-07-05 02:24:00	28.8	38.5333	2.08828	61.5	0.947847
2022-07-05 02:25:00	28.4333	38.9667	2.08737	60.3333	0.966404
2022-07-05 02:26:00	28.4667	38.5333	2.08709	60.6667	0.961029
2022-07-05 02:27:00	28.7167	38.5167	2.08614	61.8333	0.942674
2022-07-05 02:28:00	28.8333	38.5667	2.08584	62.8333	0.927483
2022-07-05 02:29:00	28.75	38.55	2.08844	61.8333	0.942674
2022-07-05 02:30:00	28.8833	38.7333	2.08857	63.3333	0.920068
2022-07-05 02:31:00	28.8167	38.5167	2.0877	62.1667	0.937556
2022-07-05 02:32:00	28.7833	38.8167	2.09175	63.1667	0.922526
2022-07-05 02:33:00	28.6833	39	2.08852	62.5	0.932492
2022-07-05 02:34:00	28.7667	38.8667	2.08818	62.8333	0.927483
2022-07-05 02:35:00	28.7	39.35	2.0849	61.8333	0.942674
2022-07-05 02:36:00	28.6167	39.1833	2.0839	61.3333	0.950455
2022-07-05 02:37:00	28.3833	39.6333	2.08471	61	0.955713
2022-07-05 02:38:00	28.4	39.4833	2.08461	61.1667	0.953077
2022-07-05 02:39:00	28.6167	39.1667	2.08507	62.5	0.932492
2022-07-05 02:40:00	28.65	38.7	2.08469	62.5	0.932492
2022-07-05 02:41:00	28.5167	39.4833	2.08434	62.5	0.932492
2022-07-05 02:42:00	28.6	39.4333	2.08041	62.1667	0.937556
2022-07-05 02:43:00	28.6	39.5667	2.08171	63.1667	0.922526
2022-07-05 02:44:00	28.65	39.55	2.08289	62.3333	0.935017
2022-07-05 02:45:00	28.7167	39.4333	2.08436	63.3333	0.920068
2022-07-05 02:46:00	28.7333	39.8833	2.08446	62.5	0.932492
2022-07-05 02:47:00	28.8333	39.2833	2.09084	63.3333	0.920068
2022-07-05 02:48:00	28.6333	39.4667	2.09854	62.3333	0.935017
2022-07-05 02:49:00	28.4667	39.7333	2.09928	62.6667	0.929981
2022-07-05 02:50:00	28.45	39.5667	2.09529	61.5	0.947847
2022-07-05 02:51:00	28.75	38.9667	2.09779	62.1667	0.937556
2022-07-05 02:52:00	28.8333	39.3	2.10309	62	0.940108
2022-07-05 02:53:00	28.8833	39.1	2.10062	62.3333	0.935017
2022-07-05 02:54:00	28.9	39.0667	2.1072	62.1667	0.937556
2022-07-05 02:55:00	28.9	38.7667	2.10383	63.6667	0.915189
2022-07-05 02:56:00	28.9167	38.35	2.09803	62.8333	0.927483
2022-07-05 02:57:00	28.9	38.3333	2.09578	62	0.940108
2022-07-05 02:58:00	28.8833	38.8333	2.09529	62.3333	0.935017
2022-07-05 02:59:00	28.65	40.0333	2.09547	62.5	0.932492
2022-07-05 03:00:00	28.4833	39.65	2.09646	61.6667	0.945253
2022-07-05 03:01:00	28.35	38.95	2.09815	62.5	0.932492
2022-07-05 03:02:00	28.2833	38.8833	2.09871	60.8333	0.958364
2022-07-05 03:03:00	28.2667	39.45	2.09859	62	0.940108
2022-07-05 03:04:00	28.45	39	2.09943	62.3333	0.935017
2022-07-05 03:05:00	28.2333	40.4167	2.10126	61.3333	0.950455
2022-07-05 03:06:00	28.2333	39.8	2.10345	61.8333	0.942674
2022-07-05 03:07:00	28.3	39.85	2.10593	62.3333	0.935017
2022-07-05 03:08:00	28.4	39.4333	2.10897	63	0.924998
2022-07-05 03:09:00	28.4833	38.6833	2.10921	62.6667	0.929981
2022-07-05 03:10:00	28.65	38.6	2.10839	62.5	0.932492
2022-07-05 03:11:00	28.5833	39.1667	2.1094	61.8333	0.942674
2022-07-05 03:12:00	28.6833	38.8667	2.10973	63	0.924998
2022-07-05 03:13:00	28.3833	39.1	2.1107	61.8333	0.942674
2022-07-05 03:14:00	28.1833	39.35	2.11198	61.6667	0.945253
2022-07-05 03:15:00	28.4667	38.8667	2.10761	61.1667	0.953077
2022-07-05 03:16:00	28.5	38.7667	2.10907	61.3333	0.950455
2022-07-05 03:17:00	28.6333	38.7833	2.10035	62.6667	0.929981
2022-07-05 03:18:00	28.7	38.7833	2.0902	62.3333	0.935017
2022-07-05 03:19:00	28.78	38.42	2.08948	62.6	0.930984
2022-07-05 03:20:00	28.7833	38.1333	2.09181	61.3333	0.950455
2022-07-05 03:21:00	28.7	38.95	2.09139	61.5	0.947847
2022-07-05 03:22:00	28.6333	38.9	2.10015	61	0.955713
2022-07-05 03:23:00	28.6167	38.6	2.10808	62	0.940108
2022-07-05 03:24:00	28.6667	38.7667	2.11067	62.6667	0.929981
2022-07-05 03:25:00	28.6833	38.4833	2.11226	62.1667	0.937556
2022-07-05 03:26:00	28.6833	39.0333	2.11508	63	0.924998
2022-07-05 03:27:00	28.65	38.35	2.10814	62.1667	0.937556
2022-07-05 03:28:00	28.6	38.45	2.10366	61.6667	0.945253
2022-07-05 03:29:00	28.5167	38.8667	2.09719	61.1667	0.953077
2022-07-05 03:30:00	28.5167	38.85	2.08786	61.1667	0.953077
2022-07-05 03:31:00	28.4833	38.6667	2.07979	61	0.955713
2022-07-05 03:32:00	28.4	38.8167	2.07456	61	0.955713
2022-07-05 03:33:00	28.35	38.8	2.07011	61	0.955713
2022-07-05 03:34:00	28.3	39.1667	2.06742	62.6667	0.929981
2022-07-05 03:35:00	28.2833	39.3167	2.06769	61.1667	0.953077
2022-07-05 03:36:00	28.25	39.4833	2.06926	62.3333	0.935017
2022-07-05 03:37:00	28.3167	39.3833	2.07015	62.1667	0.937556
2022-07-05 03:38:00	28.3	39.8333	2.06967	62.5	0.932492
2022-07-05 03:39:00	28.2667	39.6167	2.07042	61.8333	0.942674
2022-07-05 03:40:00	28.2667	39.2833	2.07088	63.3333	0.920068
2022-07-05 03:41:00	28.2167	39.7667	2.07169	62.6667	0.929981
2022-07-05 03:42:00	28.2833	39.7667	2.07307	63.3333	0.920068
2022-07-05 03:43:00	28.35	39.6833	2.07331	62.6667	0.929981
2022-07-05 03:44:00	28.3667	39.7833	2.07022	63	0.924998
2022-07-05 03:45:00	28.4	39.6	2.06741	62	0.940108
2022-07-05 03:46:00	28.4333	39.5667	2.06815	62	0.940108
2022-07-05 03:47:00	28.4667	39.4667	2.07002	61.8333	0.942674
2022-07-05 03:48:00	28.45	39.3667	2.07303	61.6667	0.945253
2022-07-05 03:49:00	28.4167	39.45	2.07576	61.8333	0.942674
2022-07-05 03:50:00	28.4833	39.4667	2.07921	62	0.940108
2022-07-05 03:51:00	28.5	39.95	2.08009	62.6667	0.929981
2022-07-05 03:52:00	28.45	39.8167	2.08117	62.1667	0.937556
2022-07-05 03:53:00	28.4	39.6167	2.08175	62.8333	0.927483
2022-07-05 03:54:00	28.4	39.4167	2.08237	61.5	0.947847
2022-07-05 03:55:00	28.3667	39.45	2.08522	62.5	0.932492
2022-07-05 03:56:00	28.3	39.65	2.08509	61.5	0.947847
2022-07-05 03:57:00	28.3	39.9833	2.0845	63	0.924998
2022-07-05 03:58:00	28.3333	39.9	2.08511	62.6667	0.929981
2022-07-05 03:59:00	28.4	40.1333	2.09096	63.3333	0.920068
2022-07-05 04:00:00	28.3833	40.3833	2.08761	62.6667	0.929981
2022-07-05 04:01:00	28.25	40.1833	2.08586	62	0.940108
2022-07-05 04:02:00	28.3167	40.0333	2.08459	62	0.940108
2022-07-05 04:03:00	28.3	40.1667	2.08347	61.3333	0.950455
2022-07-05 04:04:00	28.2167	39.6833	2.08354	61.6667	0.945253
2022-07-05 04:05:00	28.1167	40.5333	2.08395	61.6667	0.945253
2022-07-05 04:06:00	28.0167	40.1833	2.08425	62.5	0.932492
2022-07-05 04:07:00	27.9667	40.1	2.0848	62.1667	0.937556
2022-07-05 04:08:00	27.9833	40.0667	2.08794	62.8333	0.927483
2022-07-05 04:09:00	27.9833	40.1	2.08967	62.3333	0.935017
2022-07-05 04:10:00	28	40.3833	2.08738	62.6667	0.929981
2022-07-05 04:11:00	28.1	40.7833	2.0823	62	0.940108
2022-07-05 04:12:00	28.1167	40.5	2.07469	63.5	0.917622
2022-07-05 04:13:00	28.1833	40.6167	2.06948	62.5	0.932492
2022-07-05 04:14:00	28.2	40.4333	2.06564	63.1667	0.922526
2022-07-05 04:15:00	28.2167	39.9667	2.06263	62.6667	0.929981
2022-07-05 04:16:00	28.0167	41.75	2.05688	62.5	0.932492
2022-07-05 04:17:00	28.0167	41.9833	2.05298	62.3333	0.935017
2022-07-05 04:18:00	28.0167	41.8167	2.05454	62.6667	0.929981
2022-07-05 04:19:00	28.0333	41.0667	2.05794	61.8333	0.942674
2022-07-05 04:20:00	28.1	40.9333	2.06216	62	0.940108
2022-07-05 04:21:00	27.8	42.4	2.06823	61.1667	0.953077
2022-07-05 04:22:00	27.95	41.1	2.06851	62.3333	0.935017
2022-07-05 04:23:00	27.7833	41.75	2.06946	62.6667	0.929981
2022-07-05 04:24:00	27.65	41.7333	2.07455	62	0.940108
2022-07-05 04:25:00	27.6667	41.8333	2.0745	61.3333	0.950455
2022-07-05 04:26:00	27.55	41.9167	2.07014	61.8333	0.942674
2022-07-05 04:27:00	27.55	41.8	2.06579	62	0.940108
2022-07-05 04:28:00	27.5333	41.15	2.0659	61.5	0.947847
2022-07-05 04:29:00	27.3	41.4	2.07683	60.5	0.963709
2022-07-05 04:30:00	27.3	41.6667	2.08028	60.6667	0.961029
2022-07-05 04:31:00	27.3833	41.2667	2.08014	60.8333	0.958364
2022-07-05 04:32:00	27.2167	41.8	2.07829	61	0.955713
2022-07-05 04:33:00	27.2	41.7333	2.07656	61.3333	0.950455
2022-07-05 04:34:00	27.25	41.3	2.07647	62.3333	0.935017
2022-07-05 04:35:00	27.3333	41.35	2.07993	61.6667	0.945253
2022-07-05 04:36:00	27.3167	41.3667	2.07917	61.6667	0.945253
2022-07-05 04:37:00	27.35	41.8167	2.08238	61	0.955713
2022-07-05 04:38:00	27.45	41.2	2.09084	61.8333	0.942674
2022-07-05 04:39:00	27.6	41.0667	2.0896	62	0.940108
2022-07-05 04:40:00	27.45	41.55	2.0954	62.5	0.932492
2022-07-05 04:41:00	27.2833	42.2833	2.09538	61.1667	0.953077
2022-07-05 04:42:00	27.4667	41.65	2.09346	61.3333	0.950455
2022-07-05 04:43:00	27.5667	41.3167	2.09098	61.1667	0.953077
2022-07-05 04:44:00	27.6333	40.7667	2.08617	61.3333	0.950455
2022-07-05 04:45:00	27.5167	41.6167	2.08592	61.8333	0.942674
2022-07-05 04:46:00	27.65	40.9667	2.08584	61.8333	0.942674
2022-07-05 04:47:00	27.5	41.2667	2.09022	62	0.940108
2022-07-05 04:48:00	27.5	41.1167	2.09398	61.8333	0.942674
2022-07-05 04:49:00	27.5833	41.8167	2.08947	62.3333	0.935017
2022-07-05 04:50:00	27.5167	42.0833	2.08266	61.1667	0.953077
2022-07-05 04:51:00	27.5167	42.05	2.08309	61.1667	0.953077
2022-07-05 04:52:00	27.56	42.34	2.09476	62	0.940108
2022-07-05 04:53:00	27.5	41.5667	2.10767	62.1667	0.937556
2022-07-05 04:54:00	27.6	41.3167	2.11476	62.5	0.932492
2022-07-05 04:55:00	27.6	41.3833	2.11713	62	0.940108
2022-07-05 04:56:00	27.65	40.8833	2.11936	62.3333	0.935017
2022-07-05 04:57:00	27.7	40.8333	2.12686	61.6667	0.945253
2022-07-05 04:58:00	27.6333	41.2833	2.13544	62.3333	0.935017
2022-07-05 04:59:00	27.5667	41.6167	2.12903	61.6667	0.945253
2022-07-05 05:00:00	27.4333	41.8167	2.12323	62.1667	0.937556
2022-07-05 05:01:00	27.6167	40.9	2.12532	61.5	0.947847
2022-07-05 05:02:00	27.6833	40.9167	2.12966	61.6667	0.945253
2022-07-05 05:03:00	27.5833	41.2667	2.1265	61	0.955713
2022-07-05 05:04:00	27.6	41.6667	2.11896	62.5	0.932492
2022-07-05 05:05:00	27.6	42.0167	2.11703	62	0.940108
2022-07-05 05:06:00	27.6833	41.75	2.11494	63	0.924998
2022-07-05 05:07:00	27.6333	42.0667	2.11395	61.6667	0.945253
2022-07-05 05:08:00	27.6833	41.6	2.11747	62	0.940108
2022-07-05 05:09:00	27.6	41.7667	2.11821	62	0.940108
2022-07-05 05:10:00	27.4333	42.1833	2.11765	61.8333	0.942674
2022-07-05 05:11:00	27.3833	42.3167	2.1228	62.1667	0.937556
2022-07-05 05:12:00	27.3167	42.6667	2.11988	61.8333	0.942674
2022-07-05 05:13:00	27.4167	42.3333	2.12511	62.3333	0.935017
2022-07-05 05:14:00	27.2167	42.85	2.11958	61.8333	0.942674
2022-07-05 05:15:00	27.3167	43.05	2.10012	62.1667	0.937556
2022-07-05 05:16:00	27.2833	43.05	2.09567	61.1667	0.953077
2022-07-05 05:17:00	27.3333	42.8	2.09709	62	0.940108
2022-07-05 05:18:00	27.2333	43.0833	2.09648	61.1667	0.953077
2022-07-05 05:19:00	27.2833	43.25	2.09237	62.6667	0.929981
2022-07-05 05:20:00	27.3667	43.4167	2.08837	62	0.940108
2022-07-05 05:21:00	27.3667	42.7667	2.08287	62.6667	0.929981
2022-07-05 05:22:00	27.4167	42.5333	2.08125	62.1667	0.937556
2022-07-05 05:23:00	27.55	42.05	2.07834	63.1667	0.922526
2022-07-05 05:24:00	27.6	41.95	2.07839	62.5	0.932492
2022-07-05 05:25:00	27.6	41.75	2.07907	62.6667	0.929981
2022-07-05 05:26:00	27.6	41.8333	2.08444	62.3333	0.935017
2022-07-05 05:27:00	27.6	42.0833	2.0872	62.6667	0.929981
2022-07-05 05:28:00	27.6	42.2167	2.0891	61.8333	0.942674
2022-07-05 05:29:00	27.4667	42.25	2.08761	61.8333	0.942674
2022-07-05 05:30:00	27.4667	42.3833	2.09075	62.5	0.932492
2022-07-05 05:31:00	27.55	42.5667	2.09683	62.5	0.932492
2022-07-05 05:32:00	27.5	42.6	2.0929	62.8333	0.927483
2022-07-05 05:33:00	27.4833	42.4833	2.08824	61.8333	0.942674
2022-07-05 05:34:00	27.4333	42.6667	2.08973	62.3333	0.935017
2022-07-05 05:35:00	27.3333	42.6333	2.09453	61.6667	0.945253
2022-07-05 05:36:00	27.3	42.55	2.10041	61.5	0.947847
2022-07-05 05:37:00	27.3667	42.4167	2.104	62	0.940108
2022-07-05 05:38:00	27.2833	42.5833	2.1091	62.5	0.932492
2022-07-05 05:39:00	27.2333	43.1833	2.11437	62.3333	0.935017
2022-07-05 05:40:00	27.3333	43.3167	2.11896	63.3333	0.920068
2022-07-05 05:41:00	27.4	43.4167	2.12073	62.8333	0.927483
2022-07-05 05:42:00	27.4333	43.25	2.11884	63.3333	0.920068
2022-07-05 05:43:00	27.4667	43.1167	2.12459	62.6667	0.929981
2022-07-05 05:44:00	27.3333	44.5333	2.12567	62	0.940108
2022-07-05 05:45:00	27.35	44.6833	2.12673	62	0.940108
2022-07-05 05:46:00	27.1	45.1333	2.12827	61.6667	0.945253
2022-07-05 05:47:00	26.8333	45.3667	2.13237	61.3333	0.950455
2022-07-05 05:48:00	26.75	45.0833	2.13726	62	0.940108
2022-07-05 05:49:00	26.9	44.9667	2.14277	62.8333	0.927483
2022-07-05 05:50:00	27.0667	44.4667	2.15155	62.6667	0.929981
2022-07-05 05:51:00	27.1667	43.8	2.15639	63.3333	0.920068
2022-07-05 05:52:00	27.2833	43.9333	2.16187	63.1667	0.922526
2022-07-05 05:53:00	27.4	43.7833	2.16498	63.5	0.917622
2022-07-05 05:54:00	27.35	43.5	2.16772	62	0.940108
2022-07-05 05:55:00	27.3833	44.25	2.1704	62.3333	0.935017
2022-07-05 05:56:00	27.3333	44.1667	2.17677	62.3333	0.935017
2022-07-05 05:57:00	27.3167	44.2167	2.17589	62.3333	0.935017
2022-07-05 05:58:00	27.2333	44.8	2.16202	63	0.924998
2022-07-05 05:59:00	27.3	44.3667	2.1566	63.5	0.917622
2022-07-05 06:00:00	27.1	44.3833	2.14766	62.6667	0.929981
2022-07-05 06:01:00	27.2167	44	2.13921	63.3333	0.920068
2022-07-05 06:02:00	27.3	43.75	2.13703	62.8333	0.927483
2022-07-05 06:03:00	27.3667	43.7667	2.13521	63.5	0.917622
2022-07-05 06:04:00	27.4833	43.2667	2.13138	62.8333	0.927483
2022-07-05 06:05:00	27.4667	43.6833	2.12657	63.3333	0.920068
2022-07-05 06:06:00	27.5	43.5667	2.11965	62.3333	0.935017
2022-07-05 06:07:00	27.4	44.35	2.11816	62.1667	0.937556
2022-07-05 06:08:00	27.2833	44.4167	2.1145	62.8333	0.927483
2022-07-05 06:09:00	27.1333	44.6333	2.11187	62.5	0.932492
2022-07-05 06:10:00	26.9	45.35	2.10832	62.6667	0.929981
2022-07-05 06:11:00	26.8833	45.0833	2.11325	61.6667	0.945253
2022-07-05 06:12:00	26.9167	45.1	2.11588	62	0.940108
2022-07-05 06:13:00	26.9833	45.1167	2.11397	62	0.940108
2022-07-05 06:14:00	26.7667	45.15	2.1133	62	0.940108
2022-07-05 06:15:00	26.8167	45.0167	2.1163	62.1667	0.937556
2022-07-05 06:16:00	26.75	44.8	2.11929	62.6667	0.929981
2022-07-05 06:17:00	26.6333	45.2	2.11927	61.6667	0.945253
2022-07-05 06:18:00	26.5167	45.0333	2.12124	62.1667	0.937556
2022-07-05 06:19:00	26.3	45.7	2.12199	60.8333	0.958364
2022-07-05 06:20:00	26.3167	46.1	2.12317	61	0.955713
2022-07-05 06:21:00	26.3667	46.05	2.124	61.6667	0.945253
2022-07-05 06:22:00	26.55	45.7333	2.1212	62.3333	0.935017
2022-07-05 06:23:00	26.6333	45.65	2.12054	63	0.924998
2022-07-05 06:24:00	26.8	45.5167	2.11894	62.5	0.932492
2022-07-05 06:25:00	26.62	46.46	2.11776	62.2	0.937047
2022-07-05 06:26:00	26.7167	46.1333	2.11825	62.8333	0.927483
2022-07-05 06:27:00	26.8667	46.0167	2.12093	63	0.924998
2022-07-05 06:28:00	26.7333	46.2667	2.15214	63.5	0.917622
2022-07-05 06:29:00	26.7333	46.6	2.1565	62.8333	0.927483
2022-07-05 06:30:00	26.6833	46.4167	2.15388	63	0.924998
2022-07-05 06:31:00	26.7667	46.1667	2.14607	62.8333	0.927483
2022-07-05 06:32:00	26.7833	45.3167	2.14565	63.5	0.917622
2022-07-05 06:33:00	26.8833	45.5167	2.15007	62.3333	0.935017
2022-07-05 06:34:00	26.7333	46.4167	2.15737	62.1667	0.937556
2022-07-05 06:35:00	26.85	45.9	2.15885	63.3333	0.920068
2022-07-05 06:36:00	26.8667	45.5	2.16488	63.1667	0.922526
2022-07-05 06:37:00	26.8333	45.9667	2.1681	62.5	0.932492
2022-07-05 06:38:00	26.7667	46.1667	2.16607	62.3333	0.935017
2022-07-05 06:39:00	26.6333	47.0833	2.17429	62.1667	0.937556
2022-07-05 06:40:00	26.5833	46.3667	2.1751	61.8333	0.942674
2022-07-05 06:41:00	26.6333	46.7	2.17593	63.3333	0.920068
2022-07-05 06:42:00	26.8	46.55	2.1805	63.1667	0.922526
2022-07-05 06:43:00	26.8667	46.0167	2.18385	64	0.910361
2022-07-05 06:44:00	26.8667	46.2333	2.17971	62.6667	0.929981
2022-07-05 06:45:00	26.9	46.3333	2.18123	63	0.924998
2022-07-05 06:46:00	26.7667	46.9333	2.17977	62.3333	0.935017
2022-07-05 06:47:00	26.8167	46.8333	2.16532	63	0.924998
2022-07-05 06:48:00	26.7667	47.4667	2.16216	63.6667	0.915189
2022-07-05 06:49:00	26.6333	47.1833	2.16005	63	0.924998
2022-07-05 06:50:00	26.8	46.6833	2.15763	64.1667	0.907965
2022-07-05 06:51:00	26.6667	47.2167	2.16414	63	0.924998
2022-07-05 06:52:00	26.7167	47.7833	2.17261	63.1667	0.922526
2022-07-05 06:53:00	26.6667	48.1667	2.1729	63.5	0.917622
2022-07-05 06:54:00	26.7333	48.0833	2.16842	64.3333	0.905582
2022-07-05 06:55:00	26.9167	48.3	2.16487	64.5	0.903212
2022-07-05 06:56:00	26.85	48.4333	2.16155	64.6667	0.900854
2022-07-05 06:57:00	26.8	48.65	2.15953	63.6667	0.915189
2022-07-05 06:58:00	26.9	48.4	2.15348	65	0.896173
2022-07-05 06:59:00	26.9667	48.2833	2.1495	63.8333	0.912768
2022-07-05 07:00:00	26.9	48.45	2.14981	63.6667	0.915189
2022-07-05 07:01:00	26.85	48.15	2.15085	64	0.910361
2022-07-05 07:02:00	26.85	48.1833	2.1465	64	0.910361
2022-07-05 07:03:00	26.9	48.4333	2.14095	64.5	0.903212
2022-07-05 07:04:00	26.7833	48.5	2.13469	63.5	0.917622
2022-07-05 07:05:00	26.95	48.6833	2.13414	63.6667	0.915189
2022-07-05 07:06:00	26.9	48.7333	2.13602	63.8333	0.912768
2022-07-05 07:07:00	26.85	48.6667	2.14066	64.8333	0.898508
2022-07-05 07:08:00	27	48.4167	2.14282	64.5	0.903212
2022-07-05 07:09:00	27	48.7667	2.14535	65	0.896173
2022-07-05 07:10:00	26.8833	48.4833	2.15427	63.1667	0.922526
2022-07-05 07:11:00	27	48.3333	2.15878	63.8333	0.912768
2022-07-05 07:12:00	26.9333	48.2167	2.15854	63.8333	0.912768
2022-07-05 07:13:00	26.8333	48.2667	2.15893	63.6667	0.915189
2022-07-05 07:14:00	26.8833	48.15	2.14276	64.3333	0.905582
2022-07-05 07:15:00	27.0667	47.9333	2.12715	64	0.910361
2022-07-05 07:16:00	27.0667	48.0667	2.12199	65	0.896173
2022-07-05 07:17:00	27.1333	47.9167	2.12957	64.5	0.903212
2022-07-05 07:18:00	27.4833	46.7333	2.13176	66	0.882416
2022-07-05 07:19:00	27.6	46.65	2.13247	64.8333	0.898508
2022-07-05 07:20:00	27.4	47.1167	2.13278	65	0.896173
2022-07-05 07:21:00	27.25	47.8	2.1329	64.3333	0.905582
2022-07-05 07:22:00	27.2667	48.3167	2.12642	64.3333	0.905582
2022-07-05 07:23:00	27.3333	47.9667	2.12536	64	0.910361
2022-07-05 07:24:00	27.4833	47.8167	2.1261	64.8333	0.898508
2022-07-05 07:25:00	27.6	47.1833	2.12872	65	0.896173
2022-07-05 07:26:00	27.8333	46.5833	2.13262	65.8333	0.88468
2022-07-05 07:27:00	27.9667	46.4	2.13475	65.1667	0.893851
2022-07-05 07:28:00	27.8167	46.7167	2.13624	65.5	0.889242
2022-07-05 07:29:00	27.8667	46.7167	2.13532	64.6667	0.900854
2022-07-05 07:30:00	28.0667	46.1833	2.13526	65.1667	0.893851
2022-07-05 07:31:00	28.1333	45.9833	2.14668	66.5	0.875693
2022-07-05 07:32:00	28.2	46.1	2.14373	66	0.882416
2022-07-05 07:33:00	28.0833	45.9167	2.14149	65.5	0.889242
2022-07-05 07:34:00	28.1833	45.6667	2.1449	65.3333	0.891541
2022-07-05 07:35:00	28.3833	45.4167	2.14333	66.5	0.875693
2022-07-05 07:36:00	28.3667	46.0333	2.14275	66.3333	0.877923
2022-07-05 07:37:00	28.3	45.5833	2.14011	66.3333	0.877923
2022-07-05 07:38:00	28.4833	45.3167	2.13889	65.3333	0.891541
2022-07-05 07:39:00	28.5667	45.7167	2.13814	65.3333	0.891541
2022-07-05 07:40:00	28.5667	44.85	2.131	66.5	0.875693
2022-07-05 07:41:00	28.6	45.5167	2.13179	66	0.882416
2022-07-05 07:42:00	28.7	44.8667	2.1326	66.8333	0.871266
2022-07-05 07:43:00	28.7	43.4833	2.1283	66.1667	0.880164
2022-07-05 07:44:00	28.7	44.1167	2.14361	65.5	0.889242
2022-07-05 07:45:00	28.7167	44.6	2.12451	65.8333	0.88468
2022-07-05 07:46:00	28.7333	44.9167	2.11998	66	0.882416
2022-07-05 07:47:00	28.85	44.8167	2.10546	65.6667	0.886955
2022-07-05 07:48:00	28.9	44.4667	2.10596	66.1667	0.880164
2022-07-05 07:49:00	28.85	44.7333	2.10879	65.1667	0.893851
2022-07-05 07:50:00	28.65	45.0833	2.11175	64.5	0.903212
2022-07-05 07:51:00	28.7333	45.05	2.11174	65.5	0.889242
2022-07-05 07:52:00	28.8	45.6	2.11194	65.6667	0.886955
2022-07-05 07:53:00	28.7667	45.6667	2.11498	65.5	0.889242
2022-07-05 07:54:00	28.9333	45.8833	2.11278	66.3333	0.877923
2022-07-05 07:55:00	29.0833	46.0167	2.11746	66.6667	0.873474
2022-07-05 07:56:00	28.9	46	2.118	65.6667	0.886955
2022-07-05 07:57:00	29.06	46.24	2.1144	67	0.86907
2022-07-05 07:58:00	29.2	45.9167	2.10747	67.6667	0.860391
2022-07-05 07:59:00	29.2667	45.8333	2.09993	67.1667	0.866884
2022-07-05 08:00:00	29.3167	45.25	2.08851	67.6667	0.860391
2022-07-05 08:01:00	29.3333	44.2333	2.09186	67	0.86907
2022-07-05 08:02:00	29.3333	44.8833	2.09365	67.6667	0.860391
2022-07-05 08:03:00	29.4	44.7833	2.09378	66.8333	0.871266
2022-07-05 08:04:00	29.2	45.7667	2.09313	66.8333	0.871266
2022-07-05 08:05:00	28.75	47.2667	2.09133	62.6667	0.929981
2022-07-05 08:06:00	28.95	47	2.08883	65	0.896173
2022-07-05 08:07:00	29.0333	46.7667	2.08184	65.6667	0.886955
2022-07-05 08:08:00	29.05	46.65	2.08687	66.8333	0.871266
2022-07-05 08:09:00	28.9167	47.35	2.08765	65.6667	0.886955
2022-07-05 08:10:00	29.05	47	2.07688	67.1667	0.866884
2022-07-05 08:11:00	29.0333	47.3667	2.07075	66.1667	0.880164
2022-07-05 08:12:00	28.9	48	2.06441	65.8333	0.88468
2022-07-05 08:13:00	29.1167	47.9167	2.06214	66.6667	0.873474
2022-07-05 08:14:00	29.0167	48.0333	2.06177	67.5	0.862545
2022-07-05 08:15:00	28.7833	49.1167	2.06537	65.3333	0.891541
2022-07-05 08:16:00	29.05	49.3833	2.06457	67.1667	0.866884
2022-07-05 08:17:00	29.2333	48.4833	2.07367	67.8333	0.858248
2022-07-05 08:18:00	29.5167	47.65	2.07761	68.5	0.84978
2022-07-05 08:19:00	29.7333	47.1	2.07075	69.1667	0.841476
2022-07-05 08:20:00	29.7333	47.5833	2.07073	69	0.843537
2022-07-05 08:21:00	29.7167	47.8333	2.07235	69.6667	0.835352
2022-07-05 08:22:00	29.5333	48.0167	2.07135	68.3333	0.851882
2022-07-05 08:23:00	29.6667	47.5	2.06498	68.8333	0.845608
2022-07-05 08:24:00	29.9	47.0833	2.064	68.6667	0.847689
2022-07-05 08:25:00	29.7	47.6167	2.06221	68.5	0.84978
2022-07-05 08:26:00	29.9	47.1667	2.06233	68.5	0.84978
2022-07-05 08:27:00	29.9333	47.45	2.06402	69	0.843537
2022-07-05 08:28:00	30.1167	47.1667	2.06422	68.8333	0.845608
2022-07-05 08:29:00	30.1667	46.9	2.06134	69.3333	0.839425
2022-07-05 08:30:00	30.0833	45.8833	2.05953	68.6667	0.847689
2022-07-05 08:31:00	30.0333	46.7333	2.05906	69.3333	0.839425
2022-07-05 08:32:00	30.1333	47.25	2.0589	68.6667	0.847689
2022-07-05 08:33:00	30.2167	47.1167	2.04631	69.5	0.837383
2022-07-05 08:34:00	30.2667	46.9	2.02802	68.6667	0.847689
2022-07-05 08:35:00	30.15	47.35	2.01397	68.6667	0.847689
2022-07-05 08:36:00	30.2833	46.55	2.01408	69	0.843537
2022-07-05 08:37:00	30.3167	46.9833	2.01431	68.5	0.84978
2022-07-05 08:38:00	30.1167	47.9333	2.01518	67.3333	0.864709
2022-07-05 08:39:00	30.1167	48.1	2.02205	67.3333	0.864709
2022-07-05 08:40:00	30.2	47.5	2.01441	68.5	0.84978
2022-07-05 08:41:00	30.2	48.0667	2.00508	68.3333	0.851882
2022-07-05 08:42:00	30.1667	48.85	2.0067	68.8333	0.845608
2022-07-05 08:43:00	30.3667	47.55	2.00725	69	0.843537
2022-07-05 08:44:00	30.4667	47.0333	2.01036	69.6667	0.835352
2022-07-05 08:45:00	30.4833	46.8667	2.00954	69.5	0.837383
2022-07-05 08:46:00	30.5667	46.8333	2.00608	70.5	0.825338
2022-07-05 08:47:00	30.2333	48.4833	2.00439	67.6667	0.860391
2022-07-05 08:48:00	30.5	47.7167	2.00452	70.1667	0.829315
2022-07-05 08:49:00	30.5667	47.3667	2.00446	70.3333	0.827322
2022-07-05 08:50:00	30.6833	47.5667	2.01267	71.1667	0.817496
2022-07-05 08:51:00	30.6167	48.75	2.03921	69.8333	0.83333
2022-07-05 08:52:00	30.5667	48.7667	2.03236	70.3333	0.827322
2022-07-05 08:53:00	30.4667	49.65	2.05508	69.6667	0.835352
2022-07-05 08:54:00	30.5667	49.35	2.06591	70.5	0.825338
2022-07-05 08:55:00	30.5333	49.4167	2.05899	70	0.831318
2022-07-05 08:56:00	30.55	49.4167	2.04475	70.3333	0.827322
2022-07-05 08:57:00	30.5	49.2	2.05107	69.8333	0.83333
2022-07-05 08:58:00	30.55	49.1667	2.03129	70.3333	0.827322
2022-07-05 08:59:00	30.6833	48.9833	2.02642	71	0.819443
2022-07-05 09:00:00	30.8167	48.9167	2.02069	71.1667	0.817496
2022-07-05 09:01:00	30.85	49.0333	2.02011	71.5	0.81363
2022-07-05 09:02:00	30.9333	49.0333	2.00946	70.8333	0.821399
2022-07-05 09:03:00	30.9	49.8167	2.00444	71	0.819443
2022-07-05 09:04:00	30.9	50.4833	2.00382	70.3333	0.827322
2022-07-05 09:05:00	30.9333	50.8	2.01277	71.1667	0.817496
2022-07-05 09:06:00	31.15	49.7	2.02619	71	0.819443
2022-07-05 09:07:00	31.2	49.1667	2.02199	70.6667	0.823364
2022-07-05 09:08:00	31.0833	49.1667	2.01752	70.1667	0.829315
2022-07-05 09:09:00	30.8333	50.35	2.01302	69	0.843537
2022-07-05 09:10:00	31.0333	50.1333	2.01226	69.8333	0.83333
2022-07-05 09:11:00	31.2167	49.4333	2.01066	70.6667	0.823364
2022-07-05 09:12:00	31.0667	49.4667	2.01085	70.5	0.825338
2022-07-05 09:13:00	30.85	49.4333	2.01127	71.3333	0.815559
2022-07-05 09:14:00	30.55	49.9833	2.01244	70.6667	0.823364
2022-07-05 09:15:00	30.55	50.15	2.01225	71.1667	0.817496
2022-07-05 09:16:00	30.75	50.4833	2.01248	71.1667	0.817496
2022-07-05 09:17:00	30.9667	50	2.01352	72.1667	0.806005
2022-07-05 09:18:00	30.9833	50.4667	2.01461	70.8333	0.821399
2022-07-05 09:19:00	31.1167	49.6	2.01593	71.8333	0.8098
2022-07-05 09:20:00	31.2333	48.5167	2.02476	71.6667	0.81171
2022-07-05 09:21:00	31.3167	48.5833	2.04179	72.3333	0.80412
2022-07-05 09:22:00	31.35	48.8	2.05411	71.1667	0.817496
2022-07-05 09:23:00	31.1167	49.25	2.06626	71	0.819443
2022-07-05 09:24:00	30.8167	50.15	2.04025	69.8333	0.83333
2022-07-05 09:25:00	31.0333	50.05	2.03766	70.8333	0.821399
2022-07-05 09:26:00	31.0667	50.2667	2.03573	70.3333	0.827322
2022-07-05 09:27:00	31.0167	50.5667	2.03654	70.3333	0.827322
2022-07-05 09:28:00	31.06	50.6	2.03997	69.8	0.833734
2022-07-05 09:29:00	31.3833	50.4167	2.04545	71.8333	0.8098
2022-07-05 09:30:00	31.3167	50.6833	2.04407	70.8333	0.821399
2022-07-05 09:31:00	31.25	50.5	2.04498	70.5	0.825338
2022-07-05 09:32:00	31.3	49.8167	2.04401	68.6667	0.847689
2022-07-05 09:33:00	31.2667	49.4	2.04528	67.1667	0.866884
2022-07-05 09:34:00	31.2167	50.3	2.04595	67.1667	0.866884
2022-07-05 09:35:00	31.35	50.3667	2.04811	68.6667	0.847689
2022-07-05 09:36:00	31.3167	50.4667	2.04566	69.8333	0.83333
2022-07-05 09:37:00	31.3167	50.2	2.04213	70.3333	0.827322
2022-07-05 09:38:00	31.2833	49.9833	2.04244	69.8333	0.83333
2022-07-05 09:39:00	31.3	49.3833	2.04287	71.1667	0.817496
2022-07-05 09:40:00	31.3	49.5167	2.04209	70.5	0.825338
2022-07-05 09:41:00	31.35	49.2833	2.04112	71.3333	0.815559
2022-07-05 09:42:00	31.5167	49.15	2.03839	71.1667	0.817496
2022-07-05 09:43:00	31.6667	48.8333	2.03835	72.1667	0.806005
2022-07-05 09:44:00	31.8833	48.3167	2.03844	72	0.807898
2022-07-05 09:45:00	31.9	48.4333	2.03904	72.5	0.802245
2022-07-05 09:46:00	31.9833	48.3167	2.04534	71.6667	0.81171
2022-07-05 09:47:00	31.9167	49.0167	2.0378	71.5	0.81363
2022-07-05 09:48:00	31.9333	50.1	2.03442	70.5	0.825338
2022-07-05 09:49:00	32.1	48.8667	2.0357	71.8333	0.8098
2022-07-05 09:50:00	31.9167	48.8667	2.03535	71	0.819443
2022-07-05 09:51:00	31.9333	48.6833	2.03478	70.3333	0.827322
2022-07-05 09:52:00	32.2333	47.1	2.03395	71	0.819443
2022-07-05 09:53:00	32.3833	45.9833	2.03168	71.6667	0.81171
2022-07-05 09:54:00	32.5333	45.5333	2.03018	72	0.807898
2022-07-05 09:55:00	32.6167	44.95	2.03003	71.6667	0.81171
2022-07-05 09:56:00	32.4833	46.4167	2.03218	70.5	0.825338
2022-07-05 09:57:00	32.3	46.5833	2.0331	69	0.843537
2022-07-05 09:58:00	32.05	47.4	2.03064	67.8333	0.858248
2022-07-05 09:59:00	32.1167	47.35	2.029	68.5	0.84978
2022-07-05 10:00:00	32.2	47.5	2.02495	69.6667	0.835352
2022-07-05 10:01:00	32.4833	46.5167	2.0221	70.8333	0.821399
2022-07-05 10:02:00	32.5167	46.7167	2.02439	70.8333	0.821399
2022-07-05 10:03:00	32.5667	46.7167	2.02907	70.8333	0.821399
2022-07-05 10:04:00	32.7333	46.6	2.02414	71.1667	0.817496
2022-07-05 10:05:00	32.8	46.15	2.02515	71.3333	0.815559
2022-07-05 10:06:00	32.7333	46.6	2.02671	71.3333	0.815559
2022-07-05 10:07:00	32.7	45.8833	2.03057	71.5	0.81363
2022-07-05 10:08:00	32.4	46.9167	2.03409	70.8333	0.821399
2022-07-05 10:09:00	32.2667	47.55	2.0304	69.5	0.837383
2022-07-05 10:10:00	32.3	47.9167	2.02694	70.3333	0.827322
2022-07-05 10:11:00	32.55	47.4667	2.024	71.3333	0.815559
2022-07-05 10:12:00	32.6	47.1667	2.03059	72.1667	0.806005
2022-07-05 10:13:00	32.75	46.7667	2.02232	71.1667	0.817496
2022-07-05 10:14:00	32.6	47.0167	2.02044	70.3333	0.827322
2022-07-05 10:15:00	32.5667	47.3	2.02003	70	0.831318
2022-07-05 10:16:00	32.75	46.75	2.01816	71.5	0.81363
2022-07-05 10:17:00	32.7167	47.8167	2.01568	70.1667	0.829315
2022-07-05 10:18:00	32.7667	47.1167	2.0034	70.6667	0.823364
2022-07-05 10:19:00	32.7	46.5167	1.99907	69.8333	0.83333
2022-07-05 10:20:00	32.6167	46.9667	1.99856	70	0.831318
2022-07-05 10:21:00	32.65	46.7167	1.99921	70.3333	0.827322
2022-07-05 10:22:00	32.75	46.4333	2.00027	71.6667	0.81171
2022-07-05 10:23:00	32.8333	46.6	1.99917	72	0.807898
2022-07-05 10:24:00	33.0833	45.5833	1.99992	72.5	0.802245
2022-07-05 10:25:00	33.1667	44.9833	2.00008	72.3333	0.80412
2022-07-05 10:26:00	33.1667	45.2833	2.0012	72	0.807898
2022-07-05 10:27:00	33.1667	44.1667	2.00672	71.6667	0.81171
2022-07-05 10:28:00	33.0714	44.6143	2.02201	70.4286	0.826187
2022-07-05 10:29:00	33.1667	45.1167	2.0169	72.3333	0.80412
2022-07-05 10:30:00	33.14	44.54	2.00825	71.6	0.812477
2022-07-05 10:31:00	33.0833	44.4167	2.00684	71.1667	0.817496
2022-07-05 10:32:00	33.15	44.0333	2.00713	71.1667	0.817496
2022-07-05 10:33:00	33.3	43.8333	2.01244	71	0.819443
2022-07-05 10:34:00	33.3667	44.1	2.0025	71	0.819443
2022-07-05 10:35:00	33.4833	44.3	1.99889	71.1667	0.817496
2022-07-05 10:36:00	33.4333	44.8667	1.99931	71.3333	0.815559
2022-07-05 10:37:00	33.6	44.2167	2.00032	71.6667	0.81171
2022-07-05 10:38:00	33.5833	44.7167	2.0018	72.1667	0.806005
2022-07-05 10:39:00	33.3667	44.8167	1.99852	70.1667	0.829315
2022-07-05 10:40:00	33.2167	45.15	1.99724	69.8333	0.83333
2022-07-05 10:41:00	33.3333	45.55	1.99824	69.8333	0.83333
2022-07-05 10:42:00	33.3667	44.4167	1.99953	71.3333	0.815559
2022-07-05 10:43:00	33.4	44.3	2.00834	70.3333	0.827322
2022-07-05 10:44:00	33.3167	44.5833	2.02264	70.1667	0.829315
2022-07-05 10:45:00	33.3167	44.2667	2.02293	70	0.831318
2022-07-05 10:46:00	33.3333	44.3833	2.01763	70.5	0.825338
2022-07-05 10:47:00	33.4833	43.6833	2.01446	71	0.819443
2022-07-05 10:48:00	33.7167	43.2333	2.00944	71.6667	0.81171
2022-07-05 10:49:00	33.6	43.45	2.00431	71.6667	0.81171
2022-07-05 10:50:00	33.55	43.5	2.00273	70.3333	0.827322
2022-07-05 10:51:00	33.85	41.7167	2.00295	72.1667	0.806005
2022-07-05 10:52:00	33.75	42.85	2.00591	70.1667	0.829315
2022-07-05 10:53:00	33.6333	43.3	2.00279	70	0.831318
2022-07-05 10:54:00	33.6	42.1333	1.99981	69.6667	0.835352
2022-07-05 10:55:00	33.8833	40.7167	2.0009	70.6667	0.823364
2022-07-05 10:56:00	34.0167	40.65	2.01955	70.6667	0.823364
2022-07-05 10:57:00	34.2667	39.6	2.01897	71.6667	0.81171
2022-07-05 10:58:00	34.15	39.95	2.00931	69.3333	0.839425
2022-07-05 10:59:00	33.75	41.0833	2.01285	66.8333	0.871266
2022-07-05 11:00:00	33.6667	41.4167	1.99978	67	0.86907
2022-07-05 11:01:00	33.85	41.3	1.99699	69.5	0.837383
2022-07-05 11:02:00	33.9833	41.7333	2.00185	70.3333	0.827322
2022-07-05 11:03:00	33.9667	41.3167	2.00582	70.5	0.825338
2022-07-05 11:04:00	34.0167	41.65	2.01224	71.5	0.81363
2022-07-05 11:05:00	34.1	40.6667	2.00799	71.5	0.81363
2022-07-05 11:06:00	34.1667	40.75	2.00752	72.1667	0.806005
2022-07-05 11:07:00	34.1333	41.6167	2.00029	70.6667	0.823364
2022-07-05 11:08:00	34.1833	39.8	2.00084	71.5	0.81363
2022-07-05 11:09:00	34.1167	40.4833	2.0046	70.3333	0.827322
2022-07-05 11:10:00	34.2167	39.7167	2.01059	71	0.819443
2022-07-05 11:11:00	34.3	39.8667	2.00878	70.1667	0.829315
2022-07-05 11:12:00	34.35	40.6	2.00459	70.8333	0.821399
2022-07-05 11:13:00	34.4333	39.95	2.0003	70.1667	0.829315
2022-07-05 11:14:00	34.3167	38.45	2.00111	69.5	0.837383
2022-07-05 11:15:00	34.5833	36.7333	2.00532	69.3333	0.839425
2022-07-05 11:16:00	34.4	37.6667	2.00655	68	0.856116
2022-07-05 11:17:00	34.15	38.2833	1.99994	66.6667	0.873474
2022-07-05 11:18:00	34.5167	37.4833	1.99941	68.6667	0.847689
2022-07-05 11:19:00	34.55	37.8667	2.00226	68.6667	0.847689
2022-07-05 11:20:00	34.5167	37.8833	1.99749	69.1667	0.841476
2022-07-05 11:21:00	34.5	39.3333	1.9971	68.3333	0.851882
2022-07-05 11:22:00	34.3833	38.7833	2.00834	68.8333	0.845608
2022-07-05 11:23:00	34.6833	40.0167	2.0183	69.6667	0.835352
2022-07-05 11:24:00	34.8167	38.4167	2.01082	71.1667	0.817496
2022-07-05 11:25:00	35.05	37.5667	2.01028	70.1667	0.829315
2022-07-05 11:26:00	35.2167	37.8167	2.01671	70.6667	0.823364
2022-07-05 11:27:00	35.1167	38.2	2.00166	71.1667	0.817496
2022-07-05 11:28:00	35.15	38.9667	2.00119	69.8333	0.83333
2022-07-05 11:29:00	35.2	37.65	2.00342	70	0.831318
2022-07-05 11:30:00	35.3	37.1167	1.99991	70.1667	0.829315
2022-07-05 11:31:00	35.4333	36.1833	1.99822	71.1667	0.817496
2022-07-05 11:32:00	35.2667	37.75	2.00518	69.1667	0.841476
2022-07-05 11:33:00	34.9333	38.7	1.99577	66.1667	0.880164
2022-07-05 11:34:00	34.95	38.3	1.99571	68.6667	0.847689
2022-07-05 11:35:00	34.95	38.3333	1.99413	68.1667	0.853994
2022-07-05 11:36:00	35.05	38.65	1.99518	69.8333	0.83333
2022-07-05 11:37:00	35.2667	38	2.00857	70.3333	0.827322
2022-07-05 11:38:00	35.3333	38.7167	2.01599	70.3333	0.827322
2022-07-05 11:39:00	35.2667	39.0667	1.99935	68.3333	0.851882
2022-07-05 11:40:00	35.5667	38.5167	1.9971	70.3333	0.827322
2022-07-05 11:41:00	35.75	38.25	1.9978	71.6667	0.81171
2022-07-05 11:42:00	35.9167	38	1.99889	72.6667	0.800378
2022-07-05 11:43:00	36.0667	36.2667	1.99651	72.6667	0.800378
2022-07-05 11:44:00	36.1	36.6	1.9975	72.3333	0.80412
2022-07-05 11:45:00	35.9833	36.7833	1.99572	69.8333	0.83333
2022-07-05 11:46:00	35.8167	37.0333	1.99695	68.6667	0.847689
2022-07-05 11:47:00	36.0333	36.8667	2.00496	70.6667	0.823364
2022-07-05 11:48:00	36.1167	36.8167	2.01317	70.3333	0.827322
2022-07-05 11:49:00	36.2833	35.1667	2.00556	71.6667	0.81171
2022-07-05 11:50:00	36.2167	34.8167	2.00625	69.5	0.837383
2022-07-05 11:51:00	36.0333	36.3333	2.00351	68.8333	0.845608
2022-07-05 11:52:00	36.1	36.9167	1.99905	70	0.831318
2022-07-05 11:53:00	36.0667	36.8	1.99764	69.8333	0.83333
2022-07-05 11:54:00	36.35	35.6333	1.99866	71	0.819443
2022-07-05 11:55:00	36.65	33.8833	2.00159	71.5	0.81363
2022-07-05 11:56:00	36.7333	34.3833	2.00328	71.8333	0.8098
2022-07-05 11:57:00	36.3667	35	2.01597	68.8333	0.845608
2022-07-05 11:58:00	36.46	35.42	2.01753	68.6	0.848524
2022-07-05 11:59:00	36.6833	34.4333	2.01442	70.3333	0.827322
2022-07-05 12:00:00	36.75	33.8667	2.00418	71.5	0.81363
2022-07-05 12:01:00	36.9	33.6667	1.99782	70.6667	0.823364
2022-07-05 12:02:00	37	33.5333	1.99646	71.1667	0.817496
2022-07-05 12:03:00	37.05	33.7333	2.00062	70.5	0.825338
2022-07-05 12:04:00	37.0833	34.1	2.01194	70	0.831318
2022-07-05 12:05:00	36.9	34.3833	2.01744	69.1667	0.841476
2022-07-05 12:06:00	36.7167	33.85	2.021	69.3333	0.839425
2022-07-05 12:07:00	36.5833	34.15	2.00954	67.5	0.862545
2022-07-05 12:08:00	36.55	34.45	2.00025	69.5	0.837383
2022-07-05 12:09:00	36.9167	35.2667	2.00033	70.6667	0.823364
2022-07-05 12:10:00	37.1	32.95	2.01215	70.8333	0.821399
2022-07-05 12:11:00	37.1667	33.9	2.01994	70	0.831318
2022-07-05 12:12:00	36.6	34.2333	2.02865	65.1667	0.893851
2022-07-05 12:13:00	36.5833	34.9	2.02127	67.3333	0.864709
2022-07-05 12:14:00	36.7167	34.2667	2.02206	68.3333	0.851882
2022-07-05 12:15:00	36.6833	34.6167	2.0128	69.5	0.837383
2022-07-05 12:16:00	36.8333	33.75	2.00299	69.8333	0.83333
2022-07-05 12:17:00	37.0333	33.95	2.00381	70.5	0.825338
2022-07-05 12:18:00	36.9167	34.3333	2.00816	69.5	0.837383
2022-07-05 12:19:00	37.0167	34.7833	2.00074	70	0.831318
2022-07-05 12:20:00	37.2167	34	1.99794	70.5	0.825338
2022-07-05 12:21:00	37.05	34.05	1.99627	69.1667	0.841476
2022-07-05 12:22:00	37.0167	33.3667	1.99857	68	0.856116
2022-07-05 12:23:00	37.1	34.5	2.02259	68.8333	0.845608
2022-07-05 12:24:00	37.15	34.1333	2.02688	70.6667	0.823364
2022-07-05 12:25:00	37.2167	32.9333	2.0244	69.5	0.837383
2022-07-05 12:26:00	37.4333	32.8667	2.01861	71.8333	0.8098
2022-07-05 12:27:00	37.2	32.65	2.00987	68.6667	0.847689
2022-07-05 12:28:00	37.2667	32.8167	2.00409	68.6667	0.847689
2022-07-05 12:29:00	37.4	33.1333	2.00364	69	0.843537
2022-07-05 12:30:00	37.45	32.65	2.00926	69.6667	0.835352
2022-07-05 12:31:00	37.6667	33.0167	2.00699	71.5	0.81363
2022-07-05 12:32:00	37.8333	33.9833	2.00583	70.6667	0.823364
2022-07-05 12:33:00	37.7	33.4833	2.01076	69.8333	0.83333
2022-07-05 12:34:00	37.7167	32.8667	2.01034	69.1667	0.841476
2022-07-05 12:35:00	37.6833	32.9667	2.00743	69.1667	0.841476
2022-07-05 12:36:00	37.5167	32.9	2.01162	68.3333	0.851882
2022-07-05 12:37:00	37.5167	32.9667	2.0067	68	0.856116
2022-07-05 12:38:00	37.6667	32.3	2.0051	69.8333	0.83333
2022-07-05 12:39:00	37.75	32.6333	2.01686	70.5	0.825338
2022-07-05 12:40:00	37.7667	32.8167	2.0198	69.6667	0.835352
2022-07-05 12:41:00	37.6167	32.9167	2.02749	67.6667	0.860391
2022-07-05 12:42:00	37.5667	33.2	2.03825	67	0.86907
2022-07-05 12:43:00	37.7667	33.25	2.01133	70	0.831318
2022-07-05 12:44:00	37.95	32.2833	2.00877	72	0.807898
2022-07-05 12:45:00	37.8	32.4	2.01067	69.8333	0.83333
2022-07-05 12:46:00	37.7833	31.9	2.02518	69.1667	0.841476
2022-07-05 12:47:00	37.6167	31.7667	2.02032	67	0.86907
2022-07-05 12:48:00	37.6833	32.3833	2.01373	68.6667	0.847689
2022-07-05 12:49:00	37.8	32.6333	2.01953	70.3333	0.827322
2022-07-05 12:50:00	37.9	32.8667	2.0131	69	0.843537
2022-07-05 12:51:00	38.0167	32.8833	2.01838	70.6667	0.823364
2022-07-05 12:52:00	38.4167	32.6167	2.02561	72.1667	0.806005
2022-07-05 12:53:00	38.35	32.0333	2.01958	71.6667	0.81171
2022-07-05 12:54:00	38.7167	32.1667	2.02336	72.5	0.802245
2022-07-05 12:55:00	38.4167	31.25	2.02537	70	0.831318
2022-07-05 12:56:00	38.35	31.25	2.03198	68.1667	0.853994
2022-07-05 12:57:00	38.1667	31.4667	2.0275	68.1667	0.853994
2022-07-05 12:58:00	38.4333	31.7333	2.0304	70.8333	0.821399
2022-07-05 12:59:00	38.5167	31.3833	2.03124	69	0.843537
2022-07-05 13:00:00	38.4833	32.1833	2.0269	69	0.843537
2022-07-05 13:01:00	38.7333	31.4167	2.03193	70.8333	0.821399
2022-07-05 13:02:00	39.0833	29.85	2.03827	73	0.796669
2022-07-05 13:03:00	39.0667	29.7167	2.02439	71.3333	0.815559
2022-07-05 13:04:00	38.9	31.1333	2.02206	69.6667	0.835352
2022-07-05 13:05:00	38.8167	30.6667	2.03094	70.1667	0.829315
2022-07-05 13:06:00	38.7667	31.2667	2.0329	68.8333	0.845608
2022-07-05 13:07:00	38.8667	30.8833	2.0273	68.5	0.84978
2022-07-05 13:08:00	38.75	31.1667	2.01249	69.3333	0.839425
2022-07-05 13:09:00	38.8333	31.3333	2.01602	70.8333	0.821399
2022-07-05 13:10:00	38.9667	30.2167	2.02069	70.5	0.825338
2022-07-05 13:11:00	39.0833	29.7	2.02688	70	0.831318
2022-07-05 13:12:00	38.9833	30.85	2.01358	70.5	0.825338
2022-07-05 13:13:00	38.8833	30.1167	2.0096	69	0.843537
2022-07-05 13:14:00	38.8	29.6167	2.02316	69.6667	0.835352
2022-07-05 13:15:00	38.6167	29.35	2.0422	67	0.86907
2022-07-05 13:16:00	38.7	29.85	2.01885	68.5	0.84978
2022-07-05 13:17:00	38.5333	29.7833	2.02365	66.8333	0.871266
2022-07-05 13:18:00	38.3	30.7667	2.00958	66.3333	0.877923
2022-07-05 13:19:00	38.45	31.0667	2.00127	68	0.856116
2022-07-05 13:20:00	38.4667	30.65	1.99822	67	0.86907
2022-07-05 13:21:00	38.8333	30.15	1.99994	70.8333	0.821399
2022-07-05 13:22:00	38.6333	29.95	2.02113	69.3333	0.839425
2022-07-05 13:23:00	38.55	29.9667	2.02194	69.5	0.837383
2022-07-05 13:24:00	38.32	30.08	2.00959	67.2	0.866448
2022-07-05 13:25:00	38.6833	28.9667	2.0062	69.3333	0.839425
2022-07-05 13:26:00	38.7167	28.4667	2.01191	68.6667	0.847689
2022-07-05 13:27:00	38.6333	27.8333	2.01428	68.6667	0.847689
2022-07-05 13:28:00	38.9167	28.4167	2.00458	68.3333	0.851882
2022-07-05 13:29:00	39.0667	28.3833	2.00946	69.3333	0.839425
2022-07-05 13:30:00	39.1167	28.4833	2.00342	69.8333	0.83333
2022-07-05 13:31:00	39.1167	28.4333	2.00286	69.3333	0.839425
2022-07-05 13:32:00	39	28.9833	2.00128	68.6667	0.847689
2022-07-05 13:33:00	39.25	28.3833	1.99353	69	0.843537
2022-07-05 13:34:00	39.2333	28.5167	1.99258	69.6667	0.835352
2022-07-05 13:35:00	39.1667	29.4333	1.99417	68.3333	0.851882
2022-07-05 13:36:00	39.15	29.3667	2.00059	68	0.856116
2022-07-05 13:37:00	39.0833	29.2833	2.00584	67.3333	0.864709
2022-07-05 13:38:00	39.1167	28.8167	2.00446	68.5	0.84978
2022-07-05 13:39:00	39	28.3	2.00075	68	0.856116
2022-07-05 13:40:00	39.0667	29.3667	2.00257	68.8333	0.845608
2022-07-05 13:41:00	39.5	28.3833	2.00108	69.6667	0.835352
2022-07-05 13:42:00	39.5167	28.5833	2.00126	69.6667	0.835352
2022-07-05 13:43:00	39.6667	28.6	1.99664	71	0.819443
2022-07-05 13:44:00	39.4333	27.85	1.99368	68.1667	0.853994
2022-07-05 13:45:00	39.15	27.9833	1.99323	66.6667	0.873474
2022-07-05 13:46:00	39.3	28.4	1.99345	67.6667	0.860391
2022-07-05 13:47:00	39.3833	28.3167	1.99173	68.8333	0.845608
2022-07-05 13:48:00	39.5	28.4	1.99339	69	0.843537
2022-07-05 13:49:00	39.55	28.6833	2.00225	68.5	0.84978
2022-07-05 13:50:00	39.3667	28.6	2.00447	67.3333	0.864709
2022-07-05 13:51:00	39.5833	28.95	2.00548	68.6667	0.847689
2022-07-05 13:52:00	39.7833	29.3167	2.0041	71.5	0.81363
2022-07-05 13:53:00	39.5667	29.5167	2.00209	70.3333	0.827322
2022-07-05 13:54:00	39.8167	28.65	2.00332	71.1667	0.817496
2022-07-05 13:55:00	40.0667	28.5	2.00251	71.5	0.81363
2022-07-05 13:56:00	39.8	28.6833	2.0062	69	0.843537
2022-07-05 13:57:00	40.2167	28.4667	2.01062	71	0.819443
2022-07-05 13:58:00	40.25	27.9167	2.00811	70.6667	0.823364
2022-07-05 13:59:00	40.2	28.6	2.00296	69.6667	0.835352
2022-07-05 14:00:00	40.1667	28.3833	2.00128	70.5	0.825338
2022-07-05 14:01:00	40.4	27.5833	2.00353	71.5	0.81363
2022-07-05 14:02:00	40.8167	26.45	2.00316	71.5	0.81363
2022-07-05 14:03:00	40.6	27.5333	2.00478	70.5	0.825338
2022-07-05 14:04:00	40.25	27.3667	2.00646	69	0.843537
2022-07-05 14:05:00	40.2	27.0833	2.0009	67.6667	0.860391
2022-07-05 14:06:00	40.4833	27.35	1.99921	70.5	0.825338
2022-07-05 14:07:00	40.6167	27.25	2.00335	70.5	0.825338
2022-07-05 14:08:00	40.45	27.3333	2.00343	69.8333	0.83333
2022-07-05 14:09:00	40.35	27.8833	2.00571	69	0.843537
2022-07-05 14:10:00	40.1	27.8	2.00524	66.8333	0.871266
2022-07-05 14:11:00	40.1	28.1833	2.006	67.5	0.862545
2022-07-05 14:12:00	40.2667	27.7333	2.00468	69.8333	0.83333
2022-07-05 14:13:00	40	27.4333	2.00526	68.5	0.84978
2022-07-05 14:14:00	39.8333	27.2833	2.00806	67.1667	0.866884
2022-07-05 14:15:00	40.0667	27.0667	2.00668	69.1667	0.841476
2022-07-05 14:16:00	40.0667	27.5	2.00647	69.8333	0.83333
2022-07-05 14:17:00	40.2167	27.7	2.0019	70.1667	0.829315
2022-07-05 14:18:00	40.45	27.0833	2.00621	71.5	0.81363
2022-07-05 14:19:00	40.6833	26.8333	2.00212	71.3333	0.815559
2022-07-05 14:20:00	40.7333	26.8	2.00022	71.1667	0.817496
2022-07-05 14:21:00	40.5167	27.2333	1.99819	69	0.843537
2022-07-05 14:22:00	40.2333	27.0333	1.99652	67	0.86907
2022-07-05 14:23:00	39.9	27.15	1.997	66.5	0.875693
2022-07-05 14:24:00	39.6667	26.9667	2.00098	65.3333	0.891541
2022-07-05 14:25:00	39.6833	26.8	2.00426	66.8333	0.871266
2022-07-05 14:26:00	39.5833	26.7	1.99992	68.1667	0.853994
2022-07-05 14:27:00	39.7	26.8167	2.00553	67.1667	0.866884
2022-07-05 14:28:00	39.5833	26.2833	2.02382	67.6667	0.860391
2022-07-05 14:29:00	39.5667	26.35	2.01943	68.5	0.84978
2022-07-05 14:30:00	39.4167	26.55	1.99669	66.5	0.875693
2022-07-05 14:31:00	39.4667	27.1	1.99443	67.1667	0.866884
2022-07-05 14:32:00	39.75	26.85	2.00125	69.3333	0.839425
2022-07-05 14:33:00	40.1833	25.8167	2.00256	71.1667	0.817496
2022-07-05 14:34:00	40.35	26.4333	2.00817	69.6667	0.835352
2022-07-05 14:35:00	40.1167	26.8333	2.01304	68.6667	0.847689
2022-07-05 14:36:00	39.7	26.8667	2.00796	66.5	0.875693
2022-07-05 14:37:00	39.95	26.85	2.01091	68.3333	0.851882
2022-07-05 14:38:00	40.1833	25.2667	2.01422	69.6667	0.835352
2022-07-05 14:39:00	40.0167	25.75	2.00669	68.1667	0.853994
2022-07-05 14:40:00	40.0167	26.5667	2.00719	69	0.843537
2022-07-05 14:41:00	39.6667	27.1	2.01561	65.8333	0.88468
2022-07-05 14:42:00	39.4833	27.1	2.01183	66.8333	0.871266
2022-07-05 14:43:00	39.4	27.8333	2.00164	67.3333	0.864709
2022-07-05 14:44:00	39.5333	27.8	2.00434	68.1667	0.853994
2022-07-05 14:45:00	39.3833	27.7833	2.01597	67.8333	0.858248
2022-07-05 14:46:00	39.3333	27.9333	2.00833	68.3333	0.851882
2022-07-05 14:47:00	39.4167	27.6833	2.01201	68.8333	0.845608
2022-07-05 14:48:00	39.65	26.7333	2.01829	70.1667	0.829315
2022-07-05 14:49:00	39.66	27.26	2.00737	70	0.831318
2022-07-05 14:50:00	39.7667	27.5667	2.0149	69.8333	0.83333
2022-07-05 14:51:00	39.6333	28.6167	2.00158	69	0.843537
2022-07-05 14:52:00	39.4667	27.2667	1.99895	67.8333	0.858248
2022-07-05 14:53:00	39.8	27	2.0021	70.6667	0.823364
2022-07-05 14:54:00	39.8833	26.9667	2.01991	70	0.831318
2022-07-05 14:55:00	39.6	27.5	2.01245	68.1667	0.853994
2022-07-05 14:56:00	39.7833	28.0167	2.01323	69.6667	0.835352
2022-07-05 14:57:00	39.8	27.7167	2.01423	69.5	0.837383
2022-07-05 14:58:00	39.6167	27.5333	2.01714	68.5	0.84978
2022-07-05 14:59:00	39.7167	27.2	2.02426	69.3333	0.839425
2022-07-05 15:00:00	39.6	27.7667	2.01897	69.8333	0.83333
2022-07-05 15:01:00	39.2833	28.7	2.02662	66.6667	0.873474
2022-07-05 15:02:00	39.1667	28.2833	2.0302	66.6667	0.873474
2022-07-05 15:03:00	39.1333	27.4333	2.02437	67.3333	0.864709
2022-07-05 15:04:00	39.0667	28.4	2.00644	68.3333	0.851882
2022-07-05 15:05:00	39.1167	27.9333	2.00612	67.3333	0.864709
2022-07-05 15:06:00	38.8833	28.15	2.01042	66.5	0.875693
2022-07-05 15:07:00	39.0333	27.5167	2.01513	68	0.856116
2022-07-05 15:08:00	38.75	27.7833	2.03636	64.5	0.903212
2022-07-05 15:09:00	38.6167	27.7333	2.03445	66	0.882416
2022-07-05 15:10:00	38.5333	27.6667	2.0282	65.8333	0.88468
2022-07-05 15:11:00	38.45	27.8	2.01566	65.1667	0.893851
2022-07-05 15:12:00	38.5	27.8833	2.00831	68.1667	0.853994
2022-07-05 15:13:00	38.6167	27.85	2.01835	68	0.856116
2022-07-05 15:14:00	38.4167	27.8167	2.01918	66.3333	0.877923
2022-07-05 15:15:00	38.3833	28.0333	2.02015	66.8333	0.871266
2022-07-05 15:16:00	38.4333	27.8	2.02051	68.8333	0.845608
2022-07-05 15:17:00	38.6167	26.8833	2.01806	69	0.843537
2022-07-05 15:18:00	38.55	27.8167	2.01476	68.5	0.84978
2022-07-05 15:19:00	38.5	28.4	2.01852	67.1667	0.866884
2022-07-05 15:20:00	38.5167	28.2833	2.02424	66.3333	0.877923
2022-07-05 15:21:00	38.3167	28.25	2.01857	65.6667	0.886955
2022-07-05 15:22:00	38.1333	28.5167	2.02223	65.5	0.889242
2022-07-05 15:23:00	38.1667	28.6833	2.00851	67.8333	0.858248
2022-07-05 15:24:00	38.2667	28.7833	2.00642	68.5	0.84978
2022-07-05 15:25:00	38.2333	28.2667	2.01244	67	0.86907
2022-07-05 15:26:00	38.3167	27.9333	2.00776	66.3333	0.877923
2022-07-05 15:27:00	38.05	27.9667	2.01543	66.1667	0.880164
2022-07-05 15:28:00	37.85	28.3667	2.01484	64.6667	0.900854
2022-07-05 15:29:00	37.9167	28.55	2.01119	66.5	0.875693
2022-07-05 15:30:00	37.9667	28.9833	2.01065	66.8333	0.871266
2022-07-05 15:31:00	38.1	28.3333	2.0124	68.5	0.84978
2022-07-05 15:32:00	38.1333	27.7333	2.01674	67.5	0.862545
2022-07-05 15:33:00	38.0833	27.8333	2.01236	66.5	0.875693
2022-07-05 15:34:00	37.9833	27.8	2.00892	66.1667	0.880164
2022-07-05 15:35:00	38.0167	28.0833	2.00859	66.3333	0.877923
2022-07-05 15:36:00	38.05	27.9	2.01007	67.6667	0.860391
2022-07-05 15:37:00	38.2167	27.7167	2.01416	67.1667	0.866884
2022-07-05 15:38:00	38.3333	27.25	2.02088	68.5	0.84978
2022-07-05 15:39:00	38.0667	28.15	2.02054	67.5	0.862545
2022-07-05 15:40:00	38.1333	28	2.02346	67	0.86907
2022-07-05 15:41:00	38.0667	28.1667	2.01643	66.1667	0.880164
2022-07-05 15:42:00	38.1667	27.8	2.0166	67	0.86907
2022-07-05 15:43:00	38.1333	27.8	2.02804	67	0.86907
2022-07-05 15:44:00	38.1667	27.9667	2.02125	67.5	0.862545
2022-07-05 15:45:00	38.0167	27.6833	2.01587	66.5	0.875693
2022-07-05 15:46:00	38.15	27.6	2.02614	65.8333	0.88468
2022-07-05 15:47:00	38.05	27.6667	2.02658	65.5	0.889242
2022-07-05 15:48:00	38.0333	28.15	2.02256	66.1667	0.880164
2022-07-05 15:49:00	38.2333	27.6833	2.01562	67.3333	0.864709
2022-07-05 15:50:00	38.0167	28.1333	2.01149	66.6667	0.873474
2022-07-05 15:51:00	38.0167	28.2333	2.01246	66.5	0.875693
2022-07-05 15:52:00	38.2	28.0667	2.01168	67.5	0.862545
2022-07-05 15:53:00	38.1333	28.45	2.02678	67.1667	0.866884
2022-07-05 15:54:00	38	28.75	2.02607	66.6667	0.873474
2022-07-05 15:55:00	37.8833	28.5333	2.01487	64.6667	0.900854
2022-07-05 15:56:00	38.1	28.6833	2.0222	67.5	0.862545
2022-07-05 15:57:00	38.2167	28.8	2.01576	68.5	0.84978
2022-07-05 15:58:00	38.0167	28.2833	2.02764	66.8333	0.871266
2022-07-05 15:59:00	37.9333	28.3333	2.03172	67	0.86907
2022-07-05 16:00:00	37.9333	28.6833	2.04008	68.3333	0.851882
2022-07-05 16:01:00	38.05	29.0333	2.04252	69.3333	0.839425
2022-07-05 16:02:00	38.1	29.0167	2.03602	68.5	0.84978
2022-07-05 16:03:00	38.05	29	2.03177	67.1667	0.866884
2022-07-05 16:04:00	37.85	29.2667	2.03707	66.3333	0.877923
2022-07-05 16:05:00	37.8833	28.9667	2.03212	68.3333	0.851882
2022-07-05 16:06:00	37.8167	29.0333	2.02169	67.8333	0.858248
2022-07-05 16:07:00	37.8	28.9333	2.02135	67.1667	0.866884
2022-07-05 16:08:00	37.8333	28.7167	2.01683	68.6667	0.847689
2022-07-05 16:09:00	37.8167	29.0667	2.02296	68.1667	0.853994
2022-07-05 16:10:00	37.8	28.9167	2.03515	67.3333	0.864709
2022-07-05 16:11:00	37.8333	29.6667	2.0243	67.6667	0.860391
2022-07-05 16:12:00	37.9833	29.0667	2.01555	69.6667	0.835352
2022-07-05 16:13:00	38	29.3333	2.02184	68.8333	0.845608
2022-07-05 16:14:00	37.9167	29.0667	2.02055	68.3333	0.851882
2022-07-05 16:15:00	37.86	28.54	2.0214	67.6	0.861251
2022-07-05 16:16:00	37.7833	28.65	2.02423	67.3333	0.864709
2022-07-05 16:17:00	37.7667	29.15	2.02036	66.3333	0.877923
2022-07-05 16:18:00	37.55	28.9333	2.0196	64.8333	0.898508
2022-07-05 16:19:00	37.3333	29.75	2.01645	62.8333	0.927483
2022-07-05 16:20:00	37.3167	29.3	2.01843	65.6667	0.886955
2022-07-05 16:21:00	37.3167	29.2167	2.01795	67	0.86907
2022-07-05 16:22:00	37.5833	29.2833	2.02016	69.8333	0.83333
2022-07-05 16:23:00	37.85	28.7667	2.02719	69.8333	0.83333
2022-07-05 16:24:00	37.75	29.05	2.02862	69	0.843537
2022-07-05 16:25:00	37.7667	29.5833	2.03203	69.1667	0.841476
2022-07-05 16:26:00	37.8167	29.1167	2.02981	69	0.843537
2022-07-05 16:27:00	37.7833	29.65	2.01748	68.8333	0.845608
2022-07-05 16:28:00	37.8	29.3167	2.01686	68	0.856116
2022-07-05 16:29:00	37.8333	28.75	2.01805	68.6667	0.847689
2022-07-05 16:30:00	37.7	28.85	2.0192	68.1667	0.853994
2022-07-05 16:31:00	37.6833	29.4167	2.024	68	0.856116
2022-07-05 16:32:00	37.7833	29.1333	2.01579	67.6667	0.860391
2022-07-05 16:33:00	37.7333	29.7333	2.01744	68	0.856116
2022-07-05 16:34:00	37.55	30.3	2.01814	68.1667	0.853994
2022-07-05 16:35:00	37.55	30.45	2.02762	67.8333	0.858248
2022-07-05 16:36:00	37.4	30.3	2.01983	65.8333	0.88468
2022-07-05 16:37:00	37.3	30.6667	2.02785	65.3333	0.891541
2022-07-05 16:38:00	37.4	31.05	2.03324	67.1667	0.866884
2022-07-05 16:39:00	37.5333	30.3	2.02427	69	0.843537
2022-07-05 16:40:00	37.4833	30.2667	2.02131	68.1667	0.853994
2022-07-05 16:41:00	37.5167	30.9333	2.02652	68.5	0.84978
2022-07-05 16:42:00	37.4167	30.25	2.03836	67.5	0.862545
2022-07-05 16:43:00	37.3667	30.15	2.02984	66.6667	0.873474
2022-07-05 16:44:00	37.4833	29.3667	2.03274	68.6667	0.847689
2022-07-05 16:45:00	37.4167	31.25	2.03116	69.1667	0.841476
2022-07-05 16:46:00	37.3167	30.25	2.02579	67.1667	0.866884
2022-07-05 16:47:00	37.1333	30.4333	2.02709	65.6667	0.886955
2022-07-05 16:48:00	37.1667	30.5167	2.03458	65.6667	0.886955
2022-07-05 16:49:00	37.1333	30.4167	2.02445	65.5	0.889242
2022-07-05 16:50:00	37.15	30.3	2.0284	66.5	0.875693
2022-07-05 16:51:00	37.1167	30.65	2.03183	67.5	0.862545
2022-07-05 16:52:00	37.1833	30.6	2.028	68	0.856116
2022-07-05 16:53:00	37.2	31.3167	2.01593	68.3333	0.851882
2022-07-05 16:54:00	37.15	30.9833	2.01783	67	0.86907
2022-07-05 16:55:00	37.3833	30.3333	2.0201	69.3333	0.839425
2022-07-05 16:56:00	37.4333	30.9667	2.01902	70	0.831318
2022-07-05 16:57:00	37.1167	30.2833	2.03074	66.5	0.875693
2022-07-05 16:58:00	37.2	31.4833	2.01905	67.8333	0.858248
2022-07-05 16:59:00	37.2833	31.9	2.02206	69.3333	0.839425
2022-07-05 17:00:00	37.4167	30.9	2.04359	70.6667	0.823364
2022-07-05 17:01:00	37.3333	30.1	2.07957	69.8333	0.83333
2022-07-05 17:02:00	37.1667	31.5	2.04839	66.3333	0.877923
2022-07-05 17:03:00	36.9833	31.0167	2.05288	65.1667	0.893851
2022-07-05 17:04:00	37.0833	31.4667	2.05955	66.3333	0.877923
2022-07-05 17:05:00	37.15	31.6333	2.04229	69.1667	0.841476
2022-07-05 17:06:00	37.1	31.35	2.02707	67.8333	0.858248
2022-07-05 17:07:00	36.8833	31.8	2.02891	66.5	0.875693
2022-07-05 17:08:00	37.0333	32	2.05494	68.8333	0.845608
2022-07-05 17:09:00	37.1167	31.3	2.04679	69	0.843537
2022-07-05 17:10:00	37.1833	31.3667	2.04431	70.5	0.825338
2022-07-05 17:11:00	37.2833	31.35	2.0593	70.3333	0.827322
2022-07-05 17:12:00	37.2667	30.9833	2.0629	70.1667	0.829315
2022-07-05 17:13:00	37.2667	30.35	2.06685	69	0.843537
2022-07-05 17:14:00	37.1333	31.0333	2.05913	68.6667	0.847689
2022-07-05 17:15:00	36.9667	31.4	2.072	65.6667	0.886955
2022-07-05 17:16:00	36.95	31.5333	2.03697	65.1667	0.893851
2022-07-05 17:17:00	36.8333	31.6167	2.03644	66.3333	0.877923
2022-07-05 17:18:00	37.05	31.7833	2.03991	68.6667	0.847689
2022-07-05 17:19:00	37.1167	31.8167	2.06487	69.6667	0.835352
2022-07-05 17:20:00	37.2	32.4	2.05168	69.3333	0.839425
2022-07-05 17:21:00	37.2667	31.7	2.05809	69.6667	0.835352
2022-07-05 17:22:00	37.1333	31.4	2.05301	67.3333	0.864709
2022-07-05 17:23:00	37.0833	31.8167	2.04563	66.6667	0.873474
2022-07-05 17:24:00	37.15	31.5667	2.04564	68.5	0.84978
2022-07-05 17:25:00	37.0833	31.2667	2.0364	68	0.856116
2022-07-05 17:26:00	36.9833	31.6833	2.03891	66.6667	0.873474
2022-07-05 17:27:00	36.8833	31.3833	2.05142	65.8333	0.88468
2022-07-05 17:28:00	36.8833	31.15	2.05908	66.8333	0.871266
2022-07-05 17:29:00	36.8	31.1	2.02429	65.1667	0.893851
2022-07-05 17:30:00	36.75	31.2167	2.03454	66.1667	0.880164
2022-07-05 17:31:00	36.7833	31.4833	2.04624	67.5	0.862545
2022-07-05 17:32:00	36.8333	31.45	2.03314	67.8333	0.858248
2022-07-05 17:33:00	36.9167	31.7667	2.05166	69.3333	0.839425
2022-07-05 17:34:00	37.1167	30.75	2.0388	70.5	0.825338
2022-07-05 17:35:00	37.15	30.35	2.02592	71.3333	0.815559
2022-07-05 17:36:00	37.05	31.4167	2.04472	67.5	0.862545
2022-07-05 17:37:00	37	31.7667	2.04993	67.3333	0.864709
2022-07-05 17:38:00	37.0333	31.9667	2.044	69	0.843537
2022-07-05 17:39:00	37.0333	31.9833	2.03543	68.6667	0.847689
2022-07-05 17:40:00	37.05	31.8167	2.03458	69.5	0.837383
2022-07-05 17:41:00	37.0167	32.0167	2.04448	68.3333	0.851882
2022-07-05 17:42:00	37.1	31.26	2.04032	68.4	0.85104
2022-07-05 17:43:00	37.0333	31.15	2.01902	68.3333	0.851882
2022-07-05 17:44:00	37.0667	31.5	2.01722	69	0.843537
2022-07-05 17:45:00	37.1	31.5667	2.01379	69.5	0.837383
2022-07-05 17:46:00	37.2	31.3333	2.02496	70.5	0.825338
2022-07-05 17:47:00	37.1167	31.0167	2.04366	68.1667	0.853994
2022-07-05 17:48:00	37.05	31.0833	2.03177	67	0.86907
2022-07-05 17:49:00	36.95	31.35	2.03955	66.5	0.875693
2022-07-05 17:50:00	36.9333	31.35	2.04033	67.3333	0.864709
2022-07-05 17:51:00	36.95	31.6333	2.03427	68.3333	0.851882
2022-07-05 17:52:00	37	31.6333	2.03984	69.8333	0.83333
2022-07-05 17:53:00	36.9167	31.5	2.03432	67.8333	0.858248
2022-07-05 17:54:00	36.9167	31.4667	2.03224	66.8333	0.871266
2022-07-05 17:55:00	36.7667	32.3167	2.04564	67.3333	0.864709
2022-07-05 17:56:00	36.8167	32.2	2.04408	68.6667	0.847689
2022-07-05 17:57:00	36.7833	31.9333	2.02494	69.8333	0.83333
2022-07-05 17:58:00	36.8833	32.6833	2.03923	70.1667	0.829315
2022-07-05 17:59:00	36.9167	32.2	2.03834	69.8333	0.83333
2022-07-05 18:00:00	36.95	32.1333	2.0177	68.6667	0.847689
2022-07-05 18:01:00	36.9333	31.8833	2.02355	68.8333	0.845608
2022-07-05 18:02:00	36.8667	32.1833	2.02504	67.8333	0.858248
2022-07-05 18:03:00	36.8167	32.7	2.03569	68	0.856116
2022-07-05 18:04:00	36.7	32.6	2.03346	67	0.86907
2022-07-05 18:05:00	36.7	32.9833	2.03945	67.1667	0.866884
2022-07-05 18:06:00	36.6167	33.1667	2.03407	68.5	0.84978
2022-07-05 18:07:00	36.75	33.2833	2.03436	70.1667	0.829315
2022-07-05 18:08:00	36.6667	33.5167	2.03455	70	0.831318
2022-07-05 18:09:00	36.75	33.8833	2.03213	69.8333	0.83333
2022-07-05 18:10:00	36.7167	33.8333	2.02317	70.3333	0.827322
2022-07-05 18:11:00	36.9333	33.4333	2.02333	71.5	0.81363
2022-07-05 18:12:00	36.8667	34.15	2.02447	72	0.807898
2022-07-05 18:13:00	36.5667	33.8167	2.02943	68.5	0.84978
2022-07-05 18:14:00	36.6167	34.3167	2.03655	69.1667	0.841476
2022-07-05 18:15:00	36.5	34.6667	2.04273	68.8333	0.845608
2022-07-05 18:16:00	36.5167	35.15	2.03883	70.8333	0.821399
2022-07-05 18:17:00	36.5333	34.4667	2.03577	71.1667	0.817496
2022-07-05 18:18:00	36.4833	34.6667	2.03932	69.5	0.837383
2022-07-05 18:19:00	36.4667	34.7667	2.02582	68.1667	0.853994
2022-07-05 18:20:00	36.35	34.7333	2.03279	66.5	0.875693
2022-07-05 18:21:00	36.4167	34.6667	2.03848	68.8333	0.845608
2022-07-05 18:22:00	36.5167	34.5	2.02851	70.6667	0.823364
2022-07-05 18:23:00	36.3667	34.6667	2.02574	69.6667	0.835352
2022-07-05 18:24:00	36.2	35.0167	2.02968	67.1667	0.866884
2022-07-05 18:25:00	36.1	35.3667	2.03085	67.5	0.862545
2022-07-05 18:26:00	36.3167	35.2833	2.03682	71.6667	0.81171
2022-07-05 18:27:00	36.3667	35.1333	2.04359	71.3333	0.815559
2022-07-05 18:28:00	36.35	35.1	2.04711	71.8333	0.8098
2022-07-05 18:29:00	36.5667	34.5667	2.03819	72.1667	0.806005
2022-07-05 18:30:00	36.55	34.3333	2.03865	71.8333	0.8098
2022-07-05 18:31:00	36.3667	34.9833	2.03836	68.6667	0.847689
2022-07-05 18:32:00	36.1833	35.2	2.03483	68.3333	0.851882
2022-07-05 18:33:00	36.1	35.2167	2.03046	68.5	0.84978
2022-07-05 18:34:00	36.25	34.6667	2.0294	70.6667	0.823364
2022-07-05 18:35:00	36.3333	35.0833	2.03522	70.1667	0.829315
2022-07-05 18:36:00	36.2	34.5167	2.03301	70.1667	0.829315
2022-07-05 18:37:00	36.2	34.9833	2.03312	69	0.843537
2022-07-05 18:38:00	36.0333	34.95	2.03605	67	0.86907
2022-07-05 18:39:00	35.9	35.0667	2.03082	66	0.882416
2022-07-05 18:40:00	35.8167	35.3333	2.03296	66.6667	0.873474
2022-07-05 18:41:00	35.8833	35.7167	2.03674	69.6667	0.835352
2022-07-05 18:42:00	36.0833	35.6167	2.03103	71.5	0.81363
2022-07-05 18:43:00	35.9833	36.0667	2.04057	70	0.831318
2022-07-05 18:44:00	35.9167	36.3167	2.06011	68.3333	0.851882
2022-07-05 18:45:00	35.8833	36.35	2.05748	69	0.843537
2022-07-05 18:46:00	35.9	36.15	2.04054	69.5	0.837383
2022-07-05 18:47:00	35.85	35.9333	2.03504	71.1667	0.817496
2022-07-05 18:48:00	35.9333	35.9833	2.03894	69.8333	0.83333
2022-07-05 18:49:00	36.1333	35.85	2.06016	71.8333	0.8098
2022-07-05 18:50:00	35.9333	36.55	2.06173	71.3333	0.815559
2022-07-05 18:51:00	35.9	36.35	2.0633	69.1667	0.841476
2022-07-05 18:52:00	35.85	36.2667	2.06621	68.1667	0.853994
2022-07-05 18:53:00	35.75	36.5833	2.06793	68.6667	0.847689
2022-07-05 18:54:00	35.6833	36.4167	2.07028	68.8333	0.845608
2022-07-05 18:55:00	35.4667	36.9	2.05513	67.1667	0.866884
2022-07-05 18:56:00	35.55	37.0333	2.05045	69	0.843537
2022-07-05 18:57:00	35.4667	37.1167	2.0328	69	0.843537
2022-07-05 18:58:00	35.5667	37.4333	2.0282	70.5	0.825338
2022-07-05 18:59:00	35.75	37.2167	2.03528	72.5	0.802245
2022-07-05 19:00:00	35.8333	37.6333	2.06152	72	0.807898
2022-07-05 19:01:00	35.7	37.65	2.06207	71.3333	0.815559
2022-07-05 19:02:00	35.6	37.8167	2.03992	69.6667	0.835352
2022-07-05 19:03:00	35.7333	37.7833	2.05327	70.8333	0.821399
2022-07-05 19:04:00	35.7667	37.4167	2.05611	70.1667	0.829315
2022-07-05 19:05:00	35.7167	37.6333	2.05908	70	0.831318
2022-07-05 19:06:00	35.7333	37.9	2.0655	71.6667	0.81171
2022-07-05 19:07:00	35.65	38.0333	2.06014	71	0.819443
2022-07-05 19:08:00	35.8333	38	2.06565	71.3333	0.815559
2022-07-05 19:09:00	35.82	37.84	2.06353	71.6	0.812477
2022-07-05 19:10:00	35.7333	37.8167	2.04185	70.6667	0.823364
2022-07-05 19:11:00	35.9167	37.6	2.03745	71.5	0.81363
2022-07-05 19:12:00	35.95	37.4833	2.07387	73.1667	0.794827
2022-07-05 19:13:00	35.65	38.35	2.06535	69	0.843537
2022-07-05 19:14:00	35.4167	38.45	2.058	67.3333	0.864709
2022-07-05 19:15:00	35.5167	38.5167	2.05969	69.1667	0.841476
2022-07-05 19:16:00	35.4833	38.3667	2.05361	69.1667	0.841476
2022-07-05 19:17:00	35.45	38.3333	2.0615	69.6667	0.835352
2022-07-05 19:18:00	35.6167	38.15	2.0553	71.1667	0.817496
2022-07-05 19:19:00	35.6333	38.3833	2.05606	71.6667	0.81171
2022-07-05 19:20:00	35.5833	38.3167	2.08156	70.3333	0.827322
2022-07-05 19:21:00	35.5167	38.2833	2.07115	71	0.819443
2022-07-05 19:22:00	35.6333	38.25	2.05588	72.6667	0.800378
2022-07-05 19:23:00	35.75	38.25	2.05067	72.5	0.802245
2022-07-05 19:24:00	35.6	38.45	2.06034	71.3333	0.815559
2022-07-05 19:25:00	35.5333	38.6833	2.0673	70.5	0.825338
2022-07-05 19:26:00	35.3833	38.8167	2.067	68.3333	0.851882
2022-07-05 19:27:00	35.3333	39.2	2.06595	69.5	0.837383
2022-07-05 19:28:00	35.3167	39.55	2.0629	70.3333	0.827322
2022-07-05 19:29:00	35.25	39.6833	2.06848	71.3333	0.815559
2022-07-05 19:30:00	35.4	39.4833	2.06685	71.6667	0.81171
2022-07-05 19:31:00	35.3	39.3667	2.06688	71.1667	0.817496
2022-07-05 19:32:00	35.4833	39.1833	2.06234	71.1667	0.817496
2022-07-05 19:33:00	35.4167	39.2833	2.06168	71.6667	0.81171
2022-07-05 19:34:00	35.2167	39.4333	2.05684	68.8333	0.845608
2022-07-05 19:35:00	35.2667	39.65	2.04154	70.5	0.825338
2022-07-05 19:36:00	35.2833	39.65	2.04627	71.1667	0.817496
2022-07-05 19:37:00	35.2	40	2.0415	71.3333	0.815559
2022-07-05 19:38:00	35.25	40.1833	2.04592	72	0.807898
2022-07-05 19:39:00	35.25	40.35	2.04464	72.1667	0.806005
2022-07-05 19:40:00	35.2833	39.7333	2.0459	71.1667	0.817496
2022-07-05 19:41:00	35.2833	39.65	2.05628	70.3333	0.827322
2022-07-05 19:42:00	35.25	39.5333	2.06598	70	0.831318
2022-07-05 19:43:00	35.25	39.9833	2.06099	71.1667	0.817496
2022-07-05 19:44:00	35.1667	40.2833	2.05161	69.6667	0.835352
2022-07-05 19:45:00	35.2	40.1	2.04729	70.8333	0.821399
2022-07-05 19:46:00	35.2667	40.2	2.04877	71.1667	0.817496
2022-07-05 19:47:00	35.3667	39.8667	2.05856	72	0.807898
2022-07-05 19:48:00	35.3	40.3833	2.05539	72.1667	0.806005
2022-07-05 19:49:00	35.4667	39.6167	2.04936	73	0.796669
2022-07-05 19:50:00	35.0833	40.6167	2.04859	70.5	0.825338
2022-07-05 19:51:00	35.0833	40.4833	2.04485	69.8333	0.83333
2022-07-05 19:52:00	35.1	40.4333	2.04702	69.6667	0.835352
2022-07-05 19:53:00	35.1333	40.4833	2.05476	71.8333	0.8098
2022-07-05 19:54:00	35.1333	40.5333	2.05602	71.8333	0.8098
2022-07-05 19:55:00	35.35	39.8833	2.05653	73.5	0.791169
2022-07-05 19:56:00	35.3167	40.2333	2.05815	72	0.807898
2022-07-05 19:57:00	35.2667	40.1333	2.05812	72	0.807898
2022-07-05 19:58:00	35.3167	40.2667	2.05653	73.1667	0.794827
2022-07-05 19:59:00	35.3333	40.3	2.05712	72.3333	0.80412
2022-07-05 20:00:00	35.1833	40.9	2.06492	72	0.807898
2022-07-05 20:01:00	35.1833	40.7667	2.06665	71	0.819443
2022-07-05 20:02:00	34.9333	41.0833	2.06932	70.5	0.825338
2022-07-05 20:03:00	35.0833	40.9	2.06431	71.5	0.81363
2022-07-05 20:04:00	35.1167	41.1	2.05211	72.5	0.802245
2022-07-05 20:05:00	35.1667	40.6333	2.04953	71	0.819443
2022-07-05 20:06:00	35.1333	40.8833	2.04939	71.5	0.81363
2022-07-05 20:07:00	35.1667	41.05	2.05531	72	0.807898
2022-07-05 20:08:00	35.2167	40.7	2.05597	71.3333	0.815559
2022-07-05 20:09:00	35.15	40.8333	2.04583	72	0.807898
2022-07-05 20:10:00	35.1167	40.95	2.04943	71.6667	0.81171
2022-07-05 20:11:00	35.05	41.1667	2.06538	72.1667	0.806005
[truncated: 1,309 more rows]
