# Supplementary material for: Development and machine learning-based calibration of low-cost multiparametric stations for the measurement of CO2 and CH4 in air
Source: Heliyon. 2024 Apr 24;10(9):e29772. doi: 10.1016/j.heliyon.2024.e29772 (PMC11076643; doi:10.1016/j.heliyon.2024.e29772)
Supplement: Multimedia component 11 [file mmc11.xlsx]

## Sheet: Foglio1
Date	T	RH	CH4_Picarro	CH4_station4	Rs/R0
2022-07-04 10:53:00	31.8333	41.7333	2.05579	100.667	0.526389
2022-07-04 10:54:00	32.4667	41.2167	2.06037	85	0.625404
2022-07-04 10:55:00	33.15	39.3	2.06004	93.5	0.567565
2022-07-04 10:56:00	33.6333	38.05	2.04711	99.6667	0.531779
2022-07-04 10:57:00	33.9833	38.45	2.06521	103.5	0.511683
2022-07-04 10:58:00	34.1333	37.2667	2.05785	105.5	0.501778
2022-07-04 10:59:00	34.2167	35.7667	2.04189	106	0.49936
2022-07-04 11:00:00	34.2667	36.8333	2.03846	107.833	0.490686
2022-07-04 11:01:00	34.4833	37.3167	2.03487	107.5	0.492241
2022-07-04 11:02:00	34.7667	36.75	2.02882	107	0.494592
2022-07-04 11:03:00	35.0333	37.5333	2.02448	104.833	0.505038
2022-07-04 11:04:00	35.1667	35.65	2.03971	102.667	0.515924
2022-07-04 11:05:00	35.25	34.95	2.03724	98.3333	0.539137
2022-07-04 11:06:00	35.25	35.2667	2.04046	93.5	0.567565
2022-07-04 11:07:00	35.4	35.7167	2.04174	89	0.596809
2022-07-04 11:08:00	35.5667	35.9333	2.04313	85.5	0.621683
2022-07-04 11:09:00	35.7	35.5667	2.03606	82.3333	0.64601
2022-07-04 11:10:00	35.0833	35.05	2.03167	74.5	0.715072
2022-07-04 11:11:00	35.2833	34.3833	2.02965	73.8333	0.721626
2022-07-04 11:12:00	35.2667	33.55	2.02906	70.3333	0.758075
2022-07-04 11:13:00	35.4667	32.45	2.02446	71	0.750855
2022-07-04 11:14:00	35.6	32.6333	2.02333	69.6667	0.765433
2022-07-04 11:15:00	35.6667	31.9833	2.02195	68.5	0.778653
2022-07-04 11:16:00	35.7833	31.7833	2.02575	68.5	0.778653
2022-07-04 11:17:00	35.9167	31.55	2.03106	68.8333	0.77483
2022-07-04 11:18:00	36	34.0333	2.02753	70	0.761736
2022-07-04 11:19:00	36.0833	35.6667	2.01465	70.6667	0.754448
2022-07-04 11:20:00	35.9667	37.2	2.01423	69.5	0.767294
2022-07-04 11:21:00	35.3333	35.3167	2.0141	64.6667	0.825452
2022-07-04 11:22:00	35.7333	37.55	2.01449	69	0.772933
2022-07-04 11:23:00	35.7333	35.6667	2.01667	69.1667	0.771044
2022-07-04 11:24:00	35.8	35.4833	2.01982	69.5	0.767294
2022-07-04 11:25:00	35.8833	35.05	2.01707	70	0.761736
2022-07-04 11:26:00	35.9667	34.7333	2.01624	69.8333	0.76358
2022-07-04 11:27:00	36.15	32.1333	2.02563	70.5	0.756257
2022-07-04 11:28:00	36.2333	33.95	2.0367	71.6667	0.74377
2022-07-04 11:29:00	36.35	35.3333	2.02281	71.6667	0.74377
2022-07-04 11:30:00	36.4	33.5167	2.01722	70.6667	0.754448
2022-07-04 11:31:00	36.55	32.8167	2.0139	70	0.761736
2022-07-04 11:32:00	36.7	32.65	2.01262	69.6667	0.765433
2022-07-04 11:33:00	36.7	30.3833	2.01121	69	0.772933
2022-07-04 11:34:00	36.5	31.3833	2.01161	67.6667	0.788376
2022-07-04 11:35:00	36.5667	30.5	2.01078	68.1667	0.782514
2022-07-04 11:36:00	36.7333	30.25	2.0111	69.5	0.767294
2022-07-04 11:37:00	36.75	31.0167	2.00928	70	0.761736
2022-07-04 11:38:00	36.78	32.88	2.00984	70.4	0.757347
2022-07-04 11:39:00	36.75	34.4333	2.01309	69.3333	0.769165
2022-07-04 11:40:00	36.5833	33.8667	2.0135	68.1667	0.782514
2022-07-04 11:41:00	36.4167	34.4167	2.01341	67.6667	0.788376
2022-07-04 11:42:00	36.1833	33.6	2.01351	67.3333	0.792332
2022-07-04 11:43:00	36.4667	31.4167	2.01985	68.8333	0.77483
2022-07-04 11:44:00	36.5833	35.1667	2.02355	69.1667	0.771044
2022-07-04 11:45:00	36.7667	34.5333	2.02249	71.8333	0.742019
2022-07-04 11:46:00	36.9167	31.9	2.01656	73.1667	0.7283
2022-07-04 11:47:00	37.0667	29.9333	2.00916	72.6667	0.733386
2022-07-04 11:48:00	37.2333	30.4167	2.0078	72	0.740277
2022-07-04 11:49:00	37.45	32.5833	2.0172	70.5	0.756257
2022-07-04 11:50:00	37.5333	32.85	2.00611	70.8333	0.752647
2022-07-04 11:51:00	37.5	33.6333	2.00694	70	0.761736
2022-07-04 11:52:00	37.1667	31.85	2.00827	67.8333	0.786412
2022-07-04 11:53:00	36.7	33.1667	2.00683	66.5	0.802397
2022-07-04 11:54:00	36.4667	32.4167	2.00738	67.8333	0.786412
2022-07-04 11:55:00	36.6333	31.5167	2.00553	70.3333	0.758075
2022-07-04 11:56:00	36.7167	35.4	2.00628	71.1667	0.749072
2022-07-04 11:57:00	36.9667	28.7333	2.00723	72.8333	0.731683
2022-07-04 11:58:00	37.2833	29.4667	2.01479	70.8333	0.752647
2022-07-04 11:59:00	37.25	31.5833	2.01964	68.3333	0.780579
2022-07-04 12:00:00	36.8333	32.25	2.01664	66.6667	0.800364
2022-07-04 12:01:00	36.7333	33	2.01722	67.3333	0.792332
2022-07-04 12:02:00	36.8333	33.2167	2.01346	69	0.772933
2022-07-04 12:03:00	37.1333	32.7333	2.01168	70.8333	0.752647
2022-07-04 12:04:00	36.95	33.15	2.00549	69.1667	0.771044
2022-07-04 12:05:00	37.1	32.5667	2.00594	70.5	0.756257
2022-07-04 12:06:00	37.2833	32.2333	2.0025	71.8333	0.742019
2022-07-04 12:07:00	37.5667	30.8833	2.00312	72.6667	0.733386
2022-07-04 12:08:00	37.8	30.8333	2.00274	72.8333	0.731683
2022-07-04 12:09:00	37.55	30.6833	2.01036	70.8333	0.752647
2022-07-04 12:10:00	37.7333	31.0333	2.00952	69.8333	0.76358
2022-07-04 12:11:00	37.8167	31.8333	1.99484	70.1667	0.759901
2022-07-04 12:12:00	37.7667	29.55	1.994	69.8333	0.76358
2022-07-04 12:13:00	37.5833	31.1667	1.98831	68.8333	0.77483
2022-07-04 12:14:00	37.8	28.0167	1.98525	69.3333	0.769165
2022-07-04 12:15:00	37.9167	27.85	1.98569	69.3333	0.769165
2022-07-04 12:16:00	37.8333	29.45	1.98233	68.6667	0.776737
2022-07-04 12:17:00	37.8	30.35	1.98458	70.1667	0.759901
2022-07-04 12:18:00	37.7	30.5167	1.9866	70.1667	0.759901
2022-07-04 12:19:00	37.6333	30.0667	1.99058	70.1667	0.759901
2022-07-04 12:20:00	37.5333	29.65	1.99559	67.8333	0.786412
2022-07-04 12:21:00	37.55	29.8	2.00063	68.1667	0.782514
2022-07-04 12:22:00	37.8833	29.7	1.99995	69.8333	0.76358
2022-07-04 12:23:00	37.9167	30.4	1.99528	68.8333	0.77483
2022-07-04 12:24:00	37.9333	28.6833	1.98802	69.1667	0.771044
2022-07-04 12:25:00	37.6833	29.5	1.98536	67	0.796328
2022-07-04 12:26:00	37.2667	30.4667	1.98708	65.3333	0.816919
2022-07-04 12:27:00	37.1833	30.2833	1.9929	68	0.784458
2022-07-04 12:28:00	37.2833	30.8333	1.99422	69.8333	0.76358
2022-07-04 12:29:00	37.56	30.64	2.00002	72.2	0.738196
2022-07-04 12:30:00	37.9	28.5	2.00213	72.8333	0.731683
2022-07-04 12:31:00	38.25	27.9333	1.99521	70.8333	0.752647
2022-07-04 12:32:00	38.3833	25.7	1.98944	69	0.772933
2022-07-04 12:33:00	38.3	25.6333	1.99426	67.1667	0.794325
2022-07-04 12:34:00	38.5	26.4167	2.00068	68.1667	0.782514
2022-07-04 12:35:00	38.4667	25.9833	1.998	66.6667	0.800364
2022-07-04 12:36:00	38.1833	27.7667	1.99534	65.6667	0.812717
2022-07-04 12:37:00	38.3833	27.9833	1.99254	69.1667	0.771044
2022-07-04 12:38:00	38.65	28.7333	1.99562	71.1667	0.749072
2022-07-04 12:39:00	38.8167	27.7667	1.99879	71.5	0.745529
2022-07-04 12:40:00	38.7	25.7333	1.99336	67.8333	0.786412
2022-07-04 12:41:00	38.7833	25.5	1.98223	67.8333	0.786412
2022-07-04 12:42:00	38.7167	26.6333	1.98056	66.6667	0.800364
2022-07-04 12:43:00	38.8167	25.3167	1.98121	67.5	0.790349
2022-07-04 12:44:00	39	25.3	1.98306	68	0.784458
2022-07-04 12:45:00	38.8	25.7667	1.98944	66.5	0.802397
2022-07-04 12:46:00	38.5333	26.8333	1.9954	67.5	0.790349
2022-07-04 12:47:00	38.7167	26.95	1.99408	69.3333	0.769165
2022-07-04 12:48:00	38.65	25.1667	2.00691	68.5	0.778653
2022-07-04 12:49:00	38.6333	26.05	2.00713	66	0.808558
2022-07-04 12:50:00	38.8333	26.85	2.00853	67.3333	0.792332
2022-07-04 12:51:00	38.8	26.8333	1.99822	67.3333	0.792332
2022-07-04 12:52:00	38.6	25.6833	2.00005	66.6667	0.800364
2022-07-04 12:53:00	38.1167	25.0167	2.00005	64.3333	0.829785
2022-07-04 12:54:00	38.4833	25.45	2.00002	67.1667	0.794325
2022-07-04 12:55:00	38.7833	26.6	2.00136	69.6667	0.765433
2022-07-04 12:56:00	38.9667	27.0833	2.00568	71.5	0.745529
2022-07-04 12:57:00	39.05	25.6833	2.00429	71	0.750855
2022-07-04 12:58:00	39.2	23.5333	2.00401	69.1667	0.771044
2022-07-04 12:59:00	39.35	22.8833	1.9994	67.5	0.790349
2022-07-04 13:00:00	39.5	22.35	1.99909	67	0.796328
2022-07-04 13:01:00	39.65	22.8	1.99932	66.5	0.802397
2022-07-04 13:02:00	39.8333	24.2167	1.9958	67.1667	0.794325
2022-07-04 13:03:00	40.0333	23.1	1.99367	68.6667	0.776737
2022-07-04 13:04:00	39.9667	23.0333	1.99529	68.5	0.778653
2022-07-04 13:05:00	40	20.7	2.00093	68	0.784458
2022-07-04 13:06:00	39.85	20.9667	2.00146	64.8333	0.823302
2022-07-04 13:07:00	39.8333	21.2167	2.00372	63.8333	0.836369
2022-07-04 13:08:00	39.7	20.55	2.01065	63.1667	0.845311
2022-07-04 13:09:00	39.7333	20.0167	2.00707	64	0.834163
2022-07-04 13:10:00	39.8	20.55	1.99874	63.5	0.840816
2022-07-04 13:11:00	39.8333	20.5833	1.99846	64.1667	0.831968
2022-07-04 13:12:00	39.9333	20.5833	2.00158	66	0.808558
2022-07-04 13:13:00	39.9833	20.6167	1.99895	65.8333	0.810632
2022-07-04 13:14:00	39.9667	22.2667	2.0011	65.3333	0.816919
2022-07-04 13:15:00	39.9333	22.8	2.00798	64.8333	0.823302
2022-07-04 13:16:00	40.0667	22.25	2.0172	66	0.808558
2022-07-04 13:17:00	40.1833	21.6	2.01752	66.5	0.802397
2022-07-04 13:18:00	40.2167	21.8833	2.00856	66.3333	0.80444
2022-07-04 13:19:00	40.14	21.3	2.01463	65.2	0.818611
2022-07-04 13:20:00	40.15	19.9333	2.02439	66.5	0.802397
2022-07-04 13:21:00	40.0667	20.0833	2.01235	65.3333	0.816919
2022-07-04 13:22:00	39.9	21.7333	2.02669	64.3333	0.829785
2022-07-04 13:23:00	39.8333	21.5333	2.01925	63.6667	0.838587
2022-07-04 13:24:00	39.7833	21.3333	2.01343	64.5	0.827613
2022-07-04 13:25:00	39.8833	22.95	2.00928	65.5	0.814812
2022-07-04 13:26:00	40.2	21.1667	2.02009	66.8333	0.798341
2022-07-04 13:27:00	40.3833	21.6167	2.02296	67.5	0.790349
2022-07-04 13:28:00	40.4667	20.6833	2.01455	68.1667	0.782514
2022-07-04 13:29:00	40.5833	21.7333	2.01005	68.5	0.778653
2022-07-04 13:30:00	40.7667	20.5167	2.0113	67	0.796328
2022-07-04 13:31:00	40.9167	21.0833	2.00856	66.3333	0.80444
2022-07-04 13:32:00	40.7333	20.3167	2.00513	65.3333	0.816919
2022-07-04 13:33:00	40.7167	20.9333	2.00658	65.3333	0.816919
2022-07-04 13:34:00	40.7	20.7667	2.01493	65.5	0.814812
2022-07-04 13:35:00	40.35	20.3	2.01224	64.6667	0.825452
2022-07-04 13:36:00	40.15	19.8167	2.00886	65.3333	0.816919
2022-07-04 13:37:00	40.1833	20.3667	2.00967	65.6667	0.812717
2022-07-04 13:38:00	40.4	20.1667	2.01118	65	0.821163
2022-07-04 13:39:00	40.5333	21.0333	2.01903	65	0.821163
2022-07-04 13:40:00	40.6	20.8833	2.0242	65	0.821163
2022-07-04 13:41:00	40.7167	20.4333	2.02141	65.8333	0.810632
2022-07-04 13:42:00	40.7333	20.9667	2.01202	67	0.796328
2022-07-04 13:43:00	40.7	20.4833	2.00922	67.3333	0.792332
2022-07-04 13:44:00	40.5833	22.55	2.00608	66.3333	0.80444
2022-07-04 13:45:00	40.55	22.5	2.00104	66	0.808558
2022-07-04 13:46:00	40.5833	21.3333	2.00352	66.3333	0.80444
2022-07-04 13:47:00	40.6667	20.6833	2.0222	66.6667	0.800364
2022-07-04 13:48:00	40.8167	20.9667	2.02547	67	0.796328
2022-07-04 13:49:00	40.8167	21.9667	2.01979	67.5	0.790349
2022-07-04 13:50:00	40.5833	21.8167	2.01499	67.5	0.790349
2022-07-04 13:51:00	40.75	22	2.01477	69	0.772933
2022-07-04 13:52:00	40.8667	21.6667	2.02291	68.1667	0.782514
2022-07-04 13:53:00	40.9667	22.9667	2.01708	67.8333	0.786412
2022-07-04 13:54:00	41.1167	21.7667	2.0114	68.1667	0.782514
2022-07-04 13:55:00	41.25	20.6667	2.00745	68.1667	0.782514
2022-07-04 13:56:00	41.2167	22.0667	2.00253	67.8333	0.786412
2022-07-04 13:57:00	41.3667	21.35	2.00412	70.1667	0.759901
2022-07-04 13:58:00	41.3333	20.8333	2.01004	69.6667	0.765433
2022-07-04 13:59:00	41.3333	20.5333	2.01684	67.5	0.790349
2022-07-04 14:00:00	41.3833	20.4667	2.01355	66	0.808558
2022-07-04 14:01:00	41.15	22.6833	2.01109	66.1667	0.806494
2022-07-04 14:02:00	40.9333	21.4333	2.01216	66.3333	0.80444
2022-07-04 14:03:00	41.2	22.7667	2.01468	69	0.772933
2022-07-04 14:04:00	41.4333	20.8167	2.01257	69.8333	0.76358
2022-07-04 14:05:00	41.5333	21.95	2.01199	70.6667	0.754448
2022-07-04 14:06:00	41.7	21.7167	2.02323	71.3333	0.747296
2022-07-04 14:07:00	41.7667	21.3167	2.03796	69.6667	0.765433
2022-07-04 14:08:00	41.7167	21.3333	2.0389	67.8333	0.786412
2022-07-04 14:09:00	41.5	22.58	2.05677	67.4	0.791538
2022-07-04 14:10:00	41.55	21.8333	2.02522	68.1667	0.782514
2022-07-04 14:11:00	41.6	22.1833	2.01613	69.3333	0.769165
2022-07-04 14:12:00	41.6333	21.1167	2.03811	69.8333	0.76358
2022-07-04 14:13:00	41.5167	22.9667	2.04859	70.5	0.756257
2022-07-04 14:14:00	41.3833	22.6833	2.032	69	0.772933
2022-07-04 14:15:00	41.3833	20.8	2.01761	68.1667	0.782514
2022-07-04 14:16:00	41.4	21.8	2.01418	67.5	0.790349
2022-07-04 14:17:00	41.2667	23.0667	2.00422	67.1667	0.794325
2022-07-04 14:18:00	41.1667	22.6667	2.00517	68.1667	0.782514
2022-07-04 14:19:00	41.0667	23.2333	2.00254	69.5	0.767294
2022-07-04 14:20:00	40.8833	24.1667	2.00928	70	0.761736
2022-07-04 14:21:00	41	22.7833	2.01422	71.3333	0.747296
2022-07-04 14:22:00	41.0833	23.2667	2.01058	69.6667	0.765433
2022-07-04 14:23:00	41.25	23.15	2.00826	69.8333	0.76358
2022-07-04 14:24:00	41.2833	20.75	2.00065	69	0.772933
2022-07-04 14:25:00	41.3833	21.35	2.00295	68.6667	0.776737
2022-07-04 14:26:00	41.5667	22.3833	2.00261	69.5	0.767294
2022-07-04 14:27:00	41.65	22.25	2.00484	70.5	0.756257
2022-07-04 14:28:00	41.6167	21.85	2.00162	71.3333	0.747296
2022-07-04 14:29:00	41.65	20.9	1.99529	71	0.750855
2022-07-04 14:30:00	41.6	20.8167	1.99625	68	0.784458
2022-07-04 14:31:00	41.6167	22.4833	2.00291	68	0.784458
2022-07-04 14:32:00	41.4167	22.1167	2.01426	67.5	0.790349
2022-07-04 14:33:00	41.3667	22.55	2.01247	68.1667	0.782514
2022-07-04 14:34:00	41.2667	23.2167	2.00419	68.3333	0.780579
2022-07-04 14:35:00	41.2667	22.35	2.00147	70.5	0.756257
2022-07-04 14:36:00	41.3667	22.5333	2.00127	71	0.750855
2022-07-04 14:37:00	41.45	22.2333	1.9949	71	0.750855
2022-07-04 14:38:00	41.4333	22.5333	1.99425	69.5	0.767294
2022-07-04 14:39:00	41.4167	22.2167	1.99535	69.1667	0.771044
2022-07-04 14:40:00	41.45	20.1833	1.98444	68.3333	0.780579
2022-07-04 14:41:00	41.3833	21.5	1.98231	67.3333	0.792332
2022-07-04 14:42:00	41.0333	22.6667	1.98674	66.3333	0.80444
2022-07-04 14:43:00	40.95	22.8	1.98209	68.8333	0.77483
2022-07-04 14:44:00	40.8833	22	1.98268	70.1667	0.759901
2022-07-04 14:45:00	41.1167	21.6833	1.98105	70.3333	0.758075
2022-07-04 14:46:00	41.2667	23.3667	1.97409	69.5	0.767294
2022-07-04 14:47:00	41.3	22.8667	1.97878	69.8333	0.76358
2022-07-04 14:48:00	41.3	22.15	1.97579	69.3333	0.769165
2022-07-04 14:49:00	41.35	21.8	1.9765	69	0.772933
2022-07-04 14:50:00	41.3167	21.0667	1.97679	69.8333	0.76358
2022-07-04 14:51:00	41.2667	21.6	1.98862	70.1667	0.759901
2022-07-04 14:52:00	41	21.75	2.00324	68.3333	0.780579
2022-07-04 14:53:00	40.85	22.3667	1.99481	66.6667	0.800364
2022-07-04 14:54:00	40.8667	21.9333	1.98888	67.6667	0.788376
2022-07-04 14:55:00	40.9667	22.1	1.99897	67.1667	0.794325
2022-07-04 14:56:00	40.7	21.8167	2.01473	66.3333	0.80444
2022-07-04 14:57:00	40.6	22.0333	2.0033	66.8333	0.798341
2022-07-04 14:58:00	40.5333	21.2667	2.00426	67.1667	0.794325
2022-07-04 14:59:00	40.62	21.96	1.99281	67.6	0.789164
2022-07-04 15:00:00	40.6833	22.25	1.98996	67.5	0.790349
2022-07-04 15:01:00	40.4167	22.8833	1.99232	66.3333	0.80444
2022-07-04 15:02:00	40.3	22.5	1.98513	66.8333	0.798341
2022-07-04 15:03:00	40.1667	23.3	1.98276	66.1667	0.806494
2022-07-04 15:04:00	40.4833	23.7167	1.99841	69.3333	0.769165
2022-07-04 15:05:00	40.6333	21.6833	2.01062	71.8333	0.742019
2022-07-04 15:06:00	40.8167	21.9833	1.99378	71	0.750855
2022-07-04 15:07:00	40.85	22.9333	1.98834	68.5	0.778653
2022-07-04 15:08:00	40.7167	21.9333	1.99014	67.3333	0.792332
2022-07-04 15:09:00	40.7667	22.0167	1.98331	68.5	0.778653
2022-07-04 15:10:00	40.95	22.45	1.99196	69.5	0.767294
2022-07-04 15:11:00	40.9	21.9333	1.98336	70.5	0.756257
2022-07-04 15:12:00	40.6833	21.0667	1.97035	68.8333	0.77483
2022-07-04 15:13:00	40.7833	21.3667	1.9749	68.3333	0.780579
2022-07-04 15:14:00	40.7167	22.3667	1.9887	67	0.796328
2022-07-04 15:15:00	40.5667	21.8	1.99349	65.8333	0.810632
2022-07-04 15:16:00	40.2667	21.4667	1.99869	64.5	0.827613
2022-07-04 15:17:00	40.0167	21.3333	1.99593	64.8333	0.823302
2022-07-04 15:18:00	39.6833	21.8667	1.98508	65.3333	0.816919
2022-07-04 15:19:00	39.4833	22.2	1.97469	64.5	0.827613
2022-07-04 15:20:00	39.6667	22.2167	1.9771	65	0.821163
2022-07-04 15:21:00	39.7833	22.45	1.98118	65.6667	0.812717
2022-07-04 15:22:00	39.8667	22.1167	1.98498	66.1667	0.806494
2022-07-04 15:23:00	39.6833	22.6667	1.99152	66	0.808558
2022-07-04 15:24:00	39.5333	21.7	1.9839	65.6667	0.812717
2022-07-04 15:25:00	39.5167	21.9167	1.98341	65.8333	0.810632
2022-07-04 15:26:00	39.55	22.4833	1.99314	66.5	0.802397
2022-07-04 15:27:00	39.6	22.0833	1.98669	66.6667	0.800364
2022-07-04 15:28:00	39.4833	22.3333	1.97315	65.5	0.814812
2022-07-04 15:29:00	39.4333	22.4167	1.9701	65.1667	0.819036
2022-07-04 15:30:00	39.1667	22.65	1.96938	63.3333	0.843058
2022-07-04 15:31:00	39.25	23	1.97884	67.3333	0.792332
2022-07-04 15:32:00	39.4	23.1833	1.97361	69.1667	0.771044
2022-07-04 15:33:00	39.3667	23.4	1.97462	68	0.784458
2022-07-04 15:34:00	39.45	21.7	1.98477	66.3333	0.80444
2022-07-04 15:35:00	39.5167	20.8833	1.98281	65.5	0.814812
2022-07-04 15:36:00	39.5667	21.1167	1.97731	65.5	0.814812
2022-07-04 15:37:00	39.45	21.15	1.97252	64.5	0.827613
2022-07-04 15:38:00	39.4167	20.9333	1.97459	64.8333	0.823302
2022-07-04 15:39:00	39.3333	21.7167	1.97783	65.5	0.814812
2022-07-04 15:40:00	39.3	21.45	1.97668	66.1667	0.806494
2022-07-04 15:41:00	39.1667	21.3833	1.97686	64.6667	0.825452
2022-07-04 15:42:00	38.9333	21.7833	1.97921	62.8333	0.849852
2022-07-04 15:43:00	38.7667	21.5833	1.98373	62.3333	0.856756
2022-07-04 15:44:00	38.9833	21.4	1.98087	63.6667	0.838587
2022-07-04 15:45:00	39.05	22.45	1.97168	65	0.821163
2022-07-04 15:46:00	39.1833	22.8833	1.96769	66.5	0.802397
2022-07-04 15:47:00	39.1667	23.05	1.96843	65.8333	0.810632
2022-07-04 15:48:00	39	23.1	1.97297	66.6667	0.800364
2022-07-04 15:49:00	39.1167	23.0667	1.96797	68	0.784458
2022-07-04 15:50:00	39.28	22.9	1.97376	68.6	0.777503
2022-07-04 15:51:00	39.3667	23.4667	1.97959	67.1667	0.794325
2022-07-04 15:52:00	39.45	22.4167	1.97637	67	0.796328
2022-07-04 15:53:00	39.35	23.0667	1.97086	66.1667	0.806494
2022-07-04 15:54:00	39.2667	22.0333	1.96865	65.5	0.814812
2022-07-04 15:55:00	39.1167	21.7833	1.97498	64.3333	0.829785
2022-07-04 15:56:00	39.3333	22.1333	1.98389	67.1667	0.794325
2022-07-04 15:57:00	39.3	22.4167	1.98093	68	0.784458
2022-07-04 15:58:00	39.35	23.1	1.98026	68.8333	0.77483
2022-07-04 15:59:00	39.4	22.7167	1.9747	67.6667	0.788376
2022-07-04 16:00:00	39.3167	21.4833	1.97072	65.3333	0.816919
2022-07-04 16:01:00	39.2	22.1167	1.97793	65	0.821163
2022-07-04 16:02:00	39.15	21.9333	1.97442	65	0.821163
2022-07-04 16:03:00	39.1	21.8167	1.97688	64.1667	0.831968
2022-07-04 16:04:00	38.9833	21.4333	1.97953	63.8333	0.836369
2022-07-04 16:05:00	38.8833	21.05	1.9817	65.3333	0.816919
2022-07-04 16:06:00	38.8667	20.5333	1.98348	65.8333	0.810632
2022-07-04 16:07:00	38.7667	20.5333	1.97511	64.8333	0.823302
2022-07-04 16:08:00	38.6333	21.3833	1.98154	62.3333	0.856756
2022-07-04 16:09:00	38.9167	21.15	1.97879	64.8333	0.823302
2022-07-04 16:10:00	39.05	21.5833	1.97844	65.1667	0.819036
2022-07-04 16:11:00	39.1333	22.5333	1.97497	65.6667	0.812717
2022-07-04 16:12:00	38.95	21.5333	1.97815	64	0.834163
2022-07-04 16:13:00	38.85	20.2	1.98208	62.6667	0.852141
2022-07-04 16:14:00	38.75	20.3833	1.98414	64.5	0.827613
2022-07-04 16:15:00	38.8167	20.65	1.98416	65	0.821163
2022-07-04 16:16:00	38.8333	20.8333	1.97688	65.1667	0.819036
2022-07-04 16:17:00	38.85	20.45	1.98454	63.3333	0.843058
2022-07-04 16:18:00	38.85	20.65	1.98124	63.3333	0.843058
2022-07-04 16:19:00	38.9833	20.7833	1.97528	64	0.834163
2022-07-04 16:20:00	39	20.9667	1.97547	64	0.834163
2022-07-04 16:21:00	39.0167	21.3667	1.97419	64.3333	0.829785
2022-07-04 16:22:00	38.9833	20.0833	1.97982	65.1667	0.819036
2022-07-04 16:23:00	38.85	20.5333	1.98754	64.6667	0.825452
2022-07-04 16:24:00	38.7833	21.0833	1.98759	65.1667	0.819036
2022-07-04 16:25:00	38.7167	20.6167	1.98676	64	0.834163
2022-07-04 16:26:00	38.85	20.7333	1.97942	63.8333	0.836369
2022-07-04 16:27:00	38.85	21.2167	1.98425	63.5	0.840816
2022-07-04 16:28:00	38.9333	20.9167	1.99603	63.8333	0.836369
2022-07-04 16:29:00	38.7667	21.0333	1.99027	63.3333	0.843058
2022-07-04 16:30:00	38.7167	21.1333	1.98594	63.5	0.840816
2022-07-04 16:31:00	38.6	19.7	1.98996	62.3333	0.856756
2022-07-04 16:32:00	38.6667	20.2833	1.99101	62.6667	0.852141
2022-07-04 16:33:00	38.6833	20.2333	1.9847	64.1667	0.831968
2022-07-04 16:34:00	38.7	20.2333	1.9833	65	0.821163
2022-07-04 16:35:00	38.6667	20.5	1.98513	64.6667	0.825452
2022-07-04 16:36:00	38.75	20.6667	1.97898	64.8333	0.823302
2022-07-04 16:37:00	38.7833	21.2167	1.97726	63.6667	0.838587
2022-07-04 16:38:00	38.8833	20.3833	1.98349	64	0.834163
2022-07-04 16:39:00	39.0333	20.6333	1.98182	64.6667	0.825452
2022-07-04 16:40:00	38.95	19.8833	1.98579	63.3333	0.843058
2022-07-04 16:41:00	38.86	19.5	1.98948	62.2	0.858616
2022-07-04 16:42:00	38.95	20.6167	1.99346	64.1667	0.831968
2022-07-04 16:43:00	38.85	20.0333	1.99026	64.8333	0.823302
2022-07-04 16:44:00	38.7167	19.9	1.9888	63.6667	0.838587
2022-07-04 16:45:00	38.8833	21	1.99321	65.1667	0.819036
2022-07-04 16:46:00	38.95	20.3333	1.98548	64	0.834163
2022-07-04 16:47:00	38.9833	20.55	1.99027	63.8333	0.836369
2022-07-04 16:48:00	38.95	20.0667	1.99179	63.5	0.840816
2022-07-04 16:49:00	39.0167	20.5333	2.00075	64	0.834163
2022-07-04 16:50:00	39.15	21.2	2.00219	66.6667	0.800364
2022-07-04 16:51:00	39.1833	21.65	2.003	67.5	0.790349
2022-07-04 16:52:00	39.2667	21.4	1.99118	66.5	0.802397
2022-07-04 16:53:00	39.2	21.4667	1.98992	65	0.821163
2022-07-04 16:54:00	39.25	19.5833	1.98886	64.5	0.827613
2022-07-04 16:55:00	39.2333	20.7667	1.99156	64.3333	0.829785
2022-07-04 16:56:00	39.1333	20.6	1.99676	64.8333	0.823302
2022-07-04 16:57:00	39.1	20.8	2.00021	66.1667	0.806494
2022-07-04 16:58:00	39.1	21.1667	1.99208	65	0.821163
2022-07-04 16:59:00	39.0167	20.8	1.99438	63.5	0.840816
2022-07-04 17:00:00	39.0167	21.0167	1.99945	64	0.834163
2022-07-04 17:01:00	39.1833	21.6167	1.99699	65	0.821163
2022-07-04 17:02:00	39.2333	20.7833	1.99779	65.5	0.814812
2022-07-04 17:03:00	39.1833	20.8667	1.99831	67.1667	0.794325
2022-07-04 17:04:00	39.0833	20.1667	2.00506	65.5	0.814812
2022-07-04 17:05:00	39.0667	20.1667	2.00079	63.5	0.840816
2022-07-04 17:06:00	39.0333	20.45	1.99956	62.8333	0.849852
2022-07-04 17:07:00	39.1667	21.65	1.99775	64.8333	0.823302
2022-07-04 17:08:00	39.25	21.7167	1.99544	66	0.808558
2022-07-04 17:09:00	39.4	21.2167	2.00311	66.5	0.802397
2022-07-04 17:10:00	39.2167	21.0167	2.00035	65.3333	0.816919
2022-07-04 17:11:00	39.1	21.4167	2.0001	66.1667	0.806494
2022-07-04 17:12:00	39.2333	21.4333	2.00182	67.3333	0.792332
2022-07-04 17:13:00	39.1667	20.5667	1.99884	65.3333	0.816919
2022-07-04 17:14:00	39.05	20.3667	1.99772	63	0.847575
2022-07-04 17:15:00	38.9667	20.6833	2.00045	62.8333	0.849852
2022-07-04 17:16:00	38.95	20.8667	2.00675	62.8333	0.849852
2022-07-04 17:17:00	39.0167	20.6833	2.00072	64.3333	0.829785
2022-07-04 17:18:00	39.1667	21.1	1.99411	65.6667	0.812717
2022-07-04 17:19:00	39.2833	20.85	1.98959	66	0.808558
2022-07-04 17:20:00	39.35	20.55	1.99109	67.8333	0.786412
2022-07-04 17:21:00	39.4	21.0333	1.99267	67.3333	0.792332
2022-07-04 17:22:00	39.35	21.9167	1.99515	66.6667	0.800364
2022-07-04 17:23:00	39.3667	21.45	1.99636	65.1667	0.819036
2022-07-04 17:24:00	39.3	20.85	1.99724	64.5	0.827613
2022-07-04 17:25:00	39.25	20.55	1.99729	63.5	0.840816
2022-07-04 17:26:00	39.35	21.55	2.00072	65.3333	0.816919
2022-07-04 17:27:00	39.1833	21.2833	2.003	64.5	0.827613
2022-07-04 17:28:00	39.2833	20.6833	2.0013	65.3333	0.816919
2022-07-04 17:29:00	39.3333	21.3667	2.00831	67.6667	0.788376
2022-07-04 17:30:00	39.3333	20.8333	2.00548	67.5	0.790349
2022-07-04 17:31:00	39.2167	20.3	2.00256	64.6667	0.825452
2022-07-04 17:32:00	39	20.36	2.00149	62.4	0.855829
2022-07-04 17:33:00	38.95	20.4	1.99675	62.1667	0.859082
2022-07-04 17:34:00	38.9	20.7	2.00326	62.5	0.854443
2022-07-04 17:35:00	39	20.6833	2.00238	64.5	0.827613
2022-07-04 17:36:00	39.0167	20.9167	1.99901	64.5	0.827613
2022-07-04 17:37:00	39.05	21.3667	1.99846	64.6667	0.825452
2022-07-04 17:38:00	39.0167	20.9667	1.99951	65.6667	0.812717
2022-07-04 17:39:00	39.15	21.5667	2.00079	67.1667	0.794325
2022-07-04 17:40:00	39.25	21.9667	2.00013	68.1667	0.782514
2022-07-04 17:41:00	39.3833	22.25	1.9944	68.3333	0.780579
2022-07-04 17:42:00	39.3833	21.9667	1.99309	66.5	0.802397
2022-07-04 17:43:00	39.3	21.7333	2.00121	66	0.808558
2022-07-04 17:44:00	39.2167	21.2333	2.00867	65	0.821163
2022-07-04 17:45:00	39.15	21.5667	2.00433	65	0.821163
2022-07-04 17:46:00	39	21.6	2.00114	64.6667	0.825452
2022-07-04 17:47:00	39	21.3333	1.9956	65	0.821163
2022-07-04 17:48:00	39.0833	20.9333	1.99946	65	0.821163
2022-07-04 17:49:00	39.0333	21.8	1.99749	66.6667	0.800364
2022-07-04 17:50:00	39.15	22	1.99371	68.1667	0.782514
2022-07-04 17:51:00	39.2167	21.8167	1.98556	68.8333	0.77483
2022-07-04 17:52:00	39.2667	21.4833	1.98485	67.3333	0.792332
2022-07-04 17:53:00	39.25	21.1167	1.99685	65.3333	0.816919
2022-07-04 17:54:00	39.1833	21.1	2.00826	65.5	0.814812
2022-07-04 17:55:00	39.1833	20.95	1.99994	65.5	0.814812
2022-07-04 17:56:00	39.1167	21.8833	2.00175	65.3333	0.816919
2022-07-04 17:57:00	39.15	22.3333	2.00433	66.1667	0.806494
2022-07-04 17:58:00	39.2	22.7333	1.99899	67	0.796328
2022-07-04 17:59:00	39.2667	22.0833	1.99088	68.3333	0.780579
2022-07-04 18:00:00	39.25	21.9167	1.9843	68.3333	0.780579
2022-07-04 18:01:00	39.1833	22.1667	1.98881	67.3333	0.792332
2022-07-04 18:02:00	38.9667	21.05	1.99824	65.3333	0.816919
2022-07-04 18:03:00	38.8	21.5167	1.99928	63.6667	0.838587
2022-07-04 18:04:00	38.95	21.5	1.99845	65.3333	0.816919
2022-07-04 18:05:00	38.8833	21.7	1.994	64.6667	0.825452
2022-07-04 18:06:00	38.7	21.7833	1.98637	64	0.834163
2022-07-04 18:07:00	38.7333	21.3333	1.98984	65	0.821163
2022-07-04 18:08:00	38.8167	21.6333	1.98595	65.5	0.814812
2022-07-04 18:09:00	38.4833	21.5	1.99214	62.8333	0.849852
2022-07-04 18:10:00	38.6167	21.7	2.00382	64.5	0.827613
2022-07-04 18:11:00	38.6833	21.9667	1.99825	65.6667	0.812717
2022-07-04 18:12:00	38.35	21.3833	1.98985	64.1667	0.831968
2022-07-04 18:13:00	38.0167	21.85	2.01614	63.1667	0.845311
2022-07-04 18:14:00	37.9	21.6	2.00148	64	0.834163
2022-07-04 18:15:00	37.8	21.6833	2.01024	64.1667	0.831968
2022-07-04 18:16:00	37.9333	21.5167	2.00708	64.1667	0.831968
2022-07-04 18:17:00	37.9833	21.6833	2.00118	63.3333	0.843058
2022-07-04 18:18:00	37.9167	21.5167	2.00203	63.1667	0.845311
2022-07-04 18:19:00	37.8	21.7	2.00664	62.5	0.854443
2022-07-04 18:20:00	37.7333	22.1333	2.01556	62.6667	0.852141
2022-07-04 18:21:00	37.9	21.9333	2.02035	64.3333	0.829785
2022-07-04 18:22:00	37.9833	22.2833	2.02726	64.5	0.827613
2022-07-04 18:23:00	37.96	21.7	2.02931	64.4	0.828915
2022-07-04 18:24:00	37.95	22	2.03278	64.1667	0.831968
2022-07-04 18:25:00	37.9833	21.55	2.00374	64.6667	0.825452
2022-07-04 18:26:00	37.9667	21.6333	1.99151	65.6667	0.812717
2022-07-04 18:27:00	37.9	22	2.00322	65.1667	0.819036
2022-07-04 18:28:00	37.85	21.9667	2.0146	65.8333	0.810632
2022-07-04 18:29:00	37.8	21.7667	2.01244	63.8333	0.836369
2022-07-04 18:30:00	37.7667	21.55	2.01501	62.6667	0.852141
2022-07-04 18:31:00	37.55	21.8833	2.00793	61.1667	0.873304
2022-07-04 18:32:00	37.3667	21.9667	2.0007	61	0.875719
2022-07-04 18:33:00	37.3167	22.5333	1.99866	62.5	0.854443
2022-07-04 18:34:00	37.3333	22.2	2.00306	63.3333	0.843058
2022-07-04 18:35:00	37.3167	22.1833	2.00659	63.1667	0.845311
2022-07-04 18:36:00	37.3833	21.7167	2.00307	62.6667	0.852141
2022-07-04 18:37:00	37.4667	22.3333	2.00663	63.6667	0.838587
2022-07-04 18:38:00	37.4333	22.5667	2.0044	63.8333	0.836369
2022-07-04 18:39:00	37.3667	22.5167	1.99945	65.3333	0.816919
2022-07-04 18:40:00	37.2833	22.3667	1.99992	65	0.821163
2022-07-04 18:41:00	37.15	22.1	1.99373	64.6667	0.825452
2022-07-04 18:42:00	37.1333	22.1833	1.98954	64.6667	0.825452
2022-07-04 18:43:00	37.2167	22.6	1.99695	65	0.821163
2022-07-04 18:44:00	37.1833	22.7167	2.00051	63.3333	0.843058
2022-07-04 18:45:00	37.1667	22.15	1.99758	62.6667	0.852141
2022-07-04 18:46:00	36.8333	22.3833	2.00072	60.3333	0.885515
2022-07-04 18:47:00	36.8833	22.9167	2.005	62.5	0.854443
2022-07-04 18:48:00	37.0167	23.0167	1.99825	64.5	0.827613
2022-07-04 18:49:00	37.0667	22.45	1.99803	64.1667	0.831968
2022-07-04 18:50:00	36.9167	22.5167	1.9964	62.5	0.854443
2022-07-04 18:51:00	36.95	23.0667	1.99558	63.5	0.840816
2022-07-04 18:52:00	36.8333	22.75	1.9994	64.3333	0.829785
2022-07-04 18:53:00	36.6333	22.4333	2.00128	63.8333	0.836369
2022-07-04 18:54:00	36.45	22.3667	2.00231	63.1667	0.845311
2022-07-04 18:55:00	36.35	22.3	2.00464	63.1667	0.845311
2022-07-04 18:56:00	36.5333	22.9167	2.00762	64.6667	0.825452
2022-07-04 18:57:00	36.6667	22.75	2.00912	65.6667	0.812717
2022-07-04 18:58:00	36.75	23.0167	2.00638	66.1667	0.806494
2022-07-04 18:59:00	36.7833	22.8167	2.00711	64	0.834163
2022-07-04 19:00:00	36.7	22.5	2.01142	62.8333	0.849852
2022-07-04 19:01:00	36.4333	22.5333	2.01092	60.6667	0.88059
2022-07-04 19:02:00	36.4333	22.9333	2.00619	62.1667	0.859082
2022-07-04 19:03:00	36.4833	22.9833	2.00645	63	0.847575
2022-07-04 19:04:00	36.7	23	2.00357	64.6667	0.825452
2022-07-04 19:05:00	36.8667	23.2333	2.00682	65.1667	0.819036
2022-07-04 19:06:00	36.6333	23	2.00864	63	0.847575
2022-07-04 19:07:00	36.75	22.4333	2.00772	64.3333	0.829785
2022-07-04 19:08:00	36.8	23.4833	2.01375	66	0.808558
2022-07-04 19:09:00	36.8	22.8833	2.01074	66	0.808558
2022-07-04 19:10:00	36.8833	24.0167	2.01002	66.6667	0.800364
2022-07-04 19:11:00	36.8333	24.0667	2.00615	66	0.808558
2022-07-04 19:12:00	36.9	23.65	2.00618	65	0.821163
2022-07-04 19:13:00	36.9167	23.3667	1.99779	64.6667	0.825452
2022-07-04 19:14:00	37	23.56	2.00242	65	0.821163
2022-07-04 19:15:00	36.9667	23.6833	1.99073	65	0.821163
2022-07-04 19:16:00	36.9167	24.55	1.99173	64.6667	0.825452
2022-07-04 19:17:00	36.9833	24.2167	2.00438	65.3333	0.816919
2022-07-04 19:18:00	37.0667	23.85	2.00308	65.6667	0.812717
2022-07-04 19:19:00	37.0333	23.7333	2.00947	65.1667	0.819036
2022-07-04 19:20:00	36.55	23.7333	1.99206	63.1667	0.845311
2022-07-04 19:21:00	36.4667	24.6833	1.98799	65.1667	0.819036
2022-07-04 19:22:00	36.5833	24.65	1.9916	67.1667	0.794325
2022-07-04 19:23:00	36.7667	24.0667	1.99455	68	0.784458
2022-07-04 19:24:00	36.8	25.0167	1.9937	67.8333	0.786412
2022-07-04 19:25:00	36.75	24.55	1.99282	65.6667	0.812717
2022-07-04 19:26:00	36.8	25.0167	1.9928	66	0.808558
2022-07-04 19:27:00	36.8333	24.6667	1.99353	65.8333	0.810632
2022-07-04 19:28:00	36.8167	24.8167	1.99518	65.8333	0.810632
2022-07-04 19:29:00	36.8	25.0333	1.99869	65.8333	0.810632
2022-07-04 19:30:00	36.75	25.35	2.00191	65.5	0.814812
2022-07-04 19:31:00	36.5333	24.7833	2.00267	64.5	0.827613
2022-07-04 19:32:00	36.55	24.5	2.00295	65.5	0.814812
2022-07-04 19:33:00	36.6	24.9	2.00153	67.3333	0.792332
2022-07-04 19:34:00	36.6	24.45	1.99561	67.1667	0.794325
2022-07-04 19:35:00	36.6167	24.7	1.99613	67.1667	0.794325
2022-07-04 19:36:00	36.0833	24.7833	1.99411	64	0.834163
2022-07-04 19:37:00	36.05	25.25	1.99414	63.5	0.840816
2022-07-04 19:38:00	35.95	25.4167	1.99425	63	0.847575
2022-07-04 19:39:00	36.0833	25.6	1.99743	65.6667	0.812717
2022-07-04 19:40:00	36.25	25.1333	1.99663	66	0.808558
2022-07-04 19:41:00	36.2	26.15	1.99226	65.5	0.814812
2022-07-04 19:42:00	35.75	25.7167	1.99229	63.3333	0.843058
2022-07-04 19:43:00	35.5333	26.1	1.99251	63.1667	0.845311
2022-07-04 19:44:00	35.3833	25.9667	1.99085	63	0.847575
2022-07-04 19:45:00	35.45	26.3	1.98692	64.3333	0.829785
2022-07-04 19:46:00	35.4	25.8667	1.98704	63.6667	0.838587
2022-07-04 19:47:00	35.4	25.95	1.98927	65.6667	0.812717
2022-07-04 19:48:00	35.3167	25.9667	1.98942	65.6667	0.812717
2022-07-04 19:49:00	35.05	26.4833	1.98858	64.5	0.827613
2022-07-04 19:50:00	34.95	26.4667	1.99107	65.6667	0.812717
2022-07-04 19:51:00	34.85	26.25	1.99249	65	0.821163
2022-07-04 19:52:00	34.85	26.3833	1.9912	65.1667	0.819036
2022-07-04 19:53:00	34.6833	26.25	2.00159	63.6667	0.838587
2022-07-04 19:54:00	34.7167	26.2667	1.9978	62.8333	0.849852
2022-07-04 19:55:00	34.5833	26.2667	1.99157	62.5	0.854443
2022-07-04 19:56:00	34.6333	26.25	1.99002	63	0.847575
2022-07-04 19:57:00	34.6167	26.3	1.98962	64.1667	0.831968
2022-07-04 19:58:00	34.45	26.1333	1.98951	62.5	0.854443
2022-07-04 19:59:00	34.3667	25.8333	1.9899	62	0.86142
2022-07-04 20:00:00	34.55	25.9167	1.99025	63.6667	0.838587
2022-07-04 20:01:00	34.6	25.85	1.98972	63.8333	0.836369
2022-07-04 20:02:00	34.6	25.7333	1.989	63.3333	0.843058
2022-07-04 20:03:00	34.5333	25.7	1.98946	62.6667	0.852141
2022-07-04 20:04:00	34.3333	26.0833	1.99132	62	0.86142
2022-07-04 20:05:00	34.28	26.02	1.99239	62.4	0.855829
2022-07-04 20:06:00	34.2667	25.9167	1.99516	62.6667	0.852141
2022-07-04 20:07:00	34.2167	25.9	1.99683	62.1667	0.859082
2022-07-04 20:08:00	33.9667	26.0667	2.00497	61	0.875719
2022-07-04 20:09:00	33.95	26.2667	2.00875	62.1667	0.859082
2022-07-04 20:10:00	33.85	26.15	2.0085	61.3333	0.870901
2022-07-04 20:11:00	33.9	26.1167	2.00671	61.6667	0.866135
2022-07-04 20:12:00	34	26.2667	1.99867	63.1667	0.845311
2022-07-04 20:13:00	34.0333	26.05	1.99357	63.1667	0.845311
2022-07-04 20:14:00	33.9833	26.1167	1.99758	62.5	0.854443
2022-07-04 20:15:00	33.9333	26	1.99713	61	0.875719
2022-07-04 20:16:00	33.8167	26.2167	1.99269	60.5	0.883046
2022-07-04 20:17:00	33.8333	26.2167	1.99593	60.6667	0.88059
2022-07-04 20:18:00	33.8833	26.0833	1.99582	62.5	0.854443
2022-07-04 20:19:00	33.75	26.4667	1.99581	62	0.86142
2022-07-04 20:20:00	33.9	26.55	2.00304	63.1667	0.845311
2022-07-04 20:21:00	33.9167	27.0833	2.00932	63.6667	0.838587
2022-07-04 20:22:00	34.0333	26.75	2.00685	64.6667	0.825452
2022-07-04 20:23:00	33.9667	26.7667	2.0083	63.5	0.840816
2022-07-04 20:24:00	33.8333	26.7	2.0107	62.6667	0.852141
2022-07-04 20:25:00	33.9833	26.8833	2.00976	64	0.834163
2022-07-04 20:26:00	34.1	27.0333	2.00178	64.3333	0.829785
2022-07-04 20:27:00	34.1333	27.2833	1.99686	64.5	0.827613
2022-07-04 20:28:00	34.1333	26.95	1.99516	64	0.834163
2022-07-04 20:29:00	33.95	26.5	1.99518	63.5	0.840816
2022-07-04 20:30:00	34.0833	27.1833	1.99866	65.6667	0.812717
2022-07-04 20:31:00	34.1	27.15	1.99503	66.6667	0.800364
2022-07-04 20:32:00	34.0333	27.0333	1.99246	66	0.808558
2022-07-04 20:33:00	34.1167	27.15	1.99139	66.1667	0.806494
2022-07-04 20:34:00	34.2833	27.1	1.99319	67	0.796328
2022-07-04 20:35:00	34.4	26.8333	1.99834	67.1667	0.794325
2022-07-04 20:36:00	34.4167	26.3833	1.99664	66.5	0.802397
2022-07-04 20:37:00	34.3833	26.9833	1.99648	66.3333	0.80444
2022-07-04 20:38:00	34.4333	26.6333	2.00166	66.1667	0.806494
2022-07-04 20:39:00	34.4	26.4	2.00895	66	0.808558
2022-07-04 20:40:00	34.4	26.4	2.01132	66	0.808558
2022-07-04 20:41:00	34.4833	26.3833	2.01563	66	0.808558
2022-07-04 20:42:00	34.5833	26.0833	2.02011	66	0.808558
2022-07-04 20:43:00	34.65	26.8833	2.01712	66.1667	0.806494
2022-07-04 20:44:00	34.5667	27.5	2.02205	64.6667	0.825452
2022-07-04 20:45:00	34.4333	27.8	2.02039	64	0.834163
2022-07-04 20:46:00	34.35	26.85	2.0178	64.5	0.827613
2022-07-04 20:47:00	34.2833	26.4167	2.01502	64	0.834163
2022-07-04 20:48:00	34.45	27.2333	2.01433	64.8333	0.823302
2022-07-04 20:49:00	34.4667	27.1833	2.01611	64.5	0.827613
2022-07-04 20:50:00	34.45	26.8333	2.01477	64.1667	0.831968
2022-07-04 20:51:00	34.3833	26.7167	2.01594	64	0.834163
2022-07-04 20:52:00	34.3833	26.9833	2.01631	63.8333	0.836369
2022-07-04 20:53:00	34.3333	26.5833	2.01808	63.5	0.840816
2022-07-04 20:54:00	34.2	26.5333	2.02333	63.1667	0.845311
2022-07-04 20:55:00	34.1667	26.35	2.02608	63.5	0.840816
2022-07-04 20:56:00	34.1	26.5333	2.02473	63.5	0.840816
2022-07-04 20:57:00	34.14	26.94	2.02295	63.8	0.836812
2022-07-04 20:58:00	34.2	26.8833	2.01319	64	0.834163
2022-07-04 20:59:00	34.1667	26.9	2.01468	64	0.834163
2022-07-04 21:00:00	34.1333	26.95	2.01656	64	0.834163
2022-07-04 21:01:00	34.1833	27.1	2.01883	63.6667	0.838587
2022-07-04 21:02:00	34.2333	26.8333	2.0243	64.5	0.827613
2022-07-04 21:03:00	34.1333	27.0333	2.02885	63.5	0.840816
2022-07-04 21:04:00	34	26.8667	2.02889	63	0.847575
2022-07-04 21:05:00	34.0333	27.15	2.03064	64	0.834163
2022-07-04 21:06:00	34	28.1	2.03878	63.8333	0.836369
2022-07-04 21:07:00	33.9833	27.4	2.05357	64.1667	0.831968
2022-07-04 21:08:00	33.9667	27.5833	2.05312	64.1667	0.831968
2022-07-04 21:09:00	33.9333	27.0833	2.04994	63.6667	0.838587
2022-07-04 21:10:00	33.9	27.2667	2.04994	63.6667	0.838587
2022-07-04 21:11:00	33.85	27.55	2.04538	63.8333	0.836369
2022-07-04 21:12:00	33.8167	28.2833	2.03691	64	0.834163
2022-07-04 21:13:00	33.8333	27.3	2.03368	64.1667	0.831968
2022-07-04 21:14:00	33.9333	28.0667	2.03491	64.3333	0.829785
2022-07-04 21:15:00	34	28.0667	2.0352	65.3333	0.816919
2022-07-04 21:16:00	34.1	27.0167	2.03261	65.1667	0.819036
2022-07-04 21:17:00	34.1	27.1167	2.02865	64.5	0.827613
2022-07-04 21:18:00	34.1167	26.55	2.02671	64	0.834163
2022-07-04 21:19:00	34.2	28.0167	2.02609	64.5	0.827613
2022-07-04 21:20:00	34.1833	27.3667	2.02611	64.5	0.827613
2022-07-04 21:21:00	34.2	27.0333	2.02522	64.5	0.827613
2022-07-04 21:22:00	34.2333	26.9833	2.02435	64.5	0.827613
2022-07-04 21:23:00	34.3	27.3	2.02443	64.3333	0.829785
2022-07-04 21:24:00	34.3	27.1	2.02713	64.5	0.827613
2022-07-04 21:25:00	34.3	26.5333	2.02872	64.5	0.827613
2022-07-04 21:26:00	34.2	28.25	2.02796	64.5	0.827613
2022-07-04 21:27:00	34.0667	28.15	2.02745	64.5	0.827613
2022-07-04 21:28:00	34.0833	27.9833	2.02805	65.3333	0.816919
2022-07-04 21:29:00	34.1167	27.5167	2.02821	66	0.808558
2022-07-04 21:30:00	34.1	28.25	2.03169	66	0.808558
2022-07-04 21:31:00	34.1	28.4333	2.06004	66.3333	0.80444
2022-07-04 21:32:00	34.1	28.05	2.1022	66.8333	0.798341
2022-07-04 21:33:00	34.1333	28	2.17386	67.3333	0.792332
2022-07-04 21:34:00	34.1833	28.25	2.22597	67.3333	0.792332
2022-07-04 21:35:00	34.2	27.5	2.22383	67.5	0.790349
2022-07-04 21:36:00	34.2	27.7833	2.20228	67.5	0.790349
2022-07-04 21:37:00	34.15	27.7167	2.18662	67	0.796328
2022-07-04 21:38:00	33.9833	27.7333	2.18233	66.1667	0.806494
2022-07-04 21:39:00	33.8	28.15	2.15302	66	0.808558
2022-07-04 21:40:00	33.8	28.7833	2.11567	66.5	0.802397
2022-07-04 21:41:00	33.8167	28.55	2.09924	67	0.796328
2022-07-04 21:42:00	33.8667	28.5333	2.07693	67.1667	0.794325
2022-07-04 21:43:00	33.8833	29.1333	2.06484	67	0.796328
2022-07-04 21:44:00	33.9	28.9	2.0527	67.3333	0.792332
2022-07-04 21:45:00	33.7833	29.0333	2.0439	66.6667	0.800364
2022-07-04 21:46:00	33.8	28.8333	2.04163	67	0.796328
2022-07-04 21:47:00	33.8333	29.25	2.04235	67.5	0.790349
2022-07-04 21:48:00	33.8667	29.0667	2.04105	67.5	0.790349
2022-07-04 21:49:00	33.8	29.42	2.04011	68	0.784458
2022-07-04 21:50:00	33.85	29.3	2.03778	67.6667	0.788376
2022-07-04 21:51:00	33.6333	30.7167	2.03512	67.5	0.790349
2022-07-04 21:52:00	33.6333	29.8833	2.03015	67.6667	0.788376
2022-07-04 21:53:00	33.6	29.7833	2.03077	67.1667	0.794325
2022-07-04 21:54:00	33.6	30.8167	2.0302	67.8333	0.786412
2022-07-04 21:55:00	33.6167	29.4333	2.028	67.5	0.790349
2022-07-04 21:56:00	33.6	30.25	2.02364	66.5	0.802397
2022-07-04 21:57:00	33.5333	30.0833	2.0194	65.5	0.814812
2022-07-04 21:58:00	33.5833	30	2.01886	65.8333	0.810632
2022-07-04 21:59:00	33.6	29.8333	2.01835	66	0.808558
2022-07-04 22:00:00	33.6	29.2167	2.01752	65.6667	0.812717
2022-07-04 22:01:00	33.6	29.6333	2.01341	66	0.808558
2022-07-04 22:02:00	33.6	29.1667	2.00932	65.5	0.814812
2022-07-04 22:03:00	33.6167	29.55	2.00809	65.5	0.814812
2022-07-04 22:04:00	33.6333	29.6	2.00791	65.5	0.814812
2022-07-04 22:05:00	33.6333	28.8	2.00937	65.3333	0.816919
2022-07-04 22:06:00	33.6	29.9667	2.01057	65.1667	0.819036
2022-07-04 22:07:00	33.4167	29.6333	2.01155	64.6667	0.825452
2022-07-04 22:08:00	33.3167	30.3	2.01263	65.1667	0.819036
2022-07-04 22:09:00	33.2667	30.5167	2.01364	65.3333	0.816919
2022-07-04 22:10:00	33.25	30.2167	2.01376	65.3333	0.816919
2022-07-04 22:11:00	33.25	30.25	2.01473	65.3333	0.816919
2022-07-04 22:12:00	33.1667	30.4833	2.01472	65	0.821163
2022-07-04 22:13:00	33.0667	29.4833	2.01818	64.6667	0.825452
2022-07-04 22:14:00	33.1333	30.1	2.02698	64.8333	0.823302
2022-07-04 22:15:00	33.0833	30.55	2.02616	64.6667	0.825452
2022-07-04 22:16:00	33	30.5333	2.02421	64.5	0.827613
2022-07-04 22:17:00	32.95	31.0667	2.02333	64.8333	0.823302
2022-07-04 22:18:00	32.9	31.6333	2.03692	65.3333	0.816919
2022-07-04 22:19:00	32.8333	31.7167	2.05271	65.5	0.814812
2022-07-04 22:20:00	32.85	31.3	2.05909	65.3333	0.816919
2022-07-04 22:21:00	32.6833	31.3667	2.05474	65.1667	0.819036
2022-07-04 22:22:00	32.5667	31.4667	2.05385	65	0.821163
2022-07-04 22:23:00	32.5167	31.2167	2.06045	64.8333	0.823302
2022-07-04 22:24:00	32.6	31.5	2.05967	64.8333	0.823302
2022-07-04 22:25:00	32.75	30.5667	2.05716	65.1667	0.819036
2022-07-04 22:26:00	32.8333	30.75	2.05481	65.1667	0.819036
2022-07-04 22:27:00	32.8167	31.4833	2.05542	65	0.821163
2022-07-04 22:28:00	32.9	31.85	2.05729	65.5	0.814812
2022-07-04 22:29:00	32.9	31.35	2.07325	66	0.808558
2022-07-04 22:30:00	32.9	30.9333	2.08142	66	0.808558
2022-07-04 22:31:00	32.8333	32.0333	2.09321	66	0.808558
2022-07-04 22:32:00	32.7333	33.0167	2.09267	66	0.808558
2022-07-04 22:33:00	32.6167	32.6667	2.08772	66	0.808558
2022-07-04 22:34:00	32.4667	32.9	2.08233	66	0.808558
2022-07-04 22:35:00	32.3833	32.8833	2.0739	66	0.808558
2022-07-04 22:36:00	32.3	32.5333	2.05854	66	0.808558
2022-07-04 22:37:00	32.3	32.2167	2.04511	67	0.796328
2022-07-04 22:38:00	32.2667	32.1833	2.04259	67.1667	0.794325
2022-07-04 22:39:00	32.3333	31.7	2.04218	67.1667	0.794325
2022-07-04 22:40:00	32.3	32.2	2.04399	67	0.796328
2022-07-04 22:41:00	32.34	31.5	2.04659	67.4	0.791538
2022-07-04 22:42:00	32.4	31.3333	2.04986	67	0.796328
2022-07-04 22:43:00	32.4	32.0833	2.0533	67	0.796328
2022-07-04 22:44:00	32.3	31.3	2.06135	67	0.796328
2022-07-04 22:45:00	32.3	31.5667	2.06068	67	0.796328
2022-07-04 22:46:00	32.3833	31.6	2.05937	67	0.796328
2022-07-04 22:47:00	32.4667	31.1833	2.05757	67	0.796328
2022-07-04 22:48:00	32.5	31.05	2.05519	67	0.796328
2022-07-04 22:49:00	32.4667	31.45	2.0482	66.8333	0.798341
2022-07-04 22:50:00	32.3833	31.65	2.04309	66.3333	0.80444
2022-07-04 22:51:00	32.3167	31.8333	2.04102	66.5	0.802397
2022-07-04 22:52:00	32.25	32.1333	2.0397	66.1667	0.806494
2022-07-04 22:53:00	32.1833	32.8833	2.04173	65.1667	0.819036
2022-07-04 22:54:00	32.1667	32.3833	2.04578	65.3333	0.816919
2022-07-04 22:55:00	32.1333	32.4333	2.04832	65	0.821163
2022-07-04 22:56:00	32.0167	32.55	2.04737	64.8333	0.823302
2022-07-04 22:57:00	31.9833	33	2.04781	65	0.821163
2022-07-04 22:58:00	31.8833	32.9333	2.04754	64.8333	0.823302
2022-07-04 22:59:00	31.8	32.85	2.0476	65	0.821163
2022-07-04 23:00:00	31.8	32.45	2.0498	65	0.821163
2022-07-04 23:01:00	31.7333	32.1833	2.05212	64.6667	0.825452
2022-07-04 23:02:00	31.8167	33.0667	2.05415	64.6667	0.825452
2022-07-04 23:03:00	31.9	33.1167	2.0535	64.8333	0.823302
2022-07-04 23:04:00	31.9333	32.5333	2.05232	64.6667	0.825452
2022-07-04 23:05:00	31.9167	33.1667	2.05162	65	0.821163
2022-07-04 23:06:00	31.9833	32.7833	2.05133	65.1667	0.819036
2022-07-04 23:07:00	31.9167	32.7833	2.05119	65	0.821163
2022-07-04 23:08:00	31.9	33.5	2.0526	65	0.821163
2022-07-04 23:09:00	31.8167	33.7667	2.05816	65	0.821163
2022-07-04 23:10:00	31.8	33.4333	2.05842	65.5	0.814812
2022-07-04 23:11:00	31.8	33.3167	2.05725	65.1667	0.819036
2022-07-04 23:12:00	31.7833	33.1667	2.06039	65	0.821163
2022-07-04 23:13:00	31.65	33.0667	2.06114	65.6667	0.812717
2022-07-04 23:14:00	31.45	33.7	2.05964	66.3333	0.80444
2022-07-04 23:15:00	31.4833	33.8667	2.05787	67	0.796328
2022-07-04 23:16:00	31.5333	34.0167	2.05663	67	0.796328
2022-07-04 23:17:00	31.6	33.85	2.0559	67.6667	0.788376
2022-07-04 23:18:00	31.6833	33.7	2.05759	67	0.796328
2022-07-04 23:19:00	31.7833	33.4333	2.06118	66	0.808558
2022-07-04 23:20:00	31.8	33.05	2.06227	65.6667	0.812717
2022-07-04 23:21:00	31.8833	32.85	2.06444	65.3333	0.816919
2022-07-04 23:22:00	31.7667	32.3667	2.06541	64.5	0.827613
2022-07-04 23:23:00	31.7167	33.4	2.06968	64.3333	0.829785
2022-07-04 23:24:00	31.4333	34.45	2.07203	64	0.834163
2022-07-04 23:25:00	31.2	34.3	2.07339	64.8333	0.823302
2022-07-04 23:26:00	31.1667	34.7667	2.07204	66.6667	0.800364
2022-07-04 23:27:00	31.1167	34.9667	2.06994	67	0.796328
2022-07-04 23:28:00	31.1333	34.1667	2.07038	67	0.796328
2022-07-04 23:29:00	31.1	34.7	2.07352	66.8333	0.798341
2022-07-04 23:30:00	31	34.8333	2.07734	66.8333	0.798341
2022-07-04 23:31:00	31	34.9667	2.07905	66.1667	0.806494
2022-07-04 23:32:00	30.8167	34.4833	2.08353	65.5	0.814812
2022-07-04 23:33:00	30.7667	34.6333	2.08347	64.6667	0.825452
2022-07-04 23:34:00	30.8	34.56	2.08269	64.6	0.826315
2022-07-04 23:35:00	30.8167	34.55	2.08024	64.5	0.827613
2022-07-04 23:36:00	30.85	34.7333	2.07705	64.5	0.827613
2022-07-04 23:37:00	30.8	34.55	2.07467	64.5	0.827613
2022-07-04 23:38:00	30.7833	34.95	2.07327	64.5	0.827613
2022-07-04 23:39:00	30.7	34.8	2.07253	64.3333	0.829785
2022-07-04 23:40:00	30.6333	35.5167	2.072	64.6667	0.825452
2022-07-04 23:41:00	30.5167	35.0333	2.07249	64.8333	0.823302
2022-07-04 23:42:00	30.4667	35.2667	2.07239	64.1667	0.831968
2022-07-04 23:43:00	30.4167	35.4167	2.0723	64	0.834163
2022-07-04 23:44:00	30.3167	35.4	2.07223	64	0.834163
2022-07-04 23:45:00	30.2333	35.7333	2.07812	64	0.834163
2022-07-04 23:46:00	30.1167	35.6333	2.08048	65.3333	0.816919
2022-07-04 23:47:00	30.1667	35.5333	2.08383	66	0.808558
2022-07-04 23:48:00	30.1	35.9833	2.08451	66.1667	0.806494
2022-07-04 23:49:00	30.1333	35.5667	2.08101	66.3333	0.80444
2022-07-04 23:50:00	30.2	35.7167	2.08055	66.1667	0.806494
2022-07-04 23:51:00	30.2	35.9167	2.07887	65.8333	0.810632
2022-07-04 23:52:00	30.2833	36.1833	2.08612	64.8333	0.823302
2022-07-04 23:53:00	30.1167	35.8833	2.07902	64.5	0.827613
2022-07-04 23:54:00	30.1	36.4	2.07935	64.5	0.827613
2022-07-04 23:55:00	30	36.3167	2.08046	64.5	0.827613
2022-07-04 23:56:00	29.9833	36.55	2.08204	64.5	0.827613
2022-07-04 23:57:00	30	36.4333	2.08263	64.5	0.827613
2022-07-04 23:58:00	30.05	36.3167	2.08426	64.6667	0.825452
2022-07-04 23:59:00	30.0667	36.5333	2.08455	64.5	0.827613
2022-07-05	30.0667	36.6333	2.08485	65	0.821163
2022-07-05 00:01:00	30.1	36.15	2.08535	65	0.821163
2022-07-05 00:02:00	30.1	35.9333	2.08509	65	0.821163
2022-07-05 00:03:00	30.1833	35.7667	2.08421	67	0.796328
2022-07-05 00:04:00	30.3	35.5667	2.08059	67	0.796328
2022-07-05 00:05:00	30.4	35.4167	2.07789	67	0.796328
2022-07-05 00:06:00	30.3667	36.4833	2.0773	66.6667	0.800364
2022-07-05 00:07:00	30.2833	35.9667	2.08136	65.3333	0.816919
2022-07-05 00:08:00	30.2	36.25	2.088	64	0.834163
2022-07-05 00:09:00	30.1	36.95	2.08955	63.6667	0.838587
2022-07-05 00:10:00	30.1333	36.6	2.09077	64	0.834163
2022-07-05 00:11:00	30.2167	35.95	2.09062	64.6667	0.825452
2022-07-05 00:12:00	30.2	35.7	2.09305	65.1667	0.819036
2022-07-05 00:13:00	30.2	36.2	2.09307	64.6667	0.825452
2022-07-05 00:14:00	30.0667	36.1667	2.0933	64	0.834163
2022-07-05 00:15:00	29.95	36.3667	2.09264	64	0.834163
2022-07-05 00:16:00	29.8667	37.3333	2.09066	66	0.808558
2022-07-05 00:17:00	29.8	37.0833	2.08985	66.3333	0.80444
2022-07-05 00:18:00	29.7167	37.1833	2.09357	66.6667	0.800364
2022-07-05 00:19:00	29.7	37	2.09359	65.8333	0.810632
2022-07-05 00:20:00	29.7167	37.9667	2.0903	64.1667	0.831968
2022-07-05 00:21:00	29.75	37.4333	2.09262	64.5	0.827613
2022-07-05 00:22:00	29.7167	37.75	2.09745	64.5	0.827613
2022-07-05 00:23:00	29.75	37.25	2.09466	64.5	0.827613
2022-07-05 00:24:00	29.7333	37.6	2.09341	64.6667	0.825452
2022-07-05 00:25:00	29.75	36.8333	2.09318	64.8333	0.823302
2022-07-05 00:26:00	29.76	36.98	2.10626	64.6	0.826315
2022-07-05 00:27:00	29.7167	36.9	2.10629	65.5	0.814812
2022-07-05 00:28:00	29.6833	37.7167	2.09287	66.6667	0.800364
2022-07-05 00:29:00	29.65	37.8333	2.08228	67	0.796328
2022-07-05 00:30:00	29.5167	37.5833	2.08112	66.3333	0.80444
2022-07-05 00:31:00	29.5	38.5667	2.08357	65	0.821163
2022-07-05 00:32:00	29.4333	37.7	2.08499	64.6667	0.825452
2022-07-05 00:33:00	29.5	37.6333	2.0861	64.5	0.827613
2022-07-05 00:34:00	29.6	36.7167	2.08836	64.5	0.827613
2022-07-05 00:35:00	29.6833	37.0167	2.0939	64.5	0.827613
2022-07-05 00:36:00	29.65	37.45	2.09322	64.6667	0.825452
2022-07-05 00:37:00	29.6	36.9667	2.10496	65	0.821163
2022-07-05 00:38:00	29.5833	37.4833	2.11681	64.3333	0.829785
2022-07-05 00:39:00	29.5	38.0667	2.10267	64	0.834163
2022-07-05 00:40:00	29.5	37.9167	2.09114	66	0.808558
2022-07-05 00:41:00	29.5833	37.6833	2.09127	66.3333	0.80444
2022-07-05 00:42:00	29.55	37.75	2.0913	66.3333	0.80444
2022-07-05 00:43:00	29.55	37.4167	2.09139	65.8333	0.810632
2022-07-05 00:44:00	29.55	37.95	2.09135	64.5	0.827613
2022-07-05 00:45:00	29.6	37.9167	2.0868	64.8333	0.823302
2022-07-05 00:46:00	29.6167	37.5333	2.08121	65.5	0.814812
2022-07-05 00:47:00	29.6833	36.9667	2.08047	64.8333	0.823302
2022-07-05 00:48:00	29.5833	37.3167	2.08252	64.3333	0.829785
2022-07-05 00:49:00	29.4833	37.15	2.08296	64	0.834163
2022-07-05 00:50:00	29.3667	37.9333	2.08358	64	0.834163
2022-07-05 00:51:00	29.35	38.2333	2.08759	65.3333	0.816919
2022-07-05 00:52:00	29.2667	37.95	2.08691	66	0.808558
2022-07-05 00:53:00	29.25	38.0667	2.08712	66.3333	0.80444
2022-07-05 00:54:00	29.1833	38.0833	2.09044	65.8333	0.810632
2022-07-05 00:55:00	29.1667	38.3167	2.09071	64.5	0.827613
2022-07-05 00:56:00	29	38.65	2.09051	64	0.834163
2022-07-05 00:57:00	28.9667	38.9	2.09232	63.8333	0.836369
2022-07-05 00:58:00	28.9833	38.7167	2.10406	63.8333	0.836369
2022-07-05 00:59:00	28.9667	38.6833	2.096	64	0.834163
2022-07-05 01:00:00	28.9	38.6167	2.09335	64.6667	0.825452
2022-07-05 01:01:00	28.9	38.6	2.08956	66	0.808558
2022-07-05 01:02:00	28.9	39	2.08811	66.3333	0.80444
2022-07-05 01:03:00	28.9833	38.3	2.08352	66.1667	0.806494
2022-07-05 01:04:00	28.9667	38.4167	2.07866	64.5	0.827613
2022-07-05 01:05:00	28.9667	37.85	2.08407	64.5	0.827613
2022-07-05 01:06:00	29.0833	37.8833	2.08795	64.5	0.827613
2022-07-05 01:07:00	29.0667	38.4	2.0878	64.1667	0.831968
2022-07-05 01:08:00	29.1	38.6167	2.08054	64.8333	0.823302
2022-07-05 01:09:00	29.1	38.6333	2.07192	64	0.834163
2022-07-05 01:10:00	29.15	39.6	2.06908	66.1667	0.806494
2022-07-05 01:11:00	29.0333	38.9167	2.07099	66.3333	0.80444
2022-07-05 01:12:00	29.0167	38.5	2.07338	66.6667	0.800364
2022-07-05 01:13:00	29.0833	38.5	2.0735	66.5	0.802397
2022-07-05 01:14:00	29.0833	38.2	2.07652	64.5	0.827613
2022-07-05 01:15:00	29.1333	38.3	2.08185	64.3333	0.829785
2022-07-05 01:16:00	29.2	38.2833	2.07986	64.5	0.827613
2022-07-05 01:17:00	29.2	37.75	2.07942	64.3333	0.829785
2022-07-05 01:18:00	29.1	37.8	2.08306	63.6667	0.838587
2022-07-05 01:19:00	29.1	37.5	2.08159	63.8	0.836812
2022-07-05 01:20:00	28.9833	38.1833	2.07883	64.3333	0.829785
2022-07-05 01:21:00	28.8833	38.3333	2.06857	65	0.821163
2022-07-05 01:22:00	28.9167	38.8167	2.06525	65.8333	0.810632
2022-07-05 01:23:00	28.9167	39.6833	2.06487	65.1667	0.819036
2022-07-05 01:24:00	28.7833	39.2833	2.06587	64.3333	0.829785
2022-07-05 01:25:00	28.7333	39.25	2.06889	64.5	0.827613
2022-07-05 01:26:00	28.7667	39.5	2.06927	64.3333	0.829785
2022-07-05 01:27:00	28.8	39.6	2.06968	64.8333	0.823302
2022-07-05 01:28:00	28.85	39.1333	2.06774	64.3333	0.829785
2022-07-05 01:29:00	28.9167	38.7333	2.06874	66.3333	0.80444
2022-07-05 01:30:00	29	38.2833	2.0685	66.8333	0.798341
2022-07-05 01:31:00	29	38.1667	2.07048	66.5	0.802397
2022-07-05 01:32:00	29.05	38.45	2.06897	66.1667	0.806494
2022-07-05 01:33:00	29.1	38.4	2.06818	64.6667	0.825452
2022-07-05 01:34:00	29.0167	38.3333	2.06766	64.3333	0.829785
2022-07-05 01:35:00	29.0167	38.0167	2.06781	64.3333	0.829785
2022-07-05 01:36:00	28.9167	38.1167	2.0697	63.1667	0.845311
2022-07-05 01:37:00	28.9	38.7	2.07232	63.5	0.840816
2022-07-05 01:38:00	28.8167	38.7667	2.07525	63.6667	0.838587
2022-07-05 01:39:00	28.7833	38.1333	2.07752	65.8333	0.810632
2022-07-05 01:40:00	28.7	39.1	2.07619	65.3333	0.816919
2022-07-05 01:41:00	28.6667	39.5167	2.0774	64.3333	0.829785
2022-07-05 01:42:00	28.6	39.25	2.07708	64.1667	0.831968
2022-07-05 01:43:00	28.4333	39.6167	2.07559	63.8333	0.836369
2022-07-05 01:44:00	28.4833	40.3167	2.0758	64	0.834163
2022-07-05 01:45:00	28.4333	40.3833	2.07668	65	0.821163
2022-07-05 01:46:00	28.4	39.6	2.0769	65.5	0.814812
2022-07-05 01:47:00	28.4667	39.3333	2.07757	66	0.808558
2022-07-05 01:48:00	28.5833	39.4833	2.07688	66.5	0.802397
2022-07-05 01:49:00	28.6	39.25	2.07839	64.3333	0.829785
2022-07-05 01:50:00	28.6333	39.2333	2.08011	64.1667	0.831968
2022-07-05 01:51:00	28.7	39.25	2.0805	64.3333	0.829785
2022-07-05 01:52:00	28.6833	38.8833	2.08325	64.1667	0.831968
2022-07-05 01:53:00	28.6667	38.85	2.08404	64	0.834163
2022-07-05 01:54:00	28.6	39.3167	2.08881	63.1667	0.845311
2022-07-05 01:55:00	28.6167	39.2667	2.08571	64.6667	0.825452
2022-07-05 01:56:00	28.6333	38.8167	2.08769	65.8333	0.810632
2022-07-05 01:57:00	28.4667	39.85	2.08864	65.1667	0.819036
2022-07-05 01:58:00	28.3833	39.8833	2.0903	65.1667	0.819036
2022-07-05 01:59:00	28.4	39.35	2.09664	64.3333	0.829785
2022-07-05 02:00:00	28.45	39	2.09288	64.5	0.827613
2022-07-05 02:01:00	28.4	39.5333	2.09127	63.6667	0.838587
2022-07-05 02:02:00	28.3	40.2667	2.09168	63.6667	0.838587
2022-07-05 02:03:00	28.25	39.9	2.09592	64	0.834163
2022-07-05 02:04:00	28.1333	39.7	2.09961	63.8333	0.836369
2022-07-05 02:05:00	28.0667	40.2833	2.0847	64.8333	0.823302
2022-07-05 02:06:00	28.0333	40.1667	2.07903	65.6667	0.812717
2022-07-05 02:07:00	28.0167	39.7333	2.08579	65.5	0.814812
2022-07-05 02:08:00	28.0833	39.95	2.09318	64.1667	0.831968
2022-07-05 02:09:00	28.05	40.3167	2.09952	63.6667	0.838587
2022-07-05 02:10:00	28.0833	40.1167	2.09834	63.8333	0.836369
2022-07-05 02:11:00	28.0333	40.1	2.0911	63.6667	0.838587
2022-07-05 02:12:00	28	40.06	2.08464	64	0.834163
2022-07-05 02:13:00	28	40	2.08249	64	0.834163
2022-07-05 02:14:00	28	40.8333	2.08679	65.3333	0.816919
2022-07-05 02:15:00	27.9833	40.5	2.08817	65.6667	0.812717
2022-07-05 02:16:00	27.9	40.3333	2.08681	65.1667	0.819036
2022-07-05 02:17:00	27.9	40.3167	2.08569	64.6667	0.825452
2022-07-05 02:18:00	27.8667	40.2667	2.08247	63.5	0.840816
2022-07-05 02:19:00	27.9167	40.6833	2.07885	63.6667	0.838587
2022-07-05 02:20:00	27.8333	40.7667	2.07837	63.6667	0.838587
2022-07-05 02:21:00	27.7667	40.1167	2.08013	63.6667	0.838587
2022-07-05 02:22:00	27.85	40.0167	2.08809	63.5	0.840816
2022-07-05 02:23:00	27.8333	40.5333	2.08989	63.6667	0.838587
2022-07-05 02:24:00	27.85	40.7333	2.08828	66	0.808558
2022-07-05 02:25:00	27.7167	40.75	2.08737	65.5	0.814812
2022-07-05 02:26:00	27.5833	40.35	2.08709	63.5	0.840816
2022-07-05 02:27:00	27.5833	40.8667	2.08614	63.5	0.840816
2022-07-05 02:28:00	27.5833	41.2167	2.08584	63.3333	0.843058
2022-07-05 02:29:00	27.6333	40.8333	2.08844	63.3333	0.843058
2022-07-05 02:30:00	27.6667	41.2667	2.08857	63.3333	0.843058
2022-07-05 02:31:00	27.6	41.15	2.0877	64.3333	0.829785
2022-07-05 02:32:00	27.65	41.3	2.09175	65.6667	0.812717
2022-07-05 02:33:00	27.6667	41.4333	2.08852	65.1667	0.819036
2022-07-05 02:34:00	27.6	41.25	2.08818	63.8333	0.836369
2022-07-05 02:35:00	27.6	41.7	2.0849	64	0.834163
2022-07-05 02:36:00	27.5167	41.5667	2.0839	63.8333	0.836369
2022-07-05 02:37:00	27.5	41.8	2.08471	64	0.834163
2022-07-05 02:38:00	27.5	41.7833	2.08461	65.8333	0.810632
2022-07-05 02:39:00	27.4667	41.8167	2.08507	66	0.808558
2022-07-05 02:40:00	27.4667	41.3667	2.08469	65	0.821163
2022-07-05 02:41:00	27.45	41.8333	2.08434	63.6667	0.838587
2022-07-05 02:42:00	27.5	42.05	2.08041	63.5	0.840816
2022-07-05 02:43:00	27.5	42.1833	2.08171	63.6667	0.838587
2022-07-05 02:44:00	27.5167	42.15	2.08289	64	0.834163
2022-07-05 02:45:00	27.5	42.2167	2.08436	63.6667	0.838587
2022-07-05 02:46:00	27.5833	42.4	2.08446	65.8333	0.810632
2022-07-05 02:47:00	27.6667	41.8833	2.09084	66	0.808558
2022-07-05 02:48:00	27.6833	41.8333	2.09854	65.1667	0.819036
2022-07-05 02:49:00	27.5667	41.7167	2.09928	64.3333	0.829785
2022-07-05 02:50:00	27.4333	41.9167	2.09529	63.6667	0.838587
2022-07-05 02:51:00	27.55	41.85	2.09779	64.3333	0.829785
2022-07-05 02:52:00	27.6667	41.8667	2.10309	64	0.834163
2022-07-05 02:53:00	27.7833	41.65	2.10062	65	0.821163
2022-07-05 02:54:00	27.8	41.7167	2.1072	66.1667	0.806494
2022-07-05 02:55:00	27.7667	41.85	2.10383	65.8333	0.810632
2022-07-05 02:56:00	27.7667	41.4	2.09803	65.3333	0.816919
2022-07-05 02:57:00	27.8333	41.0833	2.09578	64.3333	0.829785
2022-07-05 02:58:00	27.7333	41.7333	2.09529	63.5	0.840816
2022-07-05 02:59:00	27.6167	42.3167	2.09547	63.5	0.840816
2022-07-05 03:00:00	27.5167	41.8833	2.09646	63.3333	0.843058
2022-07-05 03:01:00	27.4	41.4333	2.09815	64	0.834163
2022-07-05 03:02:00	27.3333	41.4	2.09871	64.1667	0.831968
2022-07-05 03:03:00	27.3167	41.85	2.09859	65.3333	0.816919
2022-07-05 03:04:00	27.3833	41.7833	2.09943	65.5	0.814812
2022-07-05 03:05:00	27.4	42.7	2.10126	64.2	0.831531
2022-07-05 03:06:00	27.35	42.1667	2.10345	63.8333	0.836369
2022-07-05 03:07:00	27.4167	42.1833	2.10593	64.3333	0.829785
2022-07-05 03:08:00	27.45	41.9167	2.10897	64	0.834163
2022-07-05 03:09:00	27.4833	41.0167	2.10921	64	0.834163
2022-07-05 03:10:00	27.5333	41.25	2.10839	64.3333	0.829785
2022-07-05 03:11:00	27.5667	41.7333	2.1094	65.3333	0.816919
2022-07-05 03:12:00	27.6	41.6	2.10973	65.5	0.814812
2022-07-05 03:13:00	27.5333	41.3167	2.1107	63.8333	0.836369
2022-07-05 03:14:00	27.3167	41.1833	2.11198	63.5	0.840816
2022-07-05 03:15:00	27.3	41.5833	2.10761	63.5	0.840816
2022-07-05 03:16:00	27.4	41.6167	2.10907	63.6667	0.838587
2022-07-05 03:17:00	27.45	41.8167	2.10035	63.6667	0.838587
2022-07-05 03:18:00	27.5667	41.55	2.0902	64	0.834163
2022-07-05 03:19:00	27.6	41.0167	2.08948	63.8333	0.836369
2022-07-05 03:20:00	27.5833	40.85	2.09181	64.3333	0.829785
2022-07-05 03:21:00	27.6	41.65	2.09139	65.1667	0.819036
2022-07-05 03:22:00	27.6	41.55	2.10015	65.5	0.814812
2022-07-05 03:23:00	27.5667	41.45	2.10808	66	0.808558
2022-07-05 03:24:00	27.5667	41.4833	2.11067	64.1667	0.831968
2022-07-05 03:25:00	27.6	41.4167	2.11226	63.8333	0.836369
2022-07-05 03:26:00	27.6667	41.95	2.11508	63.6667	0.838587
2022-07-05 03:27:00	27.6333	41.2167	2.10814	63.6667	0.838587
2022-07-05 03:28:00	27.65	40.9333	2.10366	63.6667	0.838587
2022-07-05 03:29:00	27.6667	41.3	2.09719	64.1667	0.831968
2022-07-05 03:30:00	27.7	41.1667	2.08786	66	0.808558
2022-07-05 03:31:00	27.7	40.8667	2.07979	65.6667	0.812717
2022-07-05 03:32:00	27.7	40.7333	2.07456	64.8333	0.823302
2022-07-05 03:33:00	27.7	40.8667	2.07011	63.5	0.840816
2022-07-05 03:34:00	27.5833	41.4833	2.06742	63	0.847575
2022-07-05 03:35:00	27.6	41.45	2.06769	63.5	0.840816
2022-07-05 03:36:00	27.6	41.3167	2.06926	63.8333	0.836369
2022-07-05 03:37:00	27.6	41.5667	2.07015	63.3333	0.843058
2022-07-05 03:38:00	27.6	41.7167	2.06967	65.6667	0.812717
2022-07-05 03:39:00	27.5	41.35	2.07042	65	0.821163
2022-07-05 03:40:00	27.5333	41.2167	2.07088	64.8333	0.823302
2022-07-05 03:41:00	27.5833	41.4167	2.07169	64.1667	0.831968
2022-07-05 03:42:00	27.55	41.7833	2.07307	64.1667	0.831968
2022-07-05 03:43:00	27.6	41.7167	2.07331	64.1667	0.831968
2022-07-05 03:44:00	27.5667	41.75	2.07022	64	0.834163
2022-07-05 03:45:00	27.5833	41.9833	2.06741	63.8333	0.836369
2022-07-05 03:46:00	27.6	42.1	2.06815	65.8333	0.810632
2022-07-05 03:47:00	27.55	42.05	2.07002	65.8333	0.810632
2022-07-05 03:48:00	27.4833	41.95	2.07303	65.1667	0.819036
2022-07-05 03:49:00	27.4833	42.3167	2.07576	63.6667	0.838587
2022-07-05 03:50:00	27.4333	42.2833	2.07921	63.6667	0.838587
2022-07-05 03:51:00	27.4667	42.9333	2.08009	64	0.834163
2022-07-05 03:52:00	27.45	42.85	2.08117	64	0.834163
2022-07-05 03:53:00	27.4	42.4167	2.08175	65	0.821163
2022-07-05 03:54:00	27.4	42.2	2.08237	66	0.808558
2022-07-05 03:55:00	27.4333	42.2	2.08522	66	0.808558
2022-07-05 03:56:00	27.3333	42.3167	2.08509	63.5	0.840816
2022-07-05 03:57:00	27.3333	42.6	2.0845	63.6667	0.838587
2022-07-05 03:58:00	27.4	42.82	2.08511	63.8	0.836812
2022-07-05 03:59:00	27.35	43.2	2.09096	63.8333	0.836369
2022-07-05 04:00:00	27.3	43.25	2.08761	64	0.834163
2022-07-05 04:01:00	27.2	42.8833	2.08586	65.3333	0.816919
2022-07-05 04:02:00	27.1333	43.2	2.08459	66.1667	0.806494
2022-07-05 04:03:00	27.1833	43.3167	2.08347	65.1667	0.819036
2022-07-05 04:04:00	27.2	42.8333	2.08354	64.3333	0.829785
2022-07-05 04:05:00	27.1333	43.6667	2.08395	63.8333	0.836369
2022-07-05 04:06:00	27.1	42.9667	2.08425	64	0.834163
2022-07-05 04:07:00	27.1	42.5667	2.0848	63.6667	0.838587
2022-07-05 04:08:00	27.1	42.3	2.08794	65	0.821163
2022-07-05 04:09:00	27.15	42.2167	2.08967	65.8333	0.810632
2022-07-05 04:10:00	27.2667	42.4167	2.08738	65	0.821163
2022-07-05 04:11:00	27.3	42.8667	2.0823	64.5	0.827613
2022-07-05 04:12:00	27.3	42.7833	2.07469	64.5	0.827613
2022-07-05 04:13:00	27.3	42.7333	2.06948	64	0.834163
2022-07-05 04:14:00	27.2833	42.8333	2.06564	64.3333	0.829785
2022-07-05 04:15:00	27.1667	42.7167	2.06263	65	0.821163
2022-07-05 04:16:00	27.05	44.3167	2.05688	65.1667	0.819036
2022-07-05 04:17:00	26.9333	44.65	2.05298	64.8333	0.823302
2022-07-05 04:18:00	26.9167	44.8833	2.05454	63.5	0.840816
2022-07-05 04:19:00	27	43.8167	2.05794	64	0.834163
2022-07-05 04:20:00	27	43.7833	2.06216	64.5	0.827613
2022-07-05 04:21:00	26.9333	44.3667	2.06823	64	0.834163
2022-07-05 04:22:00	26.9	43.85	2.06851	64	0.834163
2022-07-05 04:23:00	26.8333	44.3667	2.06946	65.3333	0.816919
2022-07-05 04:24:00	26.8167	43.95	2.07455	66	0.808558
2022-07-05 04:25:00	26.6833	44.15	2.0745	65.6667	0.812717
2022-07-05 04:26:00	26.6833	44.0667	2.07014	64.5	0.827613
2022-07-05 04:27:00	26.6333	43.9667	2.06579	64	0.834163
2022-07-05 04:28:00	26.6	43.6167	2.0659	63.6667	0.838587
2022-07-05 04:29:00	26.5	43.7833	2.07683	63	0.847575
2022-07-05 04:30:00	26.3667	44.0333	2.08028	63.6667	0.838587
2022-07-05 04:31:00	26.35	44.0667	2.08014	65	0.821163
2022-07-05 04:32:00	26.2833	44.4167	2.07829	64.6667	0.825452
2022-07-05 04:33:00	26.2167	44.0833	2.07656	63.3333	0.843058
2022-07-05 04:34:00	26.2	44.1	2.07647	63.5	0.840816
2022-07-05 04:35:00	26.2167	43.9167	2.07993	63.3333	0.843058
2022-07-05 04:36:00	26.2333	44.0667	2.07917	63	0.847575
2022-07-05 04:37:00	26.25	44.6	2.08238	64.3333	0.829785
2022-07-05 04:38:00	26.2833	44.1	2.09084	65.3333	0.816919
2022-07-05 04:39:00	26.2833	44.2333	2.0896	63.6667	0.838587
2022-07-05 04:40:00	26.3167	44.4	2.0954	63.1667	0.845311
2022-07-05 04:41:00	26.35	44.6	2.09538	63.3333	0.843058
2022-07-05 04:42:00	26.3833	44.4	2.09346	63.1667	0.845311
2022-07-05 04:43:00	26.4	44.4167	2.09098	64.5	0.827613
2022-07-05 04:44:00	26.4833	43.8833	2.08617	65.6667	0.812717
2022-07-05 04:45:00	26.5	44.25	2.08592	64.6667	0.825452
2022-07-05 04:46:00	26.55	44.0167	2.08584	63.6667	0.838587
2022-07-05 04:47:00	26.6	43.9	2.09022	63.5	0.840816
2022-07-05 04:48:00	26.5833	43.8167	2.09398	63.3333	0.843058
2022-07-05 04:49:00	26.5167	44.9	2.08947	63	0.847575
2022-07-05 04:50:00	26.6	44.75	2.08266	64.6667	0.825452
2022-07-05 04:51:00	26.5667	44.6167	2.08309	66	0.808558
2022-07-05 04:52:00	26.52	44.96	2.09476	66.2	0.806082
2022-07-05 04:53:00	26.5667	44.35	2.10767	64	0.834163
2022-07-05 04:54:00	26.6	44.15	2.11476	64	0.834163
2022-07-05 04:55:00	26.5667	43.9833	2.11713	63.5	0.840816
2022-07-05 04:56:00	26.55	43.8333	2.11936	64	0.834163
2022-07-05 04:57:00	26.6	44.2167	2.12686	63.1667	0.845311
2022-07-05 04:58:00	26.6667	44.1167	2.13544	65.6667	0.812717
2022-07-05 04:59:00	26.6667	44.1667	2.12903	65.5	0.814812
2022-07-05 05:00:00	26.6	44.2167	2.12323	63.8333	0.836369
2022-07-05 05:01:00	26.6	43.6667	2.12532	63.5	0.840816
2022-07-05 05:02:00	26.6167	43.9833	2.12966	63.3333	0.843058
2022-07-05 05:03:00	26.6	43.8167	2.1265	63.3333	0.843058
2022-07-05 05:04:00	26.6	44.5833	2.11896	64.6667	0.825452
2022-07-05 05:05:00	26.5667	44.9167	2.11703	65.5	0.814812
2022-07-05 05:06:00	26.5167	44.8667	2.11494	64.6667	0.825452
2022-07-05 05:07:00	26.6	44.85	2.11395	63.6667	0.838587
2022-07-05 05:08:00	26.4667	44.5667	2.11747	63.1667	0.845311
2022-07-05 05:09:00	26.3333	44.7167	2.11821	63	0.847575
2022-07-05 05:10:00	26.35	44.9667	2.11765	63.6667	0.838587
2022-07-05 05:11:00	26.25	45.1	2.1228	65.6667	0.812717
2022-07-05 05:12:00	26.2167	45.3167	2.11988	64.8333	0.823302
2022-07-05 05:13:00	26.1833	45.2667	2.12511	63.5	0.840816
2022-07-05 05:14:00	26.15	45.5	2.11958	63.5	0.840816
2022-07-05 05:15:00	26.1833	46.05	2.10012	64	0.834163
2022-07-05 05:16:00	26.2	45.9833	2.09567	65.1667	0.819036
2022-07-05 05:17:00	26.2	45.6	2.09709	65.8333	0.810632
2022-07-05 05:18:00	26.2	45.6167	2.09648	63.8333	0.836369
2022-07-05 05:19:00	26.2167	45.75	2.09237	63.6667	0.838587
2022-07-05 05:20:00	26.3	46.3	2.08837	63.8333	0.836369
2022-07-05 05:21:00	26.25	45.5167	2.08287	65.3333	0.816919
2022-07-05 05:22:00	26.2167	45.5167	2.08125	66	0.808558
2022-07-05 05:23:00	26.25	45.4	2.07834	64.3333	0.829785
2022-07-05 05:24:00	26.3667	45.5	2.07839	64.3333	0.829785
2022-07-05 05:25:00	26.4333	45.3333	2.07907	64	0.834163
2022-07-05 05:26:00	26.4833	44.95	2.08444	65.3333	0.816919
2022-07-05 05:27:00	26.4167	45.6333	2.0872	65.6667	0.812717
2022-07-05 05:28:00	26.4	45.95	2.0891	63.8333	0.836369
2022-07-05 05:29:00	26.5	45.1833	2.08761	64.1667	0.831968
2022-07-05 05:30:00	26.5	45.3	2.09075	64	0.834163
2022-07-05 05:31:00	26.5167	45.5167	2.09683	64.6667	0.825452
2022-07-05 05:32:00	26.5167	45.6167	2.0929	66.1667	0.806494
2022-07-05 05:33:00	26.4833	45.45	2.08824	64.5	0.827613
2022-07-05 05:34:00	26.45	45.4333	2.08973	64	0.834163
2022-07-05 05:35:00	26.4	45.25	2.09453	63.6667	0.838587
2022-07-05 05:36:00	26.3	45.3833	2.10041	64.3333	0.829785
2022-07-05 05:37:00	26.3333	45.5167	2.104	65.5	0.814812
2022-07-05 05:38:00	26.3833	45.2667	2.1091	64	0.834163
2022-07-05 05:39:00	26.4	45.4167	2.11437	64.1667	0.831968
2022-07-05 05:40:00	26.4833	45.5833	2.11896	64.6667	0.825452
2022-07-05 05:41:00	26.5	45.6667	2.12073	66.1667	0.806494
2022-07-05 05:42:00	26.5	45.9333	2.11884	66.3333	0.80444
2022-07-05 05:43:00	26.5	45.7	2.12459	64.5	0.827613
2022-07-05 05:44:00	26.4833	47.1333	2.12567	64	0.834163
2022-07-05 05:45:00	26.38	47.44	2.12673	64	0.834163
2022-07-05 05:46:00	26.2833	47.3833	2.12827	65.3333	0.816919
2022-07-05 05:47:00	26.1833	47.2667	2.13237	66.1667	0.806494
2022-07-05 05:48:00	26.05	47.05	2.13726	64.5	0.827613
2022-07-05 05:49:00	26	47.4167	2.14277	64.5	0.827613
2022-07-05 05:50:00	26	47.3167	2.15155	64.3333	0.829785
2022-07-05 05:51:00	26.1167	46.6167	2.15639	66.1667	0.806494
2022-07-05 05:52:00	26.25	46.6667	2.16187	65.6667	0.812717
2022-07-05 05:53:00	26.3	46.6833	2.16498	64.5	0.827613
2022-07-05 05:54:00	26.2833	46.4667	2.16772	64.3333	0.829785
2022-07-05 05:55:00	26.3	47.1167	2.1704	64	0.834163
2022-07-05 05:56:00	26.3	47.2	2.17677	66.1667	0.806494
2022-07-05 05:57:00	26.2833	46.9667	2.17589	65.8333	0.810632
2022-07-05 05:58:00	26.2167	47.4167	2.16202	64.3333	0.829785
2022-07-05 05:59:00	26.2167	47.3	2.1566	64.6667	0.825452
2022-07-05 06:00:00	26.2667	46.7833	2.14766	64.8333	0.823302
2022-07-05 06:01:00	26.2333	46.6667	2.13921	66.1667	0.806494
2022-07-05 06:02:00	26.3333	46.6833	2.13703	65.6667	0.812717
2022-07-05 06:03:00	26.4	46.4667	2.13521	64.6667	0.825452
2022-07-05 06:04:00	26.35	46.4333	2.13138	64.1667	0.831968
2022-07-05 06:05:00	26.4	46.8	2.12657	64.1667	0.831968
2022-07-05 06:06:00	26.35	46.7167	2.11965	66	0.808558
2022-07-05 06:07:00	26.2333	47.5833	2.11816	65.1667	0.819036
2022-07-05 06:08:00	26.2	47.4	2.1145	64.5	0.827613
2022-07-05 06:09:00	26	47.65	2.11187	64.1667	0.831968
2022-07-05 06:10:00	26.0833	47.6	2.10832	65.3333	0.816919
2022-07-05 06:11:00	25.9667	47.6833	2.11325	66	0.808558
2022-07-05 06:12:00	25.9	47.75	2.11588	64.5	0.827613
2022-07-05 06:13:00	25.8833	47.7333	2.11397	64.3333	0.829785
2022-07-05 06:14:00	25.9	47.5833	2.1133	64	0.834163
2022-07-05 06:15:00	25.85	47.8333	2.1163	66	0.808558
2022-07-05 06:16:00	25.8	47.5333	2.11929	65	0.821163
2022-07-05 06:17:00	25.7333	47.7167	2.11927	64.1667	0.831968
2022-07-05 06:18:00	25.7	47.3833	2.12124	64	0.834163
2022-07-05 06:19:00	25.55	47.8167	2.12199	64.6667	0.825452
2022-07-05 06:20:00	25.4667	48.5167	2.12317	64.8333	0.823302
2022-07-05 06:21:00	25.4	48.7833	2.124	63.6667	0.838587
2022-07-05 06:22:00	25.4667	48.85	2.1212	63.8333	0.836369
2022-07-05 06:23:00	25.5	48.6333	2.12054	65.3333	0.816919
2022-07-05 06:24:00	25.6167	49	2.11894	65.8333	0.810632
2022-07-05 06:25:00	25.7	49.3833	2.11776	64.5	0.827613
2022-07-05 06:26:00	25.6	49.3167	2.11825	64.3333	0.829785
2022-07-05 06:27:00	25.65	49.4333	2.12093	65.3333	0.816919
2022-07-05 06:28:00	25.6833	49.4167	2.15214	66.1667	0.806494
2022-07-05 06:29:00	25.6833	49.3333	2.1565	64.5	0.827613
2022-07-05 06:30:00	25.7	49.4	2.15388	64.6667	0.825452
2022-07-05 06:31:00	25.7167	48.95	2.14607	65	0.821163
2022-07-05 06:32:00	25.8	48.2	2.14565	66.5	0.802397
2022-07-05 06:33:00	25.85	48.6333	2.15007	65.8333	0.810632
2022-07-05 06:34:00	25.9	48.9667	2.15737	65	0.821163
2022-07-05 06:35:00	25.8833	48.4	2.15885	64.6667	0.825452
2022-07-05 06:36:00	25.9167	48	2.16488	65.6667	0.812717
2022-07-05 06:37:00	25.9167	48.3833	2.1681	66.8333	0.798341
2022-07-05 06:38:00	25.9667	48.5333	2.16607	64.8333	0.823302
2022-07-05 06:39:00	25.96	49.16	2.17429	64.4	0.828915
2022-07-05 06:40:00	25.9167	48.35	2.1751	64.8333	0.823302
2022-07-05 06:41:00	25.9	48.7833	2.17593	64.8333	0.823302
2022-07-05 06:42:00	25.95	49.05	2.1805	66.8333	0.798341
2022-07-05 06:43:00	26	48.75	2.18385	65.6667	0.812717
2022-07-05 06:44:00	26.0833	48.6333	2.17971	65.5	0.814812
2022-07-05 06:45:00	26.1	48.5833	2.18123	65	0.821163
2022-07-05 06:46:00	26.1	48.9667	2.17977	65.6667	0.812717
2022-07-05 06:47:00	26.1	49.0333	2.16532	67	0.796328
2022-07-05 06:48:00	26.0833	49.6	2.16216	65.5	0.814812
2022-07-05 06:49:00	26.0167	49.2167	2.16005	65.1667	0.819036
2022-07-05 06:50:00	26.0167	49.2333	2.15763	65	0.821163
2022-07-05 06:51:00	26.0333	49.3167	2.16414	67	0.796328
2022-07-05 06:52:00	26	49.95	2.17261	66.6667	0.800364
2022-07-05 06:53:00	26	50.4	2.1729	65.5	0.814812
2022-07-05 06:54:00	26.05	50.3667	2.16842	65.5	0.814812
2022-07-05 06:55:00	26.1167	50.7833	2.16487	66	0.808558
2022-07-05 06:56:00	26.1833	50.6667	2.16155	67.3333	0.792332
2022-07-05 06:57:00	26.2	50.5333	2.15953	68	0.784458
2022-07-05 06:58:00	26.2	50.6	2.15348	66.1667	0.806494
2022-07-05 06:59:00	26.2833	50.6333	2.1495	66.3333	0.80444
2022-07-05 07:00:00	26.2833	50.45	2.14981	66	0.808558
2022-07-05 07:01:00	26.2	50.3	2.15085	68	0.784458
2022-07-05 07:02:00	26.2	50.2	2.1465	67	0.796328
2022-07-05 07:03:00	26.2	50.5833	2.14095	66	0.808558
2022-07-05 07:04:00	26.2	50.35	2.13469	66	0.808558
2022-07-05 07:05:00	26.25	50.85	2.13414	66	0.808558
2022-07-05 07:06:00	26.35	50.7333	2.13602	68	0.784458
2022-07-05 07:07:00	26.3	50.4667	2.14066	67.5	0.790349
2022-07-05 07:08:00	26.3	50.5167	2.14282	66	0.808558
2022-07-05 07:09:00	26.3833	50.75	2.14535	66.1667	0.806494
2022-07-05 07:10:00	26.3	50.5	2.15427	66.6667	0.800364
2022-07-05 07:11:00	26.3	50.45	2.15878	67.8333	0.786412
2022-07-05 07:12:00	26.3833	50.1333	2.15854	67.5	0.790349
2022-07-05 07:13:00	26.35	49.9667	2.15893	65.8333	0.810632
2022-07-05 07:14:00	26.3333	49.9667	2.14276	65.6667	0.812717
2022-07-05 07:15:00	26.4167	49.9	2.12715	66.3333	0.80444
2022-07-05 07:16:00	26.5333	49.9	2.12199	68	0.784458
2022-07-05 07:17:00	26.5833	49.55	2.12957	68	0.784458
2022-07-05 07:18:00	26.7333	48.95	2.13176	66.5	0.802397
2022-07-05 07:19:00	26.85	49.15	2.13247	66.3333	0.80444
2022-07-05 07:20:00	26.9	48.65	2.13278	66	0.808558
2022-07-05 07:21:00	26.8333	49.2667	2.1329	68	0.784458
2022-07-05 07:22:00	26.8667	49.6167	2.12642	68	0.784458
2022-07-05 07:23:00	26.9	49.4667	2.12536	66.5	0.802397
2022-07-05 07:24:00	26.95	49.5	2.1261	66.5	0.802397
2022-07-05 07:25:00	27.0667	48.9667	2.12872	67	0.796328
2022-07-05 07:26:00	27.2	48.4333	2.13262	67	0.796328
2022-07-05 07:27:00	27.35	48.45	2.13475	68.3333	0.780579
2022-07-05 07:28:00	27.4	48.3333	2.13624	69	0.772933
2022-07-05 07:29:00	27.4	48.3167	2.13532	67.3333	0.792332
2022-07-05 07:30:00	27.45	48.15	2.13526	67.3333	0.792332
2022-07-05 07:31:00	27.55	47.8167	2.14668	67.5	0.790349
2022-07-05 07:32:00	27.6	48.12	2.14373	67.4	0.791538
2022-07-05 07:33:00	27.6	47.6833	2.14149	67.6667	0.788376
2022-07-05 07:34:00	27.6333	47.7167	2.1449	69.3333	0.769165
2022-07-05 07:35:00	27.75	47.3667	2.14333	69.1667	0.771044
2022-07-05 07:36:00	27.8667	47.8833	2.14275	68	0.784458
2022-07-05 07:37:00	27.85	47.6	2.14011	67.5	0.790349
2022-07-05 07:38:00	27.9333	47.2667	2.13889	68	0.784458
2022-07-05 07:39:00	28.05	47.3333	2.13814	68.6667	0.776737
2022-07-05 07:40:00	28.1167	46.75	2.131	70	0.761736
2022-07-05 07:41:00	28.1833	46.95	2.13179	69.8333	0.76358
2022-07-05 07:42:00	28.2333	47.0667	2.1326	68	0.784458
2022-07-05 07:43:00	28.2833	45.45	2.1283	68	0.784458
2022-07-05 07:44:00	28.3	45.3667	2.14361	67.6667	0.788376
2022-07-05 07:45:00	28.3667	45.9667	2.12451	67.5	0.790349
2022-07-05 07:46:00	28.3167	46.05	2.11998	67	0.796328
2022-07-05 07:47:00	28.4	46.5	2.10546	69.1667	0.771044
2022-07-05 07:48:00	28.4667	46.05	2.10596	70	0.761736
2022-07-05 07:49:00	28.5167	46.0833	2.10879	68.3333	0.780579
2022-07-05 07:50:00	28.45	45.9667	2.11175	67.5	0.790349
2022-07-05 07:51:00	28.3833	46.05	2.11174	67.5	0.790349
2022-07-05 07:52:00	28.3833	46.6833	2.11194	67.3333	0.792332
2022-07-05 07:53:00	28.3667	46.8833	2.11498	67.3333	0.792332
2022-07-05 07:54:00	28.4667	47.0333	2.11278	70	0.761736
2022-07-05 07:55:00	28.6333	47.1667	2.11746	70.1667	0.759901
2022-07-05 07:56:00	28.65	46.9333	2.118	69	0.772933
2022-07-05 07:57:00	28.7167	47.25	2.1144	68.5	0.778653
2022-07-05 07:58:00	28.8333	47.35	2.10747	68.5	0.778653
2022-07-05 07:59:00	28.9	47.25	2.09993	68.8333	0.77483
2022-07-05 08:00:00	28.9833	46.9833	2.08851	69	0.772933
2022-07-05 08:01:00	29.05	45.8833	2.09186	71	0.750855
2022-07-05 08:02:00	29.1167	45.9833	2.09365	71	0.750855
2022-07-05 08:03:00	29.2	45.8333	2.09378	70	0.761736
2022-07-05 08:04:00	29.1667	45.9833	2.09313	68.1667	0.782514
2022-07-05 08:05:00	28.7667	47.45	2.09133	66.5	0.802397
2022-07-05 08:06:00	28.9	47.5	2.08883	68	0.784458
2022-07-05 08:07:00	28.9333	47.25	2.08184	68.5	0.778653
2022-07-05 08:08:00	29	47.2	2.08687	69	0.772933
2022-07-05 08:09:00	29	47.5167	2.08765	70.1667	0.759901
2022-07-05 08:10:00	29.05	47.4333	2.07688	71	0.750855
2022-07-05 08:11:00	29.05	47.65	2.07075	70.6667	0.754448
2022-07-05 08:12:00	28.95	48.1833	2.06441	68.6667	0.776737
2022-07-05 08:13:00	28.9667	48.3333	2.06214	69	0.772933
2022-07-05 08:14:00	28.9333	48.5167	2.06177	69	0.772933
2022-07-05 08:15:00	28.7833	49.5	2.06537	68.3333	0.780579
2022-07-05 08:16:00	28.9167	49.9167	2.06457	69.3333	0.769165
2022-07-05 08:17:00	29.05	49.0333	2.07367	71.6667	0.74377
2022-07-05 08:18:00	29.25	48.7333	2.07761	72.5	0.735097
2022-07-05 08:19:00	29.35	48.2833	2.07075	72.8333	0.731683
2022-07-05 08:20:00	29.4833	48.6833	2.07073	70.8333	0.752647
2022-07-05 08:21:00	29.5	48.6167	2.07235	70.3333	0.758075
2022-07-05 08:22:00	29.5	48.5	2.07135	70.1667	0.759901
2022-07-05 08:23:00	29.5167	48.3333	2.06498	70.3333	0.758075
2022-07-05 08:24:00	29.65	48.1	2.064	70.1667	0.759901
2022-07-05 08:25:00	29.62	48.24	2.06221	70	0.761736
2022-07-05 08:26:00	29.65	48.1667	2.06233	70	0.761736
2022-07-05 08:27:00	29.7333	48.2	2.06402	72	0.740277
2022-07-05 08:28:00	29.8	48.2667	2.06422	72.5	0.735097
2022-07-05 08:29:00	29.9333	47.95	2.06134	73	0.729988
2022-07-05 08:30:00	30	47.1	2.05953	72.6667	0.733386
2022-07-05 08:31:00	30.0167	46.8833	2.05906	71.1667	0.749072
2022-07-05 08:32:00	30.1167	47.4167	2.0589	70.6667	0.754448
2022-07-05 08:33:00	30.1833	47.3333	2.04631	70.6667	0.754448
2022-07-05 08:34:00	30.1833	47.2333	2.02802	70.3333	0.758075
2022-07-05 08:35:00	30.15	47.7333	2.01397	69.6667	0.765433
2022-07-05 08:36:00	30.2667	47.0833	2.01408	70.8333	0.752647
2022-07-05 08:37:00	30.3167	47.25	2.01431	70.8333	0.752647
2022-07-05 08:38:00	30.2333	47.8333	2.01518	70.1667	0.759901
2022-07-05 08:39:00	30.2	47.9833	2.02205	70.1667	0.759901
2022-07-05 08:40:00	30.2167	47.75	2.01441	70.5	0.756257
2022-07-05 08:41:00	30.2667	48.1333	2.00508	71	0.750855
2022-07-05 08:42:00	30.2	48.8667	2.0067	72.8333	0.731683
2022-07-05 08:43:00	30.2667	48.4333	2.00725	73	0.729988
2022-07-05 08:44:00	30.3167	47.85	2.01036	73.3333	0.72662
2022-07-05 08:45:00	30.4	47.5	2.00954	73.6667	0.723283
2022-07-05 08:46:00	30.5	47.3833	2.00608	72.5	0.735097
2022-07-05 08:47:00	30.3667	48.3	2.00439	70.6667	0.754448
2022-07-05 08:48:00	30.45	48.2333	2.00452	71.1667	0.749072
2022-07-05 08:49:00	30.55	47.8	2.00446	71.6667	0.74377
2022-07-05 08:50:00	30.7	47.9	2.01267	72.3333	0.736815
2022-07-05 08:51:00	30.6833	48.7667	2.03921	71.3333	0.747296
2022-07-05 08:52:00	30.6	49.0833	2.03236	71	0.750855
2022-07-05 08:53:00	30.6667	49.25	2.05508	71.8333	0.742019
2022-07-05 08:54:00	30.7	49.2833	2.06591	73.3333	0.72662
2022-07-05 08:55:00	30.7	49.1667	2.05899	74	0.719977
2022-07-05 08:56:00	30.7833	49.2333	2.04475	74.1667	0.718334
2022-07-05 08:57:00	30.75	49.0333	2.05107	74	0.719977
2022-07-05 08:58:00	30.8	48.8	2.03129	72.8333	0.731683
2022-07-05 08:59:00	30.9167	48.6	2.02642	73.1667	0.7283
2022-07-05 09:00:00	31.05	48.6	2.02069	73.1667	0.7283
2022-07-05 09:01:00	31.1	48.65	2.02011	72.5	0.735097
2022-07-05 09:02:00	31.1167	48.9	2.00946	72.5	0.735097
2022-07-05 09:03:00	31.0333	49.7167	2.00444	71.6667	0.74377
2022-07-05 09:04:00	31.1	50.1833	2.00382	72.6667	0.733386
2022-07-05 09:05:00	31.1167	50.3833	2.01277	72.8333	0.731683
2022-07-05 09:06:00	31.2	49.8667	2.02619	75	0.710233
2022-07-05 09:07:00	31.25	49.5333	2.02199	74.6667	0.713452
2022-07-05 09:08:00	31.3667	48.9167	2.01752	75.1667	0.708634
2022-07-05 09:09:00	31.2833	49.3	2.01302	74.3333	0.7167
2022-07-05 09:10:00	31.1667	49.9667	2.01226	74	0.719977
2022-07-05 09:11:00	31.2667	49.75	2.01066	73.6667	0.723283
2022-07-05 09:12:00	31.2667	49.4667	2.01085	72.8333	0.731683
2022-07-05 09:13:00	31.15	49.15	2.01127	72.3333	0.736815
2022-07-05 09:14:00	31.1167	48.8667	2.01244	72.1667	0.738542
2022-07-05 09:15:00	31.1	48.9	2.01225	72.5	0.735097
2022-07-05 09:16:00	31.1833	49.4833	2.01248	72.8333	0.731683
2022-07-05 09:17:00	31.3	49.4	2.01352	73.1667	0.7283
2022-07-05 09:18:00	31.32	49.8	2.01461	73	0.729988
2022-07-05 09:19:00	31.35	49.6	2.01593	73	0.729988
2022-07-05 09:20:00	31.4833	48.5	2.02476	73.6667	0.723283
2022-07-05 09:21:00	31.55	48.0667	2.04179	73.6667	0.723283
2022-07-05 09:22:00	31.6833	48.1167	2.05411	73.1667	0.7283
2022-07-05 09:23:00	31.7	47.9333	2.06626	75	0.710233
2022-07-05 09:24:00	31.6667	48.25	2.04025	74.6667	0.713452
2022-07-05 09:25:00	31.5333	48.8833	2.03766	74	0.719977
2022-07-05 09:26:00	31.5667	49.1	2.03573	74.6667	0.713452
2022-07-05 09:27:00	31.5	49.5333	2.03654	73.6667	0.723283
2022-07-05 09:28:00	31.4167	49.85	2.03997	74.1667	0.718334
2022-07-05 09:29:00	31.5167	50.1833	2.04545	74.8333	0.711839
2022-07-05 09:30:00	31.5667	50.3	2.04407	73.8333	0.721626
2022-07-05 09:31:00	31.5667	49.8833	2.04498	72.6667	0.733386
2022-07-05 09:32:00	31.4833	49.6	2.04401	72.1667	0.738542
2022-07-05 09:33:00	31.4667	49.15	2.04528	71.8333	0.742019
2022-07-05 09:34:00	31.4	49.9167	2.04595	71.5	0.745529
2022-07-05 09:35:00	31.4167	50.4333	2.04811	71.5	0.745529
2022-07-05 09:36:00	31.5	50.2333	2.04566	72	0.740277
2022-07-05 09:37:00	31.5	49.9167	2.04213	73	0.729988
2022-07-05 09:38:00	31.4667	49.7667	2.04244	72.6667	0.733386
2022-07-05 09:39:00	31.4167	49.5	2.04287	72.8333	0.731683
2022-07-05 09:40:00	31.4333	49.5667	2.04209	72.6667	0.733386
2022-07-05 09:41:00	31.4833	49.3	2.04112	72.6667	0.733386
2022-07-05 09:42:00	31.6	49.2	2.03839	73.1667	0.7283
2022-07-05 09:43:00	31.7	48.9833	2.03835	73.5	0.724948
2022-07-05 09:44:00	31.8	48.85	2.03844	73	0.729988
2022-07-05 09:45:00	32.0167	48.5333	2.03904	73.3333	0.72662
2022-07-05 09:46:00	32.1667	48.25	2.04534	73.8333	0.721626
2022-07-05 09:47:00	32.1667	48.5667	2.0378	72.8333	0.731683
2022-07-05 09:48:00	32.2	49.65	2.03442	74.3333	0.7167
2022-07-05 09:49:00	32.2	48.8833	2.0357	75	0.710233
2022-07-05 09:50:00	32.2	48.4	2.03535	75	0.710233
2022-07-05 09:51:00	32.2833	47.9	2.03478	75.5	0.705458
2022-07-05 09:52:00	32.35	47.0333	2.03395	76	0.700745
2022-07-05 09:53:00	32.4667	46.05	2.03168	76	0.700745
2022-07-05 09:54:00	32.5	45.9333	2.03018	75.5	0.705458
2022-07-05 09:55:00	32.5667	45.7667	2.03003	75.5	0.705458
2022-07-05 09:56:00	32.6333	46.45	2.03218	74.8333	0.711839
2022-07-05 09:57:00	32.6	46.2167	2.0331	73.5	0.724948
2022-07-05 09:58:00	32.3833	46.6667	2.03064	71.5	0.745529
2022-07-05 09:59:00	32.35	47.05	2.029	71.8333	0.742019
2022-07-05 10:00:00	32.3833	47.3	2.02495	72.5	0.735097
2022-07-05 10:01:00	32.55	46.8333	2.0221	73.3333	0.72662
2022-07-05 10:02:00	32.6	46.8167	2.02439	72.6667	0.733386
2022-07-05 10:03:00	32.65	47.3	2.02907	73.1667	0.7283
2022-07-05 10:04:00	32.7333	47.3167	2.02414	73.5	0.724948
2022-07-05 10:05:00	32.8333	46.75	2.02515	73.6667	0.723283
2022-07-05 10:06:00	32.8	46.5667	2.02671	73.5	0.724948
2022-07-05 10:07:00	32.8667	45.8667	2.03057	73.5	0.724948
2022-07-05 10:08:00	32.8167	46.1833	2.03409	72.6667	0.733386
2022-07-05 10:09:00	32.6833	46.7667	2.0304	71.5	0.745529
2022-07-05 10:10:00	32.6	47.24	2.02694	72	0.740277
2022-07-05 10:11:00	32.6333	47.5833	2.024	73.6667	0.723283
2022-07-05 10:12:00	32.8167	47	2.03059	75.1667	0.708634
2022-07-05 10:13:00	32.85	46.7667	2.02232	74.8333	0.711839
2022-07-05 10:14:00	32.9	46.4	2.02044	75.1667	0.708634
2022-07-05 10:15:00	32.9	46.7333	2.02003	74.6667	0.713452
2022-07-05 10:16:00	32.9333	46.3667	2.01816	75.1667	0.708634
2022-07-05 10:17:00	32.9667	47.5	2.01568	75.1667	0.708634
2022-07-05 10:18:00	32.9333	47.1	2.0034	75	0.710233
2022-07-05 10:19:00	32.95	46.1333	1.99907	74.5	0.715072
2022-07-05 10:20:00	32.8167	46.7667	1.99856	72.6667	0.733386
2022-07-05 10:21:00	32.75	46.5	1.99921	72.5	0.735097
2022-07-05 10:22:00	32.8833	46.3833	2.00027	73.3333	0.72662
2022-07-05 10:23:00	33.0333	46.3833	1.99917	74	0.719977
2022-07-05 10:24:00	33.0833	46.2167	1.99992	73.5	0.724948
2022-07-05 10:25:00	33.25	45.5667	2.00008	74.1667	0.718334
2022-07-05 10:26:00	33.3667	45.2833	2.0012	74.3333	0.7167
2022-07-05 10:27:00	33.45	44.4167	2.00672	73.5	0.724948
2022-07-05 10:28:00	33.4	44.0167	2.02201	72.6667	0.733386
2022-07-05 10:29:00	33.45	45	2.0169	73.1667	0.7283
2022-07-05 10:30:00	33.5	44.45	2.00825	73.5	0.724948
2022-07-05 10:31:00	33.55	43.8333	2.00684	73.5	0.724948
2022-07-05 10:32:00	33.6	43.1833	2.00713	73.5	0.724948
2022-07-05 10:33:00	33.7	43.1	2.01244	73.5	0.724948
2022-07-05 10:34:00	33.85	43.5	2.0025	73.5	0.724948
2022-07-05 10:35:00	33.95	43.55	1.99889	73.5	0.724948
2022-07-05 10:36:00	33.9833	43.9833	1.99931	74.5	0.715072
2022-07-05 10:37:00	34	43.9	2.00032	75.1667	0.708634
2022-07-05 10:38:00	34	43.95	2.0018	75.5	0.705458
2022-07-05 10:39:00	33.8833	43.75	1.99852	74.3333	0.7167
2022-07-05 10:40:00	33.6667	44.4833	1.99724	74	0.719977
2022-07-05 10:41:00	33.6	44.9167	1.99824	74.1667	0.718334
2022-07-05 10:42:00	33.7	44.0167	1.99953	75.1667	0.708634
2022-07-05 10:43:00	33.7667	43.8333	2.00834	73	0.729988
2022-07-05 10:44:00	33.6167	44.05	2.02264	72.5	0.735097
2022-07-05 10:45:00	33.55	44.1167	2.02293	72.1667	0.738542
2022-07-05 10:46:00	33.5833	44.1	2.01763	72.8333	0.731683
2022-07-05 10:47:00	33.6333	43.7667	2.01446	73	0.729988
2022-07-05 10:48:00	33.7667	43.15	2.00944	73	0.729988
2022-07-05 10:49:00	33.8	43.15	2.00431	73	0.729988
2022-07-05 10:50:00	33.75	43.2167	2.00273	72.1667	0.738542
2022-07-05 10:51:00	33.9333	42.0333	2.00295	73	0.729988
2022-07-05 10:52:00	33.9667	42.5833	2.00591	72.5	0.735097
2022-07-05 10:53:00	33.95	42.7333	2.00279	72.1667	0.738542
2022-07-05 10:54:00	33.8333	41.8667	1.99981	72	0.740277
2022-07-05 10:55:00	33.9333	40.8667	2.0009	72.1667	0.738542
2022-07-05 10:56:00	33.9833	41.3167	2.01955	72.1667	0.738542
2022-07-05 10:57:00	34.1667	40.2667	2.01897	73	0.729988
2022-07-05 10:58:00	34.2167	39.9833	2.00931	72	0.740277
2022-07-05 10:59:00	33.9667	40.7	2.01285	70.8333	0.752647
2022-07-05 11:00:00	33.9667	41.05	1.99978	70.8333	0.752647
2022-07-05 11:01:00	34.1	41.12	1.99699	72.8	0.732023
2022-07-05 11:02:00	34.25	41.6667	2.00185	74.6667	0.713452
2022-07-05 11:03:00	34.3167	40.95	2.00582	75	0.710233
2022-07-05 11:04:00	34.3333	41.6667	2.01224	74.8333	0.711839
2022-07-05 11:05:00	34.35	40.7833	2.00799	75	0.710233
2022-07-05 11:06:00	34.4333	40.5333	2.00752	75	0.710233
2022-07-05 11:07:00	34.5	41.2167	2.00029	74.6667	0.713452
2022-07-05 11:08:00	34.5833	39.7667	2.00084	73.6667	0.723283
2022-07-05 11:09:00	34.5833	39.75	2.0046	72.8333	0.731683
2022-07-05 11:10:00	34.5833	39.5833	2.01059	72	0.740277
2022-07-05 11:11:00	34.7	39.2	2.00878	72	0.740277
2022-07-05 11:12:00	34.7667	39.85	2.00459	71.6667	0.74377
2022-07-05 11:13:00	34.8333	39.2333	2.0003	72	0.740277
2022-07-05 11:14:00	34.6833	38.0667	2.00111	71.6667	0.74377
2022-07-05 11:15:00	34.8	37.1167	2.00532	71.5	0.745529
2022-07-05 11:16:00	34.7667	37.3333	2.00655	70.5	0.756257
2022-07-05 11:17:00	34.4667	37.8667	1.99994	69.8333	0.76358
2022-07-05 11:18:00	34.5167	37.6167	1.99941	72.3333	0.736815
2022-07-05 11:19:00	34.6333	38.0667	2.00226	72.8333	0.731683
2022-07-05 11:20:00	34.8333	37.85	1.99749	72.8333	0.731683
2022-07-05 11:21:00	34.8833	38.8167	1.9971	73.1667	0.7283
2022-07-05 11:22:00	34.8167	38.1667	2.00834	72.5	0.735097
2022-07-05 11:23:00	34.9	39.5167	2.0183	73.6667	0.723283
2022-07-05 11:24:00	35.0167	38.7667	2.01082	73.8333	0.721626
2022-07-05 11:25:00	35.1833	37.6667	2.01028	74.3333	0.7167
2022-07-05 11:26:00	35.3	37.7667	2.01671	74.1667	0.718334
2022-07-05 11:27:00	35.3667	38.15	2.00166	72.8333	0.731683
2022-07-05 11:28:00	35.3667	39.3833	2.00119	71.8333	0.742019
2022-07-05 11:29:00	35.4833	38.0667	2.00342	72.3333	0.736815
2022-07-05 11:30:00	35.55	37.1833	1.99991	72.3333	0.736815
2022-07-05 11:31:00	35.6	36.2833	1.99822	72.5	0.735097
2022-07-05 11:32:00	35.65	37.6167	2.00518	72.1667	0.738542
2022-07-05 11:33:00	35.3	38.0667	1.99577	69.8333	0.76358
2022-07-05 11:34:00	35.3333	37.65	1.99571	70.8333	0.752647
2022-07-05 11:35:00	35.2167	37.9	1.99413	71.3333	0.747296
2022-07-05 11:36:00	35.2833	38.4333	1.99518	72	0.740277
2022-07-05 11:37:00	35.3167	37.8167	2.00857	73.3333	0.72662
2022-07-05 11:38:00	35.5	38.3167	2.01599	74.5	0.715072
2022-07-05 11:39:00	35.5167	38.6333	1.99935	74.3333	0.7167
2022-07-05 11:40:00	35.5333	38.45	1.9971	74.6667	0.713452
2022-07-05 11:41:00	35.7333	38.6667	1.9978	75.5	0.705458
2022-07-05 11:42:00	35.8833	38.4	1.99889	75	0.710233
2022-07-05 11:43:00	36.05	36.7667	1.99651	74.8333	0.711839
2022-07-05 11:44:00	36.0833	36.5833	1.9975	72.8333	0.731683
2022-07-05 11:45:00	36.0167	36.2333	1.99572	71.5	0.745529
2022-07-05 11:46:00	35.9167	36.8167	1.99695	71.5	0.745529
2022-07-05 11:47:00	35.9833	36.8833	2.00496	71.5	0.745529
2022-07-05 11:48:00	36	36.55	2.01317	71.6667	0.74377
2022-07-05 11:49:00	36.05	35.7333	2.00556	71.8333	0.742019
2022-07-05 11:50:00	36.0833	35.1667	2.00625	71.5	0.745529
2022-07-05 11:51:00	36.1333	36.5167	2.00351	72.1667	0.738542
2022-07-05 11:52:00	36.04	37.16	1.99905	72.2	0.738196
2022-07-05 11:53:00	36.0333	37.1667	1.99764	73	0.729988
2022-07-05 11:54:00	36.15	36.05	1.99866	74.5	0.715072
2022-07-05 11:55:00	36.35	35.1667	2.00159	75	0.710233
2022-07-05 11:56:00	36.5167	34.9333	2.00328	74.6667	0.713452
2022-07-05 11:57:00	36.5167	35.1167	2.01597	71.1667	0.749072
2022-07-05 11:58:00	36.4	35.5	2.01753	70.5	0.756257
2022-07-05 11:59:00	36.5167	35.0833	2.01442	71.5	0.745529
2022-07-05 12:00:00	36.65	34.5667	2.00418	72.5	0.735097
2022-07-05 12:01:00	36.7333	34.3	1.99782	72.5	0.735097
2022-07-05 12:02:00	36.8	34.2	1.99646	73	0.729988
2022-07-05 12:03:00	36.8333	34.5	2.00062	74.3333	0.7167
2022-07-05 12:04:00	36.85	35.0333	2.01194	73.8333	0.721626
2022-07-05 12:05:00	36.85	34.4167	2.01744	73.6667	0.723283
2022-07-05 12:06:00	36.7667	34.1167	2.021	71.3333	0.747296
2022-07-05 12:07:00	36.5667	34.5833	2.00954	70.6667	0.754448
2022-07-05 12:08:00	36.55	34.6	2.00025	71.5	0.745529
2022-07-05 12:09:00	36.7	35.8833	2.00033	72	0.740277
2022-07-05 12:10:00	36.85	34.4333	2.01215	72.5	0.735097
2022-07-05 12:11:00	36.8333	34.9167	2.01994	71.6667	0.74377
2022-07-05 12:12:00	36.4667	34.7833	2.02865	68.8333	0.77483
2022-07-05 12:13:00	36.3167	35.6667	2.02127	69.6667	0.765433
2022-07-05 12:14:00	36.2833	35.2167	2.02206	70.6667	0.754448
2022-07-05 12:15:00	36.4	35.1333	2.0128	73	0.729988
2022-07-05 12:16:00	36.4167	34.4833	2.00299	73.5	0.724948
2022-07-05 12:17:00	36.5667	35.05	2.00381	74.3333	0.7167
2022-07-05 12:18:00	36.65	34.9833	2.00816	74.3333	0.7167
2022-07-05 12:19:00	36.6667	35.35	2.00074	73.6667	0.723283
2022-07-05 12:20:00	36.7167	35.15	1.99794	73.3333	0.72662
2022-07-05 12:21:00	36.6833	34.9167	1.99627	71.1667	0.749072
2022-07-05 12:22:00	36.55	34.3833	1.99857	70.1667	0.759901
2022-07-05 12:23:00	36.65	35.4	2.02259	71.3333	0.747296
2022-07-05 12:24:00	36.8	35.2	2.02688	72.5	0.735097
2022-07-05 12:25:00	36.9833	33.65	2.0244	72.5	0.735097
2022-07-05 12:26:00	37.1	33.5833	2.01861	72.6667	0.733386
2022-07-05 12:27:00	37.0333	33.15	2.00987	71.1667	0.749072
2022-07-05 12:28:00	36.9833	33.55	2.00409	71.3333	0.747296
2022-07-05 12:29:00	37.0833	33.9833	2.00364	73.5	0.724948
2022-07-05 12:30:00	37.1	33.4	2.00926	74	0.719977
2022-07-05 12:31:00	37.1833	33.8333	2.00699	74	0.719977
2022-07-05 12:32:00	37.3167	35.0667	2.00583	74	0.719977
2022-07-05 12:33:00	37.2667	34.45	2.01076	72.8333	0.731683
2022-07-05 12:34:00	37.05	34.1333	2.01034	70.5	0.756257
2022-07-05 12:35:00	36.8667	34.6	2.00743	70.3333	0.758075
2022-07-05 12:36:00	36.9333	34.3	2.01162	71	0.750855
2022-07-05 12:37:00	36.95	34.15	2.0067	71	0.750855
2022-07-05 12:38:00	37.0833	33.45	2.0051	72.1667	0.738542
2022-07-05 12:39:00	37.0833	33.6167	2.01686	72	0.740277
2022-07-05 12:40:00	37	34.3	2.0198	71.3333	0.747296
2022-07-05 12:41:00	36.8167	34.3833	2.02749	70.5	0.756257
2022-07-05 12:42:00	36.8833	34.3833	2.03825	70.8333	0.752647
2022-07-05 12:43:00	37.1	34.68	2.01133	72.4	0.736127
2022-07-05 12:44:00	37.2333	33.8167	2.00877	73.6667	0.723283
2022-07-05 12:45:00	37.2167	33.6167	2.01067	74.1667	0.718334
2022-07-05 12:46:00	36.9333	33.6333	2.02518	71.8333	0.742019
2022-07-05 12:47:00	37.0167	33.0167	2.02032	72.5	0.735097
2022-07-05 12:48:00	37.1333	33.3667	2.01373	73.3333	0.72662
2022-07-05 12:49:00	37.3333	33.75	2.01953	73.3333	0.72662
2022-07-05 12:50:00	37.2333	33.9667	2.0131	71	0.750855
2022-07-05 12:51:00	37.25	34.2833	2.01838	71.1667	0.749072
2022-07-05 12:52:00	37.5	34.45	2.02561	73	0.729988
2022-07-05 12:53:00	37.6167	33.5667	2.01958	73.5	0.724948
2022-07-05 12:54:00	37.7667	33.75	2.02336	74.1667	0.718334
2022-07-05 12:55:00	37.6	32.8	2.02537	71.5	0.745529
2022-07-05 12:56:00	37.3667	33.05	2.03198	70.6667	0.754448
2022-07-05 12:57:00	37.3	33.15	2.0275	72.5	0.735097
2022-07-05 12:58:00	37.3833	33.8333	2.0304	73.8333	0.721626
2022-07-05 12:59:00	37.5167	33.4167	2.03124	73.6667	0.723283
2022-07-05 13:00:00	37.5833	33.65	2.0269	71.5	0.745529
2022-07-05 13:01:00	37.7333	33.3	2.03193	72.6667	0.733386
2022-07-05 13:02:00	37.9	32.1333	2.03827	73.1667	0.7283
2022-07-05 13:03:00	38.05	31.7667	2.02439	73	0.729988
2022-07-05 13:04:00	38.0667	32.45	2.02206	72.3333	0.736815
2022-07-05 13:05:00	38	32.2333	2.03094	71.1667	0.749072
2022-07-05 13:06:00	37.95	32.6167	2.0329	72.6667	0.733386
2022-07-05 13:07:00	37.85	32.6167	2.0273	72.8333	0.731683
2022-07-05 13:08:00	37.8	32.9333	2.01249	73.3333	0.72662
2022-07-05 13:09:00	37.9667	32.9833	2.01602	74.1667	0.718334
2022-07-05 13:10:00	37.9333	31.8333	2.02069	71.6667	0.74377
2022-07-05 13:11:00	38	31.0667	2.02688	71.8333	0.742019
2022-07-05 13:12:00	38.0167	32.2667	2.01358	72	0.740277
2022-07-05 13:13:00	37.9833	31.7833	2.0096	71.3333	0.747296
2022-07-05 13:14:00	37.9167	31.2333	2.02316	71.1667	0.749072
2022-07-05 13:15:00	37.65	31.15	2.0422	70	0.761736
2022-07-05 13:16:00	37.7	31.8	2.01885	71.1667	0.749072
2022-07-05 13:17:00	37.6	31.55	2.02365	71.1667	0.749072
2022-07-05 13:18:00	37.3333	32.2667	2.00958	70	0.761736
2022-07-05 13:19:00	37.5833	32.7333	2.00127	72.5	0.735097
2022-07-05 13:20:00	37.6	32.0667	1.99822	71.8333	0.742019
2022-07-05 13:21:00	37.8	31.7167	1.99994	72	0.740277
2022-07-05 13:22:00	37.8833	31.3333	2.02113	71.3333	0.747296
2022-07-05 13:23:00	37.8333	31.1833	2.02194	71.1667	0.749072
2022-07-05 13:24:00	37.7167	31.4333	2.00959	70.1667	0.759901
2022-07-05 13:25:00	37.9333	30.55	2.0062	71.1667	0.749072
2022-07-05 13:26:00	38.1167	29.9167	2.01191	71.3333	0.747296
2022-07-05 13:27:00	38.2667	28.6833	2.01428	72.5	0.735097
2022-07-05 13:28:00	38.25	29.7	2.00458	72.1667	0.738542
2022-07-05 13:29:00	38.3833	29.2667	2.00946	72.1667	0.738542
2022-07-05 13:30:00	38.4167	29.85	2.00342	70.6667	0.754448
2022-07-05 13:31:00	38.3667	29.8167	2.00286	70.3333	0.758075
2022-07-05 13:32:00	38.3667	29.9833	2.00128	70.6667	0.754448
2022-07-05 13:33:00	38.35	29.8833	1.99353	70.6667	0.754448
2022-07-05 13:34:00	38.28	29.94	1.99258	69.4	0.768415
2022-07-05 13:35:00	38.35	31.05	1.99417	70.5	0.756257
2022-07-05 13:36:00	38.35	30.8	2.00059	70.5	0.756257
2022-07-05 13:37:00	38.2833	30.7167	2.00584	70.5	0.756257
2022-07-05 13:38:00	38.3167	30.2	2.00446	72	0.740277
2022-07-05 13:39:00	38.4	29.35	2.00075	73.1667	0.7283
2022-07-05 13:40:00	38.3333	30.7167	2.00257	72.5	0.735097
2022-07-05 13:41:00	38.4333	30.2333	2.00108	73.1667	0.7283
2022-07-05 13:42:00	38.6167	30.3	2.00126	71.8333	0.742019
2022-07-05 13:43:00	38.7833	29.85	1.99664	72.5	0.735097
2022-07-05 13:44:00	38.5333	29.2833	1.99368	70	0.761736
2022-07-05 13:45:00	38.3	29.2333	1.99323	68.6667	0.776737
2022-07-05 13:46:00	38.4833	29.7833	1.99345	70.3333	0.758075
2022-07-05 13:47:00	38.65	29.8833	1.99173	71.3333	0.747296
2022-07-05 13:48:00	38.7833	29.5833	1.99339	72.5	0.735097
2022-07-05 13:49:00	38.55	30.1333	2.00225	71.8333	0.742019
2022-07-05 13:50:00	38.3833	30.25	2.00447	71.6667	0.74377
2022-07-05 13:51:00	38.5333	30.6	2.00548	73.3333	0.72662
2022-07-05 13:52:00	38.7167	31.0667	2.0041	72.6667	0.733386
2022-07-05 13:53:00	38.7333	31	2.00209	72.3333	0.736815
2022-07-05 13:54:00	38.7333	30.6	2.00332	72.3333	0.736815
2022-07-05 13:55:00	38.9	30.5833	2.00251	72.3333	0.736815
2022-07-05 13:56:00	38.7	30.55	2.0062	71	0.750855
2022-07-05 13:57:00	38.95	30.7167	2.01062	72.5	0.735097
2022-07-05 13:58:00	39.0833	30.0167	2.00811	73.1667	0.7283
2022-07-05 13:59:00	39.1	30.3167	2.00296	74.3333	0.7167
2022-07-05 14:00:00	39.0833	29.9	2.00128	74	0.719977
2022-07-05 14:01:00	39.1167	30.0167	2.00353	74	0.719977
2022-07-05 14:02:00	39.2667	28.7167	2.00316	73	0.729988
2022-07-05 14:03:00	39.3833	29.4	2.00478	72.3333	0.736815
2022-07-05 14:04:00	39.1333	29.2167	2.00646	70.6667	0.754448
2022-07-05 14:05:00	38.8667	29.05	2.0009	69.6667	0.765433
2022-07-05 14:06:00	39.1	29.3833	1.99921	71.5	0.745529
2022-07-05 14:07:00	39.2333	29.45	2.00335	72.3333	0.736815
2022-07-05 14:08:00	39.2333	29.3667	2.00343	71.3333	0.747296
2022-07-05 14:09:00	39.1	29.9167	2.00571	72.3333	0.736815
2022-07-05 14:10:00	38.8333	29.65	2.00524	72	0.740277
2022-07-05 14:11:00	38.85	30.1167	2.006	73.3333	0.72662
2022-07-05 14:12:00	38.95	29.6667	2.00468	72.3333	0.736815
2022-07-05 14:13:00	38.8	29.3667	2.00526	70.6667	0.754448
2022-07-05 14:14:00	38.4667	29.1833	2.00806	68.8333	0.77483
2022-07-05 14:15:00	38.5333	29.1	2.00668	70	0.761736
2022-07-05 14:16:00	38.6833	29.4667	2.00647	70.6667	0.754448
2022-07-05 14:17:00	38.8	29.9167	2.0019	71.3333	0.747296
2022-07-05 14:18:00	38.95	29.7167	2.00621	72.6667	0.733386
2022-07-05 14:19:00	39.0833	29.2833	2.00212	74.6667	0.713452
2022-07-05 14:20:00	39.2	29.4	2.00022	74.5	0.715072
2022-07-05 14:21:00	39.2	28.9833	1.99819	71.8333	0.742019
2022-07-05 14:22:00	39.1	28.8333	1.99652	70	0.761736
2022-07-05 14:23:00	38.85	28.8167	1.997	69	0.772933
2022-07-05 14:24:00	38.44	28.6	2.00098	68.6	0.777503
2022-07-05 14:25:00	38.3667	28.6667	2.00426	69.1667	0.771044
2022-07-05 14:26:00	38.3667	28.65	1.99992	69.1667	0.771044
2022-07-05 14:27:00	38.4	28.7667	2.00553	69.6667	0.765433
2022-07-05 14:28:00	38.4333	28.0333	2.02382	70	0.761736
2022-07-05 14:29:00	38.55	28.3833	2.01943	72.3333	0.736815
2022-07-05 14:30:00	38.35	28.25	1.99669	70.6667	0.754448
2022-07-05 14:31:00	38.2667	28.7333	1.99443	70.8333	0.752647
2022-07-05 14:32:00	38.4833	29.1833	2.00125	72.3333	0.736815
2022-07-05 14:33:00	38.75	27.8167	2.00256	72.1667	0.738542
2022-07-05 14:34:00	38.9167	28.55	2.00817	71.5	0.745529
2022-07-05 14:35:00	38.9833	28.5	2.01304	70.8333	0.752647
2022-07-05 14:36:00	38.6333	28.5833	2.00796	68.5	0.778653
2022-07-05 14:37:00	38.7167	28.9667	2.01091	70.5	0.756257
2022-07-05 14:38:00	38.95	27.3333	2.01422	71.3333	0.747296
2022-07-05 14:39:00	39	26.9333	2.00669	70.5	0.756257
2022-07-05 14:40:00	39.0667	28.2	2.00719	70.3333	0.758075
2022-07-05 14:41:00	38.8667	28.4833	2.01561	69	0.772933
2022-07-05 14:42:00	38.6	28.4167	2.01183	70.3333	0.758075
2022-07-05 14:43:00	38.45	29.3167	2.00164	71.5	0.745529
2022-07-05 14:44:00	38.5	29.3167	2.00434	71.8333	0.742019
2022-07-05 14:45:00	38.5833	29.2333	2.01597	71.8333	0.742019
2022-07-05 14:46:00	38.6667	29.4333	2.00833	71.3333	0.747296
2022-07-05 14:47:00	38.7833	28.8833	2.01201	71	0.750855
2022-07-05 14:48:00	38.8833	28.0333	2.01829	71.1667	0.749072
2022-07-05 14:49:00	39.0333	28.4667	2.00737	71.6667	0.74377
2022-07-05 14:50:00	39.1	28.85	2.0149	71.3333	0.747296
2022-07-05 14:51:00	39.0167	29.5	2.00158	70.8333	0.752647
2022-07-05 14:52:00	39	28.1167	1.99895	70.6667	0.754448
2022-07-05 14:53:00	39.15	28.3	2.0021	73.3333	0.72662
2022-07-05 14:54:00	39.25	28.3167	2.01991	73.6667	0.723283
2022-07-05 14:55:00	39.3	28.3833	2.01245	73	0.729988
2022-07-05 14:56:00	39.3833	29.1667	2.01323	72.8333	0.731683
2022-07-05 14:57:00	39.2667	28.9333	2.01423	70.8333	0.752647
2022-07-05 14:58:00	39	28.6167	2.01714	69.1667	0.771044
2022-07-05 14:59:00	39.0333	28.35	2.02426	71	0.750855
2022-07-05 15:00:00	39.2	28.6	2.01897	71.5	0.745529
2022-07-05 15:01:00	39.05	29.2667	2.02662	70.3333	0.758075
2022-07-05 15:02:00	38.95	28.65	2.0302	70.3333	0.758075
2022-07-05 15:03:00	38.9	28.0333	2.02437	70	0.761736
2022-07-05 15:04:00	38.9	28.9667	2.00644	71.6667	0.74377
2022-07-05 15:05:00	38.8	28.15	2.00612	71.3333	0.747296
2022-07-05 15:06:00	38.6833	28.5167	2.01042	71.3333	0.747296
2022-07-05 15:07:00	38.5333	28.25	2.01513	71.1667	0.749072
2022-07-05 15:08:00	38.2167	28.5667	2.03636	68.6667	0.776737
2022-07-05 15:09:00	38.1667	28.5833	2.03445	68.3333	0.780579
2022-07-05 15:10:00	38.0833	28.4	2.0282	68	0.784458
2022-07-05 15:11:00	38.0167	28.55	2.01566	68.6667	0.776737
2022-07-05 15:12:00	38.0667	28.7167	2.00831	69.3333	0.769165
2022-07-05 15:13:00	38.1167	28.7	2.01835	69.6667	0.765433
2022-07-05 15:14:00	37.9833	28.5333	2.01918	68.3333	0.780579
2022-07-05 15:15:00	37.96	28.72	2.02015	69.2	0.770668
2022-07-05 15:16:00	38.0167	28.8	2.02051	69.5	0.767294
2022-07-05 15:17:00	38.1167	27.8	2.01806	70.5	0.756257
2022-07-05 15:18:00	38.1667	28.5167	2.01476	70	0.761736
2022-07-05 15:19:00	38.2167	28.9167	2.01852	70.5	0.756257
2022-07-05 15:20:00	38.2333	29.0167	2.02424	71.5	0.745529
2022-07-05 15:21:00	37.9667	28.8667	2.01857	69.3333	0.769165
2022-07-05 15:22:00	37.9167	29.0833	2.02223	70.1667	0.759901
2022-07-05 15:23:00	37.95	29.1	2.00851	71.3333	0.747296
2022-07-05 15:24:00	37.9833	29.3167	2.00642	72	0.740277
2022-07-05 15:25:00	37.95	29.0667	2.01244	69.8333	0.76358
2022-07-05 15:26:00	37.8	28.65	2.00776	67.6667	0.788376
2022-07-05 15:27:00	37.7333	28.7667	2.01543	67.8333	0.786412
2022-07-05 15:28:00	37.4833	28.85	2.01484	67.3333	0.792332
2022-07-05 15:29:00	37.4833	29.3	2.01119	68.3333	0.780579
2022-07-05 15:30:00	37.65	29.7167	2.01065	69.8333	0.76358
2022-07-05 15:31:00	37.7667	29.0167	2.0124	70.5	0.756257
2022-07-05 15:32:00	37.7167	28.6	2.01674	69.1667	0.771044
2022-07-05 15:33:00	37.6667	28.6167	2.01236	68.5	0.778653
2022-07-05 15:34:00	37.5	28.65	2.00892	67.8333	0.786412
2022-07-05 15:35:00	37.4667	29.1333	2.00859	69.8333	0.76358
2022-07-05 15:36:00	37.6667	28.8	2.01007	72	0.740277
2022-07-05 15:37:00	37.6667	28.7167	2.01416	70.8333	0.752647
2022-07-05 15:38:00	37.6833	28.2167	2.02088	71	0.750855
2022-07-05 15:39:00	37.7167	28.8667	2.02054	69.1667	0.771044
2022-07-05 15:40:00	37.6667	28.8333	2.02346	68	0.784458
2022-07-05 15:41:00	37.6	29.0333	2.01643	68	0.784458
2022-07-05 15:42:00	37.6833	28.65	2.0166	69.3333	0.769165
2022-07-05 15:43:00	37.7667	28.4333	2.02804	69.5	0.767294
2022-07-05 15:44:00	37.8	28.75	2.02125	69.6667	0.765433
2022-07-05 15:45:00	37.6333	28.45	2.01587	70	0.761736
2022-07-05 15:46:00	37.65	28.6167	2.02614	70	0.761736
2022-07-05 15:47:00	37.6333	28.4	2.02658	70	0.761736
2022-07-05 15:48:00	37.6	29	2.02256	70.1667	0.759901
2022-07-05 15:49:00	37.6	28.7667	2.01562	68.3333	0.780579
2022-07-05 15:50:00	37.5833	28.95	2.01149	68	0.784458
2022-07-05 15:51:00	37.6167	29	2.01246	69	0.772933
2022-07-05 15:52:00	37.75	28.9167	2.01168	69.1667	0.771044
2022-07-05 15:53:00	37.75	28.9833	2.02678	69	0.772933
2022-07-05 15:54:00	37.7	29.65	2.02607	69	0.772933
2022-07-05 15:55:00	37.5167	29.1667	2.01487	67.5	0.790349
2022-07-05 15:56:00	37.7167	29.3833	2.0222	69.6667	0.765433
2022-07-05 15:57:00	37.7833	29.6333	2.01576	70	0.761736
2022-07-05 15:58:00	37.7	28.8333	2.02764	69	0.772933
2022-07-05 15:59:00	37.5333	29.1	2.03172	68.3333	0.780579
2022-07-05 16:00:00	37.6	29.4333	2.04008	70.3333	0.758075
2022-07-05 16:01:00	37.6333	29.9167	2.04252	71.8333	0.742019
2022-07-05 16:02:00	37.75	29.8333	2.03602	72.3333	0.736815
2022-07-05 16:03:00	37.6833	29.7667	2.03177	71.8333	0.742019
2022-07-05 16:04:00	37.6167	29.8333	2.03707	71.3333	0.747296
2022-07-05 16:05:00	37.5833	29.5833	2.03212	72	0.740277
2022-07-05 16:06:00	37.6	29.78	2.02169	70	0.761736
2022-07-05 16:07:00	37.6	29.4833	2.02135	69.6667	0.765433
2022-07-05 16:08:00	37.5833	29.6167	2.01683	69.5	0.767294
2022-07-05 16:09:00	37.5833	29.4333	2.02296	69.5	0.767294
2022-07-05 16:10:00	37.5667	29.6833	2.03515	69.5	0.767294
2022-07-05 16:11:00	37.65	29.9833	2.0243	70.1667	0.759901
2022-07-05 16:12:00	37.7167	29.75	2.01555	71	0.750855
2022-07-05 16:13:00	37.7667	29.8167	2.02184	70.5	0.756257
2022-07-05 16:14:00	37.7333	29.45	2.02055	70.1667	0.759901
2022-07-05 16:15:00	37.6167	29.2	2.0214	70.8333	0.752647
2022-07-05 16:16:00	37.5167	29.2333	2.02423	71.3333	0.747296
2022-07-05 16:17:00	37.55	29.7	2.02036	71.3333	0.747296
2022-07-05 16:18:00	37.3167	29.3667	2.0196	69.8333	0.76358
2022-07-05 16:19:00	37.1	30.2167	2.01645	69	0.772933
2022-07-05 16:20:00	37.0333	29.9167	2.01843	68	0.784458
2022-07-05 16:21:00	37.0667	29.65	2.01795	68.8333	0.77483
2022-07-05 16:22:00	37.2333	30.2333	2.02016	70.5	0.756257
2022-07-05 16:23:00	37.35	29.8167	2.02719	71	0.750855
2022-07-05 16:24:00	37.4167	29.8	2.02862	70.3333	0.758075
2022-07-05 16:25:00	37.4	30.3667	2.03203	69.5	0.767294
2022-07-05 16:26:00	37.5	30.3833	2.02981	70.1667	0.759901
2022-07-05 16:27:00	37.5667	30.1167	2.01748	70.5	0.756257
2022-07-05 16:28:00	37.5667	29.8	2.01686	70.3333	0.758075
2022-07-05 16:29:00	37.5667	29.45	2.01805	70.3333	0.758075
2022-07-05 16:30:00	37.6	29.4333	2.0192	71	0.750855
2022-07-05 16:31:00	37.4667	30	2.024	71.5	0.745529
2022-07-05 16:32:00	37.4667	29.95	2.01579	71.5	0.745529
2022-07-05 16:33:00	37.5	30.5167	2.01744	72.1667	0.738542
2022-07-05 16:34:00	37.4833	30.7	2.01814	72	0.740277
2022-07-05 16:35:00	37.3833	30.8667	2.02762	70.3333	0.758075
2022-07-05 16:36:00	37.2333	30.7667	2.01983	68.6667	0.776737
2022-07-05 16:37:00	37	31.2833	2.02785	67.8333	0.786412
2022-07-05 16:38:00	37.0833	31.55	2.03324	69.8333	0.76358
2022-07-05 16:39:00	37.25	30.95	2.02427	71	0.750855
2022-07-05 16:40:00	37.15	30.9	2.02131	69.3333	0.769165
2022-07-05 16:41:00	37.3333	31.4333	2.02652	70.8333	0.752647
2022-07-05 16:42:00	37.25	30.65	2.03836	69.6667	0.765433
2022-07-05 16:43:00	37.3	30.85	2.02984	70.1667	0.759901
2022-07-05 16:44:00	37.3667	29.95	2.03274	71.1667	0.749072
2022-07-05 16:45:00	37.35	31.3833	2.03116	70.3333	0.758075
2022-07-05 16:46:00	37.3	30.4	2.02579	70.6667	0.754448
2022-07-05 16:47:00	37.0667	30.7833	2.02709	69.8333	0.76358
2022-07-05 16:48:00	37	30.9333	2.03458	70.8333	0.752647
2022-07-05 16:49:00	36.9833	30.85	2.02445	71	0.750855
2022-07-05 16:50:00	36.8833	30.8667	2.0284	71	0.750855
2022-07-05 16:51:00	36.8833	31.2167	2.03183	71.6667	0.74377
2022-07-05 16:52:00	36.8833	31.15	2.028	71.5	0.745529
2022-07-05 16:53:00	36.9667	31.9167	2.01593	70.6667	0.754448
2022-07-05 16:54:00	36.95	31.4333	2.01783	70.1667	0.759901
2022-07-05 16:55:00	37.0333	30.95	2.0201	70.8333	0.752647
2022-07-05 16:56:00	37.1333	31.4333	2.01902	70.3333	0.758075
2022-07-05 16:57:00	37.14	30.48	2.03074	69.4	0.768415
2022-07-05 16:58:00	37.2	31.5333	2.01905	70.5	0.756257
2022-07-05 16:59:00	37.25	32.1	2.02206	71.5	0.745529
2022-07-05 17:00:00	37.3	31.3667	2.04359	71.8333	0.742019
2022-07-05 17:01:00	37.4	30.2	2.07957	71.6667	0.74377
2022-07-05 17:02:00	37.25	31.35	2.04839	71	0.750855
2022-07-05 17:03:00	36.9667	31.3833	2.05288	69.8333	0.76358
2022-07-05 17:04:00	36.9	31.75	2.05955	70.3333	0.758075
2022-07-05 17:05:00	36.9333	32.05	2.04229	71.8333	0.742019
2022-07-05 17:06:00	37.0167	31.55	2.02707	72.1667	0.738542
2022-07-05 17:07:00	36.85	31.95	2.02891	70.5	0.756257
2022-07-05 17:08:00	36.8667	32.2	2.05494	70.1667	0.759901
2022-07-05 17:09:00	36.95	31.6667	2.04679	70.8333	0.752647
2022-07-05 17:10:00	36.9833	31.5833	2.04431	70.5	0.756257
2022-07-05 17:11:00	37.1333	31.7667	2.0593	71.1667	0.749072
2022-07-05 17:12:00	37.2333	31.45	2.0629	71.3333	0.747296
2022-07-05 17:13:00	37.2167	30.8	2.06685	70.8333	0.752647
2022-07-05 17:14:00	37.1333	31.4833	2.05913	69.8333	0.76358
2022-07-05 17:15:00	36.9833	31.5167	2.072	68.3333	0.780579
2022-07-05 17:16:00	36.85	31.8833	2.03697	69.3333	0.769165
2022-07-05 17:17:00	36.75	31.8667	2.03644	69	0.772933
2022-07-05 17:18:00	36.9	32.2667	2.03991	70.8333	0.752647
2022-07-05 17:19:00	37.0167	32.25	2.06487	73.1667	0.7283
2022-07-05 17:20:00	37.1167	32.6	2.05168	73.6667	0.723283
2022-07-05 17:21:00	37.1333	31.9833	2.05809	73.1667	0.7283
2022-07-05 17:22:00	37.0333	31.8167	2.05301	71.5	0.745529
2022-07-05 17:23:00	36.95	32.1833	2.04563	72	0.740277
2022-07-05 17:24:00	36.9833	31.9667	2.04564	71	0.750855
2022-07-05 17:25:00	37	31.4833	2.0364	70.3333	0.758075
2022-07-05 17:26:00	37.05	31.9167	2.03891	70.5	0.756257
2022-07-05 17:27:00	36.9	31.5	2.05142	69	0.772933
2022-07-05 17:28:00	36.8667	31.4167	2.05908	69.6667	0.765433
2022-07-05 17:29:00	36.8	31.2333	2.02429	69	0.772933
2022-07-05 17:30:00	36.6833	31.5667	2.03454	68.8333	0.77483
2022-07-05 17:31:00	36.6833	31.6	2.04624	69.1667	0.771044
2022-07-05 17:32:00	36.7167	31.8667	2.03314	70.3333	0.758075
2022-07-05 17:33:00	36.7833	32.1167	2.05166	70.5	0.756257
2022-07-05 17:34:00	36.8	31.1	2.0388	69.8333	0.76358
2022-07-05 17:35:00	36.9833	30.65	2.02592	71	0.750855
2022-07-05 17:36:00	36.9667	31.7833	2.04472	69.6667	0.765433
2022-07-05 17:37:00	36.9	32.1333	2.04993	70.1667	0.759901
2022-07-05 17:38:00	36.9833	32.1667	2.044	72.1667	0.738542
2022-07-05 17:39:00	37.0667	32.25	2.03543	73.3333	0.72662
2022-07-05 17:40:00	37.0833	32.1167	2.03458	73.3333	0.72662
2022-07-05 17:41:00	37.1167	32.0833	2.04448	73.1667	0.7283
2022-07-05 17:42:00	37.1667	31.6833	2.04032	73.3333	0.72662
2022-07-05 17:43:00	37.2	31.35	2.01902	72.3333	0.736815
2022-07-05 17:44:00	37.15	31.5833	2.01722	70	0.761736
2022-07-05 17:45:00	37.2	31.7333	2.01379	71	0.750855
2022-07-05 17:46:00	37.25	31.25	2.02496	71.1667	0.749072
2022-07-05 17:47:00	37.2167	31.05	2.04366	70.5	0.756257
2022-07-05 17:48:00	37.2	30.9667	2.03177	70	0.761736
2022-07-05 17:49:00	37.14	31.3	2.03955	70	0.761736
2022-07-05 17:50:00	37.1	31.45	2.04033	69.5	0.767294
2022-07-05 17:51:00	37.15	31.6	2.03427	70.6667	0.754448
2022-07-05 17:52:00	37.2	31.7667	2.03984	71.3333	0.747296
2022-07-05 17:53:00	37.0833	31.4167	2.03432	70	0.761736
2022-07-05 17:54:00	36.9667	31.6833	2.03224	70.8333	0.752647
2022-07-05 17:55:00	36.9167	32.1833	2.04564	71.8333	0.742019
2022-07-05 17:56:00	37	32.3333	2.04408	73.1667	0.7283
2022-07-05 17:57:00	37.0167	31.7333	2.02494	73	0.729988
2022-07-05 17:58:00	37.1167	32.4167	2.03923	74	0.719977
2022-07-05 17:59:00	37.2	32.25	2.03834	73.5	0.724948
2022-07-05 18:00:00	37.1167	32	2.0177	71.5	0.745529
2022-07-05 18:01:00	36.9167	31.9333	2.02355	69.5	0.767294
2022-07-05 18:02:00	36.9167	32.3167	2.02504	69.1667	0.771044
2022-07-05 18:03:00	36.9833	32.7	2.03569	70.6667	0.754448
2022-07-05 18:04:00	36.9167	32.4333	2.03346	70.1667	0.759901
2022-07-05 18:05:00	36.8667	32.8833	2.03945	70.5	0.756257
2022-07-05 18:06:00	36.8667	32.95	2.03407	71.5	0.745529
2022-07-05 18:07:00	36.8667	33.4333	2.03436	71.6667	0.74377
2022-07-05 18:08:00	36.95	33.25	2.03455	71.8333	0.742019
2022-07-05 18:09:00	37	33.6667	2.03213	72.3333	0.736815
2022-07-05 18:10:00	36.9667	33.6167	2.02317	72.6667	0.733386
2022-07-05 18:11:00	37.1	33.4	2.02333	75.1667	0.708634
2022-07-05 18:12:00	37.1333	33.8167	2.02447	74.8333	0.711839
2022-07-05 18:13:00	36.9667	33.4333	2.02943	73.3333	0.72662
2022-07-05 18:14:00	36.9333	33.8333	2.03655	73	0.729988
2022-07-05 18:15:00	36.8833	34.1333	2.04273	73.3333	0.72662
2022-07-05 18:16:00	36.8167	34.75	2.03883	74.1667	0.718334
2022-07-05 18:17:00	36.8667	34.3833	2.03577	74	0.719977
2022-07-05 18:18:00	36.8167	34.2333	2.03932	72.3333	0.736815
2022-07-05 18:19:00	36.6167	34.6167	2.02582	71.1667	0.749072
2022-07-05 18:20:00	36.2667	34.9667	2.03279	69.1667	0.771044
2022-07-05 18:21:00	36.25	34.95	2.03848	70	0.761736
2022-07-05 18:22:00	36.3833	34.8	2.02851	71.6667	0.74377
2022-07-05 18:23:00	36.2667	34.9167	2.02574	70.6667	0.754448
2022-07-05 18:24:00	36.1167	35.25	2.02968	70.3333	0.758075
2022-07-05 18:25:00	36.15	35.45	2.03085	71.3333	0.747296
2022-07-05 18:26:00	36.3667	35.4333	2.03682	73.1667	0.7283
2022-07-05 18:27:00	36.35	35.2667	2.04359	72.8333	0.731683
2022-07-05 18:28:00	36.4	35.2	2.04711	73	0.729988
2022-07-05 18:29:00	36.55	35	2.03819	73.5	0.724948
2022-07-05 18:30:00	36.6167	34.35	2.03865	73.6667	0.723283
2022-07-05 18:31:00	36.45	34.9833	2.03836	71.1667	0.749072
2022-07-05 18:32:00	36.2833	35.1	2.03483	70.8333	0.752647
2022-07-05 18:33:00	36.2333	35.1167	2.03046	71.3333	0.747296
2022-07-05 18:34:00	36.25	34.8333	2.0294	72.1667	0.738542
2022-07-05 18:35:00	36.2833	35.1833	2.03522	72.5	0.735097
2022-07-05 18:36:00	36.2333	34.5167	2.03301	72.1667	0.738542
2022-07-05 18:37:00	36.2667	34.8833	2.03312	73.3333	0.72662
2022-07-05 18:38:00	36	35.15	2.03605	71.8333	0.742019
2022-07-05 18:39:00	35.9333	35.2167	2.03082	72.5	0.735097
2022-07-05 18:40:00	35.82	35.42	2.03296	71.6	0.744473
2022-07-05 18:41:00	35.95	35.6667	2.03674	74	0.719977
2022-07-05 18:42:00	36.0667	35.7167	2.03103	75.1667	0.708634
2022-07-05 18:43:00	36.0333	36.0833	2.04057	74.1667	0.718334
2022-07-05 18:44:00	35.9167	36.45	2.06011	73.1667	0.7283
2022-07-05 18:45:00	35.9167	36.4333	2.05748	73.3333	0.72662
2022-07-05 18:46:00	35.85	36.2333	2.04054	73.6667	0.723283
2022-07-05 18:47:00	35.9167	36.0333	2.03504	74.3333	0.7167
2022-07-05 18:48:00	35.9	36.1	2.03894	74	0.719977
2022-07-05 18:49:00	35.9833	36.2167	2.06016	74.8333	0.711839
2022-07-05 18:50:00	35.9667	36.5	2.06173	73.5	0.724948
2022-07-05 18:51:00	35.9667	36.5167	2.0633	73.3333	0.72662
2022-07-05 18:52:00	35.9167	36.3	2.06621	73	0.729988
2022-07-05 18:53:00	35.8333	36.65	2.06793	73.3333	0.72662
2022-07-05 18:54:00	35.6667	36.6	2.07028	72.3333	0.736815
2022-07-05 18:55:00	35.4833	37.0167	2.05513	72.3333	0.736815
2022-07-05 18:56:00	35.4667	37.3167	2.05045	73.6667	0.723283
2022-07-05 18:57:00	35.3333	37.55	2.0328	73	0.729988
2022-07-05 18:58:00	35.5667	37.5167	2.0282	74.3333	0.7167
2022-07-05 18:59:00	35.7167	37.3	2.03528	75.8333	0.702309
2022-07-05 19:00:00	35.8833	37.3667	2.06152	76	0.700745
2022-07-05 19:01:00	35.9333	37.4833	2.06207	74.8333	0.711839
2022-07-05 19:02:00	35.7333	37.7833	2.03992	73.6667	0.723283
2022-07-05 19:03:00	35.65	38.15	2.05327	74.3333	0.7167
2022-07-05 19:04:00	35.6	37.6833	2.05611	71.5	0.745529
2022-07-05 19:05:00	35.5667	37.8667	2.05908	71.3333	0.747296
2022-07-05 19:06:00	35.6833	38.1667	2.0655	72.6667	0.733386
2022-07-05 19:07:00	35.6833	38.05	2.06014	73.5	0.724948
2022-07-05 19:08:00	35.65	38.5667	2.06565	73.3333	0.72662
2022-07-05 19:09:00	35.7	38.2333	2.06353	72.8333	0.731683
2022-07-05 19:10:00	35.6167	38.2333	2.04185	72	0.740277
2022-07-05 19:11:00	35.6333	38.4167	2.03745	73.5	0.724948
2022-07-05 19:12:00	35.7333	38.1	2.07387	73.5	0.724948
2022-07-05 19:13:00	35.5667	38.5667	2.06535	72	0.740277
2022-07-05 19:14:00	35.3	38.7833	2.058	71.1667	0.749072
2022-07-05 19:15:00	35.3333	38.95	2.05969	72.1667	0.738542
2022-07-05 19:16:00	35.25	39	2.05361	71.5	0.745529
2022-07-05 19:17:00	35.25	38.9167	2.0615	72	0.740277
2022-07-05 19:18:00	35.35	38.7667	2.0553	73.3333	0.72662
2022-07-05 19:19:00	35.4667	38.9333	2.05606	74	0.719977
2022-07-05 19:20:00	35.3667	38.7667	2.08156	72.8333	0.731683
2022-07-05 19:21:00	35.3333	38.85	2.07115	72.6667	0.733386
2022-07-05 19:22:00	35.4333	38.8333	2.05588	73.6667	0.723283
2022-07-05 19:23:00	35.5667	38.8333	2.05067	74.3333	0.7167
2022-07-05 19:24:00	35.4333	38.85	2.06034	72.5	0.735097
2022-07-05 19:25:00	35.3667	39.1333	2.0673	72	0.740277
2022-07-05 19:26:00	35.1333	39.5167	2.067	71.3333	0.747296
2022-07-05 19:27:00	35.1	39.9	2.06595	72.1667	0.738542
2022-07-05 19:28:00	35.15	40.0167	2.0629	73.6667	0.723283
2022-07-05 19:29:00	35.15	40.0833	2.06848	73.6667	0.723283
2022-07-05 19:30:00	35.2	40.1333	2.06685	74.5	0.715072
2022-07-05 19:31:00	35.14	39.86	2.06688	74	0.719977
2022-07-05 19:32:00	35.1	39.95	2.06234	74.5	0.715072
2022-07-05 19:33:00	35.1833	39.9333	2.06168	75	0.710233
2022-07-05 19:34:00	35.0667	40	2.05684	73.8333	0.721626
2022-07-05 19:35:00	35.0833	40.2333	2.04154	75	0.710233
2022-07-05 19:36:00	35.1167	40.0833	2.04627	75.8333	0.702309
2022-07-05 19:37:00	35.1	40.4333	2.0415	75.8333	0.702309
2022-07-05 19:38:00	35.1	40.6667	2.04592	76.1667	0.699188
2022-07-05 19:39:00	35.1	40.7667	2.04464	76	0.700745
2022-07-05 19:40:00	35.0833	40.3333	2.0459	75.6667	0.70388
2022-07-05 19:41:00	35.0667	40.2833	2.05628	74.8333	0.711839
2022-07-05 19:42:00	35.0333	40.1	2.06598	74.5	0.715072
2022-07-05 19:43:00	35.0667	40.6167	2.06099	75	0.710233
2022-07-05 19:44:00	34.9833	40.8167	2.05161	74.8333	0.711839
2022-07-05 19:45:00	35.0167	40.75	2.04729	75.3333	0.707042
2022-07-05 19:46:00	35.05	40.8667	2.04877	75.8333	0.702309
2022-07-05 19:47:00	35.15	40.5667	2.05856	75.3333	0.707042
2022-07-05 19:48:00	35.1333	40.8833	2.05539	74	0.719977
2022-07-05 19:49:00	35.1833	40.4	2.04936	74	0.719977
2022-07-05 19:50:00	35.0667	40.7833	2.04859	73	0.729988
2022-07-05 19:51:00	34.9833	40.9167	2.04485	72.3333	0.736815
2022-07-05 19:52:00	34.8667	41.0333	2.04702	72.1667	0.738542
2022-07-05 19:53:00	34.9167	41.05	2.05476	73.5	0.724948
2022-07-05 19:54:00	34.9667	40.95	2.05602	74	0.719977
2022-07-05 19:55:00	35.0833	40.7333	2.05653	74.8333	0.711839
2022-07-05 19:56:00	35.1	40.9	2.05815	73.6667	0.723283
2022-07-05 19:57:00	35.1	40.6333	2.05812	73.5	0.724948
2022-07-05 19:58:00	35.1	40.9	2.05653	74	0.719977
2022-07-05 19:59:00	35.1833	40.8333	2.05712	74.3333	0.7167
2022-07-05 20:00:00	35.0833	41.25	2.06492	73.6667	0.723283
2022-07-05 20:01:00	35.0333	41.2667	2.06665	73.6667	0.723283
2022-07-05 20:02:00	34.9	41.5333	2.06932	73.1667	0.7283
2022-07-05 20:03:00	34.8167	41.5833	2.06431	73.1667	0.7283
2022-07-05 20:04:00	34.9833	41.5667	2.05211	74	0.719977
2022-07-05 20:05:00	34.9167	41.1833	2.04953	73.1667	0.7283
2022-07-05 20:06:00	34.9667	41.4333	2.04939	73.6667	0.723283
2022-07-05 20:07:00	35.05	41.5	2.05531	74.5	0.715072
2022-07-05 20:08:00	35	41.1167	2.05597	74	0.719977
2022-07-05 20:09:00	35.0833	41.1	2.04583	74.1667	0.718334
2022-07-05 20:10:00	35	41.3667	2.04943	73.6667	0.723283
2022-07-05 20:11:00	34.9833	41.5	2.06538	73.6667	0.723283
[truncated: 1,430 more rows]
