# Supplementary material for: Development and machine learning-based calibration of low-cost multiparametric stations for the measurement of CO2 and CH4 in air
Source: Heliyon. 2024 Apr 24;10(9):e29772. doi: 10.1016/j.heliyon.2024.e29772 (PMC11076643; doi:10.1016/j.heliyon.2024.e29772)
Supplement: Multimedia component 12 [file mmc12.xlsx]

## Sheet: Foglio1
Date	T	RH	CH4_Picarro	CH4_station5	Rs/R0
2022-07-04 10:53:00	31.8667	40.6333	2.05579	103	0.477038
2022-07-04 10:54:00	32.4833	40.9333	2.06037	76.5	0.645762
2022-07-04 10:55:00	33.1667	38.85	2.06004	83.1667	0.593193
2022-07-04 10:56:00	33.6333	37.45	2.04711	87.1667	0.565512
2022-07-04 10:57:00	34.1	38.2833	2.06521	90	0.547393
2022-07-04 10:58:00	34.3167	36.9833	2.05785	91.3333	0.539255
2022-07-04 10:59:00	34.3333	35.4	2.04189	89.6667	0.549465
2022-07-04 11:00:00	34.6667	35.9167	2.03846	91.8333	0.536264
2022-07-04 11:01:00	34.8667	36.3167	2.03487	91.3333	0.539255
2022-07-04 11:02:00	35.35	35.4333	2.02882	91.1667	0.540259
2022-07-04 11:03:00	35.95	35.5167	2.02448	91.1667	0.540259
2022-07-04 11:04:00	36.3	33.6	2.03971	89.8333	0.548427
2022-07-04 11:05:00	36.5667	32.5833	2.03724	86.6667	0.568832
2022-07-04 11:06:00	36.4167	32.8167	2.04046	83.3333	0.591987
2022-07-04 11:07:00	36.7	33.1333	2.04174	81.1667	0.608057
2022-07-04 11:08:00	36.8833	33.0667	2.04313	77.3333	0.638695
2022-07-04 11:09:00	37.05	32.85	2.03606	73.6667	0.670985
2022-07-04 11:10:00	35.9833	32.95	2.03167	66.1667	0.748179
2022-07-04 11:11:00	36.3	32.1333	2.02965	64	0.773847
2022-07-04 11:12:00	36.2167	31.55	2.02906	61.5	0.805712
2022-07-04 11:13:00	36.55	30.3667	2.02446	61.1667	0.810158
2022-07-04 11:14:00	36.6333	30.8167	2.02333	59.6667	0.830777
2022-07-04 11:15:00	36.6667	30.1167	2.02195	58	0.854938
2022-07-04 11:16:00	36.7667	29.9667	2.02575	58.3333	0.849996
2022-07-04 11:17:00	36.8833	29.7	2.03106	59.8333	0.828435
2022-07-04 11:18:00	36.5667	32.7	2.02753	60.1667	0.82379
2022-07-04 11:19:00	36.7833	33.7667	2.01465	60	0.826106
2022-07-04 11:20:00	36.4	35.8667	2.01423	59	0.840278
2022-07-04 11:21:00	35.7167	33.7333	2.0141	56.3333	0.880529
2022-07-04 11:22:00	36.3833	35.75	2.01449	58.5	0.847545
2022-07-04 11:23:00	36.2167	34.5167	2.01667	58.8333	0.842687
2022-07-04 11:24:00	36.3167	34.4333	2.01982	58.6667	0.845109
2022-07-04 11:25:00	36.3833	33.8167	2.01707	59.6667	0.830777
2022-07-04 11:26:00	36.55	33.3833	2.01624	60.6667	0.816918
2022-07-04 11:27:00	36.8667	30.65	2.02563	60	0.826106
2022-07-04 11:28:00	37.05	31.5833	2.0367	58.6667	0.845109
2022-07-04 11:29:00	37.05	34.0333	2.02281	59.3333	0.835501
2022-07-04 11:30:00	37.0333	31.7	2.01722	58.8333	0.842687
2022-07-04 11:31:00	37.3	31.0667	2.0139	58.6667	0.845109
2022-07-04 11:32:00	37.45	31.25	2.01262	58.6667	0.845109
2022-07-04 11:33:00	37.5667	28.8	2.01121	57.5	0.86246
2022-07-04 11:34:00	37.1333	30.0167	2.01161	57	0.870113
2022-07-04 11:35:00	37.45	28.8833	2.01078	58.8333	0.842687
2022-07-04 11:36:00	37.5167	28.7667	2.0111	58.6667	0.845109
2022-07-04 11:37:00	37.35	29.6833	2.00928	58.6667	0.845109
2022-07-04 11:38:00	37.4333	31.1333	2.00984	58.6667	0.845109
2022-07-04 11:39:00	37.1667	33.2833	2.01309	57.5	0.86246
2022-07-04 11:40:00	36.8667	32.5333	2.0135	56.8333	0.872694
2022-07-04 11:41:00	36.9333	32.8	2.01341	57.1667	0.867547
2022-07-04 11:42:00	36.6667	32.3667	2.01351	56.5	0.877902
2022-07-04 11:43:00	37.3833	29.6667	2.01985	57.3333	0.864996
2022-07-04 11:44:00	37.1333	34.3167	2.02355	57.6667	0.859938
2022-07-04 11:45:00	37.55	32.3167	2.02249	59.1667	0.837882
2022-07-04 11:46:00	37.7333	30.3167	2.01656	59.3333	0.835501
2022-07-04 11:47:00	38.0833	28.3167	2.00916	60.3333	0.821486
2022-07-04 11:48:00	38.2667	29.0333	2.0078	61.8333	0.801315
2022-07-04 11:49:00	38.5167	30.2	2.0172	62.6667	0.790525
2022-07-04 11:50:00	38.5	30.8167	2.00611	63.1667	0.784189
2022-07-04 11:51:00	38.2333	31.8	2.00694	63.5	0.780019
2022-07-04 11:52:00	37.6167	30.85	2.00827	63	0.78629
2022-07-04 11:53:00	37.1167	32.15	2.00683	60	0.826106
2022-07-04 11:54:00	36.6667	31.4167	2.00738	58.5	0.847545
2022-07-04 11:55:00	37.1167	30.45	2.00553	59.6667	0.830777
2022-07-04 11:56:00	37.1333	33.7833	2.00628	60.6667	0.816918
2022-07-04 11:57:00	37.85	27.15	2.00723	60.5	0.819196
2022-07-04 11:58:00	38.25	27.35	2.01479	59.8333	0.828435
2022-07-04 11:59:00	37.7	30.2833	2.01964	59.6667	0.830777
2022-07-04 12:00:00	36.9333	31.4167	2.01664	59.5	0.833132
2022-07-04 12:01:00	36.9	32.0333	2.01722	60.6667	0.816918
2022-07-04 12:02:00	37.2167	32.35	2.01346	62	0.799134
2022-07-04 12:03:00	37.8	31.6167	2.01168	63.8333	0.775894
2022-07-04 12:04:00	37.1667	32.1	2.00549	63	0.78629
2022-07-04 12:05:00	37.7333	31.3333	2.00594	61.6667	0.803508
2022-07-04 12:06:00	38.1667	30.6333	2.0025	62	0.799134
2022-07-04 12:07:00	38.5333	29.2333	2.00312	62.5	0.79266
2022-07-04 12:08:00	38.78	29.08	2.00274	62	0.799134
2022-07-04 12:09:00	38.1167	29.8333	2.01036	60.8333	0.814652
2022-07-04 12:10:00	38.5667	29.1	2.00952	61	0.812399
2022-07-04 12:11:00	38.4833	30.05	1.99484	60.8333	0.814652
2022-07-04 12:12:00	38.4167	27.8167	1.994	61	0.812399
2022-07-04 12:13:00	38.2	30.25	1.98831	63	0.78629
2022-07-04 12:14:00	38.7833	26.95	1.98525	63	0.78629
2022-07-04 12:15:00	38.9	26.7667	1.98569	62	0.799134
2022-07-04 12:16:00	38.5833	27.3333	1.98233	61.1667	0.810158
2022-07-04 12:17:00	38.4333	29.3333	1.98458	59.5	0.833132
2022-07-04 12:18:00	38.1333	29.4167	1.9866	59.6667	0.830777
2022-07-04 12:19:00	38.0833	28.9333	1.99058	60	0.826106
2022-07-04 12:20:00	37.8167	28.8833	1.99559	60.1667	0.82379
2022-07-04 12:21:00	37.85	29.15	2.00063	59.6667	0.830777
2022-07-04 12:22:00	38.6667	27.7333	1.99995	60.8333	0.814652
2022-07-04 12:23:00	38.4667	29.25	1.99528	61	0.812399
2022-07-04 12:24:00	38.6167	27.1	1.98802	61.5	0.805712
2022-07-04 12:25:00	38.2833	28.1	1.98536	61.5	0.805712
2022-07-04 12:26:00	37.8833	28.6333	1.98708	62.6667	0.790525
2022-07-04 12:27:00	37.85	28.8667	1.9929	62.6667	0.790525
2022-07-04 12:28:00	37.6167	29.55	1.99422	61.6667	0.803508
2022-07-04 12:29:00	38.1667	28.95	2.00002	61.1667	0.810158
2022-07-04 12:30:00	38.7167	27.0667	2.00213	61.5	0.805712
2022-07-04 12:31:00	39.2167	26.3333	1.99521	61.3333	0.807929
2022-07-04 12:32:00	39.1667	24.3333	1.98944	59.3333	0.835501
2022-07-04 12:33:00	39.1	24.5167	1.99426	57.8333	0.857431
2022-07-04 12:34:00	39.55	24.8167	2.00068	58.6667	0.845109
2022-07-04 12:35:00	39.1833	24.7333	1.998	58.6667	0.845109
2022-07-04 12:36:00	38.45	27.1333	1.99534	57	0.870113
2022-07-04 12:37:00	39.0167	26.8333	1.99254	59.5	0.833132
2022-07-04 12:38:00	39.1667	27.65	1.99562	61.6667	0.803508
2022-07-04 12:39:00	39.3333	26.7833	1.99879	63	0.78629
2022-07-04 12:40:00	39.1	25.0167	1.99336	61.5	0.805712
2022-07-04 12:41:00	39.65	24.4667	1.98223	62.3333	0.794807
2022-07-04 12:42:00	39.25	25.6	1.98056	61.5	0.805712
2022-07-04 12:43:00	39.1833	24.85	1.98121	60.1667	0.82379
2022-07-04 12:44:00	39.6333	24.15	1.98306	60	0.826106
2022-07-04 12:45:00	39.1	25.0167	1.98944	58.5	0.847545
2022-07-04 12:46:00	38.45	26.75	1.9954	57.5	0.86246
2022-07-04 12:47:00	38.7333	26.8167	1.99408	58.6667	0.845109
2022-07-04 12:48:00	38.7333	24.6167	2.00691	59.3333	0.835501
2022-07-04 12:49:00	38.8667	25.5667	2.00713	58.1667	0.85246
2022-07-04 12:50:00	38.8833	26.2333	2.00853	59.8333	0.828435
2022-07-04 12:51:00	38.5833	26.9	1.99822	59.1667	0.837882
2022-07-04 12:52:00	38.1	25.9833	2.00005	57.8333	0.857431
2022-07-04 12:53:00	38.05	24.8167	2.00005	57.6667	0.859938
2022-07-04 12:54:00	38.7833	24.8833	2.00002	60.5	0.819196
2022-07-04 12:55:00	39.1667	25.7167	2.00136	62.5	0.79266
2022-07-04 12:56:00	39.3667	26.05	2.00568	63.3333	0.782099
2022-07-04 12:57:00	39.4167	25	2.00429	62.5	0.79266
2022-07-04 12:58:00	39.7	22.4333	2.00401	62	0.799134
2022-07-04 12:59:00	39.8	22.05	1.9994	59.6667	0.830777
2022-07-04 13:00:00	40.1333	21.2167	1.99909	59.5	0.833132
2022-07-04 13:01:00	40.3	21.5333	1.99932	59.5	0.833132
2022-07-04 13:02:00	40.4833	22.9333	1.9958	59.5	0.833132
2022-07-04 13:03:00	40.7833	22.15	1.99367	59.5	0.833132
2022-07-04 13:04:00	40.4333	21.95	1.99529	58.3333	0.849996
2022-07-04 13:05:00	40.6333	19.6333	2.00093	58	0.854938
2022-07-04 13:06:00	40.0667	20.05	2.00146	56.5	0.877902
2022-07-04 13:07:00	39.9667	20.4333	2.00372	56.8333	0.872694
2022-07-04 13:08:00	39.45	21.0333	2.01065	55.8333	0.888504
2022-07-04 13:09:00	39.75	19.9333	2.00707	56.1667	0.883172
2022-07-04 13:10:00	39.75	20.1333	1.99874	58	0.854938
2022-07-04 13:11:00	39.45	20.2833	1.99846	58	0.854938
2022-07-04 13:12:00	39.8833	20.1833	2.00158	59	0.840278
2022-07-04 13:13:00	39.6833	20.15	1.99895	57.3333	0.864996
2022-07-04 13:14:00	39.5167	22.6667	2.0011	55.8333	0.888504
2022-07-04 13:15:00	39.5833	22.95	2.00798	57.3333	0.864996
2022-07-04 13:16:00	39.85	22.3167	2.0172	58.3333	0.849996
2022-07-04 13:17:00	39.95	21.9333	2.01752	57.8333	0.857431
2022-07-04 13:18:00	40	21.4	2.00856	57.3333	0.864996
2022-07-04 13:19:00	39.7833	21.5667	2.01463	57.6667	0.859938
2022-07-04 13:20:00	39.8333	19.3333	2.02439	57.5	0.86246
2022-07-04 13:21:00	39.85	20.2	2.01235	59	0.840278
2022-07-04 13:22:00	39.6333	21.5333	2.02669	59.1667	0.837882
2022-07-04 13:23:00	39.5333	21.7833	2.01925	58.8333	0.842687
2022-07-04 13:24:00	39.45	21.4333	2.01343	56.1667	0.883172
2022-07-04 13:25:00	39.7	22.7	2.00928	57.3333	0.864996
2022-07-04 13:26:00	40.4167	20.9167	2.02009	58.8333	0.842687
2022-07-04 13:27:00	40.4333	21.2167	2.02296	59.1667	0.837882
2022-07-04 13:28:00	40.0667	21.3	2.01455	57.5	0.86246
2022-07-04 13:29:00	40.4	21.3667	2.01005	58.1667	0.85246
2022-07-04 13:30:00	40.9667	20.05	2.0113	58.5	0.847545
2022-07-04 13:31:00	41.05	21.0167	2.00856	60.5	0.819196
2022-07-04 13:32:00	40.5	20.1667	2.00513	59.3333	0.835501
2022-07-04 13:33:00	40.4	21.3167	2.00658	59.5	0.833132
2022-07-04 13:34:00	40.3833	21.1667	2.01493	60	0.826106
2022-07-04 13:35:00	40.1167	19.7333	2.01224	58	0.854938
2022-07-04 13:36:00	40.0167	19.5167	2.00886	57.5	0.86246
2022-07-04 13:37:00	40	20.3667	2.00967	57.5	0.86246
2022-07-04 13:38:00	40.15	19.9	2.01118	57.5	0.86246
2022-07-04 13:39:00	40.3833	20.3	2.01903	57.6667	0.859938
2022-07-04 13:40:00	40.36	21.54	2.0242	57.4	0.86398
2022-07-04 13:41:00	40.6167	20.2667	2.02141	57.8333	0.857431
2022-07-04 13:42:00	40.3833	21.1167	2.01202	57.1667	0.867547
2022-07-04 13:43:00	40.4	20.7	2.00922	59.8333	0.828435
2022-07-04 13:44:00	40	22.9667	2.00608	59	0.840278
2022-07-04 13:45:00	40.2333	22.5333	2.00104	60.8333	0.814652
2022-07-04 13:46:00	40.15	21.7	2.00352	61.3333	0.807929
2022-07-04 13:47:00	40.4167	20.8667	2.0222	58.3333	0.849996
2022-07-04 13:48:00	40.7667	20.7167	2.02547	58.8333	0.842687
2022-07-04 13:49:00	40.5	22.2	2.01979	58.5	0.847545
2022-07-04 13:50:00	40	22.0333	2.01499	57.8333	0.857431
2022-07-04 13:51:00	40.3833	22.1333	2.01477	58.8333	0.842687
2022-07-04 13:52:00	40.5667	21.9333	2.02291	58.8333	0.842687
2022-07-04 13:53:00	40.8167	22.5	2.01708	61.1667	0.810158
2022-07-04 13:54:00	41.05	21.8167	2.0114	62.3333	0.794807
2022-07-04 13:55:00	41.3	20.4667	2.00745	62.3333	0.794807
2022-07-04 13:56:00	41.1167	21.9333	2.00253	62.3333	0.794807
2022-07-04 13:57:00	41.25	21.65	2.00412	62.3333	0.794807
2022-07-04 13:58:00	41.3833	20.3667	2.01004	60.5	0.819196
2022-07-04 13:59:00	41.3333	20.3833	2.01684	59.5	0.833132
2022-07-04 14:00:00	41.4167	20.3833	2.01355	58.6667	0.845109
2022-07-04 14:01:00	40.8667	22.75	2.01109	59.1667	0.837882
2022-07-04 14:02:00	40.5333	21.5333	2.01216	59.1667	0.837882
2022-07-04 14:03:00	41.2	22.3	2.01468	60.3333	0.821486
2022-07-04 14:04:00	41.6167	20.5833	2.01257	60.6667	0.816918
2022-07-04 14:05:00	41.7333	21.3	2.01199	60.6667	0.816918
2022-07-04 14:06:00	41.95	21.1833	2.02323	60.8333	0.814652
2022-07-04 14:07:00	41.8333	21.25	2.03796	60.6667	0.816918
2022-07-04 14:08:00	41.4667	21.45	2.0389	59.3333	0.835501
2022-07-04 14:09:00	40.9	23.0833	2.05677	58.8333	0.842687
2022-07-04 14:10:00	41.2833	21.9833	2.02522	60.1667	0.82379
2022-07-04 14:11:00	41.3333	22.3	2.01613	60.5	0.819196
2022-07-04 14:12:00	41.5	21.1333	2.03811	60.1667	0.82379
2022-07-04 14:13:00	41.1667	23.1	2.04859	60.1667	0.82379
2022-07-04 14:14:00	40.6833	23.2	2.032	61	0.812399
2022-07-04 14:15:00	41.2167	20.7833	2.01761	62.1667	0.796964
2022-07-04 14:16:00	41.2333	21.7333	2.01418	62	0.799134
2022-07-04 14:17:00	40.7833	23.35	2.00422	62.5	0.79266
2022-07-04 14:18:00	40.55	22.9667	2.00517	63.3333	0.782099
2022-07-04 14:19:00	40.4	23.5833	2.00254	63.3333	0.782099
2022-07-04 14:20:00	40.1333	24.7333	2.00928	63.1667	0.784189
2022-07-04 14:21:00	40.3833	23.2833	2.01422	62.3333	0.794807
2022-07-04 14:22:00	40.5333	23.8667	2.01058	61.1667	0.810158
2022-07-04 14:23:00	40.7333	23.1667	2.00826	61.3333	0.807929
2022-07-04 14:24:00	40.9333	20.8333	2.00065	60.3333	0.821486
2022-07-04 14:25:00	41.3333	21.1333	2.00295	60.5	0.819196
2022-07-04 14:26:00	41.6333	21.7833	2.00261	61.5	0.805712
2022-07-04 14:27:00	41.3333	22.4833	2.00484	61.1667	0.810158
2022-07-04 14:28:00	41.3333	21.95	2.00162	60.5	0.819196
2022-07-04 14:29:00	41.6	20.7167	1.99529	60.5	0.819196
2022-07-04 14:30:00	41.55	20.9667	1.99625	59.6667	0.830777
2022-07-04 14:31:00	41.3833	22.6667	2.00291	60.5	0.819196
2022-07-04 14:32:00	40.9667	22.3333	2.01426	60	0.826106
2022-07-04 14:33:00	40.75	23.3833	2.01247	60.3333	0.821486
2022-07-04 14:34:00	40.6333	23.5833	2.00419	60.8333	0.814652
2022-07-04 14:35:00	40.7667	22.7	2.00147	61.3333	0.807929
2022-07-04 14:36:00	40.8333	23	2.00127	63	0.78629
2022-07-04 14:37:00	40.6667	22.8833	1.9949	62.1667	0.796964
2022-07-04 14:38:00	40.7333	23.3167	1.99425	62.6667	0.790525
2022-07-04 14:39:00	40.9833	22.55	1.99535	63.6667	0.777951
2022-07-04 14:40:00	41.1	20.5167	1.98444	63.1667	0.784189
2022-07-04 14:41:00	40.9667	21.6667	1.98231	61.1667	0.810158
2022-07-04 14:42:00	40.4333	22.9667	1.98674	59.6667	0.830777
2022-07-04 14:43:00	40.35	23.1667	1.98209	60.5	0.819196
2022-07-04 14:44:00	40.25	22.55	1.98268	59.6667	0.830777
2022-07-04 14:45:00	40.7667	22	1.98105	60.1667	0.82379
2022-07-04 14:46:00	40.8667	23.7333	1.97409	60.8333	0.814652
2022-07-04 14:47:00	40.85	23.0667	1.97878	61	0.812399
2022-07-04 14:48:00	40.9167	22.3667	1.97579	61.1667	0.810158
2022-07-04 14:49:00	40.95	21.7333	1.9765	62.5	0.79266
2022-07-04 14:50:00	40.9	21.1667	1.97679	61.6667	0.803508
2022-07-04 14:51:00	40.8667	21.9167	1.98862	61.3333	0.807929
2022-07-04 14:52:00	40.3333	22.2	2.00324	59.8333	0.828435
2022-07-04 14:53:00	40.05	23.0167	1.99481	59.1667	0.837882
2022-07-04 14:54:00	40.35	22.2333	1.98888	60	0.826106
2022-07-04 14:55:00	40.3167	22.6167	1.99897	59.6667	0.830777
2022-07-04 14:56:00	40.1167	22.2333	2.01473	60.1667	0.82379
2022-07-04 14:57:00	40.0667	22.4167	2.0033	62	0.799134
2022-07-04 14:58:00	40.0833	21.6833	2.00426	60.6667	0.816918
2022-07-04 14:59:00	40.2167	22.1333	1.99281	61.6667	0.803508
2022-07-04 15:00:00	39.9833	22.8167	1.98996	59.8333	0.828435
2022-07-04 15:01:00	39.6333	23	1.99232	59.5	0.833132
2022-07-04 15:02:00	39.5333	23.3	1.98513	59.1667	0.837882
2022-07-04 15:03:00	39.4167	24.2833	1.98276	58.5	0.847545
2022-07-04 15:04:00	39.9	23.85	1.99841	60.8333	0.814652
2022-07-04 15:05:00	40.2333	21.8333	2.01062	60.8333	0.814652
2022-07-04 15:06:00	40.2833	22.9	1.99378	62.1667	0.796964
2022-07-04 15:07:00	40.2167	23.5667	1.98834	62.5	0.79266
2022-07-04 15:08:00	40.0833	22.5	1.99014	62	0.799134
2022-07-04 15:09:00	40.4333	22.1667	1.98331	61.8333	0.801315
2022-07-04 15:10:00	40.8	22.4333	1.99196	61.5	0.805712
2022-07-04 15:11:00	40.3	22.3167	1.98336	60.1667	0.82379
2022-07-04 15:12:00	40.02	21.22	1.97035	58.6	0.846082
2022-07-04 15:13:00	40.4667	21.4667	1.9749	59.3333	0.835501
2022-07-04 15:14:00	40.2667	22.7167	1.9887	59.5	0.833132
2022-07-04 15:15:00	40.1	22.05	1.99349	58.8333	0.842687
2022-07-04 15:16:00	39.6167	21.9333	1.99869	57.3333	0.864996
2022-07-04 15:17:00	39.4167	21.8	1.99593	59.6667	0.830777
2022-07-04 15:18:00	39.1667	22.1333	1.98508	60	0.826106
2022-07-04 15:19:00	39.0833	22.3	1.97469	58.5	0.847545
2022-07-04 15:20:00	39.25	22.5667	1.9771	58.5	0.847545
2022-07-04 15:21:00	39.4167	22.35	1.98118	59	0.840278
2022-07-04 15:22:00	39.45	22.4833	1.98498	58.5	0.847545
2022-07-04 15:23:00	39.3167	22.7667	1.99152	58.8333	0.842687
2022-07-04 15:24:00	39.25	21.75	1.9839	58	0.854938
2022-07-04 15:25:00	39.1	22.1	1.98341	59.3333	0.835501
2022-07-04 15:26:00	39.0833	22.8333	1.99314	60.6667	0.816918
2022-07-04 15:27:00	39.2833	22.3167	1.98669	60.6667	0.816918
2022-07-04 15:28:00	39.1333	22.5	1.97315	59	0.840278
2022-07-04 15:29:00	39.1833	22.1667	1.9701	58.1667	0.85246
2022-07-04 15:30:00	38.8667	22.8667	1.96938	57	0.870113
2022-07-04 15:31:00	38.75	23.2833	1.97884	57.5	0.86246
2022-07-04 15:32:00	39.0333	23.4667	1.97361	58.5	0.847545
2022-07-04 15:33:00	38.8333	23.8167	1.97462	59.1667	0.837882
2022-07-04 15:34:00	39.1333	21.8667	1.98477	61.3333	0.807929
2022-07-04 15:35:00	39.1667	20.9833	1.98281	60.6667	0.816918
2022-07-04 15:36:00	39.2667	21.0667	1.97731	61	0.812399
2022-07-04 15:37:00	39.1333	21.4333	1.97252	57.8333	0.857431
2022-07-04 15:38:00	39.1667	20.9333	1.97459	57.5	0.86246
2022-07-04 15:39:00	38.9833	21.6167	1.97783	57.3333	0.864996
2022-07-04 15:40:00	39.1333	21.2667	1.97668	57.5	0.86246
2022-07-04 15:41:00	38.9333	21.1833	1.97686	57.1667	0.867547
2022-07-04 15:42:00	38.8833	21.8333	1.97921	57.6667	0.859938
2022-07-04 15:43:00	38.7333	21.25	1.98373	58.5	0.847545
2022-07-04 15:44:00	38.85	21.1167	1.98087	58.5	0.847545
2022-07-04 15:45:00	38.7333	22.3667	1.97168	58.1667	0.85246
2022-07-04 15:46:00	38.9833	22.8667	1.96769	58.6667	0.845109
2022-07-04 15:47:00	38.9	22.7667	1.96843	58.5	0.847545
2022-07-04 15:48:00	38.5	23.4333	1.97297	57.6667	0.859938
2022-07-04 15:49:00	38.5833	23.3	1.96797	58.5	0.847545
2022-07-04 15:50:00	38.95	23.3	1.97376	61	0.812399
2022-07-04 15:51:00	38.9	23.7	1.97959	61.5	0.805712
2022-07-04 15:52:00	39.0833	22.85	1.97637	60	0.826106
2022-07-04 15:53:00	39	23.35	1.97086	58.8333	0.842687
2022-07-04 15:54:00	38.9833	21.7333	1.96865	58.3333	0.849996
2022-07-04 15:55:00	38.65	22.45	1.97498	57	0.870113
2022-07-04 15:56:00	39.05	22.2667	1.98389	58.8333	0.842687
2022-07-04 15:57:00	38.8833	22.35	1.98093	60.5	0.819196
2022-07-04 15:58:00	39.0167	23.4833	1.98026	61.1667	0.810158
2022-07-04 15:59:00	39.1833	22.5167	1.9747	60.1667	0.82379
2022-07-04 16:00:00	38.9833	21.6	1.97072	58.5	0.847545
2022-07-04 16:01:00	38.7833	22.35	1.97793	58.1667	0.85246
2022-07-04 16:02:00	38.5333	22.2833	1.97442	57.5	0.86246
2022-07-04 16:03:00	38.5667	22.0167	1.97688	57.5	0.86246
2022-07-04 16:04:00	38.45	21.6	1.97953	59.3333	0.835501
2022-07-04 16:05:00	38.4	21.2333	1.9817	59.5	0.833132
2022-07-04 16:06:00	38.55	20.5	1.98348	57.5	0.86246
2022-07-04 16:07:00	38.4333	20.6167	1.97511	56.5	0.877902
2022-07-04 16:08:00	38.2167	21.5667	1.98154	56.1667	0.883172
2022-07-04 16:09:00	38.7	21.1	1.97879	57.3333	0.864996
2022-07-04 16:10:00	38.7167	21.65	1.97844	59	0.840278
2022-07-04 16:11:00	38.7833	22.5667	1.97497	59.8333	0.828435
2022-07-04 16:12:00	38.4167	21.85	1.97815	58.1667	0.85246
2022-07-04 16:13:00	38.2833	20.3333	1.98208	56.3333	0.880529
2022-07-04 16:14:00	38.2833	20.5667	1.98414	56	0.88583
2022-07-04 16:15:00	38.1167	21.3167	1.98416	55.5	0.893901
2022-07-04 16:16:00	38.25	21.3	1.97688	55.1667	0.899363
2022-07-04 16:17:00	38.3	20.8667	1.98454	56.5	0.877902
2022-07-04 16:18:00	38.15	21.0667	1.98124	58	0.854938
2022-07-04 16:19:00	38.45	21.1333	1.97528	57.3333	0.864996
2022-07-04 16:20:00	38.4333	21.0667	1.97547	56.8333	0.872694
2022-07-04 16:21:00	38.5833	21.4	1.97419	57.6667	0.859938
2022-07-04 16:22:00	38.5833	20.3167	1.97982	57	0.870113
2022-07-04 16:23:00	38.25	20.7667	1.98754	58	0.854938
2022-07-04 16:24:00	38.35	21.3	1.98759	59.1667	0.837882
2022-07-04 16:25:00	38.25	20.95	1.98676	57.6667	0.859938
2022-07-04 16:26:00	38.5333	20.8333	1.97942	56.6667	0.875291
2022-07-04 16:27:00	38.2833	21.4	1.98425	55.5	0.893901
2022-07-04 16:28:00	38.2667	21.45	1.99603	55.5	0.893901
2022-07-04 16:29:00	38.15	21.4167	1.99027	55	0.902119
2022-07-04 16:30:00	38.15	21.4	1.98594	58.1667	0.85246
2022-07-04 16:31:00	38.1167	20	1.98996	58.5	0.847545
2022-07-04 16:32:00	38.1167	20.7333	1.99101	57.1667	0.867547
2022-07-04 16:33:00	38.2333	20.3333	1.9847	56.5	0.877902
2022-07-04 16:34:00	38.2833	20.2833	1.9833	56.1667	0.883172
2022-07-04 16:35:00	38.1667	20.8	1.98513	55.6667	0.891195
2022-07-04 16:36:00	38.3333	20.8333	1.97898	59	0.840278
2022-07-04 16:37:00	38.4	21.25	1.97726	59	0.840278
2022-07-04 16:38:00	38.4833	20.5	1.98349	55.6667	0.891195
2022-07-04 16:39:00	38.7333	20.6667	1.98182	57.1667	0.867547
2022-07-04 16:40:00	38.6	20	1.98579	56.6667	0.875291
2022-07-04 16:41:00	38.5	19.9333	1.98948	55.5	0.893901
2022-07-04 16:42:00	38.6	20.8667	1.99346	57.6667	0.859938
2022-07-04 16:43:00	38.35	20.1333	1.99026	58.5	0.847545
2022-07-04 16:44:00	38.2833	20.2667	1.9888	57.5	0.86246
2022-07-04 16:45:00	38.5	21.18	1.99321	57.2	0.867036
2022-07-04 16:46:00	38.5833	20.4667	1.98548	56.5	0.877902
2022-07-04 16:47:00	38.5167	20.75	1.99027	56.3333	0.880529
2022-07-04 16:48:00	38.55	20.2833	1.99179	56.6667	0.875291
2022-07-04 16:49:00	38.5333	20.9833	2.00075	56.6667	0.875291
2022-07-04 16:50:00	38.6667	21.25	2.00219	59.3333	0.835501
2022-07-04 16:51:00	38.7333	21.95	2.003	60	0.826106
2022-07-04 16:52:00	38.8833	21.55	1.99118	59	0.840278
2022-07-04 16:53:00	38.8	21.75	1.98992	56.8333	0.872694
2022-07-04 16:54:00	38.85	19.8333	1.98886	56.6667	0.875291
2022-07-04 16:55:00	38.9	20.9	1.99156	56.5	0.877902
2022-07-04 16:56:00	38.7167	20.7833	1.99676	57	0.870113
2022-07-04 16:57:00	38.6667	20.8667	2.00021	59.1667	0.837882
2022-07-04 16:58:00	38.65	21.4167	1.99208	59.1667	0.837882
2022-07-04 16:59:00	38.6833	20.9167	1.99438	58.8333	0.842687
2022-07-04 17:00:00	38.6	21.5167	1.99945	57.6667	0.859938
2022-07-04 17:01:00	38.7667	21.8833	1.99699	57.6667	0.859938
2022-07-04 17:02:00	38.9	20.85	1.99779	57.6667	0.859938
2022-07-04 17:03:00	38.8333	20.7667	1.99831	57.6667	0.859938
2022-07-04 17:04:00	38.65	20.2667	2.00506	56.6667	0.875291
2022-07-04 17:05:00	38.6333	20.4333	2.00079	56.1667	0.883172
2022-07-04 17:06:00	38.6167	20.6833	1.99956	59	0.840278
2022-07-04 17:07:00	38.7667	21.75	1.99775	59.8333	0.828435
2022-07-04 17:08:00	38.9	22.0833	1.99544	59.6667	0.830777
2022-07-04 17:09:00	39.0833	21.0833	2.00311	58.5	0.847545
2022-07-04 17:10:00	38.85	21	2.00035	57.6667	0.859938
2022-07-04 17:11:00	38.75	21.4333	2.0001	57.5	0.86246
2022-07-04 17:12:00	38.9167	21.6	2.00182	57.8333	0.857431
2022-07-04 17:13:00	38.7	20.8167	1.99884	57.3333	0.864996
2022-07-04 17:14:00	38.6	20.7	1.99772	56.8333	0.872694
2022-07-04 17:15:00	38.5833	20.8167	2.00045	58.6667	0.845109
2022-07-04 17:16:00	38.4333	21.2	2.00675	58.6667	0.845109
2022-07-04 17:17:00	38.45	21.0667	2.00072	59.1667	0.837882
2022-07-04 17:18:00	38.75	21.4	1.99411	58.1667	0.85246
2022-07-04 17:19:00	38.6833	21.3167	1.98959	57.8333	0.857431
2022-07-04 17:20:00	38.6333	21.1333	1.99109	57.1667	0.867547
2022-07-04 17:21:00	38.8667	21.2833	1.99267	57.5	0.86246
2022-07-04 17:22:00	38.7833	22.35	1.99515	58	0.854938
2022-07-04 17:23:00	38.75	21.6833	1.99636	58	0.854938
2022-07-04 17:24:00	38.8167	20.9167	1.99724	59.8333	0.828435
2022-07-04 17:25:00	38.7333	20.85	1.99729	59.1667	0.837882
2022-07-04 17:26:00	38.8833	21.9667	2.00072	60.3333	0.821486
2022-07-04 17:27:00	38.7	21.5167	2.003	58.3333	0.849996
2022-07-04 17:28:00	38.8167	21.05	2.0013	57.5	0.86246
2022-07-04 17:29:00	38.8167	21.7667	2.00831	57.6667	0.859938
2022-07-04 17:30:00	38.7667	21.3833	2.00548	58	0.854938
2022-07-04 17:31:00	38.6167	20.6833	2.00256	59	0.840278
2022-07-04 17:32:00	38.4333	20.8833	2.00149	58.8333	0.842687
2022-07-04 17:33:00	38.45	20.6167	1.99675	56.5	0.877902
2022-07-04 17:34:00	38.35	21.0667	2.00326	56.5	0.877902
2022-07-04 17:35:00	38.4333	20.9167	2.00238	57.1667	0.867547
2022-07-04 17:36:00	38.4	21.5833	1.99901	57	0.870113
2022-07-04 17:37:00	38.5667	21.5667	1.99846	57.8333	0.857431
2022-07-04 17:38:00	38.55	21.0833	1.99951	58	0.854938
2022-07-04 17:39:00	38.6667	21.65	2.00079	60	0.826106
2022-07-04 17:40:00	38.7667	22.3333	2.00013	60.5	0.819196
2022-07-04 17:41:00	39.0167	22.4667	1.9944	60	0.826106
2022-07-04 17:42:00	38.7333	22.3333	1.99309	58.3333	0.849996
2022-07-04 17:43:00	38.7333	22.1667	2.00121	58.1667	0.85246
2022-07-04 17:44:00	38.5	21.65	2.00867	57.8333	0.857431
2022-07-04 17:45:00	38.4667	22.1667	2.00433	57.6667	0.859938
2022-07-04 17:46:00	38.25	22.2	2.00114	58.3333	0.849996
2022-07-04 17:47:00	38.4833	21.7333	1.9956	59.6667	0.830777
2022-07-04 17:48:00	38.6	21.1	1.99946	59.5	0.833132
2022-07-04 17:49:00	38.3	22.5167	1.99749	57.5	0.86246
2022-07-04 17:50:00	38.5833	22.45	1.99371	58.6667	0.845109
2022-07-04 17:51:00	38.5667	22.35	1.98556	59.3333	0.835501
2022-07-04 17:52:00	38.7833	21.8833	1.98485	58.8333	0.842687
2022-07-04 17:53:00	38.7167	21.5333	1.99685	58.3333	0.849996
2022-07-04 17:54:00	38.6167	21.4667	2.00826	59.3333	0.835501
2022-07-04 17:55:00	38.5167	21.25	1.99994	59.6667	0.830777
2022-07-04 17:56:00	38.4833	22.6333	2.00175	59.3333	0.835501
2022-07-04 17:57:00	38.65	23.1	2.00433	58.3333	0.849996
2022-07-04 17:58:00	38.7833	23.1	1.99899	59.5	0.833132
2022-07-04 17:59:00	38.7833	22.35	1.99088	59.5	0.833132
2022-07-04 18:00:00	38.6667	22.0333	1.9843	58.1667	0.85246
2022-07-04 18:01:00	38.5167	22.5667	1.98881	58	0.854938
2022-07-04 18:02:00	38.4167	21.5167	1.99824	57.3333	0.864996
2022-07-04 18:03:00	38.15	22.05	1.99928	58.8333	0.842687
2022-07-04 18:04:00	38.2833	21.9	1.99845	60.1667	0.82379
2022-07-04 18:05:00	38.1	22.35	1.994	59.3333	0.835501
2022-07-04 18:06:00	37.8667	22.5333	1.98637	57.8333	0.857431
2022-07-04 18:07:00	37.95	22.0667	1.98984	57.6667	0.859938
2022-07-04 18:08:00	38.1167	22.2	1.98595	58	0.854938
2022-07-04 18:09:00	37.6167	22.1833	1.99214	56.1667	0.883172
2022-07-04 18:10:00	37.9667	22.2833	2.00382	57.3333	0.864996
2022-07-04 18:11:00	38.1	22.25	1.99825	60.3333	0.821486
2022-07-04 18:12:00	37.8167	21.6667	1.98985	58.8333	0.842687
2022-07-04 18:13:00	37.4833	22.1	2.01614	56.6667	0.875291
2022-07-04 18:14:00	37.3833	21.9333	2.00148	56.5	0.877902
2022-07-04 18:15:00	37.4	21.8667	2.01024	56.5	0.877902
2022-07-04 18:16:00	37.5667	21.6667	2.00708	56.5	0.877902
2022-07-04 18:17:00	37.5167	21.8833	2.00118	57.5	0.86246
2022-07-04 18:18:00	37.35	21.8667	2.00203	58.6667	0.845109
2022-07-04 18:19:00	37.3	22.02	2.00664	57.8	0.857931
2022-07-04 18:20:00	37.1667	22.4167	2.01556	56.3333	0.880529
2022-07-04 18:21:00	37.3333	22.45	2.02035	57	0.870113
2022-07-04 18:22:00	37.45	22.6333	2.02726	57.5	0.86246
2022-07-04 18:23:00	37.4667	22.0167	2.02931	58	0.854938
2022-07-04 18:24:00	37.45	22.4333	2.03278	59.1667	0.837882
2022-07-04 18:25:00	37.4667	21.8167	2.00374	57.3333	0.864996
2022-07-04 18:26:00	37.3833	22.1167	1.99151	56.8333	0.872694
2022-07-04 18:27:00	37.3167	22.3667	2.00322	56.5	0.877902
2022-07-04 18:28:00	37.2667	22.3	2.0146	57	0.870113
2022-07-04 18:29:00	37.2167	22.15	2.01244	57.8333	0.857431
2022-07-04 18:30:00	37.25	21.9333	2.01501	58.3333	0.849996
2022-07-04 18:31:00	36.9833	22.2833	2.00793	56.1667	0.883172
2022-07-04 18:32:00	36.8333	22.3	2.0007	55.3333	0.896624
2022-07-04 18:33:00	36.7333	22.9	1.99866	56.3333	0.880529
2022-07-04 18:34:00	36.8333	22.4	2.00306	56	0.88583
2022-07-04 18:35:00	36.8833	22.3667	2.00659	58.1667	0.85246
2022-07-04 18:36:00	37	21.8833	2.00307	58.3333	0.849996
2022-07-04 18:37:00	36.8333	22.7167	2.00663	56.8333	0.872694
2022-07-04 18:38:00	36.75	23	2.0044	57	0.870113
2022-07-04 18:39:00	36.8	22.9	1.99945	57	0.870113
2022-07-04 18:40:00	36.7167	22.9	1.99992	56.5	0.877902
2022-07-04 18:41:00	36.5833	22.5667	1.99373	58.5	0.847545
2022-07-04 18:42:00	36.55	22.55	1.98954	57.1667	0.867547
2022-07-04 18:43:00	36.6167	22.9667	1.99695	57.3333	0.864996
2022-07-04 18:44:00	36.6	23.1167	2.00051	56.6667	0.875291
2022-07-04 18:45:00	36.6833	22.55	1.99758	57.6667	0.859938
2022-07-04 18:46:00	36.4167	22.5833	2.00072	57.8333	0.857431
2022-07-04 18:47:00	36.35	23.1333	2.005	57	0.870113
2022-07-04 18:48:00	36.6	23.2833	1.99825	57	0.870113
2022-07-04 18:49:00	36.6333	22.7	1.99803	57	0.870113
2022-07-04 18:50:00	36.3333	23.0167	1.9964	56.6667	0.875291
2022-07-04 18:51:00	36.35	23.5	1.99558	58.8333	0.842687
2022-07-04 18:52:00	36.3167	22.95	1.9994	57.6667	0.859938
2022-07-04 18:53:00	36.2	22.5667	2.00128	56.3333	0.880529
2022-07-04 18:54:00	36.1	22.45	2.00231	55.1667	0.899363
2022-07-04 18:55:00	36.0167	22.4667	2.00464	56.3333	0.880529
2022-07-04 18:56:00	36.0333	23.1667	2.00762	58.3333	0.849996
2022-07-04 18:57:00	36.2	22.7833	2.00912	57	0.870113
2022-07-04 18:58:00	36.2167	23.3833	2.00638	57.1667	0.867547
2022-07-04 18:59:00	36.25	23.1667	2.00711	56.8333	0.872694
2022-07-04 19:00:00	36.1667	22.8167	2.01142	57.5	0.86246
2022-07-04 19:01:00	35.85	22.8667	2.01092	57.8333	0.857431
2022-07-04 19:02:00	35.8833	23.3333	2.00619	56.6667	0.875291
2022-07-04 19:03:00	35.8833	23.5167	2.00645	55.8333	0.888504
2022-07-04 19:04:00	36.0833	23.5	2.00357	56.8333	0.872694
2022-07-04 19:05:00	36.3167	23.55	2.00682	58	0.854938
2022-07-04 19:06:00	35.9167	23.6167	2.00864	58	0.854938
2022-07-04 19:07:00	36.1667	22.8167	2.00772	57.5	0.86246
2022-07-04 19:08:00	36.2167	24	2.01375	56.6667	0.875291
2022-07-04 19:09:00	36.2667	23.3	2.01074	56.6667	0.875291
2022-07-04 19:10:00	36.3667	24.4167	2.01002	57.1667	0.867547
2022-07-04 19:11:00	36.25	24.4667	2.00615	59.3333	0.835501
2022-07-04 19:12:00	36.4333	23.85	2.00618	59.5	0.833132
2022-07-04 19:13:00	36.3	23.8667	1.99779	57.5	0.86246
2022-07-04 19:14:00	36.6	23.9	2.00242	57.6667	0.859938
2022-07-04 19:15:00	36.4	23.9167	1.99073	57.1667	0.867547
2022-07-04 19:16:00	36.25	25.1833	1.99173	59.3333	0.835501
2022-07-04 19:17:00	36.3167	24.4167	2.00438	59.8333	0.828435
2022-07-04 19:18:00	36.4833	24.3	2.00308	58.3333	0.849996
2022-07-04 19:19:00	36.3333	24.0667	2.00947	57.8333	0.857431
2022-07-04 19:20:00	35.7	24.4167	1.99206	56	0.88583
2022-07-04 19:21:00	35.6667	25.5167	1.98799	59	0.840278
2022-07-04 19:22:00	35.7667	25.3667	1.9916	58.8333	0.842687
2022-07-04 19:23:00	36.2667	24.45	1.99455	58.5	0.847545
2022-07-04 19:24:00	36.2333	25.5333	1.9937	58.5	0.847545
2022-07-04 19:25:00	36.1333	24.95	1.99282	58.1667	0.85246
2022-07-04 19:26:00	36.1333	25.3167	1.9928	60.3333	0.821486
2022-07-04 19:27:00	36.0333	25.3167	1.99353	59.6667	0.830777
2022-07-04 19:28:00	36	25.6833	1.99518	58.3333	0.849996
2022-07-04 19:29:00	36.0333	25.5667	1.99869	58.6667	0.845109
2022-07-04 19:30:00	35.7333	26.2167	2.00191	58.1667	0.85246
2022-07-04 19:31:00	35.6667	25.45	2.00267	58.6667	0.845109
2022-07-04 19:32:00	35.6333	25.4667	2.00295	59.8333	0.828435
2022-07-04 19:33:00	35.8667	25.3667	2.00153	58.3333	0.849996
2022-07-04 19:34:00	35.8833	25.1333	1.99561	58.5	0.847545
2022-07-04 19:35:00	35.9167	25.2	1.99613	58.1667	0.85246
2022-07-04 19:36:00	35.35	25.4833	1.99411	58.5	0.847545
2022-07-04 19:37:00	35.3	25.8833	1.99414	57.6667	0.859938
2022-07-04 19:38:00	35.1	26.1833	1.99425	56.6667	0.875291
2022-07-04 19:39:00	35.3833	26.05	1.99743	57.8333	0.857431
2022-07-04 19:40:00	35.5833	25.7833	1.99663	60.1667	0.82379
2022-07-04 19:41:00	35.35	26.95	1.99226	59.8333	0.828435
2022-07-04 19:42:00	34.8167	26.6333	1.99229	57.6667	0.859938
2022-07-04 19:43:00	34.5667	27	1.99251	56.8333	0.872694
2022-07-04 19:44:00	34.6333	26.6667	1.99085	58	0.854938
2022-07-04 19:45:00	34.6	27.05	1.98692	58.8333	0.842687
2022-07-04 19:46:00	34.5833	26.6	1.98704	57.5	0.86246
2022-07-04 19:47:00	34.6	26.65	1.98927	57.6667	0.859938
2022-07-04 19:48:00	34.4	26.8667	1.98942	57.8333	0.857431
2022-07-04 19:49:00	34.1333	27.2167	1.98858	59	0.840278
2022-07-04 19:50:00	34.2167	27.1333	1.99107	58	0.854938
2022-07-04 19:51:00	34.1833	26.95	1.99249	56.8333	0.872694
2022-07-04 19:52:00	34.0833	26.9667	1.9912	57.5	0.86246
2022-07-04 19:53:00	33.9667	26.7833	2.00159	58.3333	0.849996
2022-07-04 19:54:00	33.9833	26.8667	1.9978	57.1667	0.867547
2022-07-04 19:55:00	33.88	26.9	1.99157	56.6	0.876333
2022-07-04 19:56:00	33.9333	26.75	1.99002	57.3333	0.864996
2022-07-04 19:57:00	33.8833	27.0833	1.98962	59.1667	0.837882
2022-07-04 19:58:00	33.7333	26.75	1.98951	56.6667	0.875291
2022-07-04 19:59:00	33.6667	26.5167	1.9899	55.5	0.893901
2022-07-04 20:00:00	33.8667	26.5167	1.99025	57.8333	0.857431
2022-07-04 20:01:00	33.9167	26.5167	1.98972	58.3333	0.849996
2022-07-04 20:02:00	33.9667	26.3	1.989	56.5	0.877902
2022-07-04 20:03:00	33.7667	26.5333	1.98946	56	0.88583
2022-07-04 20:04:00	33.65	26.5333	1.99132	58.1667	0.85246
2022-07-04 20:05:00	33.6	26.6167	1.99239	56.8333	0.872694
2022-07-04 20:06:00	33.6	26.5667	1.99516	56.1667	0.883172
2022-07-04 20:07:00	33.5	26.4667	1.99683	56.3333	0.880529
2022-07-04 20:08:00	33.3333	26.4833	2.00497	57.6667	0.859938
2022-07-04 20:09:00	33.4	26.6667	2.00875	56.3333	0.880529
2022-07-04 20:10:00	33.3167	26.5167	2.0085	55.1667	0.899363
2022-07-04 20:11:00	33.2833	26.5667	2.00671	57.5	0.86246
2022-07-04 20:12:00	33.35	26.8	1.99867	57.1667	0.867547
2022-07-04 20:13:00	33.3833	26.6167	1.99357	56.3333	0.880529
2022-07-04 20:14:00	33.4	26.5667	1.99758	56.1667	0.883172
2022-07-04 20:15:00	33.3833	26.3	1.99713	56.8333	0.872694
2022-07-04 20:16:00	33.2667	26.6	1.99269	54.5	0.910487
2022-07-04 20:17:00	33.2667	26.6167	1.99593	54.5	0.910487
2022-07-04 20:18:00	33.3333	26.45	1.99582	58	0.854938
2022-07-04 20:19:00	33.3	26.7833	1.99581	57.6667	0.859938
2022-07-04 20:20:00	33.4167	26.85	2.00304	56.5	0.877902
2022-07-04 20:21:00	33.2667	27.65	2.00932	56.5	0.877902
2022-07-04 20:22:00	33.4667	27.2667	2.00685	59.5	0.833132
2022-07-04 20:23:00	33.4167	27.2167	2.0083	56.8333	0.872694
2022-07-04 20:24:00	33.3833	26.9167	2.0107	56.6667	0.875291
2022-07-04 20:25:00	33.5333	27.2167	2.00976	58.3333	0.849996
2022-07-04 20:26:00	33.5333	27.5333	2.00178	58.3333	0.849996
2022-07-04 20:27:00	33.45	28	1.99686	57.1667	0.867547
2022-07-04 20:28:00	33.5167	27.4833	1.99516	56.8333	0.872694
2022-07-04 20:29:00	33.3167	27.1	1.99518	58.1667	0.85246
2022-07-04 20:30:00	33.4833	27.65	1.99866	58.5	0.847545
2022-07-04 20:31:00	33.65	27.4167	1.99503	57.5	0.86246
2022-07-04 20:32:00	33.5667	27.3167	1.99246	57.8333	0.857431
2022-07-04 20:33:00	33.5833	27.5167	1.99139	59.3333	0.835501
2022-07-04 20:34:00	33.9	27.1333	1.99319	57.6667	0.859938
2022-07-04 20:35:00	33.9833	27	1.99834	57.3333	0.864996
2022-07-04 20:36:00	33.9167	26.6833	1.99664	57	0.870113
2022-07-04 20:37:00	33.85	27.3333	1.99648	59.1667	0.837882
2022-07-04 20:38:00	33.9167	26.9333	2.00166	58.3333	0.849996
2022-07-04 20:39:00	33.8	26.8333	2.00895	57	0.870113
2022-07-04 20:40:00	33.8333	26.9833	2.01132	57.1667	0.867547
2022-07-04 20:41:00	34.0667	26.4667	2.01563	59.3333	0.835501
2022-07-04 20:42:00	34.2	26.2833	2.02011	57.6667	0.859938
2022-07-04 20:43:00	34.2833	26.7167	2.01712	57.1667	0.867547
2022-07-04 20:44:00	34.0333	28.1167	2.02205	56.6667	0.875291
2022-07-04 20:45:00	33.95	28.2667	2.02039	58.3333	0.849996
2022-07-04 20:46:00	33.95	27.3	2.0178	56.8333	0.872694
2022-07-04 20:47:00	33.9667	26.6	2.01502	56.6667	0.875291
2022-07-04 20:48:00	34.05	27.4667	2.01433	59	0.840278
2022-07-04 20:49:00	34.05	27.2667	2.01611	59.6667	0.830777
2022-07-04 20:50:00	33.8667	27.25	2.01477	58.1667	0.85246
2022-07-04 20:51:00	33.8833	27.0667	2.01594	57.6667	0.859938
2022-07-04 20:52:00	33.7	27.5667	2.01631	58.5	0.847545
2022-07-04 20:53:00	33.65	27.1833	2.01808	59.3333	0.835501
2022-07-04 20:54:00	33.3833	27.5	2.02333	57.3333	0.864996
2022-07-04 20:55:00	33.4167	27	2.02608	56.8333	0.872694
2022-07-04 20:56:00	33.5	26.9667	2.02473	58.1667	0.85246
2022-07-04 20:57:00	33.4167	27.6	2.02295	58.6667	0.845109
2022-07-04 20:58:00	33.5	27.5	2.01319	57	0.870113
2022-07-04 20:59:00	33.5	27.5667	2.01468	56.6667	0.875291
2022-07-04 21:00:00	33.5667	27.6667	2.01656	57.8333	0.857431
2022-07-04 21:01:00	33.4667	27.6667	2.01883	58.1667	0.85246
2022-07-04 21:02:00	33.55	27.5167	2.0243	57	0.870113
2022-07-04 21:03:00	33.4	27.7167	2.02885	56.1667	0.883172
2022-07-04 21:04:00	33.15	27.75	2.02889	57.3333	0.864996
2022-07-04 21:05:00	33.4167	27.6	2.03064	56.6667	0.875291
2022-07-04 21:06:00	33.2167	28.4333	2.03878	56.6667	0.875291
2022-07-04 21:07:00	33.1833	28.2	2.05357	58.5	0.847545
2022-07-04 21:08:00	33.15	28.4667	2.05312	58.6667	0.845109
2022-07-04 21:09:00	33.1667	27.8167	2.04994	56.3333	0.880529
2022-07-04 21:10:00	33.1167	28.3	2.04994	57	0.870113
2022-07-04 21:11:00	33.0833	28.3	2.04538	59	0.840278
2022-07-04 21:12:00	33.1167	28.7667	2.03691	58	0.854938
2022-07-04 21:13:00	33.1	28.0333	2.03368	56.6667	0.875291
2022-07-04 21:14:00	33.3667	28.3667	2.03491	57	0.870113
2022-07-04 21:15:00	33.5	28.1167	2.0352	59.1667	0.837882
2022-07-04 21:16:00	33.5667	27.4667	2.03261	59	0.840278
2022-07-04 21:17:00	33.6333	27.3667	2.02865	57.5	0.86246
2022-07-04 21:18:00	33.7	26.85	2.02671	57.1667	0.867547
2022-07-04 21:19:00	33.6333	28.25	2.02609	59.1667	0.837882
2022-07-04 21:20:00	33.7	27.8167	2.02611	58.1667	0.85246
2022-07-04 21:21:00	33.7	27.4667	2.02522	57.5	0.86246
2022-07-04 21:22:00	33.7333	27.35	2.02435	57.1667	0.867547
2022-07-04 21:23:00	33.7833	27.4333	2.02443	59.6667	0.830777
2022-07-04 21:24:00	33.8	27.55	2.02713	57.8333	0.857431
2022-07-04 21:25:00	33.8	27.2333	2.02872	57.1667	0.867547
2022-07-04 21:26:00	33.6667	28.5833	2.02796	57.5	0.86246
2022-07-04 21:27:00	33.6833	28.6167	2.02745	59.3333	0.835501
2022-07-04 21:28:00	33.7	28.1833	2.02805	57.6667	0.859938
2022-07-04 21:29:00	33.7167	27.85	2.02821	57.6667	0.859938
2022-07-04 21:30:00	33.5833	28.6167	2.03169	57.8333	0.857431
2022-07-04 21:31:00	33.5167	28.6833	2.06004	59.5	0.833132
2022-07-04 21:32:00	33.6	28.4333	2.1022	57.6667	0.859938
2022-07-04 21:33:00	33.6	28.3	2.17386	57.6	0.860945
2022-07-04 21:34:00	33.6667	28.4833	2.22597	58	0.854938
2022-07-04 21:35:00	33.7	28.1	2.22383	60.3333	0.821486
2022-07-04 21:36:00	33.7	28.1833	2.20228	59.1667	0.837882
2022-07-04 21:37:00	33.5833	28.4333	2.18662	58	0.854938
2022-07-04 21:38:00	33.3833	28.5	2.18233	57.5	0.86246
2022-07-04 21:39:00	33.3333	28.45	2.15302	59.1667	0.837882
2022-07-04 21:40:00	33.2833	29.0167	2.11567	57.1667	0.867547
2022-07-04 21:41:00	33.3167	29	2.09924	57.5	0.86246
2022-07-04 21:42:00	33.3	29.0833	2.07693	58.8333	0.842687
2022-07-04 21:43:00	33.3167	28.95	2.06484	60	0.826106
2022-07-04 21:44:00	33.4	29.2833	2.0527	58.5	0.847545
2022-07-04 21:45:00	32.95	29.7333	2.0439	57	0.870113
2022-07-04 21:46:00	33.1667	29.5	2.04163	60.1667	0.82379
2022-07-04 21:47:00	33.2667	29.5667	2.04235	58.5	0.847545
2022-07-04 21:48:00	33.25	29.6667	2.04105	58.1667	0.85246
2022-07-04 21:49:00	33.1333	30.15	2.04011	59.1667	0.837882
2022-07-04 21:50:00	33.0667	29.7833	2.03778	60.3333	0.821486
2022-07-04 21:51:00	32.85	31.2667	2.03512	57.8333	0.857431
2022-07-04 21:52:00	32.9667	30.4333	2.03015	59	0.840278
2022-07-04 21:53:00	32.9167	30.3667	2.03077	60.3333	0.821486
2022-07-04 21:54:00	33.05	30.95	2.0302	58.5	0.847545
2022-07-04 21:55:00	33.0333	30.0167	2.028	58.5	0.847545
2022-07-04 21:56:00	33.05	30.6667	2.02364	59.6667	0.830777
2022-07-04 21:57:00	32.95	30.5667	2.0194	59.5	0.833132
2022-07-04 21:58:00	33	30.65	2.01886	58.3333	0.849996
2022-07-04 21:59:00	33	30.3333	2.01835	59.6667	0.830777
2022-07-04 22:00:00	33.0833	29.8333	2.01752	59.1667	0.837882
2022-07-04 22:01:00	33.0333	30.0667	2.01341	58.1667	0.85246
2022-07-04 22:02:00	33.0167	29.6667	2.00932	58.6667	0.845109
2022-07-04 22:03:00	32.9833	30	2.00809	60.3333	0.821486
2022-07-04 22:04:00	33.0667	30.1333	2.00791	58.5	0.847545
2022-07-04 22:05:00	32.9833	29.5167	2.00937	58.1667	0.85246
2022-07-04 22:06:00	32.8333	30.7333	2.01057	59.3333	0.835501
2022-07-04 22:07:00	32.7333	30.3667	2.01155	59	0.840278
2022-07-04 22:08:00	32.65	31.1	2.01263	58.1667	0.85246
2022-07-04 22:09:00	32.5833	31.1333	2.01364	58.6667	0.845109
2022-07-04 22:10:00	32.7	30.55	2.01376	60.1667	0.82379
2022-07-04 22:11:00	32.7	30.9	2.01473	58.1667	0.85246
2022-07-04 22:12:00	32.6667	30.7833	2.01472	59.5	0.833132
2022-07-04 22:13:00	32.7	29.7833	2.01818	58.8333	0.842687
2022-07-04 22:14:00	32.7	30.1	2.02698	57.8333	0.857431
2022-07-04 22:15:00	32.65	30.5667	2.02616	58.5	0.847545
2022-07-04 22:16:00	32.5833	30.8333	2.02421	59.8333	0.828435
2022-07-04 22:17:00	32.35	31.5333	2.02333	57.6667	0.859938
2022-07-04 22:18:00	32.4667	31.7	2.03692	58.6667	0.845109
2022-07-04 22:19:00	32.4833	31.85	2.05271	60	0.826106
2022-07-04 22:20:00	32.4333	31.5667	2.05909	58.3333	0.849996
2022-07-04 22:21:00	32.3667	31.65	2.05474	57.8333	0.857431
2022-07-04 22:22:00	32.3167	31.55	2.05385	60.1667	0.82379
2022-07-04 22:23:00	32.4	31	2.06045	58.8333	0.842687
2022-07-04 22:24:00	32.4	31.2833	2.05967	58	0.854938
2022-07-04 22:25:00	32.4	30.8667	2.05716	59.5	0.833132
2022-07-04 22:26:00	32.4	30.9	2.05481	59	0.840278
2022-07-04 22:27:00	32.4	31.4167	2.05542	57.6667	0.859938
2022-07-04 22:28:00	32.4	31.8167	2.05729	59.5	0.833132
2022-07-04 22:29:00	32.3667	31.6167	2.07325	59.5	0.833132
2022-07-04 22:30:00	32.3167	31.1833	2.08142	58.5	0.847545
2022-07-04 22:31:00	32.3	32	2.09321	58.6667	0.845109
2022-07-04 22:32:00	32.2	32.85	2.09267	60.3333	0.821486
2022-07-04 22:33:00	32.2	32.8167	2.08772	58.5	0.847545
2022-07-04 22:34:00	31.9833	33.0667	2.08233	58.5	0.847545
2022-07-04 22:35:00	32	32.9167	2.0739	59.8333	0.828435
2022-07-04 22:36:00	32	32.55	2.05854	58.8333	0.842687
2022-07-04 22:37:00	31.9333	32.2833	2.04511	58.1667	0.85246
2022-07-04 22:38:00	31.9667	32.2	2.04259	59.3333	0.835501
2022-07-04 22:39:00	31.9	32.0667	2.04218	59	0.840278
2022-07-04 22:40:00	31.8667	32.6667	2.04399	57.5	0.86246
2022-07-04 22:41:00	31.95	31.75	2.04659	58.6667	0.845109
2022-07-04 22:42:00	31.9	31.55	2.04986	60.3333	0.821486
2022-07-04 22:43:00	31.8667	32.2167	2.0533	57.6667	0.859938
2022-07-04 22:44:00	31.8167	31.85	2.06135	57.5	0.86246
2022-07-04 22:45:00	31.85	31.95	2.06068	60	0.826106
2022-07-04 22:46:00	31.9	32	2.05937	58.5	0.847545
2022-07-04 22:47:00	31.9	31.6833	2.05757	58	0.854938
2022-07-04 22:48:00	31.9	31.55	2.05519	59.3333	0.835501
2022-07-04 22:49:00	31.9	31.8333	2.0482	59.1667	0.837882
2022-07-04 22:50:00	31.8667	32.05	2.04309	57.5	0.86246
2022-07-04 22:51:00	31.85	32.1167	2.04102	58.3333	0.849996
2022-07-04 22:52:00	31.7833	32.65	2.0397	59.6667	0.830777
2022-07-04 22:53:00	31.6333	33.4667	2.04173	57.5	0.86246
2022-07-04 22:54:00	31.6833	32.85	2.04578	57.8333	0.857431
2022-07-04 22:55:00	31.6	32.8167	2.04832	59.1667	0.837882
2022-07-04 22:56:00	31.3333	33.3667	2.04737	59.3333	0.835501
2022-07-04 22:57:00	31.45	33.3333	2.04781	58	0.854938
2022-07-04 22:58:00	31.4333	33.2833	2.04754	58.5	0.847545
2022-07-04 22:59:00	31.35	33.35	2.0476	59.5	0.833132
2022-07-04 23:00:00	31.35	32.9333	2.0498	57.5	0.86246
2022-07-04 23:01:00	31.4	32.3333	2.05212	57.6667	0.859938
2022-07-04 23:02:00	31.4	33.1	2.05415	60.1667	0.82379
2022-07-04 23:03:00	31.5	33.15	2.0535	58.3333	0.849996
2022-07-04 23:04:00	31.5	32.8	2.05232	57.8333	0.857431
2022-07-04 23:05:00	31.5	33.2833	2.05162	60.3333	0.821486
2022-07-04 23:06:00	31.5	33.0833	2.05133	58.5	0.847545
2022-07-04 23:07:00	31.5	33.15	2.05119	57.6667	0.859938
2022-07-04 23:08:00	31.4167	33.6167	2.0526	58.3333	0.849996
2022-07-04 23:09:00	31.3667	34.0167	2.05816	58.6667	0.845109
2022-07-04 23:10:00	31.4	33.75	2.05842	57.8333	0.857431
2022-07-04 23:11:00	31.4	33.6167	2.05725	59.5	0.833132
2022-07-04 23:12:00	31.38	33.64	2.06039	59.8	0.828902
2022-07-04 23:13:00	31.1833	33.5167	2.06114	57.3333	0.864996
2022-07-04 23:14:00	31.0167	33.9667	2.05964	57.5	0.86246
2022-07-04 23:15:00	31.1	34	2.05787	59.6667	0.830777
2022-07-04 23:16:00	31.1	34.2667	2.05663	57.8333	0.857431
2022-07-04 23:17:00	31.15	34.2	2.0559	58	0.854938
2022-07-04 23:18:00	31.2	34.1167	2.05759	59.8333	0.828435
2022-07-04 23:19:00	31.2	34.15	2.06118	59	0.840278
2022-07-04 23:20:00	31.2	33.9667	2.06227	58.5	0.847545
2022-07-04 23:21:00	31.2	33.75	2.06444	59.8333	0.828435
2022-07-04 23:22:00	31.1167	33.2667	2.06541	59	0.840278
2022-07-04 23:23:00	31.0333	34.05	2.06968	57.6667	0.859938
2022-07-04 23:24:00	30.8167	34.9333	2.07203	57.6667	0.859938
2022-07-04 23:25:00	30.8	34.8333	2.07339	60.3333	0.821486
2022-07-04 23:26:00	30.75	34.8833	2.07204	58.5	0.847545
2022-07-04 23:27:00	30.6833	35.4833	2.06994	57.8333	0.857431
2022-07-04 23:28:00	30.7333	34.5	2.07038	60.3333	0.821486
2022-07-04 23:29:00	30.5667	35.05	2.07352	57.8333	0.857431
2022-07-04 23:30:00	30.55	35.1833	2.07734	57.8333	0.857431
2022-07-04 23:31:00	30.5	35.4333	2.07905	59.3333	0.835501
2022-07-04 23:32:00	30.2667	35.1833	2.08353	59.1667	0.837882
2022-07-04 23:33:00	30.3167	34.9667	2.08347	57.6667	0.859938
2022-07-04 23:34:00	30.2833	35.05	2.08269	58.3333	0.849996
2022-07-04 23:35:00	30.4	34.85	2.08024	59.3333	0.835501
2022-07-04 23:36:00	30.4	35	2.07705	57.5	0.86246
2022-07-04 23:37:00	30.4333	34.8	2.07467	57.5	0.86246
2022-07-04 23:38:00	30.3	35.2167	2.07327	59.5	0.833132
2022-07-04 23:39:00	30.0167	35.55	2.07253	58.1667	0.85246
2022-07-04 23:40:00	30.0167	36.2	2.072	57.5	0.86246
2022-07-04 23:41:00	29.9833	35.55	2.07249	58.1667	0.85246
2022-07-04 23:42:00	29.7333	36.0167	2.07239	58.6667	0.845109
2022-07-04 23:43:00	29.45	36.8833	2.0723	57.5	0.86246
2022-07-04 23:44:00	29.4333	36.65	2.07223	58	0.854938
2022-07-04 23:45:00	29.45	36.8833	2.07812	58.8333	0.842687
2022-07-04 23:46:00	29.55	36.3	2.08048	57.5	0.86246
2022-07-04 23:47:00	29.5333	36.2833	2.08383	57.8333	0.857431
2022-07-04 23:48:00	29.6	36.5833	2.08451	58.8333	0.842687
2022-07-04 23:49:00	29.6667	36.0167	2.08101	57.3333	0.864996
2022-07-04 23:50:00	29.6167	36.1833	2.08055	57.8333	0.857431
2022-07-04 23:51:00	29.7667	36.2333	2.07887	59.5	0.833132
2022-07-04 23:52:00	29.75	36.5333	2.08612	57.5	0.86246
2022-07-04 23:53:00	29.7667	36.25	2.07902	57.5	0.86246
2022-07-04 23:54:00	29.5667	37.0167	2.07935	60	0.826106
2022-07-04 23:55:00	29.55	36.8	2.08046	57.5	0.86246
2022-07-04 23:56:00	29.6	36.7333	2.08204	57.5	0.86246
2022-07-04 23:57:00	29.6167	36.8833	2.08263	59	0.840278
2022-07-04 23:58:00	29.7	36.4833	2.08426	58.5	0.847545
2022-07-04 23:59:00	29.7	36.7833	2.08455	57.5	0.86246
2022-07-05	29.7333	36.7667	2.08485	59.3333	0.835501
2022-07-05 00:01:00	29.75	36.3833	2.08535	58.6667	0.845109
2022-07-05 00:02:00	29.8	36.2167	2.08509	57.5	0.86246
2022-07-05 00:03:00	29.8333	36.0833	2.08421	59.1667	0.837882
2022-07-05 00:04:00	29.9	35.9	2.08059	59.5	0.833132
2022-07-05 00:05:00	29.9	35.85	2.07789	57.8333	0.857431
2022-07-05 00:06:00	29.85	36.6833	2.0773	59	0.840278
2022-07-05 00:07:00	29.8	36.4667	2.08136	58.8333	0.842687
2022-07-05 00:08:00	29.8167	36.2333	2.088	57.5	0.86246
2022-07-05 00:09:00	29.8	36.7667	2.08955	58.3333	0.849996
2022-07-05 00:10:00	29.8	36.7167	2.09077	59.1667	0.837882
2022-07-05 00:11:00	29.8	36.4167	2.09062	57.6667	0.859938
2022-07-05 00:12:00	29.7667	36.35	2.09305	59.1667	0.837882
2022-07-05 00:13:00	29.7167	36.5	2.09307	58.5	0.847545
2022-07-05 00:14:00	29.6	36.6333	2.0933	57.5	0.86246
2022-07-05 00:15:00	29.5333	36.6833	2.09264	58.6667	0.845109
2022-07-05 00:16:00	29.4667	37.6	2.09066	58.3333	0.849996
2022-07-05 00:17:00	29.35	37.5667	2.08985	57.5	0.86246
2022-07-05 00:18:00	29.4	37.4	2.09357	59	0.840278
2022-07-05 00:19:00	29.4833	36.8833	2.09359	58.6667	0.845109
2022-07-05 00:20:00	29.4833	37.7167	2.0903	57.5	0.86246
2022-07-05 00:21:00	29.4333	37.6167	2.09262	58.3333	0.849996
2022-07-05 00:22:00	29.4167	37.7667	2.09745	59.5	0.833132
2022-07-05 00:23:00	29.4167	37.4	2.09466	57.6667	0.859938
2022-07-05 00:24:00	29.3167	37.85	2.09341	58.6667	0.845109
2022-07-05 00:25:00	29.4	37.0333	2.09318	59	0.840278
2022-07-05 00:26:00	29.4167	37.15	2.10626	57.6667	0.859938
2022-07-05 00:27:00	29.4	37.1333	2.10629	58.3333	0.849996
2022-07-05 00:28:00	29.3167	37.7833	2.09287	58.8333	0.842687
2022-07-05 00:29:00	29.2833	38.1	2.08228	57.6667	0.859938
2022-07-05 00:30:00	29.3	37.55	2.08112	58.1667	0.85246
2022-07-05 00:31:00	29.1667	38.6667	2.08357	59.3333	0.835501
2022-07-05 00:32:00	29.2167	37.7333	2.08499	57.5	0.86246
2022-07-05 00:33:00	29.25	37.6333	2.0861	58.5	0.847545
2022-07-05 00:34:00	29.3	37.0167	2.08836	59	0.840278
2022-07-05 00:35:00	29.2833	37.3167	2.0939	57.5	0.86246
2022-07-05 00:36:00	29.2	37.75	2.09322	59	0.840278
2022-07-05 00:37:00	29.2	37.4333	2.10496	58.3333	0.849996
2022-07-05 00:38:00	29.1667	37.7833	2.11681	57.5	0.86246
2022-07-05 00:39:00	29.1167	38.1667	2.10267	58	0.854938
2022-07-05 00:40:00	29.2	38.0333	2.09114	59.3333	0.835501
2022-07-05 00:41:00	29.2	37.85	2.09127	57.6667	0.859938
2022-07-05 00:42:00	29.15	37.9	2.0913	59.1667	0.837882
2022-07-05 00:43:00	29.1833	37.6667	2.09139	58.5	0.847545
2022-07-05 00:44:00	29.15	38.2167	2.09135	57.5	0.86246
2022-07-05 00:45:00	29.1667	38.4667	2.0868	59.1667	0.837882
2022-07-05 00:46:00	29.2	38.35	2.08121	58.3333	0.849996
2022-07-05 00:47:00	29.2	37.6	2.08047	57.8333	0.857431
2022-07-05 00:48:00	29.1	37.95	2.08252	59.8333	0.828435
2022-07-05 00:49:00	29.1	37.4	2.08296	57.5	0.86246
2022-07-05 00:50:00	29.05	38.1333	2.08358	57.1667	0.867547
2022-07-05 00:51:00	28.85	38.85	2.08759	59.3333	0.835501
2022-07-05 00:52:00	28.95	38.15	2.08691	57.5	0.86246
2022-07-05 00:53:00	28.92	38.16	2.08712	57.4	0.86398
2022-07-05 00:54:00	28.8833	38.2167	2.09044	58.6667	0.845109
2022-07-05 00:55:00	28.85	38.4833	2.09071	57.8333	0.857431
2022-07-05 00:56:00	28.8	38.5	2.09051	57.1667	0.867547
2022-07-05 00:57:00	28.65	39.15	2.09232	59	0.840278
2022-07-05 00:58:00	28.65	38.95	2.10406	57.5	0.86246
2022-07-05 00:59:00	28.5167	39.1333	2.096	58	0.854938
2022-07-05 01:00:00	28.6167	38.7833	2.09335	58.5	0.847545
2022-07-05 01:01:00	28.6167	38.6167	2.08956	57.5	0.86246
2022-07-05 01:02:00	28.5667	39.1667	2.08811	58.6667	0.845109
2022-07-05 01:03:00	28.6167	38.65	2.08352	58.1667	0.85246
2022-07-05 01:04:00	28.5333	38.7667	2.07866	57.3333	0.864996
2022-07-05 01:05:00	28.6167	38.3	2.08407	57.8333	0.857431
2022-07-05 01:06:00	28.7	38.1833	2.08795	58.5	0.847545
2022-07-05 01:07:00	28.6667	38.4333	2.0878	57.3333	0.864996
2022-07-05 01:08:00	28.7	39.0167	2.08054	59.8333	0.828435
2022-07-05 01:09:00	28.7	38.9167	2.07192	57.5	0.86246
2022-07-05 01:10:00	28.7	39.75	2.06908	57.5	0.86246
2022-07-05 01:11:00	28.65	39.7833	2.07099	60	0.826106
2022-07-05 01:12:00	28.65	38.95	2.07338	57.5	0.86246
2022-07-05 01:13:00	28.7	38.8	2.0735	58.3333	0.849996
2022-07-05 01:14:00	28.7667	38.4167	2.07652	59.3333	0.835501
2022-07-05 01:15:00	28.7667	38.45	2.08185	57.5	0.86246
2022-07-05 01:16:00	28.75	38.65	2.07986	58.5	0.847545
2022-07-05 01:17:00	28.7	38.3667	2.07942	58.8333	0.842687
2022-07-05 01:18:00	28.7	38.15	2.08306	57.3333	0.864996
2022-07-05 01:19:00	28.7	38.1	2.08159	58.5	0.847545
2022-07-05 01:20:00	28.7	38.1167	2.07883	58.1667	0.85246
2022-07-05 01:21:00	28.6	38.3	2.06857	56.8333	0.872694
2022-07-05 01:22:00	28.6	38.8667	2.06525	58.3333	0.849996
2022-07-05 01:23:00	28.4333	40.05	2.06487	57.5	0.86246
2022-07-05 01:24:00	28.3	39.7667	2.06587	57.6667	0.859938
2022-07-05 01:25:00	28.4	39.35	2.06889	58.3333	0.849996
2022-07-05 01:26:00	28.4667	39.5167	2.06927	57.5	0.86246
2022-07-05 01:27:00	28.4	39.9833	2.06968	59.3333	0.835501
2022-07-05 01:28:00	28.4333	39.45	2.06774	57.8333	0.857431
2022-07-05 01:29:00	28.5	39.2333	2.06874	58.5	0.847545
2022-07-05 01:30:00	28.5	38.9	2.0685	60	0.826106
2022-07-05 01:31:00	28.5	38.75	2.07048	57.5	0.86246
2022-07-05 01:32:00	28.5	39.1	2.06897	58.3333	0.849996
2022-07-05 01:33:00	28.5167	39.1667	2.06818	59	0.840278
2022-07-05 01:34:00	28.5	39.0333	2.06766	57.3333	0.864996
2022-07-05 01:35:00	28.5	38.7667	2.06781	59.3333	0.835501
2022-07-05 01:36:00	28.5	38.5667	2.0697	57.5	0.86246
2022-07-05 01:37:00	28.4167	39.1167	2.07232	57.6667	0.859938
2022-07-05 01:38:00	28.4	39.15	2.07525	58.8333	0.842687
2022-07-05 01:39:00	28.4	38.9	2.07752	57.3333	0.864996
2022-07-05 01:40:00	28.35	39.2167	2.07619	58.3333	0.849996
2022-07-05 01:41:00	28.1833	40.1167	2.0774	57.5	0.86246
2022-07-05 01:42:00	28.1833	39.6	2.07708	57	0.870113
2022-07-05 01:43:00	28.15	39.6667	2.07559	59.1667	0.837882
2022-07-05 01:44:00	28.0333	40.8167	2.0758	57.3333	0.864996
2022-07-05 01:45:00	28.0333	40.8167	2.07668	58.6667	0.845109
2022-07-05 01:46:00	28.1	40	2.0769	58.1667	0.85246
2022-07-05 01:47:00	28.1167	39.5667	2.07757	57.1667	0.867547
2022-07-05 01:48:00	28.2	39.8333	2.07688	59.5	0.833132
2022-07-05 01:49:00	28.2	39.5333	2.07839	57.5	0.86246
2022-07-05 01:50:00	28.2	39.6333	2.08011	58.8333	0.842687
2022-07-05 01:51:00	28.1833	39.8	2.0805	57.5	0.86246
2022-07-05 01:52:00	28.1167	39.65	2.08325	57.8333	0.857431
2022-07-05 01:53:00	28.15	39.9	2.08404	58.1667	0.85246
2022-07-05 01:54:00	28.2	39.5	2.08881	57.8333	0.857431
2022-07-05 01:55:00	28.1	39.6333	2.08571	58.6667	0.845109
2022-07-05 01:56:00	28.15	39.4333	2.08769	57.1667	0.867547
2022-07-05 01:57:00	28.1	39.8833	2.08864	58.5	0.847545
2022-07-05 01:58:00	28.0667	40.0833	2.0903	57.5	0.86246
2022-07-05 01:59:00	27.85	40.3	2.09664	58.1667	0.85246
2022-07-05 02:00:00	27.95	39.5333	2.09288	57.5	0.86246
2022-07-05 02:01:00	27.9833	39.7	2.09127	57	0.870113
2022-07-05 02:02:00	27.7833	41	2.09168	58.6667	0.845109
2022-07-05 02:03:00	27.6667	40.7	2.09592	57.3333	0.864996
2022-07-05 02:04:00	27.6833	40.1667	2.09961	59.3333	0.835501
2022-07-05 02:05:00	27.75	40.5167	2.0847	57.3333	0.864996
2022-07-05 02:06:00	27.7667	40.1333	2.07903	57.6667	0.859938
2022-07-05 02:07:00	27.8	39.7833	2.08579	58.3333	0.849996
2022-07-05 02:08:00	27.8	39.95	2.09318	57	0.870113
2022-07-05 02:09:00	27.6167	40.75	2.09952	59	0.840278
2022-07-05 02:10:00	27.6167	40.6167	2.09834	57.1667	0.867547
2022-07-05 02:11:00	27.4667	40.9833	2.0911	57.5	0.86246
2022-07-05 02:12:00	27.55	40.6	2.08464	58.1667	0.85246
2022-07-05 02:13:00	27.6833	40.2167	2.08249	57.6667	0.859938
2022-07-05 02:14:00	27.6167	41.1833	2.08679	58.8333	0.842687
2022-07-05 02:15:00	27.4833	40.9667	2.08817	57.3333	0.864996
2022-07-05 02:16:00	27.2833	41.1833	2.08681	58.5	0.847545
2022-07-05 02:17:00	27.4833	40.8	2.08569	57.3333	0.864996
2022-07-05 02:18:00	27.5333	40.5	2.08247	58.3333	0.849996
2022-07-05 02:19:00	27.4	41.5333	2.07885	58.1667	0.85246
2022-07-05 02:20:00	27.3833	41.3333	2.07837	57	0.870113
2022-07-05 02:21:00	27.3833	40.4667	2.08013	58.8333	0.842687
2022-07-05 02:22:00	27.4833	40.3667	2.08809	56.8333	0.872694
2022-07-05 02:23:00	27.35	41.2333	2.08989	58.1667	0.85246
2022-07-05 02:24:00	27.2667	41.8333	2.08828	57	0.870113
2022-07-05 02:25:00	27.1	41.5	2.08737	56.8333	0.872694
2022-07-05 02:26:00	27.2833	40.6833	2.08709	58.6667	0.845109
2022-07-05 02:27:00	27.3167	41.15	2.08614	56.8333	0.872694
2022-07-05 02:28:00	27.2833	41.2667	2.08584	59	0.840278
2022-07-05 02:29:00	27.35	40.9833	2.08844	57	0.870113
2022-07-05 02:30:00	27.4	41.3	2.08857	57.5	0.86246
2022-07-05 02:31:00	27.3167	41.1167	2.0877	57.5	0.86246
2022-07-05 02:32:00	27.2833	41.7167	2.09175	57.8333	0.857431
2022-07-05 02:33:00	27	42.2667	2.08852	57.6667	0.859938
2022-07-05 02:34:00	27.1	41.9667	2.08818	56.8333	0.872694
2022-07-05 02:35:00	27.1	42.44	2.0849	59.8	0.828902
2022-07-05 02:36:00	26.9667	42.2667	2.0839	57.3333	0.864996
2022-07-05 02:37:00	26.8833	42.8667	2.08471	57.6667	0.859938
2022-07-05 02:38:00	26.8167	42.85	2.08461	58	0.854938
2022-07-05 02:39:00	26.9333	42.75	2.08507	57.6667	0.859938
2022-07-05 02:40:00	27.1667	41.7333	2.08469	58.6667	0.845109
2022-07-05 02:41:00	27.0833	42.2333	2.08434	57	0.870113
2022-07-05 02:42:00	27.0167	42.6833	2.08041	58.5	0.847545
2022-07-05 02:43:00	27.0833	42.75	2.08171	57.1667	0.867547
2022-07-05 02:44:00	27.1	42.8333	2.08289	58.5	0.847545
2022-07-05 02:45:00	27.2	42.3167	2.08436	58.1667	0.85246
2022-07-05 02:46:00	27.2333	42.7167	2.08446	57.1667	0.867547
2022-07-05 02:47:00	27.3	42.2833	2.09084	59.3333	0.835501
2022-07-05 02:48:00	27.25	42.3167	2.09854	57.3333	0.864996
2022-07-05 02:49:00	27.1	42.45	2.09928	58.3333	0.849996
2022-07-05 02:50:00	26.8	43.1167	2.09529	56.3333	0.880529
2022-07-05 02:51:00	27.1833	42.3167	2.09779	57.5	0.86246
2022-07-05 02:52:00	27.2167	42.2833	2.10309	58.8333	0.842687
2022-07-05 02:53:00	27.3	42.2167	2.10062	57.5	0.86246
2022-07-05 02:54:00	27.3333	42.2667	2.1072	59.3333	0.835501
2022-07-05 02:55:00	27.3333	42.25	2.10383	57.5	0.86246
2022-07-05 02:56:00	27.4	41.9167	2.09803	58.1667	0.85246
2022-07-05 02:57:00	27.3833	41.75	2.09578	58.1667	0.85246
2022-07-05 02:58:00	27.35	41.7833	2.09529	57.1667	0.867547
2022-07-05 02:59:00	27.1833	42.8667	2.09547	59	0.840278
2022-07-05 03:00:00	26.9167	43	2.09646	57.1667	0.867547
2022-07-05 03:01:00	26.8333	42.5333	2.09815	56.8333	0.872694
2022-07-05 03:02:00	26.85	42.0833	2.09871	57.8333	0.857431
2022-07-05 03:03:00	26.9	42.3333	2.09859	56.3333	0.880529
2022-07-05 03:04:00	27	42.1333	2.09943	58.6667	0.845109
2022-07-05 03:05:00	27.0333	42.85	2.10126	57.3333	0.864996
2022-07-05 03:06:00	26.9333	42.6833	2.10345	57.6667	0.859938
2022-07-05 03:07:00	27.0167	42.5833	2.10593	58.1667	0.85246
2022-07-05 03:08:00	27.05	42.4833	2.10897	57.6667	0.859938
2022-07-05 03:09:00	27.1167	41.6333	2.10921	58.6667	0.845109
2022-07-05 03:10:00	27.15	41.45	2.10839	57.3333	0.864996
2022-07-05 03:11:00	27.2	41.85	2.1094	58.5	0.847545
2022-07-05 03:12:00	27.2	41.9833	2.10973	58	0.854938
2022-07-05 03:13:00	27.0833	42	2.1107	57.3333	0.864996
2022-07-05 03:14:00	26.9333	41.8333	2.11198	57.8333	0.857431
2022-07-05 03:15:00	27.05	41.8	2.10761	56.5	0.877902
2022-07-05 03:16:00	27.1	41.7333	2.10907	58.1667	0.85246
2022-07-05 03:17:00	27.1833	41.8833	2.10035	57.5	0.86246
2022-07-05 03:18:00	27.2	41.8833	2.0902	57.8333	0.857431
2022-07-05 03:19:00	27.2167	41.4833	2.08948	58.3333	0.849996
2022-07-05 03:20:00	27.2	41.1333	2.09181	57.1667	0.867547
2022-07-05 03:21:00	27.1333	42.1833	2.09139	58.3333	0.849996
2022-07-05 03:22:00	27.1	42.2	2.10015	56.8333	0.872694
2022-07-05 03:23:00	27.1	42.1333	2.10808	58.1667	0.85246
2022-07-05 03:24:00	27.1667	41.9833	2.11067	58	0.854938
2022-07-05 03:25:00	27.1833	41.9833	2.11226	57	0.870113
2022-07-05 03:26:00	27.15	42.7167	2.11508	58.8333	0.842687
2022-07-05 03:27:00	27.2	42.0667	2.10814	57.1667	0.867547
2022-07-05 03:28:00	27.1667	41.6833	2.10366	58.6667	0.845109
2022-07-05 03:29:00	27.2	41.85	2.09719	57.1667	0.867547
2022-07-05 03:30:00	27.2	41.9	2.08786	58.3333	0.849996
2022-07-05 03:31:00	27.2	41.75	2.07979	58	0.854938
2022-07-05 03:32:00	27.1667	41.5333	2.07456	57.6667	0.859938
2022-07-05 03:33:00	27.2	41.5667	2.07011	58	0.854938
2022-07-05 03:34:00	27.1333	41.9	2.06742	56.8333	0.872694
2022-07-05 03:35:00	27.1167	42.0333	2.06769	59	0.840278
2022-07-05 03:36:00	27.1	42.1333	2.06926	57	0.870113
2022-07-05 03:37:00	27.1	42.1	2.07015	59	0.840278
2022-07-05 03:38:00	27.0167	42.4667	2.06967	56.6667	0.875291
2022-07-05 03:39:00	27.0167	42.1833	2.07042	57.3333	0.864996
2022-07-05 03:40:00	27.0667	41.9	2.07088	58.6667	0.845109
2022-07-05 03:41:00	27.0333	42.2	2.07169	57.1667	0.867547
2022-07-05 03:42:00	27	42.4167	2.07307	58.6667	0.845109
2022-07-05 03:43:00	27.0333	42.3833	2.07331	57.1667	0.867547
2022-07-05 03:44:00	27.0333	42.45	2.07022	58.5	0.847545
2022-07-05 03:45:00	27.0667	42.5	2.06741	57.5	0.86246
2022-07-05 03:46:00	27.05	42.5667	2.06815	57.8333	0.857431
2022-07-05 03:47:00	27	42.6333	2.07002	58.1667	0.85246
2022-07-05 03:48:00	27	42.5833	2.07303	57	0.870113
2022-07-05 03:49:00	27	42.8	2.07576	58.6667	0.845109
2022-07-05 03:50:00	26.9833	42.7833	2.07921	57.3333	0.864996
2022-07-05 03:51:00	26.9167	43.6167	2.08009	59	0.840278
2022-07-05 03:52:00	26.9	43.65	2.08117	57.1667	0.867547
2022-07-05 03:53:00	26.9667	43.0667	2.08175	57.8333	0.857431
2022-07-05 03:54:00	26.9167	42.9167	2.08237	58.1667	0.85246
2022-07-05 03:55:00	26.9167	42.85	2.08522	57.8333	0.857431
2022-07-05 03:56:00	26.9	42.8667	2.08509	58.5	0.847545
2022-07-05 03:57:00	26.9	43.1	2.0845	57.1667	0.867547
2022-07-05 03:58:00	26.9	43.45	2.08511	58.6667	0.845109
2022-07-05 03:59:00	26.8667	43.8167	2.09096	57.3333	0.864996
2022-07-05 04:00:00	26.7833	44.1333	2.08761	59.1667	0.837882
2022-07-05 04:01:00	26.7	43.7	2.08586	57.3333	0.864996
2022-07-05 04:02:00	26.7333	43.9167	2.08459	58.5	0.847545
2022-07-05 04:03:00	26.7667	43.6667	2.08347	58	0.854938
2022-07-05 04:04:00	26.7167	43.5667	2.08354	58.5	0.847545
2022-07-05 04:05:00	26.7167	43.85	2.08395	58	0.854938
2022-07-05 04:06:00	26.7	43.5667	2.08425	57	0.870113
2022-07-05 04:07:00	26.7	43.1333	2.0848	58.8333	0.842687
2022-07-05 04:08:00	26.7167	42.8833	2.08794	57.1667	0.867547
2022-07-05 04:09:00	26.7167	42.8667	2.08967	58.6667	0.845109
2022-07-05 04:10:00	26.7333	43.0833	2.08738	57.3333	0.864996
2022-07-05 04:11:00	26.7	43.5167	2.0823	58.5	0.847545
2022-07-05 04:12:00	26.7167	43.5833	2.07469	58.1667	0.85246
2022-07-05 04:13:00	26.7333	43.7333	2.06948	57.6667	0.859938
2022-07-05 04:14:00	26.7667	43.6833	2.06564	58.1667	0.85246
2022-07-05 04:15:00	26.7333	43.4	2.06263	57.1667	0.867547
2022-07-05 04:16:00	26.6333	44.5667	2.05688	58.6667	0.845109
2022-07-05 04:17:00	26.6	44.8333	2.05298	57	0.870113
2022-07-05 04:18:00	26.6	45.12	2.05454	58.8	0.84317
2022-07-05 04:19:00	26.6	44.4833	2.05794	57.5	0.86246
2022-07-05 04:20:00	26.5667	44.4167	2.06216	58.6667	0.845109
2022-07-05 04:21:00	26.4	45.2667	2.06823	57.3333	0.864996
2022-07-05 04:22:00	26.4333	44.45	2.06851	58.6667	0.845109
2022-07-05 04:23:00	26.4333	44.75	2.06946	57.3333	0.864996
2022-07-05 04:24:00	26.25	44.85	2.07455	58.6667	0.845109
2022-07-05 04:25:00	26.3	44.4167	2.0745	57.1667	0.867547
2022-07-05 04:26:00	26.2667	44.4833	2.07014	59.1667	0.837882
2022-07-05 04:27:00	26.1333	44.7667	2.06579	57	0.870113
2022-07-05 04:28:00	26.0167	44.55	2.0659	58.5	0.847545
2022-07-05 04:29:00	25.65	45.2	2.07683	55.8333	0.888504
2022-07-05 04:30:00	25.5	45.7	2.08028	57.6667	0.859938
2022-07-05 04:31:00	25.7167	45.2167	2.08014	57.1667	0.867547
2022-07-05 04:32:00	25.65	45.35	2.07829	57.1667	0.867547
2022-07-05 04:33:00	25.55	45.25	2.07656	57.1667	0.867547
2022-07-05 04:34:00	25.5333	45.2167	2.07647	57.1667	0.867547
2022-07-05 04:35:00	25.7167	45.05	2.07993	58	0.854938
2022-07-05 04:36:00	25.7	44.85	2.07917	56.5	0.877902
2022-07-05 04:37:00	25.6167	45.5667	2.08238	56.8333	0.872694
2022-07-05 04:38:00	25.8167	44.7667	2.09084	57.3333	0.864996
2022-07-05 04:39:00	25.8833	44.6	2.0896	58.1667	0.85246
2022-07-05 04:40:00	25.9333	44.6667	2.0954	56.6667	0.875291
2022-07-05 04:41:00	25.9167	45.1167	2.09538	57.1667	0.867547
2022-07-05 04:42:00	25.9833	44.8667	2.09346	57.1667	0.867547
2022-07-05 04:43:00	26	44.9667	2.09098	58	0.854938
2022-07-05 04:44:00	26.1	44.3333	2.08617	57.3333	0.864996
2022-07-05 04:45:00	26	44.9167	2.08592	57.3333	0.864996
2022-07-05 04:46:00	26.1167	44.6333	2.08584	58.1667	0.85246
2022-07-05 04:47:00	26.1167	44.5667	2.09022	57.6667	0.859938
2022-07-05 04:48:00	26.1333	44.2	2.09398	58	0.854938
2022-07-05 04:49:00	26.1667	44.9833	2.08947	56.6667	0.875291
2022-07-05 04:50:00	26.1833	45.35	2.08266	58.5	0.847545
2022-07-05 04:51:00	26.1	44.9667	2.08309	56.8333	0.872694
2022-07-05 04:52:00	26.1	45.3833	2.09476	58.6667	0.845109
2022-07-05 04:53:00	26.15	45	2.10767	57.1667	0.867547
2022-07-05 04:54:00	26.0833	44.9167	2.11476	58.1667	0.85246
2022-07-05 04:55:00	26.0167	44.9833	2.11713	56.6667	0.875291
2022-07-05 04:56:00	26.1333	44.4833	2.11936	58.3333	0.849996
2022-07-05 04:57:00	26.1833	44.55	2.12686	57.3333	0.864996
2022-07-05 04:58:00	26.2	44.6667	2.13544	57.6667	0.859938
2022-07-05 04:59:00	26.15	44.7833	2.12903	57.6667	0.859938
2022-07-05 05:00:00	26.1333	44.8167	2.12323	58.5	0.847545
2022-07-05 05:01:00	26.2	44.3167	2.12532	57.3333	0.864996
2022-07-05 05:02:00	26.2	44.4	2.12966	57.5	0.86246
2022-07-05 05:03:00	26.0667	44.7333	2.1265	57.6667	0.859938
2022-07-05 05:04:00	26.1333	45	2.11896	58.1667	0.85246
2022-07-05 05:05:00	26.2	45.35	2.11703	57.1667	0.867547
2022-07-05 05:06:00	26.1833	45.1	2.11494	57.5	0.86246
2022-07-05 05:07:00	26.2	45.2833	2.11395	57.8333	0.857431
2022-07-05 05:08:00	26.1833	44.75	2.11747	58	0.854938
2022-07-05 05:09:00	26.1333	44.7	2.11821	56.5	0.877902
2022-07-05 05:10:00	25.9333	45.55	2.11765	58	0.854938
2022-07-05 05:11:00	25.9833	45.3333	2.1228	56.6667	0.875291
2022-07-05 05:12:00	25.95	45.5333	2.11988	58.5	0.847545
2022-07-05 05:13:00	25.9833	45.2333	2.12511	56.5	0.877902
2022-07-05 05:14:00	25.8167	45.75	2.11958	58.8333	0.842687
2022-07-05 05:15:00	25.7833	46.4667	2.10012	56.6667	0.875291
2022-07-05 05:16:00	25.8667	46.3167	2.09567	59.1667	0.837882
2022-07-05 05:17:00	25.9	45.9	2.09709	57	0.870113
2022-07-05 05:18:00	25.9	45.75	2.09648	58.5	0.847545
2022-07-05 05:19:00	25.9	46.0667	2.09237	57.3333	0.864996
2022-07-05 05:20:00	25.8833	46.7333	2.08837	58.5	0.847545
2022-07-05 05:21:00	25.8667	46.2	2.08287	57.1667	0.867547
2022-07-05 05:22:00	25.85	46.0667	2.08125	57.6667	0.859938
2022-07-05 05:23:00	25.9167	45.8333	2.07834	58.1667	0.85246
2022-07-05 05:24:00	26	45.7333	2.07839	57.8333	0.857431
2022-07-05 05:25:00	26	45.7667	2.07907	58	0.854938
2022-07-05 05:26:00	26	45.6167	2.08444	57.6667	0.859938
2022-07-05 05:27:00	26	45.8167	2.0872	58.1667	0.85246
2022-07-05 05:28:00	26	46.0833	2.0891	57.8333	0.857431
2022-07-05 05:29:00	26.0167	45.8333	2.08761	58.1667	0.85246
2022-07-05 05:30:00	26.0333	45.7833	2.09075	57.1667	0.867547
2022-07-05 05:31:00	26	46.0167	2.09683	58.8333	0.842687
2022-07-05 05:32:00	26	46.2667	2.0929	58	0.854938
2022-07-05 05:33:00	26	46.1167	2.08824	58.1667	0.85246
2022-07-05 05:34:00	26	46.1	2.08973	57	0.870113
2022-07-05 05:35:00	26	45.95	2.09453	58.6667	0.845109
2022-07-05 05:36:00	26	45.65	2.10041	57.1667	0.867547
2022-07-05 05:37:00	26	45.75	2.104	58.6667	0.845109
2022-07-05 05:38:00	26	45.7	2.1091	57.1667	0.867547
2022-07-05 05:39:00	25.9667	46.0167	2.11437	58.5	0.847545
2022-07-05 05:40:00	26	46.2	2.11896	57.5	0.86246
2022-07-05 05:41:00	26	46.2833	2.12073	58.6667	0.845109
2022-07-05 05:42:00	26	46.45	2.11884	57.5	0.86246
2022-07-05 05:43:00	26	46.4167	2.12459	58.1667	0.85246
2022-07-05 05:44:00	25.9	47.7	2.12567	58.1667	0.85246
2022-07-05 05:45:00	25.8167	48.35	2.12673	58.1667	0.85246
2022-07-05 05:46:00	25.8167	47.9833	2.12827	58.1667	0.85246
2022-07-05 05:47:00	25.7333	48.1333	2.13237	57.5	0.86246
2022-07-05 05:48:00	25.7333	47.5333	2.13726	58.8333	0.842687
2022-07-05 05:49:00	25.8	47.5167	2.14277	58.1667	0.85246
2022-07-05 05:50:00	25.8	47.35	2.15155	58.1667	0.85246
2022-07-05 05:51:00	25.8667	46.8667	2.15639	57.6667	0.859938
2022-07-05 05:52:00	25.9	46.9167	2.16187	59.1667	0.837882
2022-07-05 05:53:00	25.9	47.0333	2.16498	57.8333	0.857431
2022-07-05 05:54:00	25.9	46.9167	2.16772	59.1667	0.837882
2022-07-05 05:55:00	25.85	47.7	2.1704	57.5	0.86246
2022-07-05 05:56:00	25.9	47.7333	2.17677	59.1667	0.837882
2022-07-05 05:57:00	25.9	47.4833	2.17589	57.5	0.86246
2022-07-05 05:58:00	25.85	47.9	2.16202	59.1667	0.837882
2022-07-05 05:59:00	25.8833	47.6333	2.1566	57.5	0.86246
2022-07-05 06:00:00	25.8833	47.3333	2.14766	58.1667	0.85246
2022-07-05 06:01:00	25.9	47.1167	2.13921	58.3333	0.849996
2022-07-05 06:02:00	25.9	47.08	2.13703	57.8	0.857931
2022-07-05 06:03:00	25.9833	46.9833	2.13521	59.5	0.833132
2022-07-05 06:04:00	26	46.8167	2.13138	58.3333	0.849996
2022-07-05 06:05:00	25.9833	47.4167	2.12657	59	0.840278
2022-07-05 06:06:00	26	47.15	2.11965	57.5	0.86246
2022-07-05 06:07:00	25.9333	47.6	2.11816	58.6667	0.845109
2022-07-05 06:08:00	25.85	47.9167	2.1145	57.5	0.86246
2022-07-05 06:09:00	25.8	47.6667	2.11187	59	0.840278
2022-07-05 06:10:00	25.6167	48.1667	2.10832	57.5	0.86246
2022-07-05 06:11:00	25.5167	48.8167	2.11325	58.8333	0.842687
2022-07-05 06:12:00	25.4667	48.4833	2.11588	57.8333	0.857431
2022-07-05 06:13:00	25.4833	48.1167	2.11397	58.3333	0.849996
2022-07-05 06:14:00	25.35	48.5167	2.1133	58.1667	0.85246
2022-07-05 06:15:00	25.2333	48.8167	2.1163	57.1667	0.867547
2022-07-05 06:16:00	25.1667	48.8167	2.11929	58.6667	0.845109
2022-07-05 06:17:00	25.3	48.3833	2.11927	57.3333	0.864996
2022-07-05 06:18:00	25.3167	48.05	2.12124	58.5	0.847545
2022-07-05 06:19:00	25.0833	48.5	2.12199	57	0.870113
2022-07-05 06:20:00	24.9333	49.3333	2.12317	58.6667	0.845109
2022-07-05 06:21:00	24.9	49.7667	2.124	57	0.870113
2022-07-05 06:22:00	25.0333	49.55	2.1212	58.6667	0.845109
2022-07-05 06:23:00	25.2167	49.0333	2.12054	57.5	0.86246
2022-07-05 06:24:00	25.4	48.8833	2.11894	58.8333	0.842687
2022-07-05 06:25:00	25.3167	49.7833	2.11776	57.5	0.86246
2022-07-05 06:26:00	25.2	49.9333	2.11825	58.6667	0.845109
2022-07-05 06:27:00	25.4	49.5833	2.12093	57.5	0.86246
2022-07-05 06:28:00	25.2667	50.0667	2.15214	58.3333	0.849996
2022-07-05 06:29:00	25.35	49.8667	2.1565	58.5	0.847545
2022-07-05 06:30:00	25.4167	49.5833	2.15388	58.6667	0.845109
2022-07-05 06:31:00	25.4333	49.5167	2.14607	59.6667	0.830777
2022-07-05 06:32:00	25.5333	48.4167	2.14565	58	0.854938
2022-07-05 06:33:00	25.6	48.5833	2.15007	59.3333	0.835501
2022-07-05 06:34:00	25.6167	49.15	2.15737	57.8333	0.857431
2022-07-05 06:35:00	25.6833	48.5333	2.15885	59.3333	0.835501
2022-07-05 06:36:00	25.7	48.0167	2.16488	58.1667	0.85246
2022-07-05 06:37:00	25.65	48.5833	2.1681	58.5	0.847545
2022-07-05 06:38:00	25.6333	48.8333	2.16607	58.3333	0.849996
2022-07-05 06:39:00	25.4667	50	2.17429	58.3333	0.849996
2022-07-05 06:40:00	25.6	48.8167	2.1751	58.8333	0.842687
2022-07-05 06:41:00	25.5667	49.2	2.17593	58.1667	0.85246
2022-07-05 06:42:00	25.6	49.6167	2.1805	58.1667	0.85246
2022-07-05 06:43:00	25.75	49	2.18385	58.6667	0.845109
2022-07-05 06:44:00	25.8	48.7833	2.17971	59.1667	0.837882
2022-07-05 06:45:00	25.7833	48.7667	2.18123	58.1667	0.85246
2022-07-05 06:46:00	25.8	49.2667	2.17977	59.8333	0.828435
2022-07-05 06:47:00	25.7833	49.5333	2.16532	58.1667	0.85246
2022-07-05 06:48:00	25.8333	49.7333	2.16216	59.6667	0.830777
2022-07-05 06:49:00	25.65	49.7333	2.16005	57.5	0.86246
2022-07-05 06:50:00	25.7833	49.4667	2.15763	60	0.826106
2022-07-05 06:51:00	25.7	49.7167	2.16414	58	0.854938
2022-07-05 06:52:00	25.6667	50.55	2.17261	59.5	0.833132
2022-07-05 06:53:00	25.7333	50.7167	2.1729	58.5	0.847545
2022-07-05 06:54:00	25.7667	50.8667	2.16842	59.8333	0.828435
2022-07-05 06:55:00	25.8333	51.2167	2.16487	59	0.840278
2022-07-05 06:56:00	25.75	51.5667	2.16155	60.3333	0.821486
2022-07-05 06:57:00	25.8667	51.1333	2.15953	60	0.826106
2022-07-05 06:58:00	25.9833	50.8333	2.15348	59.8333	0.828435
2022-07-05 06:59:00	26	50.8833	2.1495	60.6667	0.816918
2022-07-05 07:00:00	25.8333	51.2167	2.14981	59	0.840278
2022-07-05 07:01:00	25.7833	51.25	2.15085	60.3333	0.821486
2022-07-05 07:02:00	25.75	51.0667	2.1465	59	0.840278
2022-07-05 07:03:00	25.8	51.3333	2.14095	60.5	0.819196
2022-07-05 07:04:00	25.8833	50.85	2.13469	59.3333	0.835501
2022-07-05 07:05:00	26.0833	50.9333	2.13414	60.5	0.819196
2022-07-05 07:06:00	25.8833	51.5667	2.13602	59.5	0.833132
2022-07-05 07:07:00	25.8333	51.4167	2.14066	59.6667	0.830777
2022-07-05 07:08:00	25.9833	51.05	2.14282	60.6667	0.816918
2022-07-05 07:09:00	25.9667	51.4167	2.14535	59.3333	0.835501
2022-07-05 07:10:00	25.65	51.8167	2.15427	60.6667	0.816918
2022-07-05 07:11:00	25.65	52.0167	2.15878	59	0.840278
2022-07-05 07:12:00	25.7	51.6167	2.15854	60.5	0.819196
2022-07-05 07:13:00	25.55	51.6333	2.15893	58.8333	0.842687
2022-07-05 07:14:00	25.65	51.5167	2.14276	60.3333	0.821486
2022-07-05 07:15:00	25.9667	50.7833	2.12715	58.8333	0.842687
2022-07-05 07:16:00	26.2	50.4167	2.12199	59.5	0.833132
2022-07-05 07:17:00	26.3833	49.75	2.12957	60.6667	0.816918
2022-07-05 07:18:00	26.55	48.9833	2.13176	59.5	0.833132
2022-07-05 07:19:00	26.6667	49.0333	2.13247	61.8333	0.801315
2022-07-05 07:20:00	26.6667	48.8	2.13278	59.5	0.833132
2022-07-05 07:21:00	26.45	49.85	2.1329	59.3333	0.835501
2022-07-05 07:22:00	26.35	50.65	2.12642	59.3333	0.835501
2022-07-05 07:23:00	26.4167	50.3333	2.12536	57.8333	0.857431
2022-07-05 07:24:00	26.7	49.85	2.1261	60.6667	0.816918
2022-07-05 07:25:00	26.9	49.1167	2.12872	59.6667	0.830777
2022-07-05 07:26:00	27.0667	48.4	2.13262	61.3333	0.807929
2022-07-05 07:27:00	27.1333	48.4	2.13475	61.1667	0.810158
2022-07-05 07:28:00	27.1	48.5667	2.13624	60.3333	0.821486
2022-07-05 07:29:00	27.1	48.5667	2.13532	60.6667	0.816918
2022-07-05 07:30:00	27.2833	48.1	2.13526	59.5	0.833132
2022-07-05 07:31:00	27.4	47.7667	2.14668	61.5	0.805712
2022-07-05 07:32:00	27.45	48.0667	2.14373	60.6667	0.816918
2022-07-05 07:33:00	27.4667	47.5667	2.14149	60.5	0.819196
2022-07-05 07:34:00	27.55	47.4333	2.1449	61	0.812399
2022-07-05 07:35:00	27.6833	47.1833	2.14333	60.6667	0.816918
2022-07-05 07:36:00	27.7667	47.6	2.14275	62	0.799134
2022-07-05 07:37:00	27.8	47.25	2.14011	60.5	0.819196
2022-07-05 07:38:00	27.9	46.95	2.13889	61.1667	0.810158
2022-07-05 07:39:00	27.9833	47.1167	2.13814	62.1667	0.796964
2022-07-05 07:40:00	28.0667	46.7	2.131	60.5	0.819196
2022-07-05 07:41:00	28.1	46.6833	2.13179	61.8333	0.801315
2022-07-05 07:42:00	28.1833	46.8	2.1326	61.1667	0.810158
2022-07-05 07:43:00	28.2	45.5167	2.1283	60.5	0.819196
2022-07-05 07:44:00	28.3	45.2833	2.14361	62.1667	0.796964
2022-07-05 07:45:00	28.3	45.7	2.12451	60.2	0.823328
2022-07-05 07:46:00	28.2833	45.6833	2.11998	61.1667	0.810158
2022-07-05 07:47:00	28.3833	46.0833	2.10546	61.1667	0.810158
2022-07-05 07:48:00	28.4667	45.7	2.10596	60.5	0.819196
2022-07-05 07:49:00	28.5	45.6	2.10879	62.3333	0.794807
2022-07-05 07:50:00	28.4167	45.6167	2.11175	59.8333	0.828435
2022-07-05 07:51:00	28.4833	45.5667	2.11174	61.3333	0.807929
2022-07-05 07:52:00	28.45	46.15	2.11194	60.3333	0.821486
2022-07-05 07:53:00	28.4667	46.3	2.11498	59.1667	0.837882
2022-07-05 07:54:00	28.5833	46.3333	2.11278	61.5	0.805712
2022-07-05 07:55:00	28.7167	46.5667	2.11746	61.5	0.805712
2022-07-05 07:56:00	28.7167	46.55	2.118	61.5	0.805712
2022-07-05 07:57:00	28.7833	46.5667	2.1144	62.6667	0.790525
2022-07-05 07:58:00	28.9333	46.5	2.10747	61.5	0.805712
2022-07-05 07:59:00	28.9667	46.5333	2.09993	62.3333	0.794807
2022-07-05 08:00:00	29.0333	46.4	2.08851	62.6667	0.790525
2022-07-05 08:01:00	29.0667	45.4167	2.09186	61.5	0.805712
2022-07-05 08:02:00	29.1333	45.4667	2.09365	63	0.78629
2022-07-05 08:03:00	29.2167	45.3167	2.09378	62	0.799134
2022-07-05 08:04:00	29.05	45.5667	2.09313	60.8333	0.814652
2022-07-05 08:05:00	28.4833	47.65	2.09133	59.6667	0.830777
2022-07-05 08:06:00	28.6667	47.6333	2.08883	61.1667	0.810158
2022-07-05 08:07:00	28.7667	47.35	2.08184	60.8333	0.814652
2022-07-05 08:08:00	28.85	47.0333	2.08687	62.5	0.79266
2022-07-05 08:09:00	28.6333	47.9333	2.08765	62.1667	0.796964
2022-07-05 08:10:00	28.85	47.4167	2.07688	61.6667	0.803508
2022-07-05 08:11:00	28.9	47.6333	2.07075	62.3333	0.794807
2022-07-05 08:12:00	28.6833	48.5167	2.06441	60.8333	0.814652
2022-07-05 08:13:00	28.9167	48.0333	2.06214	60.5	0.819196
2022-07-05 08:14:00	28.75	48.6167	2.06177	62.6667	0.790525
2022-07-05 08:15:00	28.45	49.9833	2.06537	58.8333	0.842687
2022-07-05 08:16:00	28.65	50.2667	2.06457	60.8333	0.814652
2022-07-05 08:17:00	28.9667	48.8667	2.07367	64.8333	0.763772
2022-07-05 08:18:00	29.1833	48.3833	2.07761	63.5	0.780019
2022-07-05 08:19:00	29.3333	47.9	2.07075	64.3333	0.769786
2022-07-05 08:20:00	29.4333	48.0833	2.07073	65	0.761787
2022-07-05 08:21:00	29.3833	48.5333	2.07235	62.6667	0.790525
2022-07-05 08:22:00	29.3667	48.3167	2.07135	63.6667	0.777951
2022-07-05 08:23:00	29.5	47.8833	2.06498	64	0.773847
2022-07-05 08:24:00	29.7	47.4833	2.064	62.6667	0.790525
2022-07-05 08:25:00	29.3667	48.2833	2.06221	63.1667	0.784189
2022-07-05 08:26:00	29.6333	47.85	2.06233	63.8333	0.775894
2022-07-05 08:27:00	29.5333	48.2333	2.06402	62.5	0.79266
2022-07-05 08:28:00	29.75	47.9333	2.06422	63	0.78629
2022-07-05 08:29:00	29.9167	47.6	2.06134	65.3333	0.75785
2022-07-05 08:30:00	29.9667	46.6167	2.05953	63.5	0.780019
2022-07-05 08:31:00	30	46.5333	2.05906	63.6667	0.777951
2022-07-05 08:32:00	30.1167	47.1333	2.0589	65.3333	0.75785
2022-07-05 08:33:00	30.1333	46.9833	2.04631	63.5	0.780019
2022-07-05 08:34:00	30.1167	46.9	2.02802	63	0.78629
2022-07-05 08:35:00	30.05	47.4667	2.01397	64.3333	0.769786
2022-07-05 08:36:00	30.25	46.7333	2.01408	64	0.773847
2022-07-05 08:37:00	30.2833	46.9	2.01431	62.8333	0.788402
2022-07-05 08:38:00	30	47.9167	2.01518	64.1667	0.771811
2022-07-05 08:39:00	30.05	48.0333	2.02205	62.5	0.79266
2022-07-05 08:40:00	30.0667	47.8333	2.01441	62.6667	0.790525
2022-07-05 08:41:00	30.25	47.8	2.00508	64.5	0.767771
2022-07-05 08:42:00	30.1333	48.5833	2.0067	63.3333	0.782099
2022-07-05 08:43:00	30.3667	47.9167	2.00725	63.1667	0.784189
2022-07-05 08:44:00	30.4833	47.0833	2.01036	65.1667	0.759813
2022-07-05 08:45:00	30.5667	46.6667	2.00954	65.5	0.755896
2022-07-05 08:46:00	30.6333	46.5667	2.00608	63.6667	0.777951
2022-07-05 08:47:00	30.2	48.3333	2.00439	62.5	0.79266
2022-07-05 08:48:00	30.4833	47.75	2.00452	65.1667	0.759813
2022-07-05 08:49:00	30.6833	47.1333	2.00446	64	0.773847
2022-07-05 08:50:00	30.8	47.1833	2.01267	64.8333	0.763772
2022-07-05 08:51:00	30.5667	48.7167	2.03921	65.1667	0.759813
2022-07-05 08:52:00	30.4333	49.1667	2.03236	63.5	0.780019
2022-07-05 08:53:00	30.3667	49.7833	2.05508	63.8333	0.775894
2022-07-05 08:54:00	30.6167	49.0833	2.06591	66.3333	0.746273
2022-07-05 08:55:00	30.7	48.8333	2.05899	64.5	0.767771
2022-07-05 08:56:00	30.6667	49.15	2.04475	64	0.773847
2022-07-05 08:57:00	30.7167	48.7167	2.05107	66.3333	0.746273
2022-07-05 08:58:00	30.8667	48.1667	2.03129	64.5	0.767771
2022-07-05 08:59:00	30.95	48.0333	2.02642	64.6667	0.765766
2022-07-05 09:00:00	31.0833	48	2.02069	66.3333	0.746273
2022-07-05 09:01:00	31.0833	48.15	2.02011	65.6667	0.753952
2022-07-05 09:02:00	31.1	48.5167	2.00946	64.5	0.767771
2022-07-05 09:03:00	30.95	49.3833	2.00444	64.8333	0.763772
2022-07-05 09:04:00	31.0167	50.05	2.00382	66.6667	0.742492
2022-07-05 09:05:00	30.9667	50.4333	2.01277	65.1667	0.759813
2022-07-05 09:06:00	31.1667	49.6	2.02619	64.8333	0.763772
2022-07-05 09:07:00	31.2833	49.0333	2.02199	66.3333	0.746273
2022-07-05 09:08:00	31.3833	48.3833	2.01752	65.6667	0.753952
2022-07-05 09:09:00	30.9	49.8	2.01302	63.8333	0.775894
2022-07-05 09:10:00	30.9	50.3833	2.01226	64.8333	0.763772
2022-07-05 09:11:00	31.2	49.5333	2.01066	66.6667	0.742492
2022-07-05 09:12:00	31.1333	49.3667	2.01085	64.6667	0.765766
2022-07-05 09:13:00	31.1	48.95	2.01127	64.1667	0.771811
2022-07-05 09:14:00	31.2	48.2667	2.01244	66	0.750093
2022-07-05 09:15:00	31.1833	48.2167	2.01225	64.5	0.767771
2022-07-05 09:16:00	31.2333	48.9167	2.01248	64.8333	0.763772
2022-07-05 09:17:00	31.1833	49.2667	2.01352	67.1667	0.73689
2022-07-05 09:18:00	31.2333	49.6	2.01461	65.5	0.755896
2022-07-05 09:19:00	31.35	49.2333	2.01593	65.1667	0.759813
2022-07-05 09:20:00	31.5333	47.85	2.02476	66.3333	0.746273
2022-07-05 09:21:00	31.65	47.4167	2.04179	66.3333	0.746273
2022-07-05 09:22:00	31.8	47.3833	2.05411	65.3333	0.75785
2022-07-05 09:23:00	31.8333	47.2	2.06626	66	0.750093
2022-07-05 09:24:00	31.7	47.6833	2.04025	66.1667	0.748179
2022-07-05 09:25:00	31.24	49.34	2.03766	63.8	0.776304
2022-07-05 09:26:00	31.45	48.9167	2.03573	64.6667	0.765766
2022-07-05 09:27:00	30.8833	50.7667	2.03654	65.1667	0.759813
2022-07-05 09:28:00	30.95	50.8833	2.03997	64.1667	0.771811
2022-07-05 09:29:00	31.2167	50.7333	2.04545	64.6667	0.765766
2022-07-05 09:30:00	30.9167	51.7	2.04407	65.5	0.755896
2022-07-05 09:31:00	30.7833	51.6667	2.04498	65	0.761787
2022-07-05 09:32:00	30.9833	50.7	2.04401	64.1667	0.771811
2022-07-05 09:33:00	31.2167	49.4	2.04528	64.8333	0.763772
2022-07-05 09:34:00	31.1667	50.1667	2.04595	65.3333	0.75785
2022-07-05 09:35:00	31	51.1333	2.04811	64.5	0.767771
2022-07-05 09:36:00	30.7167	52.0167	2.04566	64.5	0.767771
2022-07-05 09:37:00	30.85	51.4833	2.04213	66.1667	0.748179
2022-07-05 09:38:00	30.7333	51.3667	2.04244	66.6667	0.742492
2022-07-05 09:39:00	30.6833	51.0167	2.04287	65	0.761787
2022-07-05 09:40:00	30.65	51.1833	2.04209	65.6667	0.753952
2022-07-05 09:41:00	30.65	51.0667	2.04112	66.3333	0.746273
2022-07-05 09:42:00	30.9	50.7833	2.03839	65	0.761787
2022-07-05 09:43:00	31.25	49.85	2.03835	65.5	0.755896
2022-07-05 09:44:00	31.5333	49.2	2.03844	68	0.727737
2022-07-05 09:45:00	31.8	48.8167	2.03904	66.1667	0.748179
2022-07-05 09:46:00	31.9333	48.5167	2.04534	65.5	0.755896
2022-07-05 09:47:00	31.75	49.4	2.0378	65	0.761787
2022-07-05 09:48:00	31.65	50.6333	2.03442	67.3333	0.735041
2022-07-05 09:49:00	31.7	49.7667	2.0357	65.6667	0.753952
2022-07-05 09:50:00	31.65	49.5333	2.03535	65.3333	0.75785
2022-07-05 09:51:00	31.7833	48.7833	2.03478	65.6667	0.753952
2022-07-05 09:52:00	32.0833	47.4167	2.03395	67.6667	0.731371
2022-07-05 09:53:00	32.4	45.9833	2.03168	65.6667	0.753952
2022-07-05 09:54:00	32.4	45.8333	2.03018	65	0.761787
2022-07-05 09:55:00	32.65	45.45	2.03003	65.3333	0.75785
2022-07-05 09:56:00	32.4667	46.4167	2.03218	66.3333	0.746273
2022-07-05 09:57:00	32.1167	46.8833	2.0331	64.5	0.767771
2022-07-05 09:58:00	31.8	47.6333	2.03064	64.3333	0.769786
2022-07-05 09:59:00	31.6333	48.3833	2.029	64.3333	0.769786
2022-07-05 10:00:00	31.8167	48.3333	2.02495	66.5	0.744378
2022-07-05 10:01:00	32.3167	47.1	2.0221	65.3333	0.75785
2022-07-05 10:02:00	32.3333	46.9667	2.02439	65	0.761787
2022-07-05 10:03:00	32.45	47.4833	2.02907	66.1667	0.748179
2022-07-05 10:04:00	32.7167	47.0833	2.02414	66.1667	0.748179
2022-07-05 10:05:00	32.8667	46.4167	2.02515	65.6667	0.753952
2022-07-05 10:06:00	32.8167	46.2167	2.02671	65.3333	0.75785
2022-07-05 10:07:00	32.8667	45.6	2.03057	67.1667	0.73689
2022-07-05 10:08:00	32.5333	46.2667	2.03409	65.3333	0.75785
2022-07-05 10:09:00	31.85	48.4167	2.0304	62.6667	0.790525
2022-07-05 10:10:00	31.9667	48.7333	2.02694	64	0.773847
2022-07-05 10:11:00	32.3	48.1333	2.024	65.1667	0.759813
2022-07-05 10:12:00	32.1667	48.1667	2.03059	64.6667	0.765766
2022-07-05 10:13:00	32.4	47.55	2.02232	65.6667	0.753952
2022-07-05 10:14:00	32.3167	47.5	2.02044	67.8333	0.729549
2022-07-05 10:15:00	31.9667	48.8333	2.02003	65.5	0.755896
2022-07-05 10:16:00	32.25	47.8167	2.01816	65.5	0.755896
2022-07-05 10:17:00	32.3	48.85	2.01568	67.1667	0.73689
2022-07-05 10:18:00	32.3833	48.1	2.0034	67.1667	0.73689
2022-07-05 10:19:00	32.4333	46.8833	1.99907	66.3333	0.746273
2022-07-05 10:20:00	32.0667	48.2	1.99856	64.6667	0.765766
2022-07-05 10:21:00	32.15	47.6167	1.99921	66.8333	0.740615
2022-07-05 10:22:00	32.3333	47.4	2.00027	66	0.750093
2022-07-05 10:23:00	32.6	47.0667	1.99917	65.5	0.755896
2022-07-05 10:24:00	32.85	46.4167	1.99992	66.8333	0.740615
2022-07-05 10:25:00	33.1	45.5333	2.00008	67.6667	0.731371
2022-07-05 10:26:00	33.3	45.1	2.0012	66.3333	0.746273
2022-07-05 10:27:00	33.3667	43.9333	2.00672	65.5	0.755896
2022-07-05 10:28:00	33.2833	43.9833	2.02201	63.6667	0.777951
2022-07-05 10:29:00	33.4	44.95	2.0169	65.8333	0.752018
2022-07-05 10:30:00	33.6	43.9833	2.00825	66.8333	0.740615
2022-07-05 10:31:00	33.7	43.0167	2.00684	65.1667	0.759813
2022-07-05 10:32:00	33.8667	42.2667	2.00713	65	0.761787
2022-07-05 10:33:00	34.0167	42.1167	2.01244	67	0.738748
2022-07-05 10:34:00	34.1167	42.5167	2.0025	66.8333	0.740615
2022-07-05 10:35:00	34.2333	42.5667	1.99889	65.5	0.755896
2022-07-05 10:36:00	34.1167	43.1333	1.99931	66	0.750093
2022-07-05 10:37:00	34.1333	43.1333	2.00032	68.1667	0.725933
2022-07-05 10:38:00	34.1167	43.3667	2.0018	65.8333	0.752018
2022-07-05 10:39:00	33.5	44.0667	1.99852	64.8333	0.763772
2022-07-05 10:40:00	32.9333	45.6167	1.99724	65.1667	0.759813
2022-07-05 10:41:00	33.0167	45.8167	1.99824	66.8333	0.740615
2022-07-05 10:42:00	33.3833	44.4	1.99953	65.5	0.755896
2022-07-05 10:43:00	33.3333	44.3333	2.00834	65.1667	0.759813
2022-07-05 10:44:00	33.1167	44.9333	2.02264	67.1667	0.73689
2022-07-05 10:45:00	33	44.7833	2.02293	65.6667	0.753952
2022-07-05 10:46:00	32.85	45.2833	2.01763	64.3333	0.769786
2022-07-05 10:47:00	33.0833	44.5333	2.01446	65	0.761787
2022-07-05 10:48:00	33.5833	43.3	2.00944	66.8333	0.740615
2022-07-05 10:49:00	33.6	43.2667	2.00431	65.5	0.755896
2022-07-05 10:50:00	33.5333	43.25	2.00273	65	0.761787
2022-07-05 10:51:00	34	41.7167	2.00295	67	0.738748
2022-07-05 10:52:00	33.7833	42.65	2.00591	65.5	0.755896
2022-07-05 10:53:00	33.5167	43.25	2.00279	63.8333	0.775894
2022-07-05 10:54:00	33.5667	42.3	1.99981	63	0.78629
2022-07-05 10:55:00	33.9833	40.6833	2.0009	65.8333	0.752018
2022-07-05 10:56:00	34.1167	40.7667	2.01955	64.1667	0.771811
2022-07-05 10:57:00	34.5333	39.2333	2.01897	64.5	0.767771
2022-07-05 10:58:00	34.5	39.0167	2.00931	66.1667	0.748179
2022-07-05 10:59:00	33.9833	40.4167	2.01285	64.6667	0.765766
2022-07-05 11:00:00	34	40.7667	1.99978	61.8333	0.801315
2022-07-05 11:01:00	34.3833	40.2	1.99699	63.6667	0.777951
2022-07-05 11:02:00	34.4833	40.9333	2.00185	65.1667	0.759813
2022-07-05 11:03:00	34.45	40.4667	2.00582	66.8333	0.740615
2022-07-05 11:04:00	34.4167	41.2	2.01224	64.1667	0.771811
2022-07-05 11:05:00	34.65	39.7333	2.00799	64.8333	0.763772
2022-07-05 11:06:00	34.8667	39.3667	2.00752	66.5	0.744378
2022-07-05 11:07:00	34.7333	40.2333	2.00029	66.3333	0.746273
2022-07-05 11:08:00	34.9833	38.3833	2.00084	64.8333	0.763772
2022-07-05 11:09:00	34.8833	39.0667	2.0046	63.8333	0.775894
2022-07-05 11:10:00	34.9167	38.6167	2.01059	64.3333	0.769786
2022-07-05 11:11:00	35.1	38.1333	2.00878	66.6667	0.742492
2022-07-05 11:12:00	34.8667	39.1833	2.00459	64.5	0.767771
2022-07-05 11:13:00	34.95	38.3333	2.0003	64.6667	0.765766
2022-07-05 11:14:00	34.8333	37.3167	2.00111	64.1667	0.771811
2022-07-05 11:15:00	35.2333	35.95	2.00532	65.3333	0.75785
2022-07-05 11:16:00	34.7667	36.7833	2.00655	63.1667	0.784189
2022-07-05 11:17:00	34.38	37.5	1.99994	61.6	0.804388
2022-07-05 11:18:00	34.9667	36.6	1.99941	63.6667	0.777951
2022-07-05 11:19:00	35.0667	37.05	2.00226	64.8333	0.763772
2022-07-05 11:20:00	34.95	37.2333	1.99749	63.5	0.780019
2022-07-05 11:21:00	34.6833	39.0667	1.9971	62.6667	0.790525
2022-07-05 11:22:00	34.3333	38.8333	2.00834	62.6667	0.790525
2022-07-05 11:23:00	34.7	39.4333	2.0183	66.1667	0.748179
2022-07-05 11:24:00	34.9667	38.5167	2.01082	64.8333	0.763772
2022-07-05 11:25:00	35.4	36.9833	2.01028	64.8333	0.763772
2022-07-05 11:26:00	35.75	36.5667	2.01671	66.3333	0.746273
2022-07-05 11:27:00	35.7333	37.05	2.00166	66.8333	0.740615
2022-07-05 11:28:00	35.6667	38.3833	2.00119	64.3333	0.769786
2022-07-05 11:29:00	35.6667	37.3167	2.00342	64.3333	0.769786
2022-07-05 11:30:00	35.8833	36.6333	1.99991	64.5	0.767771
2022-07-05 11:31:00	36.2667	35.0833	1.99822	66.8333	0.740615
2022-07-05 11:32:00	36.0833	36.4833	2.00518	65.5	0.755896
2022-07-05 11:33:00	35.3333	37.6	1.99577	62.8333	0.788402
2022-07-05 11:34:00	35.4333	37.3167	1.99571	64.1667	0.771811
2022-07-05 11:35:00	35.2167	37.4667	1.99413	66.3333	0.746273
2022-07-05 11:36:00	35.0833	38.35	1.99518	64.8333	0.763772
2022-07-05 11:37:00	35.3333	37.6833	2.00857	64.3333	0.769786
2022-07-05 11:38:00	35.5833	38.0833	2.01599	64.8333	0.763772
2022-07-05 11:39:00	35.3667	38.45	1.99935	66.3333	0.746273
2022-07-05 11:40:00	35.7	37.9333	1.9971	66.6667	0.742492
2022-07-05 11:41:00	36.1333	37.4833	1.9978	65.5	0.755896
2022-07-05 11:42:00	36.3167	37.4	1.99889	65.6667	0.753952
2022-07-05 11:43:00	36.6667	35.4667	1.99651	66.1667	0.748179
2022-07-05 11:44:00	36.75	35	1.9975	67.1667	0.73689
2022-07-05 11:45:00	36.5667	35.1333	1.99572	66.1667	0.748179
2022-07-05 11:46:00	35.95	36.5	1.99695	63.3333	0.782099
2022-07-05 11:47:00	36.3	36.0167	2.00496	64.5	0.767771
2022-07-05 11:48:00	36.3	35.65	2.01317	64.5	0.767771
2022-07-05 11:49:00	36.6833	34.5	2.00556	67	0.738748
2022-07-05 11:50:00	36.7	33.6333	2.00625	65.5	0.755896
2022-07-05 11:51:00	36.55	35.25	2.00351	64.3333	0.769786
2022-07-05 11:52:00	36.2667	36.3667	1.99905	63	0.78629
2022-07-05 11:53:00	36.1333	36.6833	1.99764	64.8333	0.763772
2022-07-05 11:54:00	36.5833	35.1667	1.99866	67.1667	0.73689
2022-07-05 11:55:00	37.0667	33.6833	2.00159	65.8333	0.752018
2022-07-05 11:56:00	37.4333	33.0333	2.00328	65	0.761787
2022-07-05 11:57:00	36.6833	34.35	2.01597	62.8333	0.788402
2022-07-05 11:58:00	36.6167	34.9167	2.01753	63.3333	0.782099
2022-07-05 11:59:00	36.9333	34.2667	2.01442	66.5	0.744378
2022-07-05 12:00:00	37.1667	33.2333	2.00418	65.1667	0.759813
2022-07-05 12:01:00	37.6	32.6333	1.99782	64.5	0.767771
2022-07-05 12:02:00	37.65	32.5	1.99646	64.3333	0.769786
2022-07-05 12:03:00	37.8	32.6333	2.00062	64	0.773847
2022-07-05 12:04:00	37.6833	33.2833	2.01194	65.6667	0.753952
2022-07-05 12:05:00	37.3333	33.2333	2.01744	66.5	0.744378
2022-07-05 12:06:00	37.35	32.6667	2.021	63.8333	0.775894
2022-07-05 12:07:00	37.3167	33.2667	2.00954	63	0.78629
2022-07-05 12:08:00	37.4167	32.9	2.00025	63.3333	0.782099
2022-07-05 12:09:00	37.4833	34.3833	2.00033	65	0.761787
2022-07-05 12:10:00	37.7167	32.45	2.01215	67.1667	0.73689
2022-07-05 12:11:00	37.4667	33.5	2.01994	64.6667	0.765766
2022-07-05 12:12:00	36.55	34.2167	2.02865	63.5	0.780019
2022-07-05 12:13:00	36.2833	35.3667	2.02127	64	0.773847
2022-07-05 12:14:00	36.25	34.9667	2.02206	65.1667	0.759813
2022-07-05 12:15:00	36.2833	34.9	2.0128	65.8333	0.752018
2022-07-05 12:16:00	36.2667	34.4833	2.00299	63.8333	0.775894
2022-07-05 12:17:00	36.6167	34.8167	2.00381	64.1667	0.771811
2022-07-05 12:18:00	36.4833	34.85	2.00816	63.8333	0.775894
2022-07-05 12:19:00	36.5	35.4	2.00074	65.8333	0.752018
2022-07-05 12:20:00	36.6833	34.9333	1.99794	66.8333	0.740615
2022-07-05 12:21:00	36.5167	34.8	1.99627	64.3333	0.769786
2022-07-05 12:22:00	36.55	34.1	1.99857	63.6667	0.777951
2022-07-05 12:23:00	36.4667	35.5333	2.02259	64	0.773847
2022-07-05 12:24:00	36.5667	35.1167	2.02688	66.1667	0.748179
2022-07-05 12:25:00	36.8	33.55	2.0244	65.8333	0.752018
2022-07-05 12:26:00	37.0833	33.4	2.01861	64.5	0.767771
2022-07-05 12:27:00	36.8333	33.1833	2.00987	63.8333	0.775894
2022-07-05 12:28:00	36.8	33.5833	2.00409	63.1667	0.784189
2022-07-05 12:29:00	36.9833	33.8667	2.00364	65.1667	0.759813
2022-07-05 12:30:00	37.0333	33.05	2.00926	66.8333	0.740615
2022-07-05 12:31:00	37.2833	33.3167	2.00699	65.1667	0.759813
2022-07-05 12:32:00	37.5667	34.5	2.00583	64.6667	0.765766
2022-07-05 12:33:00	37.1167	34.0667	2.01076	64.5	0.767771
2022-07-05 12:34:00	36.95	33.9833	2.01034	66.3333	0.746273
2022-07-05 12:35:00	36.6667	34.6667	2.00743	65.6667	0.753952
2022-07-05 12:36:00	36.5833	34.6	2.01162	63.6667	0.777951
2022-07-05 12:37:00	36.5833	34.3833	2.0067	64	0.773847
2022-07-05 12:38:00	36.95	33.5	2.0051	65.1667	0.759813
2022-07-05 12:39:00	37.1167	33.3	2.01686	66.5	0.744378
2022-07-05 12:40:00	36.9833	34.1167	2.0198	64.5	0.767771
2022-07-05 12:41:00	36.6667	34.3167	2.02749	63.5	0.780019
2022-07-05 12:42:00	36.7333	34.2667	2.03825	63.6667	0.777951
2022-07-05 12:43:00	36.95	34.5833	2.01133	66.5	0.744378
2022-07-05 12:44:00	37.3333	33.2833	2.00877	64.8333	0.763772
2022-07-05 12:45:00	37.05	33.35	2.01067	64.1667	0.771811
2022-07-05 12:46:00	36.7	33.6667	2.02518	63.3333	0.782099
2022-07-05 12:47:00	36.8167	33.1	2.02032	63.5	0.780019
2022-07-05 12:48:00	36.95	33.2833	2.01373	66.1667	0.748179
2022-07-05 12:49:00	37.0333	34.0667	2.01953	66.3333	0.746273
2022-07-05 12:50:00	36.8833	34.35	2.0131	63.5	0.780019
2022-07-05 12:51:00	37.1667	34.15	2.01838	64.1667	0.771811
2022-07-05 12:52:00	37.64	33.94	2.02561	65.2	0.75942
2022-07-05 12:53:00	37.8	32.8833	2.01958	64.6667	0.765766
2022-07-05 12:54:00	38.2	32.8667	2.02336	67.5	0.733201
2022-07-05 12:55:00	37.6167	32.4167	2.02537	66.5	0.744378
2022-07-05 12:56:00	37.4167	32.6	2.03198	63.6667	0.777951
2022-07-05 12:57:00	37.05	33.0667	2.0275	63.8333	0.775894
2022-07-05 12:58:00	37.2833	33.6	2.0304	64	0.773847
2022-07-05 12:59:00	37.4167	33.2333	2.03124	66.6667	0.742492
2022-07-05 13:00:00	37.4333	33.55	2.0269	65.1667	0.759813
2022-07-05 13:01:00	37.7167	32.9	2.03193	65.1667	0.759813
2022-07-05 13:02:00	38.1667	31.4167	2.03827	64.6667	0.765766
2022-07-05 13:03:00	38.4	30.9	2.02439	64	0.773847
2022-07-05 13:04:00	38.2167	32.0333	2.02206	66.1667	0.748179
2022-07-05 13:05:00	37.9167	32.0667	2.03094	66.1667	0.748179
2022-07-05 13:06:00	37.8167	32.4833	2.0329	64.5	0.767771
2022-07-05 13:07:00	37.65	32.5	2.0273	64	0.773847
2022-07-05 13:08:00	37.55	32.9333	2.01249	63.8333	0.775894
2022-07-05 13:09:00	37.75	32.9167	2.01602	66	0.750093
2022-07-05 13:10:00	37.7167	31.8667	2.02069	66.6667	0.742492
2022-07-05 13:11:00	37.8	31	2.02688	65.1667	0.759813
2022-07-05 13:12:00	37.8	32.4667	2.01358	64.5	0.767771
2022-07-05 13:13:00	37.7167	31.8	2.0096	64.1667	0.771811
2022-07-05 13:14:00	37.5167	31.5833	2.02316	63.8333	0.775894
2022-07-05 13:15:00	37.0833	31.8833	2.0422	64.8333	0.763772
2022-07-05 13:16:00	37.2333	31.9833	2.01885	65.8333	0.752018
2022-07-05 13:17:00	37.2	31.95	2.02365	63.1667	0.784189
2022-07-05 13:18:00	36.8833	32.6167	2.00958	61.6667	0.803508
2022-07-05 13:19:00	37.2167	33.0167	2.00127	62.8333	0.788402
2022-07-05 13:20:00	37.1	32.4667	1.99822	64.5	0.767771
2022-07-05 13:21:00	37.4167	32.0167	1.99994	66.6667	0.742492
2022-07-05 13:22:00	37.45	31.65	2.02113	64.8333	0.763772
2022-07-05 13:23:00	37.3167	31.6167	2.02194	63.6667	0.777951
2022-07-05 13:24:00	37.1333	32.1	2.00959	62.3333	0.794807
2022-07-05 13:25:00	37.7167	30.4333	2.0062	63.1667	0.784189
2022-07-05 13:26:00	37.75	30	2.01191	65	0.761787
2022-07-05 13:27:00	37.5667	29.2333	2.01428	64.6667	0.765766
2022-07-05 13:28:00	37.7833	29.9167	2.00458	63	0.78629
2022-07-05 13:29:00	38.05	29.4667	2.00946	63.5	0.780019
2022-07-05 13:30:00	38.0333	30.0333	2.00342	63.5	0.780019
2022-07-05 13:31:00	37.9667	30	2.00286	64.3333	0.769786
2022-07-05 13:32:00	37.8	30.6833	2.00128	65.1667	0.759813
2022-07-05 13:33:00	38	30.05	1.99353	65.1667	0.759813
2022-07-05 13:34:00	37.85	30.4167	1.99258	63	0.78629
2022-07-05 13:35:00	37.85	31.2833	1.99417	63.1667	0.784189
2022-07-05 13:36:00	37.8833	31.2	2.00059	62.8333	0.788402
2022-07-05 13:37:00	37.7333	31	2.00584	63.1667	0.784189
2022-07-05 13:38:00	37.9167	30.4667	2.00446	65.1667	0.759813
2022-07-05 13:39:00	37.8833	29.9667	2.00075	64.8333	0.763772
2022-07-05 13:40:00	37.85	31.2167	2.00257	63.3333	0.782099
2022-07-05 13:41:00	38.3833	30	2.00108	63.8333	0.775894
2022-07-05 13:42:00	38.4167	30.1667	2.00126	64	0.773847
2022-07-05 13:43:00	38.6667	29.8667	1.99664	64	0.773847
2022-07-05 13:44:00	38	29.7333	1.99368	64.6667	0.765766
2022-07-05 13:45:00	37.5167	30.25	1.99323	63.5	0.780019
2022-07-05 13:46:00	37.8667	30.55	1.99345	62.3333	0.794807
2022-07-05 13:47:00	38.1667	30.2	1.99173	63.1667	0.784189
2022-07-05 13:48:00	38.3833	29.7167	1.99339	63.8333	0.775894
2022-07-05 13:49:00	38.2333	30.2833	2.00225	63.1667	0.784189
2022-07-05 13:50:00	38	30.4333	2.00447	65.6667	0.753952
2022-07-05 13:51:00	38.0667	31.1	2.00548	65.6667	0.753952
2022-07-05 13:52:00	38.3333	31.5667	2.0041	64.3333	0.769786
2022-07-05 13:53:00	38.0167	31.6833	2.00209	64	0.773847
2022-07-05 13:54:00	38.3333	31.05	2.00332	63.5	0.780019
2022-07-05 13:55:00	38.6167	30.7167	2.00251	65.8333	0.752018
2022-07-05 13:56:00	38.25	30.9	2.0062	65.6667	0.753952
2022-07-05 13:57:00	38.7667	30.6	2.01062	65.5	0.755896
2022-07-05 13:58:00	38.7667	30.0167	2.00811	64.5	0.767771
2022-07-05 13:59:00	38.7	30.8167	2.00296	64.5	0.767771
2022-07-05 14:00:00	38.75	30.1333	2.00128	64.5	0.767771
2022-07-05 14:01:00	38.8167	30.0333	2.00353	65.3333	0.75785
2022-07-05 14:02:00	39.35	28.3667	2.00316	67	0.738748
2022-07-05 14:03:00	39.35	29.1167	2.00478	66.3333	0.746273
2022-07-05 14:04:00	38.7167	29.4333	2.00646	64	0.773847
2022-07-05 14:05:00	38.3333	29.6	2.0009	63.1667	0.784189
2022-07-05 14:06:00	38.9	29.3833	1.99921	63.6667	0.777951
2022-07-05 14:07:00	39.0833	29.4333	2.00335	64	0.773847
2022-07-05 14:08:00	39.0333	29.4833	2.00343	65.8333	0.752018
2022-07-05 14:09:00	38.7667	30	2.00571	66.1667	0.748179
2022-07-05 14:10:00	38.55	29.6333	2.00524	63.8333	0.775894
2022-07-05 14:11:00	38.65	30.0667	2.006	64.5	0.767771
2022-07-05 14:12:00	38.7333	29.6667	2.00468	64	0.773847
2022-07-05 14:13:00	38.4	29.6333	2.00526	64.1667	0.771811
2022-07-05 14:14:00	38.05	29.55	2.00806	64.5	0.767771
2022-07-05 14:15:00	38.15	29.3333	2.00668	64.1667	0.771811
2022-07-05 14:16:00	38.2	29.9667	2.00647	63.5	0.780019
2022-07-05 14:17:00	38.5667	30.0167	2.0019	63.5	0.780019
2022-07-05 14:18:00	38.7	29.7667	2.00621	63.6667	0.777951
2022-07-05 14:19:00	39.05	29.2	2.00212	65.3333	0.75785
2022-07-05 14:20:00	39.1667	29.3333	2.00022	66.5	0.744378
2022-07-05 14:21:00	38.9	29.0833	1.99819	64.8333	0.763772
2022-07-05 14:22:00	38.6167	29.25	1.99652	63.5	0.780019
2022-07-05 14:23:00	38.3	29.25	1.997	62.5	0.79266
2022-07-05 14:24:00	38.0667	28.9333	2.00098	62.6667	0.790525
2022-07-05 14:25:00	38.08	28.7	2.00426	63.2	0.78377
2022-07-05 14:26:00	37.95	29	1.99992	64.5	0.767771
2022-07-05 14:27:00	38.0167	29.0833	2.00553	63.5	0.780019
2022-07-05 14:28:00	37.9	28.4	2.02382	62.5	0.79266
2022-07-05 14:29:00	38.0167	28.6667	2.01943	62.6667	0.790525
2022-07-05 14:30:00	37.6833	28.8167	1.99669	61.5	0.805712
2022-07-05 14:31:00	37.6833	29.35	1.99443	62.6667	0.790525
2022-07-05 14:32:00	38.05	29.45	2.00125	64.8333	0.763772
2022-07-05 14:33:00	38.5667	27.9	2.00256	64.5	0.767771
2022-07-05 14:34:00	38.7833	28.4	2.00817	63.3333	0.782099
2022-07-05 14:35:00	38.75	28.4833	2.01304	63.3333	0.782099
2022-07-05 14:36:00	38.1833	28.8667	2.00796	62.6667	0.790525
2022-07-05 14:37:00	38.4167	29.2833	2.01091	64.3333	0.769786
2022-07-05 14:38:00	38.9833	27.1667	2.01422	65.5	0.755896
2022-07-05 14:39:00	39.1	26.65	2.00669	63.3333	0.782099
2022-07-05 14:40:00	39	28.1	2.00719	62.5	0.79266
2022-07-05 14:41:00	38.45	28.85	2.01561	61.8333	0.801315
2022-07-05 14:42:00	38.2	28.5333	2.01183	62.6667	0.790525
2022-07-05 14:43:00	37.9333	29.7667	2.00164	64	0.773847
2022-07-05 14:44:00	38	29.8667	2.00434	64.8333	0.763772
2022-07-05 14:45:00	37.95	29.8167	2.01597	62.8333	0.788402
2022-07-05 14:46:00	38.0333	30.2	2.00833	62.6667	0.790525
2022-07-05 14:47:00	38.15	29.5333	2.01201	62.8333	0.788402
2022-07-05 14:48:00	38.55	28.3	2.01829	63.8333	0.775894
2022-07-05 14:49:00	38.7167	28.6167	2.00737	65.5	0.755896
2022-07-05 14:50:00	38.7667	28.9	2.0149	64.6667	0.765766
2022-07-05 14:51:00	38.4167	30.0833	2.00158	63.5	0.780019
2022-07-05 14:52:00	38.4167	28.6167	1.99895	63.1667	0.784189
2022-07-05 14:53:00	38.7667	28.45	2.0021	63.3333	0.782099
2022-07-05 14:54:00	38.8833	28.6167	2.01991	64.5	0.767771
2022-07-05 14:55:00	38.6833	28.9667	2.01245	65.1667	0.759813
2022-07-05 14:56:00	38.8333	29.6333	2.01323	64.1667	0.771811
2022-07-05 14:57:00	38.85	29.2833	2.01423	63.5	0.780019
2022-07-05 14:58:00	38.4333	29.0167	2.01714	62.5	0.79266
2022-07-05 14:59:00	38.5333	28.85	2.02426	63	0.78629
2022-07-05 15:00:00	38.65	29.2667	2.01897	65.6667	0.753952
2022-07-05 15:01:00	38.15	30.35	2.02662	64.5	0.767771
2022-07-05 15:02:00	38.1833	29.45	2.0302	62.5	0.79266
2022-07-05 15:03:00	38.0333	28.9167	2.02437	62.3333	0.794807
2022-07-05 15:04:00	37.9	30.05	2.00644	62.3333	0.794807
2022-07-05 15:05:00	38.1167	29	2.00612	64	0.773847
2022-07-05 15:06:00	37.8	29.5167	2.01042	64.8333	0.763772
2022-07-05 15:07:00	37.9667	28.8167	2.01513	63	0.78629
2022-07-05 15:08:00	37.7	28.9333	2.03636	61.1667	0.810158
2022-07-05 15:09:00	37.5167	29.3167	2.03445	61.6667	0.803508
2022-07-05 15:10:00	37.4333	28.9667	2.0282	62	0.799134
2022-07-05 15:11:00	37.5667	28.85	2.01566	63.6667	0.777951
2022-07-05 15:12:00	37.6	29.1	2.00831	64	0.773847
2022-07-05 15:13:00	37.5333	29.3333	2.01835	62	0.799134
2022-07-05 15:14:00	37.2833	29.2167	2.01918	61.5	0.805712
2022-07-05 15:15:00	37.3167	29.4833	2.02015	61.6667	0.803508
2022-07-05 15:16:00	37.3333	29.3167	2.02051	62.6667	0.790525
2022-07-05 15:17:00	37.5667	28.2333	2.01806	64.1667	0.771811
2022-07-05 15:18:00	37.6	29.05	2.01476	63.8333	0.775894
2022-07-05 15:19:00	37.6333	29.4667	2.01852	62.5	0.79266
2022-07-05 15:20:00	37.6167	29.3833	2.02424	62.3333	0.794807
2022-07-05 15:21:00	37.4667	29.3	2.01857	60.8333	0.814652
2022-07-05 15:22:00	37.2167	29.8167	2.02223	62.6667	0.790525
2022-07-05 15:23:00	37.2833	29.8333	2.00851	64.5	0.767771
2022-07-05 15:24:00	37.5167	29.6667	2.00642	63	0.78629
2022-07-05 15:25:00	37.4333	29.4167	2.01244	62.1667	0.796964
2022-07-05 15:26:00	37.3333	29.1167	2.00776	61	0.812399
2022-07-05 15:27:00	37.1167	29.2667	2.01543	61.5	0.805712
2022-07-05 15:28:00	36.75	29.6667	2.01484	62.6667	0.790525
2022-07-05 15:29:00	36.8667	29.9167	2.01119	62.5	0.79266
2022-07-05 15:30:00	37.0667	30.55	2.01065	62.1667	0.796964
2022-07-05 15:31:00	37.2	29.6333	2.0124	61.8333	0.801315
2022-07-05 15:32:00	37.1833	29.0667	2.01674	62.1667	0.796964
2022-07-05 15:33:00	37.25	28.8167	2.01236	64	0.773847
2022-07-05 15:34:00	36.9333	29.1333	2.00892	61.8333	0.801315
2022-07-05 15:35:00	36.9667	29.6833	2.00859	61	0.812399
2022-07-05 15:36:00	37.25	29.05	2.01007	61.6667	0.803508
2022-07-05 15:37:00	37.25	28.9	2.01416	63.3333	0.782099
2022-07-05 15:38:00	37.4167	28.3167	2.02088	64.5	0.767771
2022-07-05 15:39:00	37.25	29.25	2.02054	62.5	0.79266
2022-07-05 15:40:00	37.3	28.9667	2.02346	61.3333	0.807929
2022-07-05 15:41:00	37.2167	29.2167	2.01643	61.8333	0.801315
2022-07-05 15:42:00	37.4667	28.7667	2.0166	61.8333	0.801315
2022-07-05 15:43:00	37.3667	28.7833	2.02804	63.8333	0.775894
2022-07-05 15:44:00	37.3333	29.1833	2.02125	63.3333	0.782099
2022-07-05 15:45:00	37.1167	28.8667	2.01587	61.3333	0.807929
2022-07-05 15:46:00	37.1833	28.9167	2.02614	61.5	0.805712
2022-07-05 15:47:00	37.2	28.6667	2.02658	61.1667	0.810158
2022-07-05 15:48:00	36.95	29.7167	2.02256	62.6667	0.790525
2022-07-05 15:49:00	37.2167	28.9667	2.01562	63.8333	0.775894
2022-07-05 15:50:00	37.0333	29.4667	2.01149	61.5	0.805712
2022-07-05 15:51:00	37	29.6167	2.01246	61.6667	0.803508
2022-07-05 15:52:00	37.2833	29.2667	2.01168	62	0.799134
2022-07-05 15:53:00	37.3	29.35	2.02678	62.6667	0.790525
2022-07-05 15:54:00	37.2167	29.9167	2.02607	63.8333	0.775894
2022-07-05 15:55:00	37.0833	29.6167	2.01487	60.5	0.819196
2022-07-05 15:56:00	37.4167	29.6333	2.0222	61.8333	0.801315
2022-07-05 15:57:00	37.5	29.7667	2.01576	62.8333	0.788402
2022-07-05 15:58:00	37.3	29.2833	2.02764	63.5	0.780019
2022-07-05 15:59:00	37.12	29.34	2.03172	64.8	0.76417
2022-07-05 16:00:00	37.1833	29.6667	2.04008	62.5	0.79266
2022-07-05 16:01:00	37.2	30.2667	2.04252	62.5	0.79266
2022-07-05 16:02:00	37.3	30.1167	2.03602	62.6667	0.790525
2022-07-05 16:03:00	37.2	30.3333	2.03177	62.8333	0.788402
2022-07-05 16:04:00	36.9833	30.4167	2.03707	64	0.773847
2022-07-05 16:05:00	37.0833	30.0333	2.03212	61.8333	0.801315
2022-07-05 16:06:00	37.1333	30.1167	2.02169	62.8333	0.788402
2022-07-05 16:07:00	36.8833	30.1833	2.02135	62.1667	0.796964
2022-07-05 16:08:00	36.95	30.3	2.01683	62.6667	0.790525
2022-07-05 16:09:00	37	29.9667	2.02296	64	0.773847
2022-07-05 16:10:00	37.0167	30.2	2.03515	63.5	0.780019
2022-07-05 16:11:00	37.0667	30.6167	2.0243	62.6667	0.790525
2022-07-05 16:12:00	37.2667	30.1333	2.01555	63.1667	0.784189
2022-07-05 16:13:00	37.3333	30.2667	2.02184	62.6667	0.790525
2022-07-05 16:14:00	37.3833	29.7667	2.02055	64.6667	0.765766
2022-07-05 16:15:00	37.2	29.45	2.0214	63.6667	0.777951
2022-07-05 16:16:00	37.1	29.5	2.02423	62.3333	0.794807
2022-07-05 16:17:00	36.95	30.35	2.02036	61.6667	0.803508
2022-07-05 16:18:00	36.8167	29.7167	2.0196	61.1667	0.810158
2022-07-05 16:19:00	36.55	30.7	2.01645	63.3333	0.782099
2022-07-05 16:20:00	36.4667	30.5167	2.01843	62.5	0.79266
2022-07-05 16:21:00	36.4333	30.45	2.01795	61.6667	0.803508
2022-07-05 16:22:00	36.6667	30.95	2.02016	61.8333	0.801315
2022-07-05 16:23:00	37.0333	30.05	2.02719	62.5	0.79266
2022-07-05 16:24:00	37.0333	30.1	2.02862	64.6667	0.765766
2022-07-05 16:25:00	36.9833	30.8	2.03203	63.6667	0.777951
2022-07-05 16:26:00	37.1333	30.6667	2.02981	62.5	0.79266
2022-07-05 16:27:00	37.1167	30.45	2.01748	62.8333	0.788402
2022-07-05 16:28:00	36.9833	30.2833	2.01686	62.5	0.79266
2022-07-05 16:29:00	37.0667	29.9333	2.01805	64.8333	0.763772
2022-07-05 16:30:00	37.1667	29.7667	2.0192	64.5	0.767771
2022-07-05 16:31:00	36.7667	30.7833	2.024	62	0.799134
2022-07-05 16:32:00	36.9	30.45	2.01579	62.5	0.79266
2022-07-05 16:33:00	36.95	31.0667	2.01744	62.3333	0.794807
2022-07-05 16:34:00	36.9	31.2	2.01814	62.1667	0.796964
2022-07-05 16:35:00	36.8	31.3833	2.02762	64	0.773847
2022-07-05 16:36:00	36.6333	31.45	2.01983	64.3333	0.769786
2022-07-05 16:37:00	36.3	31.9833	2.02785	61.8333	0.801315
2022-07-05 16:38:00	36.5	32.2333	2.03324	62.5	0.79266
2022-07-05 16:39:00	36.75	31.65	2.02427	63.1667	0.784189
2022-07-05 16:40:00	36.65	31.3667	2.02131	63.5	0.780019
2022-07-05 16:41:00	36.8667	31.7833	2.02652	65.3333	0.75785
2022-07-05 16:42:00	36.7167	31.2667	2.03836	63.8333	0.775894
2022-07-05 16:43:00	36.65	31.6167	2.02984	62	0.799134
2022-07-05 16:44:00	36.9667	30.25	2.03274	62.8333	0.788402
2022-07-05 16:45:00	36.85	31.9667	2.03116	62.8333	0.788402
2022-07-05 16:46:00	36.7667	31	2.02579	63.8333	0.775894
2022-07-05 16:47:00	36.3167	31.6167	2.02709	63.6667	0.777951
2022-07-05 16:48:00	36.4	31.4333	2.03458	63	0.78629
2022-07-05 16:49:00	36.4667	31.4333	2.02445	62.5	0.79266
2022-07-05 16:50:00	36.3833	31.1833	2.0284	62	0.799134
2022-07-05 16:51:00	36.4667	31.6333	2.03183	62.3333	0.794807
2022-07-05 16:52:00	36.4167	31.6333	2.028	64.3333	0.769786
2022-07-05 16:53:00	36.3833	32.5333	2.01593	65.1667	0.759813
2022-07-05 16:54:00	36.4333	31.95	2.01783	63.3333	0.782099
2022-07-05 16:55:00	36.6667	31.3167	2.0201	63.5	0.780019
2022-07-05 16:56:00	36.6667	31.8167	2.01902	62.6667	0.790525
2022-07-05 16:57:00	36.45	31.3833	2.03074	61.5	0.805712
2022-07-05 16:58:00	36.55	32.4167	2.01905	64.3333	0.769786
2022-07-05 16:59:00	36.5667	32.8167	2.02206	65.3333	0.75785
2022-07-05 17:00:00	36.75	31.9167	2.04359	63.6667	0.777951
2022-07-05 17:01:00	36.9	30.6833	2.07957	63.6667	0.777951
2022-07-05 17:02:00	36.6	32.0667	2.04839	62.1667	0.796964
2022-07-05 17:03:00	36.25	32.05	2.05288	63	0.78629
2022-07-05 17:04:00	36.35	32.4167	2.05955	64.3333	0.769786
2022-07-05 17:05:00	36.45	32.5333	2.04229	63	0.78629
2022-07-05 17:06:00	36.4833	31.9167	2.02707	63.3333	0.782099
2022-07-05 17:07:00	36.1167	33	2.02891	62.1667	0.796964
2022-07-05 17:08:00	36.1167	33.2167	2.05494	62.8333	0.788402
2022-07-05 17:09:00	36.3333	32.35	2.04679	65.3333	0.75785
2022-07-05 17:10:00	36.4833	32.5	2.04431	64.1667	0.771811
2022-07-05 17:11:00	36.6667	32.1833	2.0593	63.3333	0.782099
2022-07-05 17:12:00	36.6667	32	2.0629	63.1667	0.784189
2022-07-05 17:13:00	36.7667	31.1833	2.06685	63.3333	0.782099
2022-07-05 17:14:00	36.6167	32	2.05913	64.6667	0.765766
2022-07-05 17:15:00	36.45	32.1167	2.072	63	0.78629
2022-07-05 17:16:00	36.35	32.3667	2.03697	62.6667	0.790525
2022-07-05 17:17:00	36.1667	32.6667	2.03644	62	0.799134
2022-07-05 17:18:00	36.3	33.0167	2.03991	63.1667	0.784189
2022-07-05 17:19:00	36.4667	32.95	2.06487	65.5	0.755896
2022-07-05 17:20:00	36.65	33.2	2.05168	65.5	0.755896
2022-07-05 17:21:00	36.6333	32.4333	2.05809	64	0.773847
2022-07-05 17:22:00	36.4167	32.4	2.05301	62.5	0.79266
2022-07-05 17:23:00	36.4667	32.7	2.04563	63.1667	0.784189
2022-07-05 17:24:00	36.5833	32.1	2.04564	64.5	0.767771
2022-07-05 17:25:00	36.65	31.8833	2.0364	65.3333	0.75785
2022-07-05 17:26:00	36.5	32.2833	2.03891	63.6667	0.777951
2022-07-05 17:27:00	36.3333	32.1167	2.05142	62.5	0.79266
2022-07-05 17:28:00	36.3333	31.8667	2.05908	62.5	0.79266
2022-07-05 17:29:00	36.2333	31.75	2.02429	62.6667	0.790525
2022-07-05 17:30:00	36.1667	32	2.03454	64.1667	0.771811
2022-07-05 17:31:00	36.25	31.9333	2.04624	63	0.78629
2022-07-05 17:32:00	36.3	32.1667	2.03314	62.8333	0.788402
2022-07-05 17:33:00	36.3	32.65	2.05166	63	0.78629
2022-07-05 17:34:00	36.44	31.52	2.0388	62	0.799134
2022-07-05 17:35:00	36.6	31.0333	2.02592	65.1667	0.759813
2022-07-05 17:36:00	36.4167	32.2	2.04472	63.6667	0.777951
2022-07-05 17:37:00	36.35	32.6833	2.04993	62.5	0.79266
2022-07-05 17:38:00	36.4333	32.75	2.044	62.6667	0.790525
2022-07-05 17:39:00	36.3833	33.1	2.03543	62.8333	0.788402
2022-07-05 17:40:00	36.4167	33	2.03458	65.1667	0.759813
2022-07-05 17:41:00	36.5	32.8	2.04448	65	0.761787
2022-07-05 17:42:00	36.5833	32.4667	2.04032	63.5	0.780019
2022-07-05 17:43:00	36.5833	32.1	2.01902	63	0.78629
2022-07-05 17:44:00	36.5833	32.0167	2.01722	62.8333	0.788402
2022-07-05 17:45:00	36.6833	32.2333	2.01379	65.1667	0.759813
2022-07-05 17:46:00	36.7333	31.75	2.02496	65.8333	0.752018
2022-07-05 17:47:00	36.6833	31.6	2.04366	64	0.773847
2022-07-05 17:48:00	36.4333	31.95	2.03177	62.5	0.79266
2022-07-05 17:49:00	36.3333	32.3167	2.03955	62.1667	0.796964
2022-07-05 17:50:00	36.1	32.7667	2.04033	63.8333	0.775894
2022-07-05 17:51:00	36.3	32.8167	2.03427	64.1667	0.771811
2022-07-05 17:52:00	36.45	32.6833	2.03984	63.5	0.780019
2022-07-05 17:53:00	36.1833	32.6333	2.03432	62.8333	0.788402
2022-07-05 17:54:00	36.2333	32.6667	2.03224	62.5	0.79266
2022-07-05 17:55:00	36.1333	33.3667	2.04564	63.6667	0.777951
2022-07-05 17:56:00	36.0833	33.6667	2.04408	64.6667	0.765766
2022-07-05 17:57:00	36.1833	32.8	2.02494	63.5	0.780019
2022-07-05 17:58:00	36.35	33.6	2.03923	63.6667	0.777951
2022-07-05 17:59:00	36.4167	33.2667	2.03834	64.3333	0.769786
2022-07-05 18:00:00	36.4167	32.7833	2.0177	65.8333	0.752018
2022-07-05 18:01:00	36.25	32.8167	2.02355	63.5	0.780019
2022-07-05 18:02:00	36.1167	33.3667	2.02504	63.1667	0.784189
2022-07-05 18:03:00	36.1667	33.8167	2.03569	63	0.78629
2022-07-05 18:04:00	36.1167	33.4667	2.03346	64.1667	0.771811
2022-07-05 18:05:00	35.9667	34.15	2.03945	65	0.761787
2022-07-05 18:06:00	35.9833	34.1833	2.03407	63.8333	0.775894
2022-07-05 18:07:00	36.1333	34.4333	2.03436	63.6667	0.777951
2022-07-05 18:08:00	36.0833	34.5667	2.03455	64	0.773847
2022-07-05 18:09:00	36.2333	34.85	2.03213	65.5	0.755896
2022-07-05 18:10:00	36.2167	34.6833	2.02317	66.5	0.744378
2022-07-05 18:11:00	36.5333	34.1167	2.02333	65.6667	0.753952
2022-07-05 18:12:00	36.4	34.9833	2.02447	64.8333	0.763772
2022-07-05 18:13:00	36.0667	34.7667	2.02943	62.8333	0.788402
2022-07-05 18:14:00	36.1	35.0667	2.03655	64.6667	0.765766
2022-07-05 18:15:00	35.8	35.75	2.04273	66.1667	0.748179
2022-07-05 18:16:00	35.7333	36.2667	2.03883	64	0.773847
2022-07-05 18:17:00	35.9833	35.7	2.03577	64.6667	0.765766
2022-07-05 18:18:00	36.0333	35.4333	2.03932	64.1667	0.771811
2022-07-05 18:19:00	35.85	35.6833	2.02582	66.3333	0.746273
2022-07-05 18:20:00	35.6667	35.6833	2.03279	65.3333	0.75785
2022-07-05 18:21:00	35.6667	35.75	2.03848	64.1667	0.771811
2022-07-05 18:22:00	35.8167	35.4667	2.02851	64.6667	0.765766
2022-07-05 18:23:00	35.65	35.7833	2.02574	64	0.773847
2022-07-05 18:24:00	35.4167	36.2333	2.02968	65.3333	0.75785
2022-07-05 18:25:00	35.4	36.5	2.03085	63.5	0.780019
2022-07-05 18:26:00	35.6833	36.3167	2.03682	64.3333	0.769786
2022-07-05 18:27:00	35.5167	36.4833	2.04359	65.3333	0.75785
2022-07-05 18:28:00	35.65	36.3167	2.04711	66.5	0.744378
2022-07-05 18:29:00	36.0167	35.7333	2.03819	65.5	0.755896
2022-07-05 18:30:00	36.1333	34.95	2.03865	65	0.761787
2022-07-05 18:31:00	35.7333	35.85	2.03836	64.1667	0.771811
2022-07-05 18:32:00	35.35	36.4833	2.03483	65.3333	0.75785
2022-07-05 18:33:00	35.4	36.3833	2.03046	63.8333	0.775894
2022-07-05 18:34:00	35.4833	35.8167	2.0294	63.6667	0.777951
2022-07-05 18:35:00	35.5667	36.2167	2.03522	64.6667	0.765766
2022-07-05 18:36:00	35.5167	35.4833	2.03301	65.8333	0.752018
2022-07-05 18:37:00	35.5667	35.8833	2.03312	63.6667	0.777951
2022-07-05 18:38:00	35.3	36.0333	2.03605	63.3333	0.782099
2022-07-05 18:39:00	35.0667	36.3667	2.03082	64.1667	0.771811
2022-07-05 18:40:00	34.8167	36.9667	2.03296	65.1667	0.759813
2022-07-05 18:41:00	35.1333	36.8	2.03674	64.5	0.767771
2022-07-05 18:42:00	35.4167	36.5833	2.03103	64.8333	0.763772
2022-07-05 18:43:00	35.2833	37.1833	2.04057	65.5	0.755896
2022-07-05 18:44:00	35.05	37.6667	2.06011	65.5	0.755896
2022-07-05 18:45:00	35.0167	37.8167	2.05748	64.1667	0.771811
2022-07-05 18:46:00	35.1	37.4167	2.04054	63.5	0.780019
2022-07-05 18:47:00	35.1	37.1667	2.03504	64.5	0.767771
2022-07-05 18:48:00	35.1833	37.1333	2.03894	66	0.750093
2022-07-05 18:49:00	35.45	36.8833	2.06016	65.1667	0.759813
2022-07-05 18:50:00	35.3167	37.4667	2.06173	64.6667	0.765766
2022-07-05 18:51:00	35.2167	37.5	2.0633	65.5	0.755896
2022-07-05 18:52:00	35.05	37.6333	2.06621	65.8333	0.752018
2022-07-05 18:53:00	35.0167	37.8	2.06793	64.3333	0.769786
2022-07-05 18:54:00	34.8667	37.7333	2.07028	63.1667	0.784189
2022-07-05 18:55:00	34.5333	38.5833	2.05513	64.5	0.767771
2022-07-05 18:56:00	34.6333	38.6167	2.05045	65.1667	0.759813
2022-07-05 18:57:00	34.5833	38.8167	2.0328	63.6667	0.777951
2022-07-05 18:58:00	34.7333	38.95	2.0282	64.5	0.767771
2022-07-05 18:59:00	35.0167	38.4167	2.03528	68	0.727737
2022-07-05 19:00:00	35.2333	38.55	2.06152	65.6667	0.753952
2022-07-05 19:01:00	35.0833	38.7667	2.06207	64.5	0.767771
2022-07-05 19:02:00	34.7333	39.35	2.03992	65.1667	0.759813
2022-07-05 19:03:00	34.9167	39.2333	2.05327	67.3333	0.735041
2022-07-05 19:04:00	34.9	38.6333	2.05611	64.6667	0.765766
2022-07-05 19:05:00	34.8167	39	2.05908	64.6667	0.765766
2022-07-05 19:06:00	34.7833	39.55	2.0655	66.3333	0.746273
2022-07-05 19:07:00	34.75	39.6167	2.06014	66.8333	0.740615
2022-07-05 19:08:00	34.8167	39.8833	2.06565	65.5	0.755896
2022-07-05 19:09:00	34.8833	39.55	2.06353	64.8333	0.763772
2022-07-05 19:10:00	34.7	39.56	2.04185	67.6	0.732102
2022-07-05 19:11:00	34.95	39.4667	2.03745	66.3333	0.746273
2022-07-05 19:12:00	35.1167	39.0167	2.07387	65.5	0.755896
2022-07-05 19:13:00	34.7833	39.8667	2.06535	64.5	0.767771
2022-07-05 19:14:00	34.35	40.45	2.058	66	0.750093
2022-07-05 19:15:00	34.4833	40.3667	2.05969	64.6667	0.765766
2022-07-05 19:16:00	34.4167	40.25	2.05361	64.3333	0.769786
2022-07-05 19:17:00	34.4333	40.2333	2.0615	64.3333	0.769786
2022-07-05 19:18:00	34.5833	40	2.0553	67.5	0.733201
2022-07-05 19:19:00	34.7167	40.15	2.05606	65.8333	0.752018
2022-07-05 19:20:00	34.5667	40.0833	2.08156	64.5	0.767771
2022-07-05 19:21:00	34.6	39.9333	2.07115	64.8333	0.763772
2022-07-05 19:22:00	34.5833	40.1833	2.05588	67.1667	0.73689
2022-07-05 19:23:00	34.7833	39.95	2.05067	66.8333	0.740615
2022-07-05 19:24:00	34.6333	40.1167	2.06034	65	0.761787
2022-07-05 19:25:00	34.45	40.7167	2.0673	64.5	0.767771
2022-07-05 19:26:00	34.1833	41.1667	2.067	66.1667	0.748179
2022-07-05 19:27:00	34.2167	41.3667	2.06595	65.8333	0.752018
2022-07-05 19:28:00	34.1833	41.7333	2.0629	65.3333	0.75785
2022-07-05 19:29:00	34.2	41.7333	2.06848	65.3333	0.75785
2022-07-05 19:30:00	34.4333	41.4	2.06685	67.1667	0.73689
2022-07-05 19:31:00	34.3333	41.2333	2.06688	66.8333	0.740615
2022-07-05 19:32:00	34.4	41.15	2.06234	64.8333	0.763772
2022-07-05 19:33:00	34.5	41.05	2.06168	65	0.761787
2022-07-05 19:34:00	34.15	41.5667	2.05684	66	0.750093
2022-07-05 19:35:00	34.2833	41.6333	2.04154	67.5	0.733201
2022-07-05 19:36:00	34.35	41.5	2.04627	65.1667	0.759813
2022-07-05 19:37:00	34.3333	41.7833	2.0415	65.5	0.755896
2022-07-05 19:38:00	34.4667	41.55	2.04592	65.8333	0.752018
2022-07-05 19:39:00	34.55	41.5333	2.04464	68.1667	0.725933
2022-07-05 19:40:00	34.4833	41.2167	2.0459	66.1667	0.748179
2022-07-05 19:41:00	34.2667	41.6	2.05628	65.3333	0.75785
2022-07-05 19:42:00	34.3167	41.2667	2.06598	65.3333	0.75785
2022-07-05 19:43:00	34.3333	41.8833	2.06099	67.5	0.733201
2022-07-05 19:44:00	34.15	42.3167	2.05161	64.5	0.767771
2022-07-05 19:45:00	34.2667	42.1667	2.04729	64.3333	0.769786
2022-07-05 19:46:00	34.3	42.1167	2.04877	64.8333	0.763772
2022-07-05 19:47:00	34.4833	41.6833	2.05856	68.1667	0.725933
2022-07-05 19:48:00	34.4167	42.0833	2.05539	66.5	0.744378
2022-07-05 19:49:00	34.6333	41.3	2.04936	66.5	0.744378
2022-07-05 19:50:00	34.3	42.1167	2.04859	66	0.750093
2022-07-05 19:51:00	34.15	42.3	2.04485	66.3333	0.746273
2022-07-05 19:52:00	34.1	42.2833	2.04702	65.5	0.755896
2022-07-05 19:53:00	34.1333	42.4	2.05476	65.5	0.755896
2022-07-05 19:54:00	34.1167	42.5667	2.05602	68.1667	0.725933
2022-07-05 19:55:00	34.4333	41.8167	2.05653	67.5	0.733201
2022-07-05 19:56:00	34.3833	42.0667	2.05815	65.6667	0.753952
2022-07-05 19:57:00	34.35	41.9	2.05812	65.1667	0.759813
2022-07-05 19:58:00	34.5	42.0833	2.05653	67.1667	0.73689
2022-07-05 19:59:00	34.5333	41.9833	2.05712	68	0.727737
2022-07-05 20:00:00	34.2167	42.7333	2.06492	65.6667	0.753952
2022-07-05 20:01:00	34.2833	42.45	2.06665	64.8333	0.763772
2022-07-05 20:02:00	34.0167	43.0167	2.06932	64.1667	0.771811
2022-07-05 20:03:00	34.1667	42.7167	2.06431	67	0.738748
2022-07-05 20:04:00	34.25	42.8	2.05211	67	0.738748
2022-07-05 20:05:00	34.1833	42.45	2.04953	65.8333	0.752018
2022-07-05 20:06:00	34.0667	43.1667	2.04939	65.6667	0.753952
2022-07-05 20:07:00	34.35	42.7	2.05531	68.3333	0.724138
2022-07-05 20:08:00	34.2333	42.5667	2.05597	67	0.738748
2022-07-05 20:09:00	34.3167	42.3333	2.04583	66	0.750093
2022-07-05 20:10:00	34.2333	42.6833	2.04943	65.8333	0.752018
2022-07-05 20:11:00	34.1667	42.9667	2.06538	67.6667	0.731371
[truncated: 8,562 more rows]
