# Supplementary material for: Development and machine learning-based calibration of low-cost multiparametric stations for the measurement of CO2 and CH4 in air
Source: Heliyon. 2024 Apr 24;10(9):e29772. doi: 10.1016/j.heliyon.2024.e29772 (PMC11076643; doi:10.1016/j.heliyon.2024.e29772)
Supplement: Multimedia component 13 [file mmc13.xlsx]

## Sheet: Foglio1
Date	T	RH	CH4_Picarro	CH4_stationM	Rs/R0
2022-11-08 11:37:40	28.95	40.1667	2.17754	265	0.972148
2022-11-08 11:38:40	29.3	38.7167	2.17366	307.333	0.830746
2022-11-08 11:39:40	29.65	38.35	2.18144	271	0.94942
2022-11-08 11:40:40	29.7833	38.2667	2.19215	272.833	0.942674
2022-11-08 11:41:40	29.9333	37.6833	2.18799	270.667	0.950656
2022-11-08 11:42:40	30.1167	37.3333	2.18469	267.5	0.962554
2022-11-08 11:43:40	30.35	37.0667	2.17906	258.833	0.996605
2022-11-08 11:44:40	30.1833	36.3333	2.1725	274.167	0.937825
2022-11-08 11:45:40	30	36.75	2.17153	275	0.934818
2022-11-08 11:46:40	29.7333	36.8833	2.16735	272.333	0.944505
2022-11-08 11:47:40	29.5	37.6	2.16763	281.5	0.911977
2022-11-08 11:48:40	29.2167	38.6333	2.16526	265.667	0.969572
2022-11-08 11:49:40	29.1	39.15	2.16603	266.833	0.965095
2022-11-08 11:50:40	29.1667	38.9833	2.16819	280.333	0.915998
2022-11-08 11:51:40	29.5	38.8833	2.16967	273.833	0.939033
2022-11-08 11:52:40	29.6667	38.4833	2.17114	263.5	0.977991
2022-11-08 11:53:40	29.5167	38.7	2.17235	287.167	0.892907
2022-11-08 11:54:40	29.3833	38.6833	2.1708	267	0.964458
2022-11-08 11:55:40	29.1	38.5	2.17036	278.667	0.921802
2022-11-08 11:56:40	28.75	39.2333	2.17032	279.5	0.918892
2022-11-08 11:57:40	28.6833	39.6833	2.16886	282.167	0.909693
2022-11-08 11:58:40	28.3333	40.4333	2.16713	272.167	0.945117
2022-11-08 11:59:40	28.2333	40.2667	2.16665	280.5	0.915422
2022-11-08 12:00:40	28.1667	40.4667	2.16764	274.5	0.93662
2022-11-08 12:01:40	28.1667	40.7333	2.16831	270.833	0.950037
2022-11-08 12:02:40	28.3167	41.3833	2.16885	274.167	0.937825
2022-11-08 12:03:40	28.6333	41.5667	2.16947	284.5	0.901786
2022-11-08 12:04:40	29.0833	40.2	2.1675	265.5	0.970214
2022-11-08 12:05:40	29.7167	38.9	2.16457	284.833	0.900667
2022-11-08 12:06:40	29.9833	37.8333	2.16424	269.833	0.95376
2022-11-08 12:07:40	30.05	38.0167	2.1659	274	0.938429
2022-11-08 12:08:40	29.9167	37.95	2.16436	271.333	0.948186
2022-11-08 12:09:40	29.7833	38.7333	2.1603	278	0.924143
2022-11-08 12:10:40	29.7	38.4667	2.15889	267.833	0.961288
2022-11-08 12:11:40	29.6167	38.45	2.15869	277.833	0.92473
2022-11-08 12:12:40	29.3333	39.1	2.16212	268	0.960656
2022-11-08 12:13:40	29.1667	39.3167	2.16703	286	0.896771
2022-11-08 12:14:40	28.8667	39.1833	2.16295	272.833	0.942674
2022-11-08 12:15:40	28.6333	39.6167	2.15989	283.167	0.906289
2022-11-08 12:16:40	28.45	39.8333	2.1542	275.333	0.933621
2022-11-08 12:17:40	28.5333	39.9	2.1552	281	0.913696
2022-11-08 12:18:40	28.4333	40.3833	2.14291	261.667	0.985225
2022-11-08 12:19:40	28.2833	40.6333	2.13876	287	0.893457
2022-11-08 12:20:40	28.1833	40.9833	2.12798	286.333	0.895664
2022-11-08 12:21:40	28.15	41	2.12582	269.333	0.955631
2022-11-08 12:22:40	28.0667	40.7833	2.12955	279.333	0.919472
2022-11-08 12:23:40	28.4333	40.1167	2.13227	277.5	0.925907
2022-11-08 12:24:40	29.0833	39.9833	2.12973	274.167	0.937825
2022-11-08 12:25:40	29.5167	38.4667	2.13149	284.333	0.902347
2022-07-04 10:57:00	31.2167	47.0667	2.05637	585.833	0.409952
2022-07-04 10:58:00	31.3	45.7167	2.05181	564.833	0.427216
2022-07-04 10:59:00	31.4	44.4833	2.04148	555.333	0.435455
2022-07-04 11:00:00	31.6	46.4667	2.03858	571.167	0.421876
2022-07-04 11:01:00	31.8333	46.35	2.0393	586.333	0.409556
2022-07-04 11:05:00	32.85	41.2667	2.05381	580	0.414622
2022-07-04 11:06:00	33.0333	42.5667	2.04834	556.5	0.434428
2022-07-04 11:07:00	33.2	42.4667	2.04139	511.667	0.477261
2022-07-04 11:08:00	33.35	42.7333	2.04018	522.333	0.466404
2022-07-04 11:09:00	33.4	41.5	2.03498	521.333	0.467403
2022-07-04 11:10:00	33.5167	40.8167	2.04527	498	0.491852
2022-07-04 11:11:00	33.6667	39.2833	2.02819	491.5	0.499076
2022-07-04 11:12:00	33.8167	38.0667	2.03419	485.667	0.505724
2022-07-04 11:13:00	33.95	37.3667	2.02474	470.667	0.523575
2022-07-04 11:14:00	34.0167	37.8333	2.02453	476.667	0.5163
2022-07-04 11:15:00	34.15	37.0667	2.02906	471.167	0.522962
2022-07-04 11:16:00	34.2167	36.75	2.03698	452.333	0.547001
2022-07-04 11:17:00	34.2667	37.6333	2.03213	441.333	0.561991
2022-07-04 11:18:00	34.3	40.3333	2.02579	445.667	0.555997
2022-07-04 11:19:00	34.45	42.25	2.03094	457.333	0.540426
2022-07-04 11:20:00	34.4333	40.5833	2.01625	454	0.544793
2022-07-04 11:21:00	34.5	41.05	2.01812	469.5	0.525011
2022-07-04 11:22:00	34.6	41.2667	2.0305	564.167	0.427785
2022-07-04 11:23:00	34.65	40.6333	2.03787	524.667	0.464088
2022-07-04 11:24:00	34.8167	39.2167	2.02421	497.667	0.492218
2022-07-04 11:25:00	34.9167	39.55	2.02004	500.333	0.489304
2022-07-04 11:26:00	35.0667	37.1833	2.01887	516.667	0.472116
2022-07-04 11:27:00	35.1333	36.05	2.02434	514.5	0.474333
2022-07-04 11:28:00	35.1167	39.55	2.03042	571	0.422015
2022-07-04 11:29:00	35.2667	39.3	2.03068	528.167	0.460652
2022-07-04 11:30:00	35.3833	36.5167	2.021	462.667	0.533569
2022-07-04 11:31:00	35.4667	37.3333	2.04116	464.333	0.531459
2022-07-04 11:32:00	35.5333	35.0667	2.023	493.667	0.496647
2022-07-04 11:33:00	35.6	34.7167	2.03885	503	0.486422
2022-07-04 11:34:00	35.6667	34.8333	2.01999	482.833	0.509011
2022-07-04 11:35:00	35.7167	34.2667	2.03562	479	0.51352
2022-07-04 11:36:00	35.7833	34.3333	2.03998	487.667	0.503427
2022-07-04 11:37:00	35.7667	35.2	2.01592	461.667	0.534843
2022-07-04 11:38:00	35.8167	37.9	2.0171	456.167	0.541947
2022-07-04 11:39:00	35.9	38.4833	2.02874	437	0.568103
2022-07-04 11:40:00	35.8667	37.0333	2.02061	479.5	0.512928
2022-07-04 11:41:00	35.9333	37.1833	2.01698	485	0.506494
2022-07-04 11:42:00	35.9833	35.2333	2.02687	484.333	0.507266
2022-07-04 11:43:00	36.1167	35.1	2.04535	482.5	0.5094
2022-07-04 11:44:00	36.1667	38.6833	2.02176	488	0.503046
2022-07-04 11:45:00	36.3167	35.4	2.02128	499.333	0.490393
2022-07-04 11:46:00	36.4	33.4167	2.02856	492.333	0.498139
2022-07-04 11:47:00	36.4667	33.2167	2.01961	505	0.48428
2022-07-04 11:48:00	36.5	35.3	2.01937	488.667	0.502285
2022-07-04 11:49:00	36.6	36.2	2.02857	455.333	0.543039
2022-07-04 11:50:00	36.7333	35.9667	2.01376	461.167	0.535482
2022-07-04 11:51:00	36.7833	36.4667	2.00829	507.667	0.48145
2022-07-04 11:52:00	36.6	35.4167	2.01328	473.833	0.519712
2022-07-04 11:53:00	36.3333	36.3833	2.01372	509.333	0.479697
2022-07-04 11:54:00	36.5333	34.8333	2.01342	503.5	0.485885
2022-07-04 11:55:00	36.6167	35.0167	2.01965	524.167	0.464582
2022-07-04 11:56:00	36.7	35.6	2.01767	510.833	0.478129
2022-07-04 11:57:00	36.8833	30.55	2.01223	522.5	0.466238
2022-07-04 11:58:00	36.9833	31.2167	2.01794	540	0.449365
2022-07-04 11:59:00	36.8333	35.1667	2.01906	509.833	0.479173
2022-07-04 12:00:00	36.95	33.7333	2.01769	495.667	0.494423
2022-07-04 12:01:00	37.0167	34.7167	2.01732	480.333	0.511943
2022-07-04 12:02:00	37.1333	34.4667	2.01536	510.333	0.47865
2022-07-04 12:03:00	37.15	35.65	2.01422	538.167	0.451081
2022-07-04 12:04:00	37.1833	34.2667	2.01207	538.333	0.450925
2022-07-04 12:05:00	37.3333	33.8833	2.01441	568.833	0.42383
2022-07-04 12:06:00	37.5	33.9333	2.00771	521.167	0.46757
2022-07-04 12:07:00	37.6667	33.35	2.01009	509	0.480047
2022-07-04 12:08:00	37.7167	33.5	2.00798	491.333	0.499264
2022-07-04 12:09:00	37.8167	32.1333	2.00972	502.667	0.48678
2022-07-04 12:10:00	37.8833	33.3167	2.00892	498.667	0.491122
2022-07-04 12:11:00	37.9333	32.9667	2.0172	474	0.519511
2022-07-04 12:12:00	37.8833	32.7833	1.99938	468	0.526868
2022-07-04 12:13:00	37.9667	31.4833	1.99491	488	0.503046
2022-07-04 12:14:00	38.0667	30.05	1.99135	493.667	0.496647
2022-07-04 12:15:00	38.15	29.6333	1.99373	479	0.51352
2022-07-04 12:16:00	38.15	31.6667	1.98915	463	0.533146
2022-07-04 12:17:00	38.2167	32.25	1.98928	487.333	0.503808
2022-07-04 12:18:00	38.2333	31.8333	1.99084	495.333	0.494793
2022-07-04 12:19:00	38.3	31.1333	1.99771	484.833	0.506687
2022-07-04 12:20:00	38.35	31.05	1.99799	480.333	0.511943
2022-07-04 12:21:00	38.5333	29.3833	2.00371	489.667	0.501148
2022-07-04 12:22:00	38.5833	31.4	1.99833	490	0.50077
2022-07-04 12:23:00	38.4167	31.7167	1.99485	472.833	0.520927
2022-07-04 12:24:00	38.5167	30.5	2.00136	447	0.554177
2022-07-04 12:25:00	38.3167	30.9667	1.99027	480.667	0.511551
2022-07-04 12:26:00	37.9	31.7333	1.99088	474.5	0.518906
2022-07-04 12:27:00	37.8	31.7833	2.00251	470.833	0.523371
2022-07-04 12:28:00	37.7833	32.1167	2.00285	461	0.535695
2022-07-04 12:29:00	38.0833	30.95	1.99462	478.5	0.514113
2022-07-04 12:30:00	38.35	31.1	2.00568	445.333	0.556454
2022-07-04 12:31:00	38.5167	28.7	2.0039	499.333	0.490393
2022-07-04 12:32:00	38.6333	27.3333	1.99585	473.833	0.519712
2022-07-04 12:33:00	38.7667	27.3667	1.99514	469.667	0.524806
2022-07-04 12:34:00	38.7833	28.85	1.98963	481.833	0.51018
2022-07-04 12:35:00	38.6167	27.6167	1.99568	463.333	0.532723
2022-07-04 12:36:00	38.75	29.7333	1.99369	433.5	0.573129
2022-07-04 12:37:00	38.9	30.6667	1.99781	454.5	0.544134
2022-07-04 12:38:00	38.95	30.6333	1.99771	469	0.525629
2022-07-04 12:39:00	39.0833	28.0667	2.00228	464.5	0.531248
2022-07-04 12:40:00	38.95	28.1833	1.99309	470.5	0.52378
2022-07-04 12:41:00	39.15	27.6333	1.99684	491	0.49964
2022-07-04 12:42:00	38.9167	28.5667	1.98596	465.5	0.52999
2022-07-04 12:43:00	39.1667	26.2333	1.98445	454.333	0.544354
2022-07-04 12:44:00	39.15	27.1	1.98289	458.833	0.538481
2022-07-04 12:45:00	38.8333	28.5833	1.99158	472.833	0.520927
2022-07-04 12:46:00	38.85	28.8333	1.99046	444	0.558289
2022-07-04 12:47:00	38.9333	28.3333	1.99761	481.833	0.51018
2022-07-04 12:48:00	38.9833	26.55	2.00199	470.5	0.52378
2022-07-04 12:49:00	38.9833	28.8167	2.00065	469	0.525629
2022-07-04 12:50:00	38.8833	29.0333	2.0057	468.167	0.526662
2022-07-04 12:51:00	38.7833	29	1.99882	482.167	0.50979
2022-07-04 12:52:00	38.6	26.5833	1.99805	490.5	0.500204
2022-07-04 12:53:00	38.65	26.85	1.99064	449.667	0.550568
2022-07-04 12:54:00	38.9167	27.1333	1.99591	447.667	0.55327
2022-07-04 12:55:00	39	28.8	1.99915	474.167	0.519309
2022-07-04 12:56:00	39.0667	29.0167	2.00405	457.333	0.540426
2022-07-04 12:57:00	39.1667	26.2	2.0009	474.167	0.519309
2022-07-04 12:58:00	39.2167	24.6333	1.98582	455.833	0.542383
2022-07-04 12:59:00	39.3167	23.5833	1.99003	480.833	0.511354
2022-07-04 13:00:00	39.45	24.2167	1.9933	453.833	0.545013
2022-07-04 13:01:00	39.5333	26.1833	1.99187	443.667	0.558749
2022-07-04 13:02:00	39.6833	25.2	1.99584	440	0.563859
2022-07-04 13:03:00	39.8667	23.4167	1.99365	454.5	0.544134
2022-07-04 13:04:00	39.9667	23.5833	1.99358	453.5	0.545454
2022-07-04 13:05:00	40.0667	21.9667	2.00491	476	0.517099
2022-07-04 13:06:00	39.8833	22.7833	1.99813	463.667	0.532301
2022-07-04 13:07:00	39.5667	22.75	1.99679	463.5	0.532512
2022-07-04 13:08:00	39.5833	22.4667	2.00964	455	0.543476
2022-07-04 13:09:00	39.85	20.8833	2.01364	458.167	0.539344
2022-07-04 13:10:00	39.6667	22.3	2.01064	454.333	0.544354
2022-07-04 13:11:00	39.7833	22.4833	2.00293	465.167	0.530409
2022-07-04 13:12:00	39.9	22.3667	2.00428	455	0.543476
2022-07-04 13:13:00	39.8833	22.8667	2.00467	464	0.531879
2022-07-04 13:14:00	39.6667	24.8167	1.99579	459.667	0.537406
2022-07-04 13:15:00	39.7167	24.5833	2.00115	469.833	0.5246
2022-07-04 13:16:00	39.9333	24.55	2.01198	463.667	0.532301
2022-07-04 13:17:00	40.0167	23.7	2.00883	448.333	0.552367
2022-07-04 13:18:00	40.05	23.0667	2.00255	482.333	0.509595
2022-07-04 13:19:00	39.7333	23.7333	2.01414	462	0.534418
2022-07-04 13:20:00	39.9167	21.9	2.01863	476.167	0.516899
2022-07-04 13:21:00	39.6833	23.2667	2.00972	468.667	0.526042
2022-07-04 13:22:00	39.5833	23.3333	2.01188	469.333	0.525217
2022-07-04 13:23:00	39.4	24.2667	2.01046	480.833	0.511354
2022-07-04 13:24:00	39.5333	23.7	2.01186	449.5	0.550792
2022-07-04 13:25:00	39.8167	24.0833	2.00746	446.333	0.555086
2022-07-04 13:26:00	40.05	22.95	2.01346	466.667	0.528529
2022-07-04 13:27:00	40.0333	23.2333	2.01712	467.333	0.527698
2022-07-04 13:28:00	39.9	23.8667	2.01422	450.5	0.549449
2022-07-04 13:29:00	40.2333	23.0167	2.00968	485.833	0.505532
2022-07-04 13:30:00	40.4167	21.95	2.01052	463	0.533146
2022-07-04 13:31:00	40.4	24.4833	2.01016	467.5	0.52749
2022-07-04 13:32:00	40.3	21.9333	2.00821	454.5	0.544134
2022-07-04 13:33:00	40.5	23.0667	2.00758	469.167	0.525423
2022-07-04 13:34:00	40.05	23.0167	2.01413	460.833	0.535908
2022-07-04 13:35:00	39.65	22.5167	2.00998	477.833	0.514906
2022-07-04 13:36:00	39.7333	21.9333	2.0056	471.5	0.522554
2022-07-04 13:37:00	39.9333	22.4167	2.00951	474.833	0.518503
2022-07-04 13:38:00	40.1333	22	2.01808	458.833	0.538481
2022-07-04 13:39:00	40.25	22.6167	2.01698	461	0.535695
2022-07-04 13:40:00	40.3	23.2833	2.01799	476.667	0.5163
2022-07-04 13:41:00	40.5333	22.9333	2.01805	439.667	0.564327
2022-07-04 13:42:00	40.4333	23.3333	2.01428	468.833	0.525835
2022-07-04 13:43:00	40.35	23.4667	2.00961	461	0.535695
2022-07-04 13:44:00	40.4167	24.6167	2.00553	458.333	0.539128
2022-07-04 13:45:00	40.4	24.35	1.9999	469.833	0.5246
2022-07-04 13:46:00	40.4667	22.9333	2.0066	497.167	0.492767
2022-07-04 13:47:00	40.7667	21.6833	2.01826	490.667	0.500016
2022-07-04 13:48:00	40.8167	23.3667	2.02026	459.167	0.538051
2022-07-04 13:49:00	40.6833	23.3333	2.01144	477.167	0.515702
2022-07-04 13:50:00	40.65	23.45	2.01349	435.833	0.56977
2022-07-04 13:51:00	40.7	23.9167	2.01008	446.667	0.554631
2022-07-04 13:52:00	40.9667	23.5333	2.01612	453.333	0.545674
2022-07-04 13:53:00	40.9833	25.25	2.01254	471.333	0.522758
2022-07-04 13:54:00	41.2333	23.0667	2.01352	471.167	0.522962
2022-07-04 13:55:00	41.2833	22.4667	2.00838	454.667	0.543915
2022-07-04 13:56:00	41.2833	23.85	1.99863	486.833	0.504382
2022-07-04 13:57:00	41.5333	22.3333	2.00408	474.667	0.518704
2022-07-04 13:58:00	41.5	21.85	2.01007	447	0.554177
2022-07-04 13:59:00	41.5833	21.55	2.01435	471.833	0.522146
2022-07-04 14:00:00	41.6167	22.5167	2.01403	448.5	0.552141
2022-07-04 14:01:00	41.15	24.25	2.00736	483	0.508816
2022-07-04 14:02:00	41.2167	23.2167	2.01133	462.667	0.533569
2022-07-04 14:03:00	41.5667	24.05	2.01186	464.333	0.531459
2022-07-04 14:04:00	41.75	21.65	2.01163	479.5	0.512928
2022-07-04 14:05:00	41.8333	23.7667	2.0157	494	0.496275
2022-07-04 14:06:00	41.95	22.8167	2.01208	472.167	0.521739
2022-07-04 14:07:00	42.1167	23.3167	2.01189	475.333	0.517901
2022-07-04 14:08:00	41.9833	23.3333	2.03094	476.667	0.5163
2022-07-04 14:09:00	41.95	24.2167	2.0402	513.5	0.475363
2022-07-04 14:10:00	42	23.3429	2.02067	503	0.486422
2022-07-04 14:11:00	42.0667	22.4833	2.01863	486.333	0.504956
2022-07-04 14:12:00	42.0833	23.3	2.02575	481.833	0.51018
2022-07-04 14:13:00	41.8333	24.6333	2.03644	501	0.488581
2022-07-04 14:14:00	41.7667	22.85	2.01171	492.5	0.497952
2022-07-04 14:15:00	41.9	21.75	2.00956	448.833	0.551691
2022-07-04 14:16:00	41.4167	24.5	1.99714	481.667	0.510376
2022-07-04 14:17:00	41.3333	24.8667	2.00359	435.833	0.56977
2022-07-04 14:18:00	41.1833	25.1167	1.99675	465.167	0.530409
2022-07-04 14:19:00	40.7667	25.6833	2.00024	456	0.542165
2022-07-04 14:20:00	40.8167	26.25	2.01194	458	0.53956
2022-07-04 14:21:00	41.05	25.1833	2.01287	495	0.495163
2022-07-04 14:22:00	41.2333	24.9167	2.01144	490.667	0.500016
2022-07-04 14:23:00	41.35	23.65	2.00632	480.333	0.511943
2022-07-04 14:24:00	41.4	21.8833	1.99913	508.667	0.480397
2022-07-04 14:25:00	41.5833	22.9833	2.00027	473.167	0.520521
2022-07-04 14:26:00	41.6667	24.5167	1.99955	474.5	0.518906
2022-07-04 14:27:00	41.6167	24.25	2.00037	460.833	0.535908
2022-07-04 14:28:00	41.6833	23.4	1.99865	456	0.542165
2022-07-04 14:29:00	41.7167	22.5167	1.9991	471.667	0.52235
2022-07-04 14:30:00	41.7167	23.0667	1.999	514.5	0.474333
2022-07-04 14:31:00	41.65	24.5667	1.99988	455.833	0.542383
2022-07-04 14:32:00	41.1333	24.7667	2.00188	448.5	0.552141
2022-07-04 14:33:00	41.2833	24.7667	2.00973	504.333	0.484992
2022-07-04 14:34:00	41.1667	25.7	2.0122	483.833	0.507846
2022-07-04 14:35:00	41.3333	24.3667	2.00299	490	0.50077
2022-07-04 14:36:00	41.3167	24.0667	2.00356	503.5	0.485885
2022-07-04 14:37:00	41.2	24.3667	1.99631	483.667	0.50804
2022-07-04 14:38:00	41.2	25.3833	2.00775	490	0.50077
2022-07-04 14:39:00	41.3667	23.6	2.00263	488.167	0.502855
2022-07-04 14:40:00	41.4	22.3667	2.01108	465.5	0.52999
2022-07-04 14:41:00	40.9667	24.2167	2.00091	491.5	0.499076
2022-07-04 14:42:00	40.75	25.3167	1.99039	486.667	0.504573
2022-07-04 14:43:00	40.5	24.9333	1.99001	485.333	0.506109
2022-07-04 14:44:00	40.8	23.6667	1.99227	465.167	0.530409
2022-07-04 14:45:00	40.9333	24.4	1.99095	496	0.494055
2022-07-04 14:46:00	40.9833	25.1333	1.99491	484.167	0.507459
2022-07-04 14:47:00	41	24.2833	1.98681	462.167	0.534205
2022-07-04 14:48:00	41.0833	23.7	1.98404	476	0.517099
2022-07-04 14:49:00	40.85	23.8833	1.9896	493.5	0.496833
2022-07-04 14:50:00	40.9333	23.1833	2.00574	480.667	0.511551
2022-07-04 14:51:00	40.7333	23.9667	1.99164	493.833	0.496461
2022-07-04 14:52:00	40.2667	24.4833	2.0024	471	0.523166
2022-07-04 14:53:00	40.3167	25.5667	1.99977	467.833	0.527076
2022-07-04 14:54:00	40.65	23.4833	1.99223	475.833	0.517299
2022-07-04 14:55:00	40.35	25	1.99811	475.167	0.518101
2022-07-04 14:56:00	40.0333	24.7833	2.00907	483.833	0.507846
2022-07-04 14:57:00	39.8833	25.0167	1.99752	483.667	0.50804
2022-07-04 14:58:00	40	24.5833	2.00074	462.833	0.533357
2022-07-04 14:59:00	40.0333	25.2	1.99378	491	0.49964
2022-07-04 15:00:00	39.8833	25.1	1.99059	473.667	0.519914
2022-07-04 15:01:00	39.5333	25.35	1.99176	460.667	0.536122
2022-07-04 15:02:00	39.3833	25.8667	1.99236	482.667	0.509205
2022-07-04 15:03:00	39.6333	26.4	1.99055	500.167	0.489486
2022-07-04 15:04:00	39.9	25.5167	1.99625	459	0.538266
2022-07-04 15:05:00	40.0167	24.5333	2.00068	493.833	0.496461
2022-07-04 15:06:00	40.1167	25.5	1.99485	470.833	0.523371
2022-07-04 15:07:00	39.8333	25.5333	1.99002	476	0.517099
2022-07-04 15:08:00	39.8833	25.0333	1.99152	484.833	0.506687
2022-07-04 15:09:00	40.1	25.0333	1.98958	469.167	0.525423
2022-07-04 15:10:00	40.1667	25.35	1.99129	477	0.515901
2022-07-04 15:11:00	39.9667	24.2667	1.99102	463.333	0.532723
2022-07-04 15:12:00	39.85	23.55	1.98226	495.667	0.494423
2022-07-04 15:13:00	40.0333	24.5167	1.98446	492.667	0.497765
2022-07-04 15:14:00	39.9667	25.45	1.99255	476.333	0.516699
2022-07-04 15:15:00	39.5667	24.1	1.9946	450.333	0.549672
2022-07-04 15:16:00	39.3667	24.5	1.99597	462.833	0.533357
2022-07-04 15:17:00	39.1167	24.4	1.99507	472.5	0.521333
2022-07-04 15:18:00	38.75	24.55	1.98878	502.5	0.48696
2022-07-04 15:19:00	38.9167	25.35	1.97841	462.333	0.533993
2022-07-04 15:20:00	38.8833	25.5667	1.98342	468.5	0.526248
2022-07-04 15:21:00	39.05	25.2833	1.98437	466	0.529363
2022-07-04 15:22:00	39	25.75	1.98606	464.167	0.531669
2022-07-04 15:23:00	38.75	25.2167	1.98937	484.667	0.50688
2022-07-04 15:24:00	38.7667	24.7667	1.98508	485.167	0.506301
2022-07-04 15:25:00	38.6333	24.9	1.98036	477.5	0.515304
2022-07-04 15:26:00	38.5	26.1667	1.98977	461.333	0.535268
2022-07-04 15:27:00	38.4667	25.4167	1.98712	451.333	0.548334
2022-07-04 15:28:00	38.4	25.7333	1.97639	457.333	0.540426
2022-07-04 15:29:00	38.25	25.55	1.9714	475.833	0.517299
2022-07-04 15:30:00	38.05	26.45	1.9743	464.667	0.531038
2022-07-04 15:31:00	38.3167	26.45	1.97733	467.167	0.527905
2022-07-04 15:32:00	38.2667	26.6667	1.97749	460.833	0.535908
2022-07-04 15:33:00	38.25	26.85	1.97954	472	0.521942
2022-07-04 15:34:00	38.3	24.7167	1.98649	467.5	0.52749
2022-07-04 15:35:00	38.2667	24.6667	1.99087	461.667	0.534843
2022-07-04 15:36:00	38.2333	24.85	1.97991	490	0.50077
2022-07-04 15:37:00	38.2333	24.5333	1.97609	459.333	0.537836
2022-07-04 15:38:00	38.1833	24.6	1.9772	450.5	0.549449
2022-07-04 15:39:00	38.05	25.4167	1.9778	438.333	0.56621
2022-07-04 15:40:00	38	24.95	1.97746	449.833	0.550343
2022-07-04 15:41:00	37.8	25.0833	1.98166	430.833	0.577013
2022-07-04 15:42:00	37.65	24.9667	1.98566	477	0.515901
2022-07-04 15:43:00	37.8	24.7	1.98355	463.667	0.532301
2022-07-04 15:44:00	37.7667	25.1333	1.97823	464.333	0.531459
2022-07-04 15:45:00	37.6667	26.7333	1.97381	456.833	0.541077
2022-07-04 15:46:00	37.9667	26.5333	1.9712	463.333	0.532723
2022-07-04 15:47:00	37.65	27.1	1.97203	457.833	0.539776
2022-07-04 15:48:00	37.6167	26.5667	1.97579	449.333	0.551016
2022-07-04 15:49:00	37.8	26.5833	1.97525	439.333	0.564797
2022-07-04 15:50:00	37.8833	26.9833	1.97866	482.333	0.509595
2022-07-04 15:51:00	37.95	27.0333	1.97897	463.167	0.532934
2022-07-04 15:52:00	37.9833	26.2833	1.9788	469	0.525629
2022-07-04 15:53:00	37.95	27.15	1.98004	477.333	0.515503
2022-07-04 15:54:00	37.8	25.5167	1.9732	456.5	0.541512
2022-07-04 15:55:00	37.7833	25.5667	1.9752	467.333	0.527698
2022-07-04 15:56:00	37.9667	26.0167	1.98573	471.833	0.522146
2022-07-04 15:57:00	37.9167	26.1	1.98226	472.333	0.521536
2022-07-04 15:58:00	38.0833	26.8333	1.9803	462.167	0.534205
2022-07-04 15:59:00	38.0667	26	1.97768	467	0.528113
2022-07-04 16:00:00	37.8	25.5667	1.97201	464.167	0.531669
2022-07-04 16:01:00	37.8167	25.95	1.97895	485.333	0.506109
2022-07-04 16:02:00	37.8	25.4167	1.97628	443.167	0.559441
2022-07-04 16:03:00	37.7333	25.2667	1.97865	451.833	0.547667
2022-07-04 16:04:00	37.5167	25.2333	1.98066	445.167	0.556683
2022-07-04 16:05:00	37.4833	24.4667	1.98162	435.833	0.56977
2022-07-04 16:06:00	37.5667	24.1667	1.98378	439.667	0.564327
2022-07-04 16:07:00	37.3167	23.9333	1.98587	461.667	0.534843
2022-07-04 16:08:00	37.4667	24.7167	1.98566	470.167	0.52419
2022-07-04 16:09:00	37.5667	24.9167	1.98279	465.667	0.529781
2022-07-04 16:10:00	37.6	25.4833	1.98318	466.167	0.529154
2022-07-04 16:11:00	37.5667	26.0833	1.9781	464	0.531879
2022-07-04 16:12:00	37.3	25.05	1.98145	461.167	0.535482
2022-07-04 16:13:00	37.25	23.9167	1.98626	478.333	0.514311
2022-07-04 16:14:00	37.2833	24.1833	1.98741	488	0.503046
2022-07-04 16:15:00	37.2333	24.1333	1.98799	460	0.536978
2022-07-04 16:16:00	37.2833	24.2333	1.98567	470.333	0.523985
2022-07-04 16:17:00	37.2	24.1667	1.98768	463.167	0.532934
2022-07-04 16:18:00	37.2167	24.5333	1.98519	474.5	0.518906
2022-07-04 16:19:00	37.3167	24.75	1.98217	451.5	0.548111
2022-07-04 16:20:00	37.3	25.1167	1.99293	473.833	0.519712
2022-07-04 16:21:00	37.3333	25.2667	1.99958	460	0.536978
2022-07-04 16:22:00	37.1833	24.3	1.98532	474.833	0.518503
2022-07-04 16:23:00	37.1	24.6333	1.99079	474.5	0.518906
2022-07-04 16:24:00	37.1	24.9667	1.98822	467.333	0.527698
2022-07-04 16:25:00	37.0333	24.75	1.98508	464.167	0.531669
2022-07-04 16:26:00	37.3	24.2167	1.98209	457	0.54086
2022-07-04 16:27:00	37.0333	24.9333	1.98754	448.5	0.552141
2022-07-04 16:28:00	37.1667	24.8333	1.9945	461.667	0.534843
2022-07-04 16:29:00	37.1	25.0667	1.99916	478	0.514708
2022-07-04 16:30:00	36.9667	24.45	1.99151	454	0.544793
2022-07-04 16:31:00	36.9667	23.7333	1.99995	464.167	0.531669
2022-07-04 16:32:00	36.9333	24.45	1.9931	474	0.519511
2022-07-04 16:33:00	36.9833	24	1.98862	462.667	0.533569
2022-07-04 16:34:00	36.9	23.9667	1.98581	426.5	0.583429
2022-07-04 16:35:00	36.9333	24.7333	1.98936	475.5	0.5177
2022-07-04 16:36:00	37	24.5667	1.98401	473.167	0.520521
2022-07-04 16:37:00	37.05	25.1333	1.98151	445.333	0.556454
2022-07-04 16:38:00	37.1833	24.2667	1.98991	449.667	0.550568
2022-07-04 16:39:00	37.2667	25.0667	1.98651	451.667	0.547889
2022-07-04 16:40:00	37.15	23.7833	1.98446	456.5	0.541512
2022-07-04 16:41:00	37.05	23.6667	1.9985	442.667	0.560134
2022-07-04 16:42:00	37.1333	24.7667	1.98813	441.833	0.561293
2022-07-04 16:43:00	36.9333	23.7167	1.99041	450.833	0.549002
2022-07-04 16:44:00	37.0333	24.2167	1.9919	460.167	0.536763
2022-07-04 16:45:00	37.1167	24.9	1.99637	447	0.554177
2022-07-04 16:46:00	37.0833	24.9333	1.98779	460.5	0.536335
2022-07-04 16:47:00	37.0333	24.9	1.9894	449.667	0.550568
2022-07-04 16:48:00	37.05	24.2167	1.99014	464	0.531879
2022-07-04 16:49:00	37.1167	25.3167	1.99532	444.5	0.5576
2022-07-04 16:50:00	37.1833	25.7333	2.00004	466.667	0.528529
2022-07-04 16:51:00	37.3	25.8667	2.00046	451.667	0.547889
2022-07-04 16:52:00	37.2667	25.8667	1.99308	455.833	0.542383
2022-07-04 16:53:00	37.3667	24.35	1.99222	495.667	0.494423
2022-07-04 16:54:00	37.3167	23.6833	1.99856	439	0.565267
2022-07-04 16:55:00	37.35	25.25	1.99374	498.5	0.491304
2022-07-04 16:56:00	37.2167	24.8667	1.99559	468.5	0.526248
2022-07-04 16:57:00	37.2833	25.0833	1.99752	467.833	0.527076
2022-07-04 16:58:00	37.2667	25.05	1.99401	457.333	0.540426
2022-07-04 16:59:00	37.2833	24.85	1.99212	465.667	0.529781
2022-07-04 17:00:00	37.2833	25.3333	1.99558	466.167	0.529154
2022-07-04 17:01:00	37.4	25.5	1.99697	466.333	0.528946
2022-07-04 17:02:00	37.5	25.0833	1.99911	461.167	0.535482
2022-07-04 17:03:00	37.3167	24.6667	1.9929	474.5	0.518906
2022-07-04 17:04:00	37.3333	24.2	1.99821	469.333	0.525217
2022-07-04 17:05:00	37.2	24.45	1.99505	464.833	0.530828
2022-07-04 17:06:00	37.3	24.7	1.99631	488.5	0.502475
2022-07-04 17:07:00	37.3167	26.2333	1.99788	455.667	0.542602
2022-07-04 17:08:00	37.4167	25.65	1.9962	448.167	0.552592
2022-07-04 17:09:00	37.3667	25.8167	1.99456	466.5	0.528738
2022-07-04 17:10:00	37.2667	25.1667	1.99833	459.667	0.537406
2022-07-04 17:11:00	37.3667	25.3667	1.99591	477.5	0.515304
2022-07-04 17:12:00	37.3667	25.4667	2.00121	460.667	0.536122
2022-07-04 17:13:00	37.2667	24.8167	1.99589	452.667	0.546558
2022-07-04 17:14:00	37.1833	24.8667	1.99672	458.667	0.538697
2022-07-04 17:15:00	37.1667	24.6833	1.99879	460.833	0.535908
2022-07-04 17:16:00	37.1667	24.8333	1.99165	457.167	0.540643
2022-07-04 17:17:00	37.15	25.15	1.99943	486.5	0.504764
2022-07-04 17:18:00	37.3667	25.5167	1.99486	448.333	0.552367
2022-07-04 17:19:00	37.3	25.3333	1.99219	480.833	0.511354
2022-07-04 17:20:00	37.2833	24.4	1.99084	464.5	0.531248
2022-07-04 17:21:00	37.3333	25.7667	1.99376	477.167	0.515702
2022-07-04 17:22:00	37.2667	26.3167	1.99363	452.333	0.547001
2022-07-04 17:23:00	37.2833	25.6833	1.99625	466.833	0.528321
2022-07-04 17:24:00	37.1833	24.8167	1.99845	456.333	0.541729
2022-07-04 17:25:00	37.3	25.05	1.99754	464.333	0.531459
2022-07-04 17:26:00	37.3167	26.2167	1.99488	483.5	0.508234
2022-07-04 17:27:00	37.35	25.2667	2.00189	437.833	0.566918
2022-07-04 17:28:00	37.3167	25.1	1.99956	452.667	0.546558
2022-07-04 17:29:00	37.3667	25.6833	2.00496	480.167	0.51214
2022-07-04 17:30:00	37.2833	24.9333	1.9938	453.667	0.545234
2022-07-04 17:31:00	37.1857	24.5286	1.99952	449	0.551466
2022-07-04 17:32:00	37.15	24.4167	1.99689	481.333	0.510767
2022-07-04 17:33:00	37.1667	24.5667	1.9967	447	0.554177
2022-07-04 17:34:00	37.1667	24.8333	1.99973	445.571	0.556128
2022-07-04 17:35:00	37.0833	25.0833	2.00088	450	0.550119
2022-07-04 17:36:00	37.1167	25.6833	1.99868	469.167	0.525423
2022-07-04 17:37:00	37.1	25.4333	1.99794	460.833	0.535908
2022-07-04 17:38:00	37.1833	25.45	1.99983	450.167	0.549896
2022-07-04 17:39:00	37.2833	26.1833	2.0004	456.5	0.541512
2022-07-04 17:40:00	37.3833	25.7333	1.99666	466.833	0.528321
2022-07-04 17:41:00	37.3833	26.7667	1.99402	469.333	0.525217
2022-07-04 17:42:00	37.3	25.6167	1.99494	476.667	0.5163
2022-07-04 17:43:00	37.2667	26.25	1.99814	483	0.508816
2022-07-04 17:44:00	37.15	25.7	1.995	495.833	0.494239
2022-07-04 17:45:00	37.1167	26.1167	2.00266	479.833	0.512533
2022-07-04 17:46:00	37.05	25.55	1.99855	461	0.535695
2022-07-04 17:47:00	37.2	25.6	1.99675	473.333	0.520319
2022-07-04 17:48:00	37.2667	25.7	1.9987	461.167	0.535482
2022-07-04 17:49:00	37.05	26.3667	1.99834	445.5	0.556226
2022-07-04 17:50:00	37.2333	26.55	1.9928	438	0.566682
2022-07-04 17:51:00	37.2167	26	1.99084	444.667	0.55737
2022-07-04 17:52:00	37.2667	25.4667	1.98978	477	0.515901
2022-07-04 17:53:00	37.1167	25.8833	1.99631	477.5	0.515304
2022-07-04 17:54:00	37.25	25.1167	2.00411	494	0.496275
2022-07-04 17:55:00	37.2167	24.9	1.99796	469.5	0.525011
2022-07-04 17:56:00	37.2833	26.3667	1.99932	489.5	0.501337
2022-07-04 17:57:00	37.3333	26.5667	2.00247	472.333	0.521536
2022-07-04 17:58:00	37.3833	26.7333	1.99297	476.167	0.516899
2022-07-04 17:59:00	37.4	25.8333	1.99436	477.833	0.514906
2022-07-04 18:00:00	37.2667	26.2	1.99234	469.333	0.525217
2022-07-04 18:01:00	37.2	26	1.99551	469	0.525629
2022-07-04 18:02:00	37.0833	25.5	2.00075	499.667	0.49003
2022-07-04 18:03:00	37.1833	25.6167	1.99929	458.5	0.538912
2022-07-04 18:04:00	37.1333	25.6167	1.99858	467.167	0.527905
2022-07-04 18:05:00	36.9	26.0333	1.99865	466.333	0.528946
2022-07-04 18:06:00	36.9333	25.75	1.99285	475.167	0.518101
2022-07-04 18:07:00	36.9333	25.45	1.99514	460.667	0.536122
2022-07-04 18:08:00	36.8	25.8	1.98811	453.5	0.545454
2022-07-04 18:09:00	36.7	25.9333	1.99451	445.833	0.555769
2022-07-04 18:10:00	36.85	26.2167	2.00506	463.167	0.532934
2022-07-04 18:11:00	36.75	25.8667	1.99737	458	0.53956
2022-07-04 18:12:00	36.55	25.3167	1.99419	454	0.544793
2022-07-04 18:13:00	36.4333	25.5667	2.01089	456.833	0.541077
2022-07-04 18:14:00	36.2667	25.7167	2.00904	482.333	0.509595
2022-07-04 18:15:00	36.1833	25.5667	2.01042	457.167	0.540643
2022-07-04 18:16:00	36.3167	25.55	2.0081	455.5	0.54282
2022-07-04 18:17:00	36.2	25.9333	2.00028	459.5	0.537621
2022-07-04 18:18:00	36.0667	25.7333	2.0044	452.833	0.546337
2022-07-04 18:19:00	36.0667	25.9	2.00959	444.333	0.557829
2022-07-04 18:20:00	36.0667	26.4333	2.01075	475	0.518302
2022-07-04 18:21:00	36.2	26.3	2.01835	448.667	0.551916
2022-07-04 18:22:00	36.1	26.5833	2.02322	441	0.562457
2022-07-04 18:23:00	36.1167	26.0667	2.02278	447.5	0.553497
2022-07-04 18:24:00	36.25	26.2667	2.02425	467.833	0.527076
2022-07-04 18:25:00	36.0833	26.4	2.00746	475.333	0.517901
2022-07-04 18:26:00	36.0667	26.15	1.99856	450.833	0.549002
2022-07-04 18:27:00	36.0167	26.2333	2.00794	436.5	0.568816
2022-07-04 18:28:00	36.0167	26.2667	2.0119	443.5	0.55898
2022-07-04 18:29:00	36	26.0333	2.01021	431.833	0.575551
2022-07-04 18:30:00	35.9333	25.85	2.01022	443.333	0.55921
2022-07-04 18:31:00	35.8333	26.0667	2.00436	441.5	0.561758
2022-07-04 18:32:00	35.7	26.15	2.00223	447.833	0.553044
2022-07-04 18:33:00	35.7	26.55	2.00217	448.667	0.551916
2022-07-04 18:34:00	35.7167	26.5333	2.00212	450.833	0.549002
2022-07-04 18:35:00	35.7167	26.2	2.00653	468.5	0.526248
2022-07-04 18:36:00	35.65	25.9167	2.00403	454.333	0.544354
2022-07-04 18:37:00	35.6667	26.45	2.00491	460.167	0.536763
2022-07-04 18:38:00	35.65	26.9167	2.00307	420.333	0.592786
2022-07-04 18:39:00	35.5333	26.8833	2.00041	431.5	0.576038
2022-07-04 18:40:00	35.4667	26.65	1.99973	455.667	0.542602
2022-07-04 18:41:00	35.4	26.3	1.99568	436.333	0.569054
2022-07-04 18:42:00	35.4833	26.5833	1.9981	462.167	0.534205
2022-07-04 18:43:00	35.45	26.8667	1.9995	431.667	0.575794
2022-07-04 18:44:00	35.5667	26.9333	2.00009	464.167	0.531669
2022-07-04 18:45:00	35.3167	26.3833	1.9995	442.5	0.560366
2022-07-04 18:46:00	35.2333	26.6167	2.00131	457.833	0.539776
2022-07-04 18:47:00	35.25	27.3667	2.00382	454.833	0.543695
2022-07-04 18:48:00	35.3833	27.4667	2.00022	424.333	0.586686
2022-07-04 18:49:00	35.2	26.9167	1.99939	440.333	0.563391
2022-07-04 18:50:00	35.1167	27.0833	1.99949	446.667	0.554631
2022-07-04 18:51:00	35.1333	27.3333	1.99786	450.167	0.549896
2022-07-04 18:52:00	34.95	27.2333	2.00008	460.333	0.536549
2022-07-04 18:53:00	34.95	26.4333	2.00127	450	0.550119
2022-07-04 18:54:00	34.8667	26.3	2.00304	454.667	0.543915
2022-07-04 18:55:00	34.95	26.5833	2.00842	460.5	0.536335
2022-07-04 18:56:00	34.85	27.3333	2.00481	437.167	0.567866
2022-07-04 18:57:00	34.9833	27.1667	2.00809	419.667	0.593814
2022-07-04 18:58:00	35.0333	27.4167	2.00701	456	0.542165
2022-07-04 18:59:00	34.95	27.15	2.00646	456.833	0.541077
2022-07-04 19:00:00	34.8833	26.9333	2.00749	480.167	0.51214
2022-07-04 19:01:00	34.7	27.0167	2.00166	459.5	0.537621
2022-07-04 19:02:00	34.75	27.1333	2.00563	434.5	0.571685
2022-07-04 19:03:00	34.8667	27.4833	2.00175	457.667	0.539993
2022-07-04 19:04:00	35.05	27.4667	2.00336	454.833	0.543695
2022-07-04 19:05:00	34.9833	27.85	2.0042	463.833	0.53209
2022-07-04 19:06:00	34.85	27.3	2.00682	433.833	0.572647
2022-07-04 19:07:00	35.0167	27.15	2.00656	450.667	0.549225
2022-07-04 19:08:00	34.9667	28.1	2.01122	458.167	0.539344
2022-07-04 19:09:00	34.9833	27.95	2.00987	439.5	0.564562
2022-07-04 19:10:00	35.05	28.9	2.00829	463.167	0.532934
2022-07-04 19:11:00	34.9833	28.7	2.00361	437.333	0.567629
2022-07-04 19:12:00	35.0833	27.9167	2.00513	435	0.570965
2022-07-04 19:13:00	35.1	27.5833	2.00045	479.167	0.513322
2022-07-04 19:14:00	35.1667	28.4667	2.00278	467.667	0.527283
2022-07-04 19:15:00	35.0333	28.7333	1.99363	462	0.534418
2022-07-04 19:16:00	35.0333	29.4333	1.99276	448	0.552818
2022-07-04 19:17:00	35.15	28.4	2.00377	462.333	0.533993
2022-07-04 19:18:00	35.1833	28.6667	2.00445	455.333	0.543039
2022-07-04 19:19:00	35.0167	28.3833	2.00799	462.833	0.533357
2022-07-04 19:20:00	34.6667	28.6167	1.99933	480.333	0.511943
2022-07-04 19:21:00	34.7167	29.45	1.99377	449.167	0.551241
2022-07-04 19:22:00	34.9333	29.1833	1.99484	491.167	0.499452
2022-07-04 19:23:00	35.0833	28.7333	1.99853	455.333	0.543039
2022-07-04 19:24:00	34.9333	30.35	1.99369	432.667	0.574338
2022-07-04 19:25:00	35.05	29.2	1.99527	471.5	0.522554
2022-07-04 19:26:00	35.0167	29.45	1.99908	453.333	0.545674
2022-07-04 19:27:00	34.9333	29.5667	1.99425	460.333	0.536549
2022-07-04 19:28:00	34.8833	30.0667	1.99632	456.667	0.541294
2022-07-04 19:29:00	34.8833	30.1833	1.9982	452.667	0.546558
2022-07-04 19:30:00	34.75	30.05	1.9954	452	0.547445
2022-07-04 19:31:00	34.6167	29.3833	1.99641	475.833	0.517299
2022-07-04 19:32:00	34.7	29.4833	1.99978	464.833	0.530828
2022-07-04 19:33:00	34.8167	29.4333	2.00038	467.167	0.527905
2022-07-04 19:34:00	34.8333	29.5	1.99652	440.5	0.563157
2022-07-04 19:35:00	34.7833	29.5333	1.99543	437.5	0.567392
2022-07-04 19:36:00	34.4833	29.4667	1.99329	449.833	0.550343
2022-07-04 19:37:00	34.4667	29.8167	1.99498	480.5	0.511747
2022-07-04 19:38:00	34.4167	30.3667	1.99272	452	0.547445
2022-07-04 19:39:00	34.55	30.1667	1.99932	450.667	0.549225
2022-07-04 19:40:00	34.6	30.1167	1.99759	447.5	0.553497
2022-07-04 19:41:00	34.4	30.75	1.99694	485.167	0.506301
2022-07-04 19:42:00	33.95	30.75	1.99334	456.833	0.541077
2022-07-04 19:43:00	33.7	30.9	1.99234	480.833	0.511354
2022-07-04 19:44:00	33.8833	30.55	1.99209	467.5	0.52749
2022-07-04 19:45:00	33.8	31.0833	1.99483	461.833	0.53463
2022-07-04 19:46:00	33.7833	30.75	1.99548	432	0.575308
2022-07-04 19:47:00	33.7833	30.85	1.99453	446	0.555541
2022-07-04 19:48:00	33.4833	31.0833	1.99273	456.833	0.541077
2022-07-04 19:49:00	33.2833	31.25	1.9903	452.167	0.547223
2022-07-04 19:50:00	33.2833	31.2333	1.99064	453.667	0.545234
2022-07-04 19:51:00	33.25	31.2167	1.99267	447	0.554177
2022-07-04 19:52:00	33.1667	31.05	1.99213	453.5	0.545454
2022-07-04 19:53:00	33.0833	31.1667	2.00094	454.5	0.544134
2022-07-04 19:54:00	33.0167	31.0833	1.99538	439.167	0.565032
2022-07-04 19:55:00	32.9667	30.9	1.99253	457.167	0.540643
2022-07-04 19:56:00	33.0167	31.25	1.99985	441.5	0.561758
2022-07-04 19:57:00	32.9167	30.9833	1.99066	451.5	0.548111
2022-07-04 19:58:00	32.75	30.8	1.991	428.833	0.579958
2022-07-04 19:59:00	32.9	30.6333	1.99223	458.167	0.539344
2022-07-04 20:00:00	32.9833	30.6833	1.99205	430.833	0.577013
2022-07-04 20:01:00	32.95	30.7667	1.99891	449	0.551466
2022-07-04 20:02:00	32.9167	30.7667	2.00219	428.333	0.580699
2022-07-04 20:03:00	32.7667	30.7167	1.99217	453.333	0.545674
2022-07-04 20:04:00	32.7	30.7833	1.99471	472.333	0.521536
2022-07-04 20:05:00	32.6833	30.8833	1.99267	467.167	0.527905
2022-07-04 20:06:00	32.6167	30.7	1.99503	448	0.552818
2022-07-04 20:07:00	32.4333	30.6	1.99547	428.333	0.580699
2022-07-04 20:08:00	32.3667	30.85	2.0066	451	0.548779
2022-07-04 20:09:00	32.3833	30.8333	2.00443	445	0.556912
2022-07-04 20:10:00	32.3167	30.6833	2.00628	428.833	0.579958
2022-07-04 20:11:00	32.45	30.9	1.99826	434.667	0.571445
2022-07-04 20:12:00	32.45	30.95	2.00039	463.167	0.532934
2022-07-04 20:13:00	32.3167	30.7833	2.01035	452.167	0.547223
2022-07-04 20:14:00	32.4	30.9333	2.00003	460.667	0.536122
2022-07-04 20:15:00	32.3167	30.8667	1.99694	456.5	0.541512
2022-07-04 20:16:00	32.35	30.9333	1.99606	467.167	0.527905
2022-07-04 20:17:00	32.35	30.7667	1.99657	463.833	0.53209
2022-07-04 20:18:00	32.2	31.0667	1.99763	444.333	0.557829
2022-07-04 20:19:00	32.2167	31.5	1.99831	428	0.581193
2022-07-04 20:20:00	32.25	31.6833	2.00882	435.333	0.570486
2022-07-04 20:21:00	32.2667	32	2.01421	452.667	0.546558
2022-07-04 20:22:00	32.35	31.8333	1.99979	451.833	0.547667
2022-07-04 20:23:00	32.1167	31.7833	2.00988	434	0.572406
2022-07-04 20:24:00	32.25	31.6667	2.01353	442.667	0.560134
2022-07-04 20:25:00	32.3167	32.1333	2.01212	447.667	0.55327
2022-07-04 20:26:00	32.3333	32.1167	2.03441	443.667	0.558749
2022-07-04 20:27:00	32.3833	32.2667	2.0117	433.5	0.573129
2022-07-04 20:28:00	32.2333	32.1833	2.0005	453.833	0.545013
2022-07-04 20:29:00	32.2167	31.7667	2.00386	435	0.570965
2022-07-04 20:30:00	32.3167	32.2667	2.00565	473.667	0.519914
2022-07-04 20:31:00	32.3167	32.4	2.00285	478.167	0.51451
2022-07-04 20:32:00	32.3	32.4833	2.00551	456.333	0.541729
2022-07-04 20:33:00	32.4333	32.2167	2.00047	461	0.535695
2022-07-04 20:34:00	32.5333	32.2	2.001	444.333	0.557829
2022-07-04 20:35:00	32.5833	31.8	2.0036	462.167	0.534205
2022-07-04 20:36:00	32.5667	31.65	2.00259	471.667	0.52235
2022-07-04 20:37:00	32.5333	32.3333	2.00282	457.5	0.540209
2022-07-04 20:38:00	32.5833	31.9667	2.00459	455	0.543476
2022-07-04 20:39:00	32.5667	31.5667	2.00828	453.833	0.545013
2022-07-04 20:40:00	32.5667	31.5167	2.00902	472.167	0.521739
2022-07-04 20:41:00	32.7167	31.25	2.00923	473.5	0.520117
2022-07-04 20:42:00	32.7333	30.8833	2.01595	454.5	0.544134
2022-07-04 20:43:00	32.7833	32.6833	2.01305	481.667	0.510376
2022-07-04 20:44:00	32.6667	32.6667	2.02271	464.333	0.531459
2022-07-04 20:45:00	32.7333	33.0167	2.02861	471.333	0.522758
2022-07-04 20:46:00	32.7667	31.1833	2.01561	474.5	0.518906
2022-07-04 20:47:00	32.8	31.4667	2.01265	461	0.535695
2022-07-04 20:48:00	32.8	32.3167	2.01333	455.333	0.543039
2022-07-04 20:49:00	32.85	32.4333	2.01563	446.667	0.554631
2022-07-04 20:50:00	32.7333	32.1833	2.01478	436.667	0.568578
2022-07-04 20:51:00	32.7167	32.2	2.01415	464	0.531879
2022-07-04 20:52:00	32.6429	32.4286	2.01724	444	0.558289
2022-07-04 20:53:00	32.62	32.12	2.01634	439.833	0.564093
2022-07-04 20:54:00	32.6	31.5667	2.0203	473.5	0.520117
2022-07-04 20:55:00	32.5	31.4833	2.01546	448.857	0.551659
2022-07-04 20:56:00	32.5143	31.7429	2.01574	459	0.538266
2022-07-04 20:57:00	32.4833	31.7667	2.01928	447	0.554177
2022-07-04 20:58:00	32.6	32.0667	2.01226	454.333	0.544354
2022-07-04 20:59:00	32.45	31.8667	2.01141	443.857	0.558486
2022-07-04 21:00:00	32.5	31.9833	2.01559	454.167	0.544573
2022-07-04 21:01:00	32.5667	31.8167	2.01251	474.833	0.518503
2022-07-04 21:02:00	32.5	31.9333	2.01925	460	0.536978
2022-07-04 21:03:00	32.45	31.6333	2.0243	431.333	0.576281
2022-07-04 21:04:00	32.3	31.75	2.01895	448.5	0.552141
2022-07-04 21:05:00	32.45	32.1667	2.02393	441.333	0.561991
2022-07-04 21:06:00	32.3833	32.4333	2.04311	450.667	0.549225
2022-07-04 21:07:00	32.3667	32.25	2.03521	481.167	0.510962
2022-07-04 21:08:00	32.35	32.3333	2.05232	448.667	0.551916
2022-07-04 21:09:00	32.3	32.0833	2.03366	455	0.543476
2022-07-04 21:10:00	32.35	32.6	2.03966	443	0.559672
2022-07-04 21:11:00	32.25	32.3667	2.00968	447.833	0.553044
2022-07-04 21:12:00	32.25	32.5167	2.03214	466	0.529363
2022-07-04 21:13:00	32.2667	32.55	2.03279	461.5	0.535055
2022-07-04 21:14:00	32.4	33.0167	2.03502	474.833	0.518503
2022-07-04 21:15:00	32.4833	32.6	2.04053	483.667	0.50804
2022-07-04 21:16:00	32.4667	31.2	2.02945	465.5	0.52999
2022-07-04 21:17:00	32.4667	31.6667	2.02274	457.5	0.540209
2022-07-04 21:18:00	32.4833	32.25	2.02572	428.333	0.580699
2022-07-04 21:19:00	32.4667	33.05	2.03437	445	0.556912
2022-07-04 21:20:00	32.4833	31.75	2.03602	456.167	0.541947
2022-07-04 21:21:00	32.4	31.7167	2.02829	450.833	0.549002
2022-07-04 21:22:00	32.4	32.0833	2.02948	460.167	0.536763
2022-07-04 21:23:00	32.4	32.25	2.02765	459	0.538266
2022-07-04 21:24:00	32.4167	32.6833	2.03997	442.333	0.560597
2022-07-04 21:25:00	32.5	32.5	2.03045	433.167	0.573612
2022-07-04 21:26:00	32.5	33.45	2.04497	428.333	0.580699
2022-07-04 21:27:00	32.5	32.7833	2.03289	460	0.536978
2022-07-04 21:28:00	32.5	32.6667	2.02983	462.167	0.534205
2022-07-04 21:29:00	32.5333	32.7833	2.04354	466.833	0.528321
2022-07-04 21:30:00	32.4833	33.45	2.05578	473.167	0.520521
2022-07-04 21:31:00	32.4333	33.6	2.05891	466.833	0.528321
2022-07-04 21:32:00	32.5	33.3667	2.10357	439.667	0.564327
2022-07-04 21:33:00	32.5167	33.6	2.18508	452.167	0.547223
2022-07-04 21:34:00	32.5	33.6	2.15001	440.333	0.563391
2022-07-04 21:35:00	32.55	33.0333	2.19227	453	0.546116
2022-07-04 21:36:00	32.55	33	2.1707	444.167	0.558059
2022-07-04 21:37:00	32.5	33.0333	2.12966	475.167	0.518101
2022-07-04 21:38:00	32.4	33.1	2.04332	463.667	0.532301
2022-07-04 21:39:00	32.4833	33.0333	2.1047	472.667	0.521129
2022-07-04 21:40:00	32.35	33.5833	2.11736	421.667	0.59074
2022-07-04 21:41:00	32.3667	33.4667	2.08182	451.833	0.547667
2022-07-04 21:42:00	32.3667	33.8167	2.07705	447.5	0.553497
2022-07-04 21:43:00	32.4	34.4333	2.07406	459.833	0.537192
2022-07-04 21:44:00	32.3667	33.8167	2.05472	461	0.535695
2022-07-04 21:45:00	32.3	33.8667	2.04961	460.333	0.536549
2022-07-04 21:46:00	32.3	34.0833	2.05732	459.5	0.537621
2022-07-04 21:47:00	32.3167	34	2.04262	472.333	0.521536
2022-07-04 21:48:00	32.1833	34.5667	2.03842	444.667	0.55737
2022-07-04 21:49:00	32.2	34.0667	2.03912	447.667	0.55327
2022-07-04 21:50:00	32.0333	35.1667	2.02759	440	0.563859
2022-07-04 21:51:00	32.1	35.4667	2.03511	457.833	0.539776
2022-07-04 21:52:00	32.0833	35.05	2.02594	457.333	0.540426
2022-07-04 21:53:00	32.1	35.1167	2.02233	454	0.544793
2022-07-04 21:54:00	32.1167	35.1833	2.02876	438.333	0.56621
2022-07-04 21:55:00	32.1	34.8333	2.02586	468.667	0.526042
2022-07-04 21:56:00	32.1	35.2833	2.02448	452	0.547445
2022-07-04 21:57:00	32.05	35.3333	2.0198	469.333	0.525217
2022-07-04 21:58:00	32.1	35.1167	2.01987	449.333	0.551016
2022-07-04 21:59:00	32.1	34.8333	2.02149	466.333	0.528946
2022-07-04 22:00:00	32.0667	34.6333	2.01951	454.667	0.543915
2022-07-04 22:01:00	32.1	34.6667	2.01796	466.667	0.528529
2022-07-04 22:02:00	32.0333	34.6167	2.01477	440.333	0.563391
2022-07-04 22:03:00	32.1	34.8167	2.01036	461.5	0.535055
2022-07-04 22:04:00	32.1	34.5167	2.01391	449.333	0.551016
2022-07-04 22:05:00	32.0667	34.5167	2.01544	482.167	0.50979
2022-07-04 22:06:00	31.95	35.3833	2.01664	475.833	0.517299
2022-07-04 22:07:00	31.8833	35.75	2.01338	454.167	0.544573
2022-07-04 22:08:00	31.85	35.8667	2.01461	457.667	0.539993
2022-07-04 22:09:00	31.8833	35.7167	2.01744	467.5	0.52749
2022-07-04 22:10:00	31.8833	35.7	2.01707	456.333	0.541729
2022-07-04 22:11:00	31.7667	35.5833	2.01524	455.5	0.54282
2022-07-04 22:12:00	31.7167	35.4167	2.01469	472.167	0.521739
2022-07-04 22:13:00	31.8	34.9333	2.01575	466.833	0.528321
2022-07-04 22:14:00	31.8	35.2833	2.02324	457.667	0.539993
2022-07-04 22:15:00	31.7667	36.05	2.0156	444.167	0.558059
2022-07-04 22:16:00	31.5833	36.2833	2.02663	462.5	0.533781
2022-07-04 22:17:00	31.6	35.95	2.02659	460	0.536978
2022-07-04 22:18:00	31.6333	36.5	2.04034	479.333	0.513125
2022-07-04 22:19:00	31.6167	36.3667	2.05196	470.333	0.523985
2022-07-04 22:20:00	31.5333	36.5333	2.05443	452.167	0.547223
2022-07-04 22:21:00	31.5	36.4833	2.04921	483.333	0.508428
2022-07-04 22:22:00	31.5	36.2167	2.05572	477.5	0.515304
2022-07-04 22:23:00	31.55	36.2	2.05457	488.833	0.502095
2022-07-04 22:24:00	31.6	36.2833	2.05471	485	0.506494
2022-07-04 22:25:00	31.6	35.8167	2.05438	470.833	0.523371
2022-07-04 22:26:00	31.6	35.9167	2.05395	468.833	0.525835
2022-07-04 22:27:00	31.6	36.2	2.0566	461.667	0.534843
2022-07-04 22:28:00	31.6	36.2833	2.06415	466.167	0.529154
2022-07-04 22:29:00	31.6	35.8833	2.06952	441.833	0.561293
2022-07-04 22:30:00	31.6	36.2	2.07372	470.167	0.52419
2022-07-04 22:31:00	31.55	37.0667	2.06719	471.667	0.52235
2022-07-04 22:32:00	31.4667	37.7833	2.08306	463.333	0.532723
2022-07-04 22:33:00	31.3333	37.6833	2.07573	457.333	0.540426
2022-07-04 22:34:00	31.1833	38.0167	2.08065	454.333	0.544354
2022-07-04 22:35:00	31.1	38.1667	2.07462	479.167	0.513322
2022-07-04 22:36:00	31.1	37.5667	2.06508	455.333	0.543039
2022-07-04 22:37:00	31.1167	37.2333	2.04498	470.167	0.52419
2022-07-04 22:38:00	31.2	37.0667	2.04396	448	0.552818
2022-07-04 22:39:00	31.0833	37.0667	2.0443	450.667	0.549225
2022-07-04 22:40:00	31.1	36.9	2.04605	472.167	0.521739
2022-07-04 22:41:00	31.2	36.55	2.0495	465.167	0.530409
2022-07-04 22:42:00	31.1833	36.7	2.05123	472.5	0.521333
2022-07-04 22:43:00	31.1	37.1333	2.05146	459.333	0.537836
2022-07-04 22:44:00	31.1	36.55	2.05852	463.167	0.532934
2022-07-04 22:45:00	31.1	36.6333	2.05499	484.167	0.507459
2022-07-04 22:46:00	31.1	36.6167	2.05727	478.5	0.514113
2022-07-04 22:47:00	31.1	36.25	2.05652	469.5	0.525011
2022-07-04 22:48:00	31.1	36.2333	2.05202	436.167	0.569292
2022-07-04 22:49:00	31.1	36.6167	2.04731	476.5	0.516499
2022-07-04 22:50:00	31.1	37.15	2.04843	434.167	0.572166
2022-07-04 22:51:00	31.0667	37.6333	2.04528	506.667	0.482508
2022-07-04 22:52:00	31.0333	37.5333	2.0489	470.833	0.523371
2022-07-04 22:53:00	30.9667	37.7833	2.04564	446.167	0.555313
2022-07-04 22:54:00	30.9667	37.35	2.0484	477.333	0.515503
2022-07-04 22:55:00	30.7667	37.9667	2.04838	464.5	0.531248
2022-07-04 22:56:00	30.75	37.4833	2.04819	476.167	0.516899
2022-07-04 22:57:00	30.7833	37.8833	2.04815	465.5	0.52999
2022-07-04 22:58:00	30.7833	37.8667	2.04863	443.167	0.559441
2022-07-04 22:59:00	30.7167	37.7	2.04946	496	0.494055
2022-07-04 23:00:00	30.6667	37.25	2.04947	453.333	0.545674
2022-07-04 23:01:00	30.7	37.4333	2.05065	484	0.507653
2022-07-04 23:02:00	30.7167	38.2667	2.05239	461.167	0.535482
2022-07-04 23:03:00	30.7333	38.2833	2.05371	446	0.555541
2022-07-04 23:04:00	30.8	38.0833	2.05271	436	0.569531
2022-07-04 23:05:00	30.8	38.0333	2.05198	445.5	0.556226
2022-07-04 23:06:00	30.8	37.8333	2.05177	456.167	0.541947
2022-07-04 23:07:00	30.8	37.9167	2.05199	463.333	0.532723
2022-07-04 23:08:00	30.7	38.5333	2.05365	454.667	0.543915
2022-07-04 23:09:00	30.7	38.3833	2.05629	440.5	0.563157
2022-07-04 23:10:00	30.7	38.2333	2.05711	437.667	0.567155
2022-07-04 23:11:00	30.7	38	2.05638	462.333	0.533993
2022-07-04 23:12:00	30.7	37.7667	2.05586	444	0.558289
2022-07-04 23:13:00	30.6167	37.4333	2.05473	435	0.570965
2022-07-04 23:14:00	30.6	37.8	2.05782	435.667	0.570008
2022-07-04 23:15:00	30.6	37.9167	2.05814	450.667	0.549225
2022-07-04 23:16:00	30.5833	38.1	2.05719	469.5	0.525011
2022-07-04 23:17:00	30.5833	38.35	2.05685	465.667	0.529781
2022-07-04 23:18:00	30.5	38.55	2.05782	447.167	0.55395
2022-07-04 23:19:00	30.55	38.3833	2.05867	451.167	0.548556
2022-07-04 23:20:00	30.5	38.05	2.06125	485.333	0.506109
2022-07-04 23:21:00	30.4833	37.6	2.0621	473.5	0.520117
2022-07-04 23:22:00	30.4	37.95	2.06248	492.833	0.497579
2022-07-04 23:23:00	30.2833	38.9167	2.06799	439.333	0.564797
2022-07-04 23:24:00	30.1667	39.4167	2.07064	445.5	0.556226
2022-07-04 23:25:00	30.2	39.1833	2.07333	457.5	0.540209
2022-07-04 23:26:00	30.1833	39.8	2.07276	469.833	0.5246
2022-07-04 23:27:00	30.1333	39.7333	2.07147	471.333	0.522758
2022-07-04 23:28:00	30.15	39.1833	2.07269	481.667	0.510376
2022-07-04 23:29:00	30.0833	39.7667	2.07327	466.333	0.528946
2022-07-04 23:30:00	30.0833	39.7	2.07545	437.167	0.567866
2022-07-04 23:31:00	29.95	39.7167	2.07723	442.5	0.560366
2022-07-04 23:32:00	29.9167	39.4	2.08164	466	0.529363
2022-07-04 23:33:00	29.95	39.4	2.07942	456.333	0.541729
2022-07-04 23:34:00	29.9	39.3	2.08138	473.667	0.519914
2022-07-04 23:35:00	29.9167	39.3167	2.07989	479.833	0.512533
2022-07-04 23:36:00	29.9	39.4833	2.07988	453.167	0.545895
2022-07-04 23:37:00	29.9	39.3167	2.07661	459.667	0.537406
2022-07-04 23:38:00	29.7833	39.5667	2.07319	439.833	0.564093
2022-07-04 23:39:00	29.7333	39.6333	2.0714	466	0.529363
2022-07-04 23:40:00	29.7	40.1167	2.07737	454.167	0.544573
2022-07-04 23:41:00	29.65	40.05	2.07359	469.167	0.525423
2022-07-04 23:42:00	29.4	40.3333	2.07129	460.333	0.536549
2022-07-04 23:43:00	29.3833	40.2833	2.0689	482.333	0.509595
2022-07-04 23:44:00	29.35	40.2333	2.0757	444.333	0.557829
2022-07-04 23:45:00	29.2333	40.5667	2.07569	459.833	0.537192
2022-07-04 23:46:00	29.3	40.2833	2.0793	465.167	0.530409
2022-07-04 23:47:00	29.2833	40.3333	2.08047	443.167	0.559441
2022-07-04 23:48:00	29.25	40.25	2.08063	461.833	0.53463
2022-07-04 23:49:00	29.2333	40.55	2.07994	450.833	0.549002
2022-07-04 23:50:00	29.2333	40.4333	2.08178	440	0.563859
2022-07-04 23:51:00	29.3333	40.5	2.08011	462	0.534418
2022-07-04 23:52:00	29.2833	41.1	2.08497	462.5	0.533781
2022-07-04 23:53:00	29.2667	40.9	2.08028	458.5	0.538912
2022-07-04 23:54:00	29.1667	41.0833	2.0807	482.667	0.509205
2022-07-04 23:55:00	29.15	40.8833	2.08142	463.5	0.532512
2022-07-04 23:56:00	29.1167	41.6167	2.08185	481.333	0.510767
2022-07-04 23:57:00	29.1167	41.15	2.08149	485.833	0.505532
2022-07-04 23:58:00	29.2	41.1833	2.08379	461.5	0.535055
2022-07-04 23:59:00	29.2	40.9667	2.0847	460.833	0.535908
2022-07-05	29.1833	41.4	2.0841	464	0.531879
2022-07-05 00:01:00	29.2	41.1167	2.08403	460.667	0.536122
2022-07-05 00:02:00	29.2	40.6833	2.08421	453.833	0.545013
2022-07-05 00:03:00	29.2	40.6333	2.0832	480.5	0.511747
2022-07-05 00:04:00	29.2	40.6833	2.08083	482.833	0.509011
2022-07-05 00:05:00	29.2	40.9167	2.08137	477.333	0.515503
2022-07-05 00:06:00	29.2	41.55	2.08056	482.5	0.5094
2022-07-05 00:07:00	29.2	41.3833	2.08518	499.333	0.490393
2022-07-05 00:08:00	29.1833	41.45	2.08625	484.833	0.506687
2022-07-05 00:09:00	29.2	41.6	2.08114	488.167	0.502855
2022-07-05 00:10:00	29.1667	41.3833	2.0918	524.833	0.463923
2022-07-05 00:11:00	29.1833	41.1167	2.0915	509.667	0.479348
2022-07-05 00:12:00	29.1167	40.8833	2.08719	502	0.487499
2022-07-05 00:13:00	29.0333	41.2	2.0901	533	0.455981
2022-07-05 00:14:00	29	41.3667	2.09255	497.5	0.492401
2022-07-05 00:15:00	28.95	41.8167	2.09229	532	0.456941
2022-07-05 00:16:00	28.85	42.3167	2.09116	516.333	0.472456
2022-07-05 00:17:00	28.8667	42.05	2.09157	503.833	0.485527
2022-07-05 00:18:00	28.8167	42	2.09287	501	0.488581
2022-07-05 00:19:00	28.8667	41.9833	2.09293	500.667	0.488942
2022-07-05 00:20:00	28.9	42.5833	2.09183	475.833	0.517299
2022-07-05 00:21:00	28.85	42.4833	2.09575	507.667	0.48145
2022-07-05 00:22:00	28.8	42.5333	2.098	504.333	0.484992
2022-07-05 00:23:00	28.7667	42.3333	2.09777	522.333	0.466404
2022-07-05 00:24:00	28.7167	42.45	2.09576	535	0.454073
2022-07-05 00:25:00	28.8	42.1833	2.09511	527	0.461792
2022-07-05 00:26:00	28.7667	42.1333	2.09985	518.167	0.470592
2022-07-05 00:27:00	28.7	42.3833	2.10027	494	0.496275
2022-07-05 00:28:00	28.6667	42.6333	2.09521	498	0.491852
2022-07-05 00:29:00	28.6	43.0333	2.08633	526.5	0.462282
2022-07-05 00:30:00	28.5833	43.15	2.08657	497	0.492951
2022-07-05 00:31:00	28.4833	43.0667	2.08489	514.667	0.474162
2022-07-05 00:32:00	28.5333	42.4833	2.08988	514.333	0.474505
2022-07-05 00:33:00	28.5	42.0667	2.09114	524	0.464747
2022-07-05 00:34:00	28.5833	41.8833	2.08335	512.5	0.476397
2022-07-05 00:35:00	28.6	42.5	2.09158	504.167	0.48517
2022-07-05 00:36:00	28.6	42.4667	2.09241	500	0.489667
2022-07-05 00:37:00	28.5	42.4	2.10019	477.667	0.515105
2022-07-05 00:38:00	28.5	42.65	2.10812	510.333	0.47865
2022-07-05 00:39:00	28.5	42.95	2.09839	552.333	0.438116
2022-07-05 00:40:00	28.5167	42.8667	2.09075	506.667	0.482508
2022-07-05 00:41:00	28.5833	42.95	2.08943	494.333	0.495904
2022-07-05 00:42:00	28.5	43.55	2.08986	505.167	0.484102
2022-07-05 00:43:00	28.5	43.2167	2.08979	481.167	0.510962
2022-07-05 00:44:00	28.5	43.4833	2.09002	500.5	0.489123
2022-07-05 00:45:00	28.5	43.45	2.08647	480.5	0.511747
2022-07-05 00:46:00	28.4833	43.15	2.08325	526.167	0.46261
2022-07-05 00:47:00	28.4667	42.8667	2.08062	505.5	0.483747
2022-07-05 00:48:00	28.3833	43	2.08377	511.833	0.477088
2022-07-05 00:49:00	28.4	42.8	2.08581	523	0.46574
2022-07-05 00:50:00	28.35	43.35	2.0848	525.667	0.463101
2022-07-05 00:51:00	28.3333	43.45	2.08557	483	0.508816
2022-07-05 00:52:00	28.3167	43.15	2.08705	496.833	0.493135
2022-07-05 00:53:00	28.2167	43.5333	2.08497	476.667	0.5163
2022-07-05 00:54:00	28.2333	43.6167	2.09031	472.5	0.521333
2022-07-05 00:55:00	28.15	43.8167	2.08514	470.667	0.523575
2022-07-05 00:56:00	28.1333	43.7333	2.09118	477.833	0.514906
2022-07-05 00:57:00	28.1167	43.7667	2.08644	460.833	0.535908
2022-07-05 00:58:00	28.05	43.75	2.09553	471.333	0.522758
2022-07-05 00:59:00	28.0167	43.7	2.09342	465.667	0.529781
2022-07-05 01:00:00	28.0833	43.45	2.09183	482.667	0.509205
2022-07-05 01:01:00	28.0167	43.6	2.08901	488.667	0.502285
2022-07-05 01:02:00	28.0833	43.75	2.09107	494.5	0.495718
2022-07-05 01:03:00	28.0667	43.3333	2.08712	457.5	0.540209
2022-07-05 01:04:00	28.0333	43.15	2.08018	474.333	0.519107
2022-07-05 01:05:00	28.0833	42.7833	2.08508	481.833	0.51018
2022-07-05 01:06:00	28.0833	42.8667	2.08594	483.667	0.50804
2022-07-05 01:07:00	28.1	43.2667	2.0868	446.5	0.554858
2022-07-05 01:08:00	28.05	43.2	2.0833	452.833	0.546337
2022-07-05 01:09:00	28.0667	43.5	2.07493	472.667	0.521129
2022-07-05 01:10:00	28.1	44.75	2.079	480.167	0.51214
2022-07-05 01:11:00	28.1	43.85	2.06782	443.833	0.558519
2022-07-05 01:12:00	28.0833	43.6	2.07653	464.667	0.531038
2022-07-05 01:13:00	28.0167	43.6333	2.07552	460.333	0.536549
2022-07-05 01:14:00	28.0167	43.4167	2.07626	467.667	0.527283
2022-07-05 01:15:00	28.0167	43.45	2.07824	472.5	0.521333
2022-07-05 01:16:00	28	43.15	2.07667	474	0.519511
2022-07-05 01:17:00	27.9	43.0833	2.06773	438.333	0.56621
2022-07-05 01:18:00	27.9	42.9167	2.0795	472.333	0.521536
2022-07-05 01:19:00	27.9	42.8833	2.08309	464.167	0.531669
2022-07-05 01:20:00	27.9	43.1167	2.07765	451.5	0.548111
2022-07-05 01:21:00	27.9333	43.3667	2.07063	449	0.551466
2022-07-05 01:22:00	28	44.1	2.06694	444	0.558289
2022-07-05 01:23:00	27.7667	44.4167	2.0684	478.333	0.514311
2022-07-05 01:24:00	27.8	44.2833	2.06955	430	0.578237
2022-07-05 01:25:00	27.8	44.3167	2.06988	424.5	0.586434
2022-07-05 01:26:00	27.8333	44.65	2.07134	473	0.520724
2022-07-05 01:27:00	27.85	44.7167	2.06744	459	0.538266
2022-07-05 01:28:00	27.8	44.3833	2.06878	472.667	0.521129
2022-07-05 01:29:00	27.8167	43.95	2.06788	453	0.546116
2022-07-05 01:30:00	27.8	43.8333	2.0676	448.5	0.552141
2022-07-05 01:31:00	27.8	44.0333	2.0707	477.667	0.515105
2022-07-05 01:32:00	27.8	44.1167	2.06923	438.167	0.566446
2022-07-05 01:33:00	27.8333	43.85	2.06791	459.667	0.537406
2022-07-05 01:34:00	27.7833	43.5167	2.06855	457.333	0.540426
2022-07-05 01:35:00	27.7	43.4	2.07582	451	0.548779
2022-07-05 01:36:00	27.7333	43.5	2.07356	463.167	0.532934
2022-07-05 01:37:00	27.7667	44.35	2.07506	433	0.573854
2022-07-05 01:38:00	27.7833	44.5667	2.07656	433.167	0.573612
2022-07-05 01:39:00	27.75	44	2.07762	455.833	0.542383
2022-07-05 01:40:00	27.75	44.4167	2.0723	445.5	0.556226
2022-07-05 01:41:00	27.7	44.5333	2.07709	460.5	0.536335
2022-07-05 01:42:00	27.6833	44.4	2.07523	444.833	0.557141
2022-07-05 01:43:00	27.6833	44.5333	2.07532	435.167	0.570726
2022-07-05 01:44:00	27.6	44.9833	2.07535	454.667	0.543915
2022-07-05 01:45:00	27.6	44.85	2.07826	439.5	0.564562
2022-07-05 01:46:00	27.5167	44.4333	2.08049	453	0.546116
2022-07-05 01:47:00	27.5667	44.4333	2.07808	439	0.565267
2022-07-05 01:48:00	27.5833	44.35	2.08073	438.333	0.56621
2022-07-05 01:49:00	27.55	44.1333	2.07813	443.667	0.558749
2022-07-05 01:50:00	27.5833	44.2	2.07148	472.833	0.520927
2022-07-05 01:51:00	27.6	44.4167	2.08105	444.5	0.5576
2022-07-05 01:52:00	27.6	44.3333	2.08196	453.833	0.545013
2022-07-05 01:53:00	27.5333	44.3667	2.08183	445.167	0.556683
2022-07-05 01:54:00	27.5	44.2833	2.0855	466.5	0.528738
2022-07-05 01:55:00	27.5167	44.2833	2.09333	448.167	0.552592
2022-07-05 01:56:00	27.5	44.2167	2.08701	449.333	0.551016
2022-07-05 01:57:00	27.5	44.8167	2.08741	446.667	0.554631
2022-07-05 01:58:00	27.4167	45.0333	2.08784	434.667	0.571445
2022-07-05 01:59:00	27.3667	44.5833	2.09691	442.5	0.560366
2022-07-05 02:00:00	27.4	44.1167	2.08828	438.167	0.566446
2022-07-05 02:01:00	27.4	44.5833	2.08956	465.5	0.52999
2022-07-05 02:02:00	27.4	44.9667	2.09338	443.833	0.558519
2022-07-05 02:03:00	27.2667	45.2167	2.09558	419.167	0.594588
2022-07-05 02:04:00	27.3167	44.95	2.09819	464.667	0.531038
2022-07-05 02:05:00	27.2833	45.1167	2.08648	445.833	0.555769
2022-07-05 02:06:00	27.3	45.0333	2.07883	425.5	0.584928
2022-07-05 02:07:00	27.3	44.75	2.08646	437.333	0.567629
2022-07-05 02:08:00	27.3	44.9	2.09061	430.5	0.577502
2022-07-05 02:09:00	27.2167	45.2667	2.09715	426.5	0.583429
2022-07-05 02:10:00	27.2	45.1167	2.09325	442	0.561061
2022-07-05 02:11:00	27.1333	45.1167	2.09169	460.667	0.536122
2022-07-05 02:12:00	27.1	44.95	2.08442	469	0.525629
2022-07-05 02:13:00	27.1667	45.1667	2.08345	446.833	0.554404
2022-07-05 02:14:00	27.0833	45.6167	2.08578	443.833	0.558519
2022-07-05 02:15:00	26.9667	45.5667	2.0871	444.167	0.558059
2022-07-05 02:16:00	26.9667	45.3167	2.08704	455.333	0.543039
2022-07-05 02:17:00	27.0667	45.3	2.08439	441.167	0.562224
2022-07-05 02:18:00	26.9833	45.4167	2.08322	437	0.568103
2022-07-05 02:19:00	26.9167	46.1	2.08557	459.5	0.537621
2022-07-05 02:20:00	26.8667	46.1833	2.08208	430.667	0.577258
2022-07-05 02:21:00	26.95	45.3667	2.08288	420.167	0.593043
2022-07-05 02:22:00	26.9833	45.1	2.0855	444.5	0.5576
2022-07-05 02:23:00	26.9667	45.5667	2.089	439.167	0.565032
2022-07-05 02:24:00	26.8833	45.7667	2.08759	401.167	0.623708
2022-07-05 02:25:00	26.7	45.7	2.08765	446.833	0.554404
2022-07-05 02:26:00	26.8	45.35	2.08641	452	0.547445
2022-07-05 02:27:00	26.8333	45.7167	2.08533	431.833	0.575551
2022-07-05 02:28:00	26.8833	45.85	2.08705	446	0.555541
2022-07-05 02:29:00	26.85	45.8667	2.08825	471	0.523166
2022-07-05 02:30:00	26.8667	46.1167	2.08705	446	0.555541
2022-07-05 02:31:00	26.7333	46.15	2.08792	451.667	0.547889
2022-07-05 02:32:00	26.75	46.4667	2.08698	422.167	0.589976
2022-07-05 02:33:00	26.7	46.2667	2.08656	453.833	0.545013
2022-07-05 02:34:00	26.6667	46.6333	2.08736	450.5	0.549449
2022-07-05 02:35:00	26.6333	46.95	2.08505	419.667	0.593814
2022-07-05 02:36:00	26.5833	46.7833	2.08461	423	0.588706
2022-07-05 02:37:00	26.5	46.9167	2.08554	424.333	0.586686
2022-07-05 02:38:00	26.55	46.7	2.08794	428.333	0.580699
2022-07-05 02:39:00	26.6167	46.4167	2.08482	447.5	0.553497
2022-07-05 02:40:00	26.65	46.2333	2.08534	442.667	0.560134
2022-07-05 02:41:00	26.65	46.6333	2.08481	459.167	0.538051
2022-07-05 02:42:00	26.65	46.8	2.08507	441.333	0.561991
2022-07-05 02:43:00	26.6	47.1	2.08727	444	0.558289
2022-07-05 02:44:00	26.6167	46.9667	2.08788	434.833	0.571205
2022-07-05 02:45:00	26.7	46.9167	2.08913	452.5	0.54678
2022-07-05 02:46:00	26.7	47.3167	2.08201	422	0.59023
2022-07-05 02:47:00	26.7	46.9833	2.09089	474.5	0.518906
2022-07-05 02:48:00	26.5833	47.2	2.09505	439.667	0.564327
2022-07-05 02:49:00	26.4167	47.3	2.09115	414	0.602687
2022-07-05 02:50:00	26.45	47.0333	2.09394	446.833	0.554404
2022-07-05 02:51:00	26.5167	46.9167	2.09616	451.833	0.547667
2022-07-05 02:52:00	26.5667	47.3333	2.10119	442	0.561061
2022-07-05 02:53:00	26.6	47.25	2.10084	443.333	0.55921
2022-07-05 02:54:00	26.6	47.25	2.09689	456.833	0.541077
2022-07-05 02:55:00	26.5833	46.95	2.10237	452.833	0.546337
2022-07-05 02:56:00	26.6	46.75	2.09393	453.833	0.545013
2022-07-05 02:57:00	26.6	46.5	2.09772	431.833	0.575551
2022-07-05 02:58:00	26.6	47.0833	2.09355	436.833	0.568341
2022-07-05 02:59:00	26.5167	47.9167	2.0808	445.833	0.555769
2022-07-05 03:00:00	26.4833	47.1833	2.1007	466.333	0.528946
2022-07-05 03:01:00	26.4	46.5167	2.09575	451.667	0.547889
2022-07-05 03:02:00	26.3833	46.3167	2.08512	420.667	0.592274
2022-07-05 03:03:00	26.3167	46.85	2.09868	439.5	0.564562
2022-07-05 03:04:00	26.3833	46.6667	2.0967	417.833	0.596659
2022-07-05 03:05:00	26.3333	47.6833	2.1021	427.667	0.581689
2022-07-05 03:06:00	26.3167	47.05	2.10079	446.833	0.554404
2022-07-05 03:07:00	26.4	47.35	2.10333	469.5	0.525011
2022-07-05 03:08:00	26.4167	47.0333	2.10467	431.167	0.576525
2022-07-05 03:09:00	26.4167	46.5833	2.0969	423	0.588706
2022-07-05 03:10:00	26.4	46.5833	2.10615	442.333	0.560597
2022-07-05 03:11:00	26.4167	46.8833	2.1085	454.833	0.543695
2022-07-05 03:12:00	26.4333	46.9667	2.10624	468	0.526868
2022-07-05 03:13:00	26.4	46.6667	2.10693	446.333	0.555086
2022-07-05 03:14:00	26.4	46.5833	2.10728	424.667	0.586182
2022-07-05 03:15:00	26.4167	46.55	2.10557	443.833	0.558519
2022-07-05 03:16:00	26.45	46.45	2.10647	464.333	0.531459
2022-07-05 03:17:00	26.45	46.6	2.09937	445.333	0.556454
2022-07-05 03:18:00	26.4143	46.7571	2.09216	418.167	0.59614
2022-07-05 03:19:00	26.45	46.5	2.09141	445.333	0.556454
2022-07-05 03:20:00	26.4833	46.5667	2.09443	449.167	0.551241
2022-07-05 03:21:00	26.45	46.9	2.09493	446.857	0.554371
2022-07-05 03:22:00	26.4333	46.9	2.10073	441	0.562457
2022-07-05 03:23:00	26.4	46.6833	2.09685	434	0.572406
2022-07-05 03:24:00	26.4	46.8333	2.10383	421.333	0.59125
2022-07-05 03:25:00	26.4	46.9167	2.09307	483.667	0.50804
2022-07-05 03:26:00	26.4	47	2.0948	434.5	0.571685
2022-07-05 03:27:00	26.3667	46.6	2.08648	434.167	0.572166
2022-07-05 03:28:00	26.3	46.6833	2.0397	437.667	0.567155
2022-07-05 03:29:00	26.3	47.0167	2.07489	441	0.562457
2022-07-05 03:30:00	26.3	46.8	2.08271	452.5	0.54678
2022-07-05 03:31:00	26.2667	46.7167	2.07576	457.333	0.540426
2022-07-05 03:32:00	26.2	46.8167	2.06481	436	0.569531
2022-07-05 03:33:00	26.2	46.7667	2.06578	438.333	0.56621
2022-07-05 03:34:00	26.2	47.0667	2.07114	448.5	0.552141
2022-07-05 03:35:00	26.2	47.25	2.0776	407.167	0.613715
2022-07-05 03:36:00	26.2	47.35	2.07289	444.667	0.55737
2022-07-05 03:37:00	26.1833	47.35	2.0784	429.333	0.579219
2022-07-05 03:38:00	26.1	47.6333	2.08635	454.833	0.543695
2022-07-05 03:39:00	26.1	47.4833	2.07277	429.5	0.578974
2022-07-05 03:40:00	26.1	47.2833	2.07417	440.333	0.563391
2022-07-05 03:41:00	26.15	47.5667	2.07185	448.5	0.552141
2022-07-05 03:42:00	26.15	47.6833	2.06813	418	0.596399
2022-07-05 03:43:00	26.1667	47.7833	2.06467	437.333	0.567629
2022-07-05 03:44:00	26.2	47.75	2.06032	453.333	0.545674
2022-07-05 03:45:00	26.1833	47.8	2.07017	457	0.54086
2022-07-05 03:46:00	26.2	47.7167	2.06974	463.333	0.532723
2022-07-05 03:47:00	26.2	47.6333	2.06969	453	0.546116
2022-07-05 03:48:00	26.2	47.6167	2.06209	444	0.558289
2022-07-05 03:49:00	26.2	47.65	2.0742	430	0.578237
2022-07-05 03:50:00	26.2	47.8	2.06438	461.167	0.535482
2022-07-05 03:51:00	26.2	48.2667	2.06943	425	0.58568
2022-07-05 03:52:00	26.1167	48.2333	2.07827	471.333	0.522758
2022-07-05 03:53:00	26.1167	47.9167	2.07272	452	0.547445
2022-07-05 03:54:00	26.1	47.7833	2.08202	435.833	0.56977
2022-07-05 03:55:00	26.1	47.7167	2.08393	421.167	0.591506
2022-07-05 03:56:00	26.1	47.8	2.0826	420.5	0.59253
2022-07-05 03:57:00	26.1	48.05	2.08259	454	0.544793
2022-07-05 03:58:00	26.1	48.1667	2.08261	442.5	0.560366
2022-07-05 03:59:00	26.1	48.5333	2.08536	469.833	0.5246
2022-07-05 04:00:00	26.1	48.5833	2.0849	430.5	0.577502
2022-07-05 04:01:00	26.1333	48.1167	2.07758	440.167	0.563625
2022-07-05 04:02:00	26.1	48.35	2.07531	425.833	0.584427
2022-07-05 04:03:00	26	48.3	2.0764	450.833	0.549002
2022-07-05 04:04:00	25.85	48.4833	2.10046	425.167	0.585429
2022-07-05 04:05:00	25.7833	48.85	2.09789	409	0.61072
2022-07-05 04:06:00	25.7667	48.6333	2.03206	420.833	0.592017
2022-07-05 04:07:00	25.7167	48.4833	2.07473	433.5	0.573129
2022-07-05 04:08:00	25.75	48.2667	2.09135	430.167	0.577992
2022-07-05 04:09:00	25.8	48.3167	2.08632	440.167	0.563625
2022-07-05 04:10:00	25.8	48.55	2.08313	457.333	0.540426
2022-07-05 04:11:00	25.8167	48.9333	2.07938	421.667	0.59074
2022-07-05 04:12:00	25.8833	48.9333	2.06318	425.667	0.584677
2022-07-05 04:13:00	25.9	49.05	2.07021	432.167	0.575065
2022-07-05 04:14:00	25.9	48.9833	2.06961	446.333	0.555086
2022-07-05 04:15:00	25.9	48.7833	2.06311	448.333	0.552367
2022-07-05 04:16:00	25.9	49.9333	2.06078	448.5	0.552141
2022-07-05 04:17:00	25.9	50.0167	2.05538	429.833	0.578482
2022-07-05 04:18:00	25.9	49.8833	2.05787	432.167	0.575065
2022-07-05 04:19:00	25.9	49.4333	2.0633	438	0.566682
2022-07-05 04:20:00	25.8333	49.7333	2.056	400.833	0.624271
2022-07-05 04:21:00	25.7667	50.1833	2.05668	451	0.548779
2022-07-05 04:22:00	25.8	49.6167	2.07002	419.333	0.59433
2022-07-05 04:23:00	25.7667	49.7667	2.06655	422	0.59023
2022-07-05 04:24:00	25.7333	49.4333	2.07344	424.833	0.585931
2022-07-05 04:25:00	25.6833	49.7833	2.07382	433.333	0.573371
2022-07-05 04:26:00	25.6833	49.45	2.07466	426.833	0.582931
2022-07-05 04:27:00	25.6167	49.5167	2.07099	471.667	0.52235
2022-07-05 04:28:00	25.45	49.0833	2.07269	441.333	0.561991
2022-07-05 04:29:00	25.3167	49.3833	2.07359	427.833	0.581441
2022-07-05 04:30:00	25.35	49.5833	2.06559	408	0.61235
2022-07-05 04:31:00	25.3333	49.25	2.08392	427.5	0.581937
2022-07-05 04:32:00	25.2833	49.4667	2.06619	441.167	0.562224
2022-07-05 04:33:00	25.2333	49.35	2.0798	422.833	0.58896
2022-07-05 04:34:00	25.2833	49.1167	2.07758	460	0.536978
2022-07-05 04:35:00	25.3167	49.15	2.07752	447.5	0.553497
2022-07-05 04:36:00	25.3167	49.3	2.07867	438.167	0.566446
2022-07-05 04:37:00	25.3167	49.4	2.08354	435.5	0.570247
2022-07-05 04:38:00	25.35	49.2167	2.08984	403.833	0.61923
2022-07-05 04:39:00	25.4	49.3	2.08503	409.833	0.609368
2022-07-05 04:40:00	25.35	49.8167	2.08932	450	0.550119
2022-07-05 04:41:00	25.3167	49.8667	2.09353	441.333	0.561991
2022-07-05 04:42:00	25.35	49.6833	2.09228	435.667	0.570008
2022-07-05 04:43:00	25.4	49.5333	2.09065	429.833	0.578482
2022-07-05 04:44:00	25.3667	49.5167	2.08614	434.333	0.571925
2022-07-05 04:45:00	25.4	49.5833	2.08905	433.833	0.572647
2022-07-05 04:46:00	25.4	49.5667	2.08719	419.5	0.594072
2022-07-05 04:47:00	25.4	49.1833	2.08377	434.833	0.571205
2022-07-05 04:48:00	25.3667	49.3667	2.09554	395.833	0.632844
2022-07-05 04:49:00	25.4	49.95	2.09153	399.167	0.627105
2022-07-05 04:50:00	25.4	50.15	2.08938	420.167	0.593043
2022-07-05 04:51:00	25.4	50.2167	2.08589	431	0.576769
2022-07-05 04:52:00	25.4	50.3167	2.10638	436.667	0.568578
2022-07-05 04:53:00	25.4167	49.6833	2.10294	427.833	0.581441
2022-07-05 04:54:00	25.35	49.9333	2.10491	454.167	0.544573
2022-07-05 04:55:00	25.3333	49.7667	2.11189	428.833	0.579958
2022-07-05 04:56:00	25.4	49.5333	2.10788	417.5	0.597178
2022-07-05 04:57:00	25.3333	49.6167	2.12091	410.667	0.608021
2022-07-05 04:58:00	25.4	49.8833	2.12838	439.333	0.564797
2022-07-05 04:59:00	25.4	50.0167	2.12256	430.833	0.577013
2022-07-05 05:00:00	25.3833	49.9333	2.12037	434.333	0.571925
2022-07-05 05:01:00	25.4	49.55	2.11965	444.667	0.55737
2022-07-05 05:02:00	25.4	49.5167	2.1216	440.667	0.562923
2022-07-05 05:03:00	25.3333	49.7667	2.1096	434	0.572406
2022-07-05 05:04:00	25.3	50.1667	2.11144	424	0.58719
2022-07-05 05:05:00	25.3667	50.3333	2.11268	448.833	0.551691
2022-07-05 05:06:00	25.3333	50.4	2.10515	432.167	0.575065
2022-07-05 05:07:00	25.3667	50.5	2.10362	462.167	0.534205
2022-07-05 05:08:00	25.3667	50.3667	2.10075	432.667	0.574338
2022-07-05 05:09:00	25.3167	50.4333	2.11632	419.667	0.593814
2022-07-05 05:10:00	25.3	50.5	2.10555	440	0.563859
2022-07-05 05:11:00	25.35	50.45	2.10693	407.667	0.612895
2022-07-05 05:12:00	25.3	50.5833	2.11722	444.667	0.55737
2022-07-05 05:13:00	25.3	50.5167	2.11071	451.333	0.548334
2022-07-05 05:14:00	25.25	50.9	2.1132	464	0.531879
2022-07-05 05:15:00	25.2	51.15	2.10116	419.167	0.594588
2022-07-05 05:16:00	25.2167	51.1667	2.09389	442.833	0.559903
2022-07-05 05:17:00	25.2167	51.1333	2.07653	454.667	0.543915
2022-07-05 05:18:00	25.3	51	2.09681	429.333	0.579219
2022-07-05 05:19:00	25.2833	51.2667	2.08977	441.167	0.562224
2022-07-05 05:20:00	25.3	51.3667	2.0856	443.667	0.558749
2022-07-05 05:21:00	25.2833	51	2.08263	421	0.591761
2022-07-05 05:22:00	25.25	50.8667	2.0845	424.5	0.586434
2022-07-05 05:23:00	25.2333	50.7333	2.09273	409.667	0.609638
2022-07-05 05:24:00	25.2833	50.6333	2.07005	418.5	0.595622
2022-07-05 05:25:00	25.2167	50.6	2.08498	437.833	0.566918
2022-07-05 05:26:00	25.2	50.65	2.08492	433.167	0.573612
2022-07-05 05:27:00	25.2	50.8833	2.08969	417.167	0.597699
2022-07-05 05:28:00	25.2	51	2.09568	437.167	0.567866
2022-07-05 05:29:00	25.2	50.9833	2.0876	402.667	0.621181
2022-07-05 05:30:00	25.2	51.05	2.08473	431.833	0.575551
2022-07-05 05:31:00	25.2	51.4333	2.09759	421.167	0.591506
2022-07-05 05:32:00	25.1833	51.3667	2.10664	432	0.575308
2022-07-05 05:33:00	25.1333	51.35	2.08966	445.333	0.556454
2022-07-05 05:34:00	25.1	51.4833	2.08846	430.5	0.577502
2022-07-05 05:35:00	25.1	51.3833	2.09138	434	0.572406
2022-07-05 05:36:00	25.1	51.1333	2.09425	420	0.5933
2022-07-05 05:37:00	25.1	51.1833	2.09909	440.167	0.563625
2022-07-05 05:38:00	25.1167	51.1	2.09952	421	0.591761
2022-07-05 05:39:00	25.1333	51.2167	2.10885	425.167	0.585429
2022-07-05 05:40:00	25.1667	51.6167	2.1156	419	0.594846
2022-07-05 05:41:00	25.15	51.7833	2.11856	441.333	0.561991
2022-07-05 05:42:00	25.2	51.8667	2.11776	431.167	0.576525
2022-07-05 05:43:00	25.1333	51.9333	2.12077	431.5	0.576038
2022-07-05 05:44:00	25.2	52.9833	2.12299	440	0.563859
2022-07-05 05:45:00	25.2	53.1333	2.1194	429	0.579712
2022-07-05 05:46:00	25.1	53.4833	2.12506	421.833	0.590485
2022-07-05 05:47:00	25.0667	53	2.12411	438.667	0.565738
2022-07-05 05:48:00	25.0667	52.5167	2.14077	435.333	0.570486
2022-07-05 05:49:00	25.1	52.7167	2.1082	409.833	0.609368
2022-07-05 05:50:00	25.0333	52.6333	2.1516	424.667	0.586182
2022-07-05 05:51:00	25.1	52.2833	2.13304	423	0.588706
2022-07-05 05:52:00	25.1	52.4667	2.14873	436.667	0.568578
2022-07-05 05:53:00	25.1	52.55	2.15604	408	0.61235
2022-07-05 05:54:00	25.1	52.4167	2.14367	428.167	0.580946
2022-07-05 05:55:00	25.1333	53.0333	2.15369	397.5	0.629963
2022-07-05 05:56:00	25.1	53	2.15792	415.5	0.600315
2022-07-05 05:57:00	25.15	52.9167	2.14274	433	0.573854
2022-07-05 05:58:00	25.1167	53.2167	2.15557	440.167	0.563625
2022-07-05 05:59:00	25.1167	52.9667	2.14385	420.333	0.592786
2022-07-05 06:00:00	25.1167	52.6167	2.13671	423.667	0.587694
2022-07-05 06:01:00	25.1167	52.4	2.13576	406.333	0.615085
2022-07-05 06:02:00	25.1	52.4	2.12523	418	0.596399
2022-07-05 06:03:00	25.15	52.4333	2.14229	433.667	0.572888
2022-07-05 06:04:00	25.1167	52.3	2.13338	443.333	0.55921
2022-07-05 06:05:00	25.1333	52.4833	2.13463	424.5	0.586434
2022-07-05 06:06:00	25.1167	52.6333	2.12662	430.167	0.577992
2022-07-05 06:07:00	25.1333	53.05	2.12374	410.667	0.608021
2022-07-05 06:08:00	25.1167	53.1	2.11683	408.333	0.611806
2022-07-05 06:09:00	25.0333	53.3333	2.11662	414.167	0.602423
2022-07-05 06:10:00	24.95	53.6333	2.12367	404.167	0.618674
2022-07-05 06:11:00	24.9667	53.1833	2.13568	439.5	0.564562
2022-07-05 06:12:00	24.9667	53.2	2.13121	408.167	0.612078
2022-07-05 06:13:00	24.9333	53.4833	2.10917	416.833	0.598221
2022-07-05 06:14:00	24.8833	53.2333	2.11842	408.833	0.610991
2022-07-05 06:15:00	24.7667	53.3833	2.11589	426	0.584177
2022-07-05 06:16:00	24.8	53.0333	2.11879	412.167	0.60561
2022-07-05 06:17:00	24.8167	53.1333	2.12048	447	0.554177
2022-07-05 06:18:00	24.7667	52.9	2.11347	436.167	0.569292
2022-07-05 06:19:00	24.6333	53.3167	2.11544	442.833	0.559903
2022-07-05 06:20:00	24.5667	53.6333	2.12077	452	0.547445
2022-07-05 06:21:00	24.6	53.6333	2.12225	434.333	0.571925
2022-07-05 06:22:00	24.7	53.55	2.12071	429.167	0.579465
2022-07-05 06:23:00	24.7167	53.5	2.11998	415.5	0.600315
2022-07-05 06:24:00	24.8	53.8333	2.11963	434.833	0.571205
2022-07-05 06:25:00	24.7	54.6833	2.09647	404	0.618952
2022-07-05 06:26:00	24.7	54.4833	2.09026	429.667	0.578728
2022-07-05 06:27:00	24.7	54.7833	2.11589	413.167	0.604012
2022-07-05 06:28:00	24.8	54.5333	2.11637	434.5	0.571685
2022-07-05 06:29:00	24.7571	54.8286	2.10196	460.833	0.535908
2022-07-05 06:30:00	24.7833	54.6	2.14508	406	0.615635
2022-07-05 06:31:00	24.7833	54.15	2.14899	409.167	0.610449
2022-07-05 06:32:00	24.8	53.7	2.14029	425.857	0.584392
2022-07-05 06:33:00	24.8667	54.1667	2.12511	403.333	0.620065
2022-07-05 06:34:00	24.8	54.5	2.16123	417.667	0.596918
2022-07-05 06:35:00	24.8333	54.1333	2.16078	453.667	0.545234
2022-07-05 06:36:00	24.8833	54.1333	2.12674	412.667	0.60481
2022-07-05 06:37:00	24.9	54.05	2.16491	411.167	0.607215
2022-07-05 06:38:00	24.8667	54.7833	2.16739	391.333	0.640747
2022-07-05 06:39:00	24.8667	54.5833	2.1672	419.333	0.59433
2022-07-05 06:40:00	24.9	54.05	2.16895	433	0.573854
2022-07-05 06:41:00	24.9	54.4333	2.17053	413.667	0.603217
2022-07-05 06:42:00	24.9667	54.2667	2.17537	426.167	0.583928
2022-07-05 06:43:00	25	54.1	2.17001	414.833	0.601367
2022-07-05 06:44:00	24.9833	54.5	2.17001	437	0.568103
2022-07-05 06:45:00	24.9833	54.65	2.15774	440.667	0.562923
2022-07-05 06:46:00	24.9333	54.9167	2.17554	440	0.563859
2022-07-05 06:47:00	25	54.7333	2.15068	425.5	0.584928
2022-07-05 06:48:00	24.9667	55.1	2.14149	423.667	0.587694
2022-07-05 06:49:00	24.9	54.9	2.16314	428.5	0.580452
2022-07-05 06:50:00	24.95	54.8167	2.15462	424.333	0.586686
2022-07-05 06:51:00	24.9333	55.2	2.16607	433.167	0.573612
2022-07-05 06:52:00	24.9	55.9333	2.17125	420.5	0.59253
2022-07-05 06:53:00	24.9667	55.8833	2.16388	421.333	0.59125
2022-07-05 06:54:00	25.0167	56.1667	2.15442	443.333	0.55921
2022-07-05 06:55:00	24.9833	56.6667	2.15453	456.833	0.541077
2022-07-05 06:56:00	24.95	56.6	2.14556	443.833	0.558519
2022-07-05 06:57:00	25.0667	56.4667	2.1548	444.5	0.5576
2022-07-05 06:58:00	25.1	56.3667	2.1534	429.667	0.578728
2022-07-05 06:59:00	25.0667	56.65	2.14896	413.667	0.603217
2022-07-05 07:00:00	25.0333	56.4667	2.14741	445.833	0.555769
2022-07-05 07:01:00	25.05	56.2333	2.15101	444.167	0.558059
2022-07-05 07:02:00	25.0667	56.3667	2.14545	421.667	0.59074
2022-07-05 07:03:00	25.0667	56.3333	2.13325	425.5	0.584928
2022-07-05 07:04:00	25.1333	56.3	2.13547	432.167	0.575065
2022-07-05 07:05:00	25.1333	56.8167	2.13587	423.333	0.5882
2022-07-05 07:06:00	25.0333	56.8667	2.14384	431.333	0.576281
2022-07-05 07:07:00	25.1	56.5667	2.14222	429.833	0.578482
2022-07-05 07:08:00	25.1833	56.45	2.1421	432.833	0.574096
2022-07-05 07:09:00	25.1	56.8	2.14824	438.667	0.565738
2022-07-05 07:10:00	25	56.8833	2.15131	429.667	0.578728
2022-07-05 07:11:00	25.1167	56.5	2.15227	432.333	0.574823
2022-07-05 07:12:00	25.0333	56.5667	2.15161	440.167	0.563625
2022-07-05 07:13:00	25.05	56.3667	2.15353	443.833	0.558519
2022-07-05 07:14:00	25.1333	56.0833	2.14206	460	0.536978
2022-07-05 07:15:00	25.1667	56.1167	2.1342	436.667	0.568578
2022-07-05 07:16:00	25.2833	56.0167	2.12472	445.5	0.556226
2022-07-05 07:17:00	25.35	55.6833	2.11626	435.333	0.570486
2022-07-05 07:18:00	25.4	55.4667	2.12243	440	0.563859
2022-07-05 07:19:00	25.4833	55.5667	2.12903	443.333	0.55921
2022-07-05 07:20:00	25.4333	55.5333	2.12646	464.167	0.531669
2022-07-05 07:21:00	25.4333	56	2.12941	439.667	0.564327
2022-07-05 07:22:00	25.3833	56.3167	2.12161	421.5	0.590995
2022-07-05 07:23:00	25.4333	56.2	2.12192	455.833	0.542383
2022-07-05 07:24:00	25.5833	55.95	2.12469	427	0.582682
2022-07-05 07:25:00	25.6833	55.5333	2.13347	457.5	0.540209
2022-07-05 07:26:00	25.75	55.2667	2.13498	460.667	0.536122
2022-07-05 07:27:00	25.7833	55.3833	2.13362	451.833	0.547667
2022-07-05 07:28:00	25.75	55.55	2.13482	426	0.584177
2022-07-05 07:29:00	25.8333	55.2333	2.13695	431.667	0.575794
2022-07-05 07:30:00	25.9167	55.0167	2.13638	449.167	0.551241
2022-07-05 07:31:00	25.9667	54.8	2.14289	455	0.543476
2022-07-05 07:32:00	26.0167	55.0167	2.14171	452.667	0.546558
2022-07-05 07:33:00	26.0667	54.5667	2.13926	463.5	0.532512
2022-07-05 07:34:00	26.1333	54.2833	2.13737	460.333	0.536549
2022-07-05 07:35:00	26.15	54.5	2.13698	433.667	0.572888
2022-07-05 07:36:00	26.2	54.5667	2.14098	424.167	0.586937
2022-07-05 07:37:00	26.25	54.4333	2.13912	437.333	0.567629
2022-07-05 07:38:00	26.3333	54.25	2.13067	441	0.562457
2022-07-05 07:39:00	26.4	54.35	2.12904	472.333	0.521536
2022-07-05 07:40:00	26.4167	53.5333	2.13077	449	0.551466
2022-07-05 07:41:00	26.4667	54.0167	2.12956	436.833	0.568341
2022-07-05 07:42:00	26.5	53.1167	2.12574	472.5	0.521333
2022-07-05 07:43:00	26.5	52.4	2.12201	457.333	0.540426
2022-07-05 07:44:00	26.55	52.6833	2.13887	433.833	0.572647
2022-07-05 07:45:00	26.6667	52.9667	2.10846	441.5	0.561758
2022-07-05 07:46:00	26.7167	53.2833	2.10481	417.167	0.597699
2022-07-05 07:47:00	26.7833	53.1833	2.10845	463.5	0.532512
2022-07-05 07:48:00	26.7167	53.05	2.11636	452.167	0.547223
2022-07-05 07:49:00	26.7333	53.4167	2.11822	471	0.523166
2022-07-05 07:50:00	26.8	53.1667	2.10627	454.333	0.544354
2022-07-05 07:51:00	26.8333	53.2167	2.1087	463.5	0.532512
2022-07-05 07:52:00	26.9167	53.6667	2.11034	479.667	0.51273
2022-07-05 07:53:00	27	53.5333	2.11315	445.167	0.556683
2022-07-05 07:54:00	27.0167	54.0167	2.11077	456.167	0.541947
2022-07-05 07:55:00	27.1	53.85	2.10949	453.5	0.545454
2022-07-05 07:56:00	27.1333	53.9	2.11128	441.667	0.561526
2022-07-05 07:57:00	27.2	54.0333	2.10968	454.667	0.543915
2022-07-05 07:58:00	27.25	54.1167	2.10118	465.333	0.5302
2022-07-05 07:59:00	27.2833	54.1167	2.09173	463.5	0.532512
2022-07-05 08:00:00	27.3	53.0333	2.09253	446	0.555541
2022-07-05 08:01:00	27.2833	52.9167	2.11139	428.833	0.579958
2022-07-05 08:02:00	27.3333	53.3333	2.09864	426.333	0.583678
2022-07-05 08:03:00	27.35	53.2667	2.09781	456	0.542165
2022-07-05 08:04:00	27.2333	53.8	2.09584	460	0.536978
2022-07-05 08:05:00	27.25	54.6167	2.09114	427.167	0.582433
2022-07-05 08:06:00	27.2833	54.4333	2.08613	445.5	0.556226
2022-07-05 08:07:00	27.3667	54.15	2.08099	452.5	0.54678
2022-07-05 08:08:00	27.3833	54.4667	2.08777	460.667	0.536122
2022-07-05 08:09:00	27.3833	54.4333	2.08311	453.5	0.545454
2022-07-05 08:10:00	27.5	54.4167	2.0772	478.333	0.514311
2022-07-05 08:11:00	27.5667	54.5	2.07231	437.5	0.567392
2022-07-05 08:12:00	27.5333	54.8833	2.06655	444.333	0.557829
2022-07-05 08:13:00	27.65	54.7667	2.06527	456.833	0.541077
2022-07-05 08:14:00	27.4333	55.5167	2.06303	463.167	0.532934
2022-07-05 08:15:00	27.45	56.15	2.0658	447.167	0.55395
2022-07-05 08:16:00	27.55	56.5833	2.06162	468.333	0.526455
2022-07-05 08:17:00	27.6333	55.9833	2.07218	483.167	0.508622
2022-07-05 08:18:00	27.7	55.4667	2.07092	457.667	0.539993
2022-07-05 08:19:00	27.8	55.5	2.06906	461.833	0.53463
2022-07-05 08:20:00	27.85	55.7	2.06785	458.5	0.538912
2022-07-05 08:21:00	27.85	55.8833	2.06245	466.333	0.528946
2022-07-05 08:22:00	27.9	55.5167	2.06089	439.167	0.565032
2022-07-05 08:23:00	27.9667	55.15	2.06438	461	0.535695
2022-07-05 08:24:00	28.0833	55.1333	2.05663	480.333	0.511943
2022-07-05 08:25:00	27.9667	55.3	2.06149	468.333	0.526455
2022-07-05 08:26:00	28.0667	55.2	2.0596	458.833	0.538481
2022-07-05 08:27:00	28.1333	55.45	2.03484	474	0.519511
2022-07-05 08:28:00	28.2	55.3167	2.05875	480.5	0.511747
2022-07-05 08:29:00	28.1833	54.9167	2.06175	456.667	0.541294
2022-07-05 08:30:00	28.2167	53.7833	2.06066	445.333	0.556454
2022-07-05 08:31:00	28.2667	54.5667	2.06641	461.333	0.535268
2022-07-05 08:32:00	28.3667	55.0333	2.05934	458.167	0.539344
2022-07-05 08:33:00	28.4167	54.7667	2.04215	428.667	0.580205
2022-07-05 08:34:00	28.3667	55.1333	2.03389	474.5	0.518906
2022-07-05 08:35:00	28.4	54.9667	2.03013	470.833	0.523371
2022-07-05 08:36:00	28.4833	54.3333	2.03102	473	0.520724
2022-07-05 08:37:00	28.4833	55.1167	2.0237	474	0.519511
2022-07-05 08:38:00	28.4833	55.5667	2.0179	471.167	0.522962
2022-07-05 08:39:00	28.5167	55.4833	2.02451	490	0.50077
2022-07-05 08:40:00	28.6167	54.85	2.01787	469.333	0.525217
2022-07-05 08:41:00	28.7	55.3	2.01449	482.667	0.509205
2022-07-05 08:42:00	28.7167	55.7	2.0274	472.167	0.521739
2022-07-05 08:43:00	28.7333	55.0167	2.02302	468.167	0.526662
2022-07-05 08:44:00	28.7333	54.65	2.02425	459.167	0.538051
2022-07-05 08:45:00	28.7333	54.6333	2.02148	457.333	0.540426
2022-07-05 08:46:00	28.75	54.7833	2.01201	448.667	0.551916
2022-07-05 08:47:00	28.6333	55.9667	2.01862	445.333	0.556454
2022-07-05 08:48:00	28.8167	55.2167	2.01037	472	0.521942
2022-07-05 08:49:00	28.8	55.25	2.01552	471.333	0.522758
2022-07-05 08:50:00	28.9167	55.5	2.01893	474	0.519511
2022-07-05 08:51:00	28.9	56.5833	2.04271	451.333	0.548334
2022-07-05 08:52:00	28.9833	56.3	2.03259	478.5	0.514113
2022-07-05 08:53:00	28.95	56.8833	2.0473	477	0.515901
2022-07-05 08:54:00	29.0667	56.4833	2.05481	470.167	0.52419
2022-07-05 08:55:00	29.1	56.45	2.05008	464	0.531879
2022-07-05 08:56:00	29.1667	56.2	2.04575	465.167	0.530409
2022-07-05 08:57:00	29.2	55.75	2.05423	482.833	0.509011
2022-07-05 08:58:00	29.2	55.7833	2.04606	455.833	0.542383
2022-07-05 08:59:00	29.2	56.05	2.03061	473.167	0.520521
2022-07-05 09:00:00	29.2	56.3	2.02158	461.667	0.534843
2022-07-05 09:01:00	29.2167	56.3667	2.02008	470.333	0.523985
2022-07-05 09:02:00	29.3	56.6667	2.01595	439	0.565267
2022-07-05 09:03:00	29.3667	57.0667	2.01056	466.167	0.529154
2022-07-05 09:04:00	29.35	57.95	2.01357	486	0.50534
2022-07-05 09:05:00	29.4167	57.85	2.01596	461.333	0.535268
2022-07-05 09:06:00	29.5	57.2	2.03	500.5	0.489123
2022-07-05 09:07:00	29.6	56.5833	2.02823	452.5	0.54678
2022-07-05 09:08:00	29.5833	56.4833	2.0196	501	0.488581
2022-07-05 09:09:00	29.4167	57.3667	2.01877	479.167	0.513322
2022-07-05 09:10:00	29.55	57.2	2.02915	471.833	0.522146
2022-07-05 09:11:00	29.6833	56.6833	2.01675	461.167	0.535482
2022-07-05 09:12:00	29.6833	56.2667	2.03832	481.167	0.510962
2022-07-05 09:13:00	29.7	55.7333	2.03404	479.667	0.51273
2022-07-05 09:14:00	29.7	55.45	2.02608	444.5	0.5576
2022-07-05 09:15:00	29.6333	55.6667	2.02924	484	0.507653
2022-07-05 09:16:00	29.6	56.65	2.04469	436.5	0.568816
2022-07-05 09:17:00	29.6833	56.5167	2.04954	458.5	0.538912
2022-07-05 09:18:00	29.7	56.9167	2.05504	447.833	0.553044
2022-07-05 09:19:00	29.7667	56.3167	2.03126	470.333	0.523985
2022-07-05 09:20:00	29.8	55.4333	2.0266	464.667	0.531038
2022-07-05 09:21:00	29.8167	55.8	2.03807	489.333	0.501527
2022-07-05 09:22:00	29.8667	55.85	2.0391	464	0.531879
2022-07-05 09:23:00	29.95	55.4167	2.06595	468.167	0.526662
2022-07-05 09:24:00	29.8167	56.1	2.08525	484.5	0.507073
2022-07-05 09:25:00	29.8333	56.45	2.04979	487.333	0.503808
2022-07-05 09:26:00	29.6333	57.3333	2.05897	446.5	0.554858
2022-07-05 09:27:00	29.65	57.5833	2.05303	449.5	0.550792
2022-07-05 09:28:00	29.6667	57.6333	2.04421	490.333	0.500393
2022-07-05 09:29:00	29.8333	57.7667	2.07016	493.333	0.497019
2022-07-05 09:30:00	29.6833	58.1833	2.0575	503.333	0.486064
2022-07-05 09:31:00	29.7	57.65	2.06517	479	0.51352
2022-07-05 09:32:00	29.8667	56.7	2.06098	470.333	0.523985
2022-07-05 09:33:00	29.9333	56.2667	2.05839	492.333	0.498139
2022-07-05 09:34:00	29.8	57.6167	2.05848	489	0.501906
2022-07-05 09:35:00	29.85	57.3833	2.07219	465	0.530619
2022-07-05 09:36:00	29.7167	57.9833	2.0591	475.667	0.5175
2022-07-05 09:37:00	29.75	57.4667	2.07861	477.167	0.515702
2022-07-05 09:38:00	29.6167	57.4667	2.05844	484	0.507653
2022-07-05 09:39:00	29.65	57.05	2.06179	472	0.521942
2022-07-05 09:40:00	29.6429	57.1286	2.05814	480.5	0.511747
2022-07-05 09:41:00	29.6667	57.1	2.07759	480.167	0.51214
2022-07-05 09:42:00	29.8667	56.7667	2.05269	483.667	0.50804
2022-07-05 09:43:00	29.9333	56.6833	2.04386	455.143	0.543289
2022-07-05 09:44:00	30.0667	56.3667	2.0444	484.333	0.507266
2022-07-05 09:45:00	30.2	56.1333	2.05227	507.333	0.481802
2022-07-05 09:46:00	30.25	56.3667	2.05116	485.333	0.506109
2022-07-05 09:47:00	30.2667	56.9833	2.06083	470	0.524395
2022-07-05 09:48:00	30.2	57.6833	2.05009	478.833	0.513717
2022-07-05 09:49:00	30.3167	56.8333	2.05818	474.667	0.518704
2022-07-05 09:50:00	30.2667	56.45	2.05064	473.5	0.520117
2022-07-05 09:51:00	30.4167	55.7667	2.04635	485.5	0.505916
2022-07-05 09:52:00	30.5667	54.3667	2.03783	490.167	0.500582
2022-07-05 09:53:00	30.6667	53.4167	2.03316	468.5	0.526248
2022-07-05 09:54:00	30.7667	53.35	2.03032	481.667	0.510376
2022-07-05 09:55:00	30.8	53	2.03268	492.333	0.498139
2022-07-05 09:56:00	30.7333	53.9833	2.03204	484.833	0.506687
2022-07-05 09:57:00	30.6	54.4167	2.03929	481.167	0.510962
2022-07-05 09:58:00	30.55	54.3	2.03343	480.667	0.511551
2022-07-05 09:59:00	30.5833	54.7333	2.03861	480.667	0.511551
2022-07-05 10:00:00	30.7333	54.6333	2.03152	467	0.528113
2022-07-05 10:01:00	30.9	53.8667	2.02347	481.333	0.510767
2022-07-05 10:02:00	30.95	53.9333	2.04178	444.333	0.557829
2022-07-05 10:03:00	31.05	54	2.0313	489	0.501906
2022-07-05 10:04:00	31.15	53.9667	2.04109	442.167	0.560829
2022-07-05 10:05:00	31.1833	53.45	2.04747	462.5	0.533781
2022-07-05 10:06:00	31.1667	53.7667	2.03903	466.5	0.528738
2022-07-05 10:07:00	31.1667	52.85	2.03095	480	0.512337
2022-07-05 10:08:00	30.95	53.8833	2.02929	489.833	0.500959
2022-07-05 10:09:00	30.7833	54.8333	2.03684	491.333	0.499264
2022-07-05 10:10:00	30.9667	54.8667	2.0379	498.5	0.491304
2022-07-05 10:11:00	31.0833	54.4167	2.02893	488	0.503046
2022-07-05 10:12:00	31.0333	54.6167	2.02488	476.333	0.516699
2022-07-05 10:13:00	31.1833	54.1833	2.02446	490.833	0.499828
2022-07-05 10:14:00	31.0667	54.0333	2.01909	472.333	0.521536
2022-07-05 10:15:00	31.1167	54.4167	2.02316	478.5	0.514113
2022-07-05 10:16:00	31.1833	54.2833	2.01439	466.333	0.528946
2022-07-05 10:17:00	31.0667	55.45	2.05932	514.333	0.474505
2022-07-05 10:18:00	31.2333	53.9	2.01412	472	0.521942
2022-07-05 10:19:00	31.0833	54.1833	2.00516	483	0.508816
2022-07-05 10:20:00	31.0833	53.7333	2.04971	477	0.515901
2022-07-05 10:21:00	31.2167	53.7167	2.00932	492	0.498514
2022-07-05 10:22:00	31.2667	53.2833	2.00397	467.833	0.527076
2022-07-05 10:23:00	31.3667	53.75	2.01324	477.167	0.515702
2022-07-05 10:24:00	31.5333	52.4	2.00542	471.667	0.52235
2022-07-05 10:25:00	31.6	51.9167	2.01291	476.667	0.5163
2022-07-05 10:26:00	31.7167	51.95	2.00741	484.167	0.507459
2022-07-05 10:27:00	31.8	50.5	2.02683	465.167	0.530409
2022-07-05 10:28:00	34.4833	43.8333	2.0376	457.667	0.539993
2022-07-05 10:29:00	33.8167	46.25	2.01894	471.5	0.522554
2022-07-05 10:30:00	33.3	46.8667	2.01683	478.75	0.513816
2022-07-05 10:31:00	33.0167	47.2667	2.02262	459.333	0.537836
2022-07-05 10:32:00	32.7333	47.7667	2.026	494	0.496275
2022-07-05 10:33:00	32.5667	48.5667	2.02529	474.167	0.519309
2022-07-05 10:34:00	32.4833	49.3333	2.0083	461.833	0.53463
2022-07-05 10:35:00	32.4667	49.95	2.00203	453.667	0.545234
2022-07-05 10:36:00	32.4	50.5667	2.01897	467.833	0.527076
2022-07-05 10:37:00	32.4333	49.8167	2.01956	503.833	0.485527
2022-07-05 10:38:00	32.35	51.1833	2.00404	496.167	0.49387
2022-07-05 10:39:00	32.1333	50.7	2.0079	473.667	0.519914
2022-07-05 10:40:00	32.0167	51.5	2.01429	494.5	0.495718
2022-07-05 10:41:00	32.1167	51.3333	2.01883	467.667	0.527283
2022-07-05 10:42:00	32.15	50.25	2.01935	461.333	0.535268
2022-07-05 10:43:00	32.15	50.45	2.01695	474.5	0.518906
2022-07-05 10:44:00	32.0833	50.6167	2.0224	485	0.506494
2022-07-05 10:45:00	31.9857	50.5	2.03313	476	0.517099
2022-07-05 10:46:00	32.1	50.3333	2.03133	485	0.506494
2022-07-05 10:47:00	32.2667	49.6333	2.04886	488	0.503046
2022-07-05 10:48:00	32.3333	49.65	2.0196	486.286	0.505011
2022-07-05 10:49:00	32.25	49.85	2.01569	471.167	0.522962
2022-07-05 10:50:00	32.4167	48.9167	2.00834	486.333	0.504956
2022-07-05 10:51:00	32.5667	48.1167	2.00971	449	0.551466
2022-07-05 10:52:00	32.5	49.1667	2.00597	470.167	0.52419
2022-07-05 10:53:00	32.35	48.9167	2.00374	483.167	0.508622
2022-07-05 10:54:00	32.5833	47.2833	2.02885	456	0.542165
2022-07-05 10:55:00	32.6167	46.95	2.01758	487.667	0.503427
2022-07-05 10:56:00	32.7333	46.4833	2.02088	471.333	0.522758
2022-07-05 10:57:00	32.85	45.8	2.01974	463.333	0.532723
2022-07-05 10:58:00	32.75	46.2667	2.01395	482	0.509985
2022-07-05 10:59:00	32.6167	46.7	2.01655	493.833	0.496461
2022-07-05 11:00:00	32.85	46.25	2.00532	448.167	0.552592
2022-07-05 11:01:00	32.9	47.1	2.01546	493.333	0.497019
2022-07-05 11:02:00	33.05	46.75	2.00987	453.5	0.545454
2022-07-05 11:03:00	33	47.0667	2.01695	488.5	0.502475
2022-07-05 11:04:00	33.1	46.65	2.01712	469.333	0.525217
2022-07-05 11:05:00	33.2	45.6	2.02356	465.667	0.529781
2022-07-05 11:06:00	33.1833	46.7833	2.0181	453.5	0.545454
2022-07-05 11:07:00	33.25	46.05	2.01191	457.5	0.540209
2022-07-05 11:08:00	33.3	44.8333	2.01686	435	0.570965
2022-07-05 11:09:00	33.25	45.75	2.01236	474	0.519511
2022-07-05 11:10:00	33.35	44.4833	2.01478	458.833	0.538481
2022-07-05 11:11:00	33.3833	45.6167	2.01119	446.833	0.554404
2022-07-05 11:12:00	33.35	45.7833	2.011	463.5	0.532512
2022-07-05 11:13:00	33.4	44.55	2.02105	458.5	0.538912
2022-07-05 11:14:00	33.5	43.55	2.02026	470.333	0.523985
2022-07-05 11:15:00	33.6	42.1	2.00817	477.333	0.515503
2022-07-05 11:16:00	33.3333	43.0167	2.01025	471.167	0.522962
2022-07-05 11:17:00	33.55	42.5	2.02104	487.167	0.503999
2022-07-05 11:18:00	33.6833	42.7667	2.00489	486.833	0.504382
2022-07-05 11:19:00	33.65	42.85	2.00417	493	0.497392
2022-07-05 11:20:00	33.5667	43.2667	1.99913	451.167	0.548556
2022-07-05 11:21:00	33.4167	44.5167	2.00167	470.167	0.52419
2022-07-05 11:22:00	33.4667	44.35	2.0088	490.333	0.500393
2022-07-05 11:23:00	33.7333	45.2333	2.02145	481.5	0.510571
2022-07-05 11:24:00	33.8667	43.5333	2.01923	486.333	0.504956
2022-07-05 11:25:00	34.0167	42.9667	2.00993	496.833	0.493135
2022-07-05 11:26:00	34.1167	43.3667	2.01993	480	0.512337
2022-07-05 11:27:00	34	43.9833	2.02162	470.167	0.52419
2022-07-05 11:28:00	34.1	44.0667	2.01657	479	0.51352
2022-07-05 11:29:00	34.2167	43.05	2.02029	454.5	0.544134
2022-07-05 11:30:00	34.3667	42.1333	2.00341	464	0.531879
2022-07-05 11:31:00	34.4833	41.2333	2.01177	482.167	0.50979
2022-07-05 11:32:00	34.3	43.15	2.0115	488.833	0.502095
2022-07-05 11:33:00	34.25	43.4667	2.00478	459.5	0.537621
2022-07-05 11:34:00	34.25	42.95	2.0183	492.167	0.498326
2022-07-05 11:35:00	34.1333	43.3	2.02293	484.333	0.507266
2022-07-05 11:36:00	34.2	43.5167	2.01218	462.333	0.533993
2022-07-05 11:37:00	34.4	42.85	2.02548	500.5	0.489123
2022-07-05 11:38:00	34.3167	44.0667	2.02907	489.667	0.501148
2022-07-05 11:39:00	34.3333	44.3	2.04229	479.667	0.51273
2022-07-05 11:40:00	34.5833	43.5	2.01674	449.333	0.551016
2022-07-05 11:41:00	34.75	43.6833	2.02616	457.333	0.540426
2022-07-05 11:42:00	34.9167	42.6	2.00747	481.167	0.510962
2022-07-05 11:43:00	35.0333	41.6333	2.00966	489.667	0.501148
2022-07-05 11:44:00	35.1833	41.75	2.00418	490.167	0.500582
2022-07-05 11:45:00	35.0667	41.4833	2.00084	508.333	0.480748
2022-07-05 11:46:00	35.1167	41.9167	2.0071	467.833	0.527076
2022-07-05 11:47:00	35.2333	41.6167	2.0124	493.667	0.496647
2022-07-05 11:48:00	35.3333	41	2.0127	484.5	0.507073
2022-07-05 11:49:00	35.4333	39.6833	2.01113	479.667	0.51273
2022-07-05 11:50:00	35.4667	39.6667	2.01066	477.333	0.515503
2022-07-05 11:51:00	35.3833	40.85	2.00846	474.5	0.518906
2022-07-05 11:52:00	35.3	41.1667	2.00572	496.333	0.493686
2022-07-05 11:53:00	35.3667	41.6333	2.0034	482.5	0.5094
2022-07-05 11:54:00	35.5833	39.8833	2.02424	483.833	0.507846
2022-07-05 11:55:00	35.7667	38.5667	2.01067	473.833	0.519712
2022-07-05 11:56:00	35.7833	39.1167	2.00772	493.333	0.497019
2022-07-05 11:57:00	35.2833	40.2167	2.0181	486.667	0.504573
2022-07-05 11:58:00	35.65	39.6833	2.02274	488.167	0.502855
2022-07-05 11:59:00	35.7167	39.0667	2.01312	460	0.536978
2022-07-05 12:00:00	35.8833	38.2167	2.01504	463.667	0.532301
2022-07-05 12:01:00	36.0833	38.0667	2.01339	463	0.533146
2022-07-05 12:02:00	36.15	38.2833	2.00673	484	0.507653
2022-07-05 12:03:00	36.2667	38.2167	2.02463	465.667	0.529781
2022-07-05 12:04:00	36.15	39.2333	2.01867	489.167	0.501716
2022-07-05 12:05:00	36.2	38.1667	2.01712	490.833	0.499828
2022-07-05 12:06:00	36.0667	38.3667	2.01764	477.833	0.514906
2022-07-05 12:07:00	36.1667	37.55	2.0107	463	0.533146
2022-07-05 12:08:00	36.2833	38.4167	2.00211	486	0.50534
2022-07-05 12:09:00	36.4	38.8667	2.0105	494.5	0.495718
2022-07-05 12:10:00	36.5	37.2833	2.01144	486	0.50534
2022-07-05 12:11:00	36.2	38.55	2.02052	473.667	0.519914
2022-07-05 12:12:00	35.7667	38.8833	2.02203	482.833	0.509011
2022-07-05 12:13:00	35.6667	39.6	2.02388	477.667	0.515105
2022-07-05 12:14:00	35.85	39	2.01662	479.667	0.51273
2022-07-05 12:15:00	35.85	38.6	2.01484	471.5	0.522554
2022-07-05 12:16:00	35.8333	38.6667	2.00562	470.167	0.52419
2022-07-05 12:17:00	35.9833	38.9167	2.00972	461.333	0.535268
2022-07-05 12:18:00	35.8667	39.4167	2.01113	504.167	0.48517
2022-07-05 12:19:00	35.9333	39.3167	2.01351	490	0.50077
2022-07-05 12:20:00	35.9833	39.3	2.00022	486.667	0.504573
2022-07-05 12:21:00	35.9333	38.6	2.0109	470.167	0.52419
2022-07-05 12:22:00	35.9167	38.4667	2.00519	460.833	0.535908
2022-07-05 12:23:00	35.9833	39.55	2.01798	486.833	0.504382
2022-07-05 12:24:00	35.9167	38.9833	2.00567	482.833	0.509011
2022-07-05 12:25:00	36.1	37.7	2.01717	475	0.518302
2022-07-05 12:26:00	36.1833	37.9833	2.02207	490.167	0.500582
2022-07-05 12:27:00	36.1167	37.45	2.01287	502.833	0.486601
2022-07-05 12:28:00	36.1833	37.8167	2.00934	480	0.512337
2022-07-05 12:29:00	36.2833	37.9333	2.00812	463.667	0.532301
2022-07-05 12:30:00	36.4333	37.45	2.01231	474.167	0.519309
2022-07-05 12:31:00	36.6167	37.8833	2.01077	446.667	0.554631
2022-07-05 12:32:00	36.4833	39.35	2.01027	494.333	0.495904
2022-07-05 12:33:00	36.4	38.4333	2.01056	478.167	0.51451
2022-07-05 12:34:00	36.3333	38.0833	2.01335	501.833	0.487679
2022-07-05 12:35:00	36.35	38.05	2.0155	471.667	0.52235
2022-07-05 12:36:00	36.3167	38.0833	2.01124	482.5	0.5094
2022-07-05 12:37:00	36.3167	38.05	2.01057	479.333	0.513125
2022-07-05 12:38:00	36.6167	37.3333	2.01644	483.667	0.50804
2022-07-05 12:39:00	36.4667	37.55	2.01744	476.5	0.516499
2022-07-05 12:40:00	36.55	38.1	2.01703	485.167	0.506301
2022-07-05 12:41:00	36.2667	37.8333	2.02107	479.667	0.51273
2022-07-05 12:42:00	36.4833	38.1667	2.02989	497	0.492951
2022-07-05 12:43:00	36.5833	38.2	2.01325	508.167	0.480923
2022-07-05 12:44:00	36.7333	37.3667	2.01791	474.5	0.518906
2022-07-05 12:45:00	36.4833	37.1167	2.01281	478	0.514708
2022-07-05 12:46:00	36.5	36.9	2.01871	473.5	0.520117
2022-07-05 12:47:00	36.4833	36.9667	2.02507	481.333	0.510767
2022-07-05 12:48:00	36.6	37.35	2.01775	471.667	0.52235
2022-07-05 12:49:00	36.5167	37.9667	2.01855	491.167	0.499452
2022-07-05 12:50:00	36.6	38.15	2.01426	459.167	0.538051
2022-07-05 12:51:00	36.7833	37.9833	2.01789	475.5	0.5177
2022-07-05 12:52:00	37.0667	37.65	2.02278	483.667	0.50804
2022-07-05 12:53:00	37.2167	36.9333	2.02211	487.333	0.503808
2022-07-05 12:54:00	37.3667	37.15	2.02706	460.667	0.536122
2022-07-05 12:55:00	37.0833	36.1167	2.02334	488.333	0.502665
2022-07-05 12:56:00	37.0667	36.3333	2.02954	478.667	0.513915
2022-07-05 12:57:00	37.05	36.3667	2.02687	476.833	0.5161
2022-07-05 12:58:00	37.2333	36.75	2.02779	491	0.49964
2022-07-05 12:59:00	37.2	36.4167	2.0289	490.833	0.499828
2022-07-05 13:00:00	37.1833	37.5333	2.02381	492.333	0.498139
2022-07-05 13:01:00	37.5	36.1167	2.02824	478.833	0.513717
2022-07-05 13:02:00	37.7167	34.6667	2.03184	491.333	0.499264
2022-07-05 13:03:00	37.7333	35.0833	2.01938	497.833	0.492035
2022-07-05 13:04:00	37.75	35.7	2.02215	506.167	0.483038
2022-07-05 13:05:00	37.6167	35.65	2.025	474.667	0.518704
2022-07-05 13:06:00	37.5833	36.1667	2.02736	487	0.50419
2022-07-05 13:07:00	37.3833	35.9833	2.02494	489.333	0.501527
2022-07-05 13:08:00	37.4833	36.0833	2.0168	474.5	0.518906
2022-07-05 13:09:00	37.55	36.4833	2.02007	479.667	0.51273
2022-07-05 13:10:00	37.6167	35.1833	2.0177	512.333	0.476569
2022-07-05 13:11:00	37.7167	34.6667	2.02173	487.5	0.503617
2022-07-05 13:12:00	37.7	35.8667	2.01201	478.5	0.514113
2022-07-05 13:13:00	37.5167	34.75	2.01052	476.833	0.5161
2022-07-05 13:14:00	37.4667	34.4833	2.02041	486.167	0.505148
2022-07-05 13:15:00	37.3167	34.0167	2.03147	489	0.501906
2022-07-05 13:16:00	37.4333	34.9	2.01579	476	0.517099
2022-07-05 13:17:00	37.0833	34.7667	2.02142	477.833	0.514906
2022-07-05 13:18:00	36.95	36.0667	2.01475	471.5	0.522554
2022-07-05 13:19:00	37	36.2333	2.00813	475.167	0.518101
2022-07-05 13:20:00	36.95	36.0167	2.00585	451	0.548779
2022-07-05 13:21:00	37.25	35.4	2.0075	446.5	0.554858
2022-07-05 13:22:00	37.0667	35.2	2.01667	474.333	0.519107
2022-07-05 13:23:00	37.0333	35.1167	2.01921	474.333	0.519107
2022-07-05 13:24:00	37.2333	34.5167	2.01585	489.5	0.501337
2022-07-05 13:25:00	37.4	33.85	2.0089	476.667	0.5163
2022-07-05 13:26:00	37.3333	32.75	2.00955	465.833	0.529572
2022-07-05 13:27:00	37.3667	32.9667	2.01338	469.833	0.5246
2022-07-05 13:28:00	37.5667	33.3833	2.00772	469.5	0.525011
2022-07-05 13:29:00	37.7	33.2667	2.00836	502.333	0.48714
2022-07-05 13:30:00	37.7667	33.2667	2.00116	475.5	0.5177
2022-07-05 13:31:00	37.65	33.3833	2.00437	471.833	0.522146
2022-07-05 13:32:00	37.8	33.6167	2.00182	487	0.50419
2022-07-05 13:33:00	37.9333	33.05	1.99736	477.667	0.515105
2022-07-05 13:34:00	37.85	33.6167	1.99848	480.333	0.511943
2022-07-05 13:35:00	37.8833	34	2.00505	500.167	0.489486
2022-07-05 13:36:00	37.8667	34.5	2.0063	489.333	0.501527
2022-07-05 13:37:00	37.8167	33.6833	2.01099	483.833	0.507846
2022-07-05 13:38:00	37.9167	33.35	2.0075	466.667	0.528529
2022-07-05 13:39:00	37.8667	33.1167	2.00618	485.667	0.505724
2022-07-05 13:40:00	38.0167	33.7833	2.01514	474.833	0.518503
2022-07-05 13:41:00	38.1833	33.4833	2.0141	491.833	0.498701
2022-07-05 13:42:00	38.3167	33.1333	2.01659	464.5	0.531248
2022-07-05 13:43:00	38.4333	33.1	2.01069	472.167	0.521739
2022-07-05 13:44:00	38.2	32.0333	1.99955	467.833	0.527076
2022-07-05 13:45:00	37.9833	32.6667	1.99762	483.833	0.507846
2022-07-05 13:46:00	38.25	33	2.00109	482.833	0.509011
2022-07-05 13:47:00	38.4333	32.5833	1.99894	495.333	0.494793
2022-07-05 13:48:00	38.4667	32.8667	1.99759	487.167	0.503999
2022-07-05 13:49:00	38.3167	33.1333	2.00399	497.667	0.492218
2022-07-05 13:50:00	38.1167	33.0833	2.00568	512.167	0.476742
2022-07-05 13:51:00	38.45	33.6333	2.00499	478.5	0.514113
2022-07-05 13:52:00	38.4167	34.2833	2.00831	477.167	0.515702
2022-07-05 13:53:00	38.4333	33.8833	2.00741	484	0.507653
2022-07-05 13:54:00	38.6667	33.3167	2.00348	503.833	0.485527
2022-07-05 13:55:00	38.6333	33.3667	2.00481	478	0.514708
2022-07-05 13:56:00	38.65	33.3	2.00846	486.333	0.504956
2022-07-05 13:57:00	38.8667	33.0667	2.00562	467	0.528113
2022-07-05 13:58:00	38.9167	32.7	2.00521	478.667	0.513915
2022-07-05 13:59:00	39	33.2667	2.00452	461.833	0.53463
2022-07-05 14:00:00	39.0667	32.8333	2.00349	460.667	0.536122
2022-07-05 14:01:00	39.25	31.65	2.00299	501.333	0.48822
2022-07-05 14:02:00	39.45	31.2	2.00565	492	0.498514
2022-07-05 14:03:00	39.3333	32.0333	2.00412	475.167	0.518101
2022-07-05 14:04:00	39.0167	31.55	2.00523	474	0.519511
2022-07-05 14:05:00	39.1167	31.4333	2.00361	475.167	0.518101
2022-07-05 14:06:00	39.3833	31.5667	2.00155	475.167	0.518101
2022-07-05 14:07:00	39.4167	31.75	2.0038	463	0.533146
2022-07-05 14:08:00	39.4333	31.75	2.00315	474.5	0.518906
2022-07-05 14:09:00	39.0571	32.2429	2.00012	491.833	0.498701
2022-07-05 14:10:00	38.9667	32.2333	2.005	512.833	0.476052
2022-07-05 14:11:00	39.0833	32.6333	2.00662	488.667	0.502285
2022-07-05 14:12:00	39	32	2.00352	481.857	0.510152
2022-07-05 14:13:00	38.7167	31.65	2.00515	485.333	0.506109
2022-07-05 14:14:00	38.7833	31.5833	2.00728	486.333	0.504956
2022-07-05 14:15:00	38.9333	31.4833	2.00684	493.833	0.496461
2022-07-05 14:16:00	38.9	32	2.00882	488.833	0.502095
2022-07-05 14:17:00	39.1667	31.9833	2.00147	474.667	0.518704
2022-07-05 14:18:00	39.35	31.1333	2.00487	468.167	0.526662
2022-07-05 14:19:00	39.4333	31.2667	2.00278	485.833	0.505532
2022-07-05 14:20:00	39.35	31.9333	2.00132	505	0.48428
2022-07-05 14:21:00	39.2833	31.3333	2.00097	482.167	0.50979
2022-07-05 14:22:00	38.9167	31.5	1.99946	477.5	0.515304
2022-07-05 14:23:00	38.6833	31.5167	2.00253	481.667	0.510376
2022-07-05 14:24:00	38.5333	31.1667	2.00207	475.333	0.517901
2022-07-05 14:25:00	38.35	31.05	2.0031	476.5	0.516499
2022-07-05 14:26:00	38.2833	31.3333	2.00177	448.667	0.551916
2022-07-05 14:27:00	38.2667	31.4333	2.0045	485.333	0.506109
2022-07-05 14:28:00	38.2667	30.7333	2.01815	462.333	0.533993
2022-07-05 14:29:00	38.2	30.9667	2.01233	460.833	0.535908
2022-07-05 14:30:00	38.1167	31.1333	1.99711	467	0.528113
2022-07-05 14:31:00	38.1333	32.0167	1.99574	485.833	0.505532
2022-07-05 14:32:00	38.4	31.1833	2.00285	473	0.520724
2022-07-05 14:33:00	38.6	30.8333	2.00518	456.5	0.541512
2022-07-05 14:34:00	38.7667	31.5167	2.00863	463.667	0.532301
2022-07-05 14:35:00	38.4167	31.65	2.01219	468.833	0.525835
2022-07-05 14:36:00	38.1833	31.8167	2.00493	477.667	0.515105
2022-07-05 14:37:00	38.6	31.1333	2.00889	481.833	0.51018
2022-07-05 14:38:00	38.75	29.7833	2.01143	460.667	0.536122
2022-07-05 14:39:00	38.7667	30.5833	2.00705	457.833	0.539776
2022-07-05 14:40:00	38.65	31.25	2.01088	472	0.521942
2022-07-05 14:41:00	38.3	31.5167	2.00363	469.333	0.525217
2022-07-05 14:42:00	38.1833	31.7333	2.00711	493.833	0.496461
2022-07-05 14:43:00	38.0333	32.6333	2.0061	479	0.51352
2022-07-05 14:44:00	38.15	32.4833	2.00606	446.5	0.554858
2022-07-05 14:45:00	37.8833	33.0333	2.01364	460.833	0.535908
2022-07-05 14:46:00	37.9	32.8167	2.00698	478.167	0.51451
2022-07-05 14:47:00	38.0833	32.05	2.01139	465	0.530619
2022-07-05 14:48:00	38.25	31.5833	2.01906	437.5	0.567392
2022-07-05 14:49:00	38.3	31.9	2.0073	457.667	0.539993
2022-07-05 14:50:00	38.2167	33.2833	2.01652	457	0.54086
2022-07-05 14:51:00	38.1333	32.9	2.00642	477.167	0.515702
2022-07-05 14:52:00	38.0833	31.9667	2.0029	459.833	0.537192
2022-07-05 14:53:00	38.3333	32.15	2.01123	477.833	0.514906
2022-07-05 14:54:00	38.2667	31.9833	2.01372	481.833	0.51018
2022-07-05 14:55:00	38.2	32.9333	2.01029	474.5	0.518906
2022-07-05 14:56:00	38.3167	32.75	2.00792	482	0.509985
2022-07-05 14:57:00	38.2667	32.4833	2.01023	482.667	0.509205
2022-07-05 14:58:00	38	32.5167	2.02254	470.333	0.523985
2022-07-05 14:59:00	38.2333	32.3	2.01744	465.333	0.5302
2022-07-05 15:00:00	38.05	33.3	2.01154	486.667	0.504573
2022-07-05 15:01:00	37.6833	33.3	2.01685	473.167	0.520521
2022-07-05 15:02:00	37.85	32.6333	2.02254	465	0.530619
2022-07-05 15:03:00	37.6833	32.4667	2.00817	474.5	0.518906
2022-07-05 15:04:00	37.6333	33.5667	2.01218	451.5	0.548111
2022-07-05 15:05:00	37.5	32.6667	2.00915	461.5	0.535055
2022-07-05 15:06:00	37.45	33.0333	2.0082	471.833	0.522146
2022-07-05 15:07:00	37.3667	32.45	2.01206	457	0.54086
2022-07-05 15:08:00	37.2167	32.9167	2.02887	464.167	0.531669
2022-07-05 15:09:00	37.0667	32.6167	2.02769	468.167	0.526662
2022-07-05 15:10:00	37.0833	32.45	2.02274	473.167	0.520521
2022-07-05 15:11:00	36.9667	32.95	2.0165	445.167	0.556683
2022-07-05 15:12:00	36.9	33.1167	2.01418	471	0.523166
2022-07-05 15:13:00	37	32.85	2.01814	444	0.558289
2022-07-05 15:14:00	36.8167	33.1	2.01677	449.167	0.551241
2022-07-05 15:15:00	36.8	32.95	2.0253	471.167	0.522962
2022-07-05 15:16:00	36.8167	32.55	2.0179	461.167	0.535482
2022-07-05 15:17:00	37.0167	32.2333	2.01446	469.667	0.524806
2022-07-05 15:18:00	36.9333	33.1	2.01424	465.667	0.529781
2022-07-05 15:19:00	36.85	33.8167	2.01488	449.333	0.551016
2022-07-05 15:20:00	36.7167	33.4667	2.02059	460.167	0.536763
2022-07-05 15:21:00	36.65	33.7	2.01835	487.667	0.503427
2022-07-05 15:22:00	36.4667	33.85	2.02421	458.167	0.539344
2022-07-05 15:23:00	36.6333	33.7667	2.01124	430.167	0.577992
2022-07-05 15:24:00	36.6333	34.2833	2.00829	460.833	0.535908
2022-07-05 15:25:00	36.5333	33.3833	2.01137	432.833	0.574096
2022-07-05 15:26:00	36.6667	33.3167	2.01167	461.667	0.534843
2022-07-05 15:27:00	36.4333	33.0833	2.02208	439.833	0.564093
2022-07-05 15:28:00	36.2833	33.4167	2.0163	443.5	0.55898
2022-07-05 15:29:00	36.3167	34.0833	2.01773	456.167	0.541947
2022-07-05 15:30:00	36.3167	34.2833	2.0156	455.5	0.54282
2022-07-05 15:31:00	36.4833	33.5	2.01388	443.167	0.559441
2022-07-05 15:32:00	36.4167	33.2	2.01794	477.667	0.515105
2022-07-05 15:33:00	36.3	33.2333	2.02151	460.667	0.536122
2022-07-05 15:34:00	36.1667	33.2667	2.01246	450.833	0.549002
2022-07-05 15:35:00	36.35	33.25	2.01154	474.667	0.518704
2022-07-05 15:36:00	36.3333	33.5167	2.01289	456.333	0.541729
2022-07-05 15:37:00	36.4167	32.8167	2.01516	456.667	0.541294
2022-07-05 15:38:00	36.5167	32.8	2.01942	466	0.529363
2022-07-05 15:39:00	36.4333	33.6167	2.01843	465	0.530619
2022-07-05 15:40:00	36.4167	33.2	2.02116	496.5	0.493502
2022-07-05 15:41:00	36.3833	33.5	2.0179	471.833	0.522146
2022-07-05 15:42:00	36.4667	33.25	2.01583	462.667	0.533569
2022-07-05 15:43:00	36.5	32.8	2.02734	453.833	0.545013
2022-07-05 15:44:00	36.4	33.35	2.0178	461.5	0.535055
2022-07-05 15:45:00	36.3167	33.0667	2.01499	448.167	0.552592
2022-07-05 15:46:00	36.35	33.0167	2.02295	471.5	0.522554
2022-07-05 15:47:00	36.2333	33.2	2.02597	442.5	0.560366
2022-07-05 15:48:00	36.2167	33.6833	2.02135	450	0.550119
2022-07-05 15:49:00	36.4	33.45	2.01755	446.167	0.555313
2022-07-05 15:50:00	36.1333	33.5667	2.01942	464.167	0.531669
2022-07-05 15:51:00	36.3	33.65	2.01622	469.5	0.525011
2022-07-05 15:52:00	36.4	33.8167	2.01337	462.5	0.533781
2022-07-05 15:53:00	36.3	34.25	2.02147	460.667	0.536122
2022-07-05 15:54:00	36.1333	34.3	2.02065	454.667	0.543915
2022-07-05 15:55:00	36.25	33.8	2.01665	461.667	0.534843
2022-07-05 15:56:00	36.45	34.3	2.0213	450	0.550119
2022-07-05 15:57:00	36.3333	34.3833	2.01871	438.333	0.56621
2022-07-05 15:58:00	36.2167	33.8833	2.02269	444.167	0.558059
2022-07-05 15:59:00	36.1667	33.8667	2.02783	450.667	0.549225
2022-07-05 16:00:00	36.2167	34.3	2.03443	473.5	0.520117
2022-07-05 16:01:00	36.2333	34.5	2.03451	463.833	0.53209
2022-07-05 16:02:00	36.3	34.7833	2.0301	470.833	0.523371
2022-07-05 16:03:00	36.2167	34.6667	2.02999	455.167	0.543257
2022-07-05 16:04:00	36.1333	34.6667	2.02211	466.333	0.528946
2022-07-05 16:05:00	36.1333	34.55	2.02063	463	0.533146
2022-07-05 16:06:00	36.1167	34.45	2.03249	467.5	0.52749
2022-07-05 16:07:00	35.9833	34.6	2.02127	470.5	0.52378
2022-07-05 16:08:00	36.1	34.15	2.02125	467.167	0.527905
2022-07-05 16:09:00	36.0667	34.85	2.02244	461.167	0.535482
2022-07-05 16:10:00	36.05	34.6	2.02981	478.333	0.514311
2022-07-05 16:11:00	36.0667	35.3	2.02402	434.667	0.571445
2022-07-05 16:12:00	36.1833	34.6667	2.01851	452.667	0.546558
2022-07-05 16:13:00	36.2	35.0833	2.02345	454.167	0.544573
2022-07-05 16:14:00	36.1667	34.5667	2.02948	471	0.523166
2022-07-05 16:15:00	36.0167	34.05	2.02205	457	0.54086
2022-07-05 16:16:00	35.9667	34.4333	2.02524	465.667	0.529781
2022-07-05 16:17:00	35.8667	35.0833	2.02048	443.167	0.559441
2022-07-05 16:18:00	35.5833	34.8833	2.0143	464	0.531879
2022-07-05 16:19:00	35.4833	35.3167	2.01639	442.5	0.560366
2022-07-05 16:20:00	35.5	34.9167	2.02382	459.667	0.537406
2022-07-05 16:21:00	35.5667	35.0167	2.02075	448.167	0.552592
2022-07-05 16:22:00	35.8	34.95	2.02188	439.833	0.564093
2022-07-05 16:23:00	35.8833	34.7833	2.02429	463.667	0.532301
2022-07-05 16:24:00	35.8667	35	2.02479	438.167	0.566446
2022-07-05 16:25:00	35.9333	35.1667	2.02008	457.5	0.540209
2022-07-05 16:26:00	36	35.15	2.0275	458	0.53956
2022-07-05 16:27:00	35.9167	35.2333	2.01901	470.333	0.523985
2022-07-05 16:28:00	35.9667	34.9	2.01939	453.167	0.545895
2022-07-05 16:29:00	35.95	34.5167	2.02073	462.833	0.533357
2022-07-05 16:30:00	35.9333	34.65	2.02062	470	0.524395
2022-07-05 16:31:00	35.8833	35.0667	2.02072	495.333	0.494793
2022-07-05 16:32:00	35.9167	34.95	2.02318	446.167	0.555313
2022-07-05 16:33:00	35.8167	35.9667	2.02031	460	0.536978
2022-07-05 16:34:00	35.8833	36.05	2.02439	483.667	0.50804
2022-07-05 16:35:00	35.7833	36.25	2.02635	469	0.525629
2022-07-05 16:36:00	35.5833	35.9333	2.02209	474.5	0.518906
2022-07-05 16:37:00	35.5	37.0833	2.02609	456	0.542165
2022-07-05 16:38:00	35.6167	36.6167	2.03064	451.667	0.547889
2022-07-05 16:39:00	35.6	36.45	2.02558	458.333	0.539128
2022-07-05 16:40:00	35.6	36.2	2.02449	467.5	0.52749
2022-07-05 16:41:00	35.5833	37.0167	2.02707	458.667	0.538697
2022-07-05 16:42:00	35.4833	36.3833	2.0321	455	0.543476
2022-07-05 16:43:00	35.6	35.8333	2.02815	462.833	0.533357
2022-07-05 16:44:00	35.7	35.5833	2.02812	485.667	0.505724
2022-07-05 16:45:00	35.5833	37	2.02866	467.667	0.527283
2022-07-05 16:46:00	35.5167	36.05	2.02889	474.333	0.519107
2022-07-05 16:47:00	35.1833	36.5667	2.02945	456	0.542165
2022-07-05 16:48:00	35.2333	36.5667	2.03341	475	0.518302
2022-07-05 16:49:00	35.2	36.4167	2.02796	455.5	0.54282
2022-07-05 16:50:00	35.2	36.6667	2.03346	458.833	0.538481
2022-07-05 16:51:00	35.25	36.8667	2.0303	456.167	0.541947
2022-07-05 16:52:00	35.2	36.9167	2.03167	467.167	0.527905
2022-07-05 16:53:00	35.1667	37.65	2.01903	453.167	0.545895
2022-07-05 16:54:00	35.1667	37.1833	2.02428	451.833	0.547667
2022-07-05 16:55:00	35.3833	36.8333	2.04087	452	0.547445
2022-07-05 16:56:00	35.2667	37.0833	2.0369	475.333	0.517901
2022-07-05 16:57:00	35.2333	36.55	2.03413	459.5	0.537621
2022-07-05 16:58:00	35.1833	38.2167	2.02063	490	0.50077
2022-07-05 16:59:00	35.2667	38.0833	2.02619	464.667	0.531038
2022-07-05 17:00:00	35.3833	37.1333	2.03823	437.667	0.567155
2022-07-05 17:01:00	35.4667	36.2	2.06442	472.167	0.521739
2022-07-05 17:02:00	35.15	37.8333	2.04638	470	0.524395
2022-07-05 17:03:00	35.0833	37.1833	2.04671	461.667	0.534843
2022-07-05 17:04:00	35.2	37.75	2.05148	465.5	0.52999
2022-07-05 17:05:00	35.2333	37.8833	2.04196	480.833	0.511354
2022-07-05 17:06:00	35.05	37.8667	2.02967	430	0.578237
2022-07-05 17:07:00	34.9333	38.2	2.0338	465.833	0.529572
2022-07-05 17:08:00	35.1	38.3	2.03863	487.5	0.503617
2022-07-05 17:09:00	35.1333	37.5833	2.0456	468	0.526868
2022-07-05 17:10:00	35.2333	37.65	2.04297	460	0.536978
2022-07-05 17:11:00	35.3167	37.6167	2.05727	469.5	0.525011
2022-07-05 17:12:00	35.3	37.1833	2.05152	489.333	0.501527
2022-07-05 17:13:00	35.35	36.3833	2.05622	457.167	0.540643
2022-07-05 17:14:00	35.2333	37.2667	2.05174	493.833	0.496461
2022-07-05 17:15:00	35.05	37.7833	2.05976	466.833	0.528321
2022-07-05 17:16:00	34.95	37.7667	2.03498	461.333	0.535268
2022-07-05 17:17:00	35	37.8167	2.04419	458.5	0.538912
2022-07-05 17:18:00	35.1	38.2167	2.03482	456.833	0.541077
2022-07-05 17:19:00	35.1167	38.35	2.04903	465.5	0.52999
2022-07-05 17:20:00	35.1667	38.9333	2.04445	473	0.520724
2022-07-05 17:21:00	35.1333	38.1833	2.02456	488.167	0.502855
2022-07-05 17:22:00	35.05	38.0333	2.04843	478.833	0.513717
2022-07-05 17:23:00	35.0333	38.35	2.04166	469.667	0.524806
2022-07-05 17:24:00	35.1	37.8333	2.03798	484.5	0.507073
2022-07-05 17:25:00	35.0833	37.9167	2.04098	437.667	0.567155
2022-07-05 17:26:00	35	37.8	2.04004	446.167	0.555313
2022-07-05 17:27:00	34.9333	37.6333	2.03806	442	0.561061
2022-07-05 17:28:00	34.8667	37.45	2.05362	469.333	0.525217
2022-07-05 17:29:00	34.7667	37.55	2.03834	464.833	0.530828
2022-07-05 17:30:00	34.7	37.5167	2.04596	466.167	0.529154
2022-07-05 17:31:00	34.7857	37.7857	2.04859	477.333	0.515503
2022-07-05 17:32:00	34.7833	38.1	2.03847	453.333	0.545674
2022-07-05 17:33:00	34.9	38.1667	2.04135	468.333	0.526455
2022-07-05 17:34:00	35.0333	37.05	2.04424	455.286	0.543101
2022-07-05 17:35:00	35.05	37.15	2.03159	475.833	0.517299
2022-07-05 17:36:00	34.95	37.9667	2.04261	478	0.514708
2022-07-05 17:37:00	34.9167	38.4333	2.04601	461.833	0.53463
2022-07-05 17:38:00	34.9167	38.8333	2.03812	476.667	0.5163
2022-07-05 17:39:00	34.9167	38.45	2.02921	456.333	0.541729
2022-07-05 17:40:00	34.9667	38.6	2.04022	473.167	0.520521
2022-07-05 17:41:00	35	38.6833	2.04046	472.667	0.521129
2022-07-05 17:42:00	35.05	37.7167	2.03508	464.5	0.531248
2022-07-05 17:43:00	35.0833	37.5833	2.02672	465.333	0.5302
2022-07-05 17:44:00	35.05	37.8	2.02789	459	0.538266
2022-07-05 17:45:00	35.1667	37.9833	2.03038	476.833	0.5161
2022-07-05 17:46:00	35.1667	37.5	2.03102	467	0.528113
2022-07-05 17:47:00	35.0667	37.3833	2.04277	457.5	0.540209
2022-07-05 17:48:00	35.05	37.5	2.03932	458.5	0.538912
2022-07-05 17:49:00	34.9	37.7167	2.04325	487.833	0.503236
2022-07-05 17:50:00	34.9167	37.9	2.0458	468.5	0.526248
2022-07-05 17:51:00	35.05	38.2	2.03931	477.333	0.515503
2022-07-05 17:52:00	34.9667	37.85	2.03447	475.5	0.5177
2022-07-05 17:53:00	34.9	37.9667	2.04137	460.167	0.536763
2022-07-05 17:54:00	34.8833	38.45	2.03547	450	0.550119
2022-07-05 17:55:00	34.8667	38.75	2.04042	511.5	0.477434
2022-07-05 17:56:00	34.8333	38.4667	2.0366	461.833	0.53463
2022-07-05 17:57:00	34.9	38.4833	2.0348	469.5	0.525011
2022-07-05 17:58:00	34.95	39.35	2.04098	461	0.535695
2022-07-05 17:59:00	34.9333	38.65	2.03506	446.667	0.554631
2022-07-05 18:00:00	34.9	38.55	2.02098	487.5	0.503617
2022-07-05 18:01:00	34.9	38.2167	2.02823	465.167	0.530409
2022-07-05 18:02:00	34.8	39.2667	2.02727	494.667	0.495533
2022-07-05 18:03:00	34.7667	39	2.03067	492.333	0.498139
2022-07-05 18:04:00	34.7167	39.3167	2.03354	467.167	0.527905
2022-07-05 18:05:00	34.7167	39.65	2.03031	474.833	0.518503
2022-07-05 18:06:00	34.6833	39.8333	2.03005	479	0.51352
2022-07-05 18:07:00	34.7833	39.8333	2.02426	474.667	0.518704
2022-07-05 18:08:00	34.8333	40.0833	2.02408	455.333	0.543039
2022-07-05 18:09:00	34.8167	40.5333	2.02855	469.167	0.525423
2022-07-05 18:10:00	34.9333	40.25	2.0194	492.667	0.497765
2022-07-05 18:11:00	35.0833	40.05	2.02494	476.5	0.516499
2022-07-05 18:12:00	34.8333	40.55	2.02212	469	0.525629
2022-07-05 18:13:00	34.7833	40.2667	2.02784	478.833	0.513717
2022-07-05 18:14:00	34.7167	41.1167	2.03335	495.333	0.494793
2022-07-05 18:15:00	34.5167	41.5167	2.03959	449.5	0.550792
2022-07-05 18:16:00	34.5667	41.7	2.03332	484.833	0.506687
2022-07-05 18:17:00	34.7	40.9833	2.02767	468.167	0.526662
2022-07-05 18:18:00	34.6167	41.3667	2.03376	474.333	0.519107
2022-07-05 18:19:00	34.4167	41.5833	2.03023	481.167	0.510962
2022-07-05 18:20:00	34.3167	41.5667	2.03001	471.5	0.522554
2022-07-05 18:21:00	34.4333	41.3333	2.02869	459.333	0.537836
2022-07-05 18:22:00	34.45	41.4833	2.02706	460	0.536978
2022-07-05 18:23:00	34.35	41.65	2.0279	438	0.566682
2022-07-05 18:24:00	34.3167	41.85	2.02979	466	0.529363
2022-07-05 18:25:00	34.2667	42.0167	2.03181	481.5	0.510571
2022-07-05 18:26:00	34.3	42.1167	2.04078	446	0.555541
2022-07-05 18:27:00	34.35	42.1833	2.04115	457.333	0.540426
2022-07-05 18:28:00	34.4167	41.8	2.04407	428	0.581193
2022-07-05 18:29:00	34.6	41.1667	2.03762	469.167	0.525423
2022-07-05 18:30:00	34.5667	41.3667	2.04014	489.167	0.501716
2022-07-05 18:31:00	34.2833	41.7667	2.03522	485.167	0.506301
2022-07-05 18:32:00	34.2833	42.1167	2.03405	466.333	0.528946
2022-07-05 18:33:00	34.15	41.9333	2.03082	454.167	0.544573
2022-07-05 18:34:00	34.3667	41.4667	2.03131	475.333	0.517901
2022-07-05 18:35:00	34.3333	41.7167	2.02668	447.333	0.553723
2022-07-05 18:36:00	34.3167	41.25	2.03557	477.833	0.514906
2022-07-05 18:37:00	34.1167	41.8333	2.03199	476.333	0.516699
2022-07-05 18:38:00	33.9667	41.9333	2.0329	479.5	0.512928
2022-07-05 18:39:00	33.9167	41.85	2.03502	469.167	0.525423
2022-07-05 18:40:00	33.8333	42.45	2.03406	460.5	0.536335
2022-07-05 18:41:00	33.9	42.7833	2.036	449.5	0.550792
2022-07-05 18:42:00	34.0167	42.7333	2.02841	459.167	0.538051
2022-07-05 18:43:00	33.9833	43.2667	2.03485	467	0.528113
2022-07-05 18:44:00	33.85	43.6	2.05948	498.333	0.491486
2022-07-05 18:45:00	33.8833	43.4167	2.05495	508.333	0.480748
2022-07-05 18:46:00	33.8167	43.2833	2.04786	473.833	0.519712
2022-07-05 18:47:00	33.7667	43.05	2.03343	476.333	0.516699
2022-07-05 18:48:00	33.8833	43.0333	2.03328	491.833	0.498701
2022-07-05 18:49:00	34.0167	43.15	2.04637	466.667	0.528529
2022-07-05 18:50:00	33.9167	43.6333	2.04542	476.667	0.5163
2022-07-05 18:51:00	33.8667	43.3833	2.02402	470.167	0.52419
2022-07-05 18:52:00	33.7167	43.7	2.0617	493.667	0.496647
2022-07-05 18:53:00	33.8333	43.55	2.0578	496.667	0.493318
2022-07-05 18:54:00	33.6	43.6333	2.0455	472.333	0.521536
2022-07-05 18:55:00	33.55	44	2.03348	473.667	0.519914
2022-07-05 18:56:00	33.5167	44.1667	2.02914	470.5	0.52378
2022-07-05 18:57:00	33.4333	44.5333	2.02715	461	0.535695
2022-07-05 18:58:00	33.5667	44.7333	2.02847	488.167	0.502855
2022-07-05 18:59:00	33.7167	44.65	2.03973	453.667	0.545234
2022-07-05 19:00:00	33.8333	44.7833	2.05421	446.333	0.555086
2022-07-05 19:01:00	33.6333	45.0167	2.05716	453.333	0.545674
2022-07-05 19:02:00	33.5833	45.1833	2.04394	491.167	0.499452
2022-07-05 19:03:00	33.7	45.0667	2.04811	496.833	0.493135
2022-07-05 19:04:00	33.6667	44.8167	2.04771	468.167	0.526662
2022-07-05 19:05:00	33.65	45.0667	2.03931	480.5	0.511747
2022-07-05 19:06:00	33.6667	45.3333	2.06373	474.5	0.518906
2022-07-05 19:07:00	33.6333	45.4	2.05447	495.333	0.494793
2022-07-05 19:08:00	33.7	45.5667	2.06147	479.667	0.51273
2022-07-05 19:09:00	33.65	45.4167	2.04771	481	0.511158
2022-07-05 19:10:00	33.6	45.3667	2.04471	469.667	0.524806
2022-07-05 19:11:00	33.8333	45.1	2.05975	474.5	0.518906
2022-07-05 19:12:00	33.7833	45.2333	2.06914	471.167	0.522962
2022-07-05 19:13:00	33.4667	45.8	2.05594	469.333	0.525217
2022-07-05 19:14:00	33.45	45.85	2.04971	455.833	0.542383
2022-07-05 19:15:00	33.4333	46.05	2.05803	472.333	0.521536
2022-07-05 19:16:00	33.35	45.9667	2.04996	465.833	0.529572
2022-07-05 19:17:00	33.4167	45.8833	2.05208	494	0.496275
2022-07-05 19:18:00	33.5833	45.6333	2.06023	464.333	0.531459
2022-07-05 19:19:00	33.4833	46.1	2.05825	472.167	0.521739
2022-07-05 19:20:00	33.4333	45.8167	2.06377	443.667	0.558749
2022-07-05 19:21:00	33.4333	46	2.06177	462.5	0.533781
2022-07-05 19:22:00	33.4833	45.9	2.05757	474.667	0.518704
2022-07-05 19:23:00	33.5667	46	2.05634	480.833	0.511354
2022-07-05 19:24:00	33.4167	46.1667	2.05919	493	0.497392
2022-07-05 19:25:00	33.35	46.3667	2.0652	454.5	0.544134
2022-07-05 19:26:00	33.25	46.5833	2.05645	479.833	0.512533
2022-07-05 19:27:00	33.1833	47.0833	2.05952	450.167	0.549896
2022-07-05 19:28:00	33.2	47.3667	2.06146	470.333	0.523985
2022-07-05 19:29:00	33.2333	47.25	2.06475	466.833	0.528321
[truncated: 8,140 more rows]
